# Supplementary material for: Metabolic recovery from heavy exertion following banana compared to sugar beverage or water only ingestion: A randomized, crossover trial
Source: PLoS One. 2018 Mar 22;13(3):e0194843. doi: 10.1371/journal.pone.0194843 (PMC5864065; doi:10.1371/journal.pone.0194843)
Supplement: S1 Table — (XLSX) [file pone.0194843.s003.xlsx]

## Sheet: Explanation
	OrigScale		Values are normalized in terms of raw area counts.
			For a single day run, this is equivalent to the raw data.
	ScaledImpData		Each biochemical in OrigScale is rescaled to set the median equal to 1.
			Then, missing values are imputed with the minimum.
	Pathway Heat Map		This is the heat map associated with the statistical analysis of the data.
			Indicates ratios, p- and q-values for each comparison.
			0.55	Green: indicates significant difference (p≤0.05) between the groups shown, metabolite ratio of < 1.00
			0.76	Light Green: narrowly missed statistical cutoff for significance 0.05<p<0.10, metabolite ratio of < 1.00
			1.71	Red: indicates significant difference (p≤0.05) between the groups shown; metabolite ratio of ≥ 1.00
			1.32	Light Red: narrowly missed statistical cutoff for significance 0.05<p<0.10, metabolite ratio of ≥ 1.00
			1.2	Non-colored text and cell: mean values are not significantly different for that comparison
				Blue: indicates significant (p≤0.05) ANOVA effect.
				Light Blue: indicates 0.05<p<0.10 ANOVA effect
		* indicates compounds that have not been officially confirmed based on a standard, but we are confident in its identity
	Line Plots - Alpha		Line plots are provided for each biochemical detected, sorted alphabetically by biochemical name.
	Line Plots - Pathway		Line plots are provided for each biochemical detected, sorted by biochemical pathway.
												Sports Banana = mini yellow banana

## Sheet: OrigScale
												SAMPLE NAME	APST-00956	APST-00957	APST-00958	APST-00959	APST-00960	APST-00961	APST-00962	APST-00963	APST-00964	APST-00965	APST-00966	APST-00967	APST-00968	APST-00969	APST-00970	APST-00971	APST-00972	APST-00973	APST-00974	APST-00975	APST-00976	APST-00977	APST-00978	APST-00979	APST-00980	APST-00981	APST-00982	APST-00983	APST-00984	APST-00985	APST-00986	APST-00988	APST-00989	APST-00990	APST-00991	APST-00992	APST-00993
												PARENT SAMPLE ID	3782751	3782752	3782753	3782754	3782755	3782756	3782757	3782758	3782759	3782760	3782761	3782762	3782763	3782764	3782765	3782766	3782767	3782768	3782769	3782770	3782771	3782772	3782773	3782774	3782775	3782776	3782777	3782778	3782779	3782780	3782781	3782783	3782784	3782785	3782786	3782787	3782788
												CLIENT IDENTIFIER	1A	1B	1C	1D	1E	1F	1G	1H	1I	1J	1K	1L	1M	1N	1O	1P	1Q	1R	1S	1T	1U	1V	1W	1X	1Y	1Z	1AA	1BB	1CC	1DD	1EE	2A	2B	2C	2D	2E	2F
												AGE	49	49	49	49	49	49	49	49	49	49	49	49	49	49	49	49	49	49	49	49	49	49	49	49	49	49	49	49	49	49	49	50	50	50	50	50	50
												BOX	1	1	1	1	1	1	1	1	1	1	1	1	1	1	1	1	1	1	1	1	1	1	1	1	1	1	1	1	1	1	1	1	1	1	1	1	1
												GENDER	Male	Male	Male	Male	Male	Male	Male	Male	Male	Male	Male	Male	Male	Male	Male	Male	Male	Male	Male	Male	Male	Male	Male	Male	Male	Male	Male	Male	Male	Male	Male	Male	Male	Male	Male	Male	Male
												GROUP DESCRIPTION	Pre_exercise	Immediate post_exercise	0.75 h post_exercise	1.5 h post_exercise	3 h post_exercise	4.5 h post_exercise	21 h post_exercise	45 h post_exercise	Pre_exercise	Immediate post_exercise	0.75 h post_exercise	1.5 h post_exercise	3 h post_exercise	4.5 h post_exercise	21 h post_exercise	45 h post_exercise	Pre_exercise	Immediate post_exercise	0.75 h post_exercise	1.5 h post_exercise	3 h post_exercise	4.5 h post_exercise	21 h post_exercise	45 h post_exercise	Pre_exercise	Immediate post_exercise	0.75 h post_exercise	1.5 h post_exercise	3 h post_exercise	4.5 h post_exercise	21 h post_exercise	Pre_exercise	Immediate post_exercise	0.75 h post_exercise	1.5 h post_exercise	3 h post_exercise	4.5 h post_exercise
												INTERVENTION	6 percent Carb Beverage	6 percent Carb Beverage	6 percent Carb Beverage	6 percent Carb Beverage	6 percent Carb Beverage	6 percent Carb Beverage	6 percent Carb Beverage	6 percent Carb Beverage	Water	Water	Water	Water	Water	Water	Water	Water	Cavendish Banana	Cavendish Banana	Cavendish Banana	Cavendish Banana	Cavendish Banana	Cavendish Banana	Cavendish Banana	Cavendish Banana	Sport Banana	Sport Banana	Sport Banana	Sport Banana	Sport Banana	Sport Banana	Sport Banana	Sport Banana	Sport Banana	Sport Banana	Sport Banana	Sport Banana	Sport Banana
												RACE	Cauc	Cauc	Cauc	Cauc	Cauc	Cauc	Cauc	Cauc	Cauc	Cauc	Cauc	Cauc	Cauc	Cauc	Cauc	Cauc	Cauc	Cauc	Cauc	Cauc	Cauc	Cauc	Cauc	Cauc	Cauc	Cauc	Cauc	Cauc	Cauc	Cauc	Cauc	Cauc	Cauc	Cauc	Cauc	Cauc	Cauc
												SUBJECT ID	1	1	1	1	1	1	1	1	1	1	1	1	1	1	1	1	1	1	1	1	1	1	1	1	1	1	1	1	1	1	1	2	2	2	2	2	2
												TIME PLOT NAME	Pre	0h	0.75h	1.5h	3h	4.5h	21h	45h	Pre	0h	0.75h	1.5h	3h	4.5h	21h	45h	Pre	0h	0.75h	1.5h	3h	4.5h	21h	45h	Pre	0h	0.75h	1.5h	3h	4.5h	21h	Pre	0h	0.75h	1.5h	3h	4.5h
												TIME POINT	A	B	C	D	E	F	G	H	I	J	K	L	M	N	O	P	Q	R	S	T	U	V	W	X	Y	Z	AA	BB	CC	DD	EE	A	B	C	D	E	F
												TREATMENT PLOT NAME	carb bvg	carb bvg	carb bvg	carb bvg	carb bvg	carb bvg	carb bvg	carb bvg	water	water	water	water	water	water	water	water	cbanana	cbanana	cbanana	cbanana	cbanana	cbanana	cbanana	cbanana	sbanana	sbanana	sbanana	sbanana	sbanana	sbanana	sbanana	sbanana	sbanana	sbanana	sbanana	sbanana	sbanana
												TUBE ID	1	1	1	1	1	1	1	1	1	1	1	1	1	1	1	1	1	1	1	1	1	1	1	1	1	1	1	1	1	1	1	2	2	2	2	2	2
PATHWAY SORTORDER	BIOCHEMICAL	SUPER PATHWAY	SUB PATHWAY	COMP ID	PLATFORM	CHEMICAL ID	RI	MASS	CAS	PUBCHEM	KEGG	Group HMDB	carb bvg_Pre	carb bvg_0h	carb bvg_0.75h	carb bvg_1.5h	carb bvg_3h	carb bvg_4.5h	carb bvg_21h	carb bvg_45h	water_Pre	water_0h	water_0.75h	water_1.5h	water_3h	water_4.5h	water_21h	water_45h	cbanana_Pre	cbanana_0h	cbanana_0.75h	cbanana_1.5h	cbanana_3h	cbanana_4.5h	cbanana_21h	cbanana_45h	sbanana_Pre	sbanana_0h	sbanana_0.75h	sbanana_1.5h	sbanana_3h	sbanana_4.5h	sbanana_21h	sbanana_Pre	sbanana_0h	sbanana_0.75h	sbanana_1.5h	sbanana_3h	sbanana_4.5h
4522	1,2,3-benzenetriol sulfate (2)	Xenobiotics	Chemical	48762	LC/MS Neg	100006374	1709	204.981		.			257830	336481	212863	162321	77223.8	78927.8	504545	401885	792194	1.57692e+06	620040	527234	665884	292994	1.11768e+06	179826	516506	419476	425100	305334	162200	100197	728153	1.16417e+06	988633	1.7234e+06	1.20307e+06	1.49891e+06	644011	494339	330346	260205	276262
3559	1,3,7-trimethylurate	Xenobiotics	Xanthine Metabolism	34404	LC/MS Neg	100001397	1985	209.068	5415-44-1	79437	C16361	HMDB02123	154941	233043	148716	67797.8	71816.8	71543.1	258311	106778				34171.3			95605	123474	153042	255117	188258	95004.9	50920.3	27387.3	74247.8			85905						102010
3556	1,3-dimethylurate	Xenobiotics	Xanthine Metabolism	32391	LC/MS Neg	100001106	1671.4	195.052	944-73-0	70346		HMDB01857	614054	692080	553635	494096	407458	394952	516466	246898	173290	124468	115075	163084	88652.2	84399.9	204071	310259	734184	791766	645088	554425	439376	390632	427928	319757	330818	436316	281407	249832	187545	159808	256550	787117	492521	583873	372852		412732
867	1,5-anhydroglucitol (1,5-AG)	Carbohydrate	Glycolysis, Gluconeogenesis, and Pyruvate Metabolism	20675	LC/MS Neg	100000580	802	163.061	154-58-5	64960	C07326	HMDB02712	152910512	141093936	148330768	146252464	148870160	164865648	149155728	158552304	155165376	133053696	145963136	137542864	146690800	139992256	152905312	142398656	150701088	142257920	157647952	159483856	151882032	140337248	156881984	144356048	132162928	126099144	136721760	141478896	133189688	130351888	137858752	107819168	91405944	117545424	102127856	91559440	119485856
3662	1,6-anhydroglucose	Xenobiotics	Food Component/Plant	21049	LC/MS Neg	100000939	919.7	161.046	498-07-7	2724705		HMDB00640	563868	564600	598684	445360	386064	274754	417086				162343	244178			749370		137236			177875	157013		181863			164879	251414	311620	100710
3557	1,7-dimethylurate	Xenobiotics	Xanthine Metabolism	34400	LC/MS Neg	100001399	1578.6	195.052	33868-03-0	91611	C16356	HMDB11103	1.90979e+06	2045743	1.62583e+06	1.30485e+06	978570	648801	1804167	977276	596374	529263	377156	325196	252786	183767	1.14721e+06	1.51806e+06	2325294	2.7434e+06	2.24364e+06	1.81675e+06	1.20456e+06	795485	1.20215e+06	635345	839318	960611	699581	540768	314522	189422	643929	1.75369e+06	1.0447e+06	1055827	690631	342916	558981
1453	12,13-DiHOME	Lipid	Fatty Acid, Dihydroxy	38395	LC/MS Neg	62	5137	313.238	263399-35-5	10236635	C14829	HMDB04705	234950	490171	175499	291065	60222.4	120383	290346	317880	211552	669401	594796	494833	147344	250161	290268	215646	224462	619279	283743	222014	147114	162074	240617	238723	201163	613627	244637	340624	283374	161807	229252	227947	316339	176697	180260	279707
1431	13-HODE + 9-HODE	Lipid	Fatty Acid, Monohydroxy	37752	LC/MS Neg	100002196	5275	295.228		43013			1.86546e+06	3.62458e+06	994111	742525	317681	804176	966697	330441	2.2677e+06	3.09292e+06		2.10847e+06	647701	1.95698e+06	1.1219e+06	1.73655e+06	762183	3.06277e+06	992835	1.24085e+06	1362704	1.01977e+06	2.36928e+06	2.99553e+06	999501	4.78888e+06	373742	1.06569e+06	1.37343e+06	1524831	2105303	675572	1.0379e+06	766288	1.45057e+06	2.3612e+06
2511	16a-hydroxy DHEA 3-sulfate	Lipid	Androgenic Steroids	38168	LC/MS Neg	100002126	4240	383.153		.			2.04979e+06	2.41808e+06	2.53532e+06	2.46037e+06	2.21972e+06	2350558	1.6228e+06	1485375	1842729	2.12505e+06	2.02127e+06	1979615	1.97178e+06	1.94625e+06	1.79705e+06	1.89687e+06	1489411	1.78853e+06	1.70735e+06	1.7459e+06	1.75259e+06	1779464	1.29279e+06	1.3351e+06	1.76504e+06	2.11636e+06	2124857	2.14146e+06	2.08301e+06	1.98618e+06	1.21296e+06	2273171	2.75259e+06	2.5502e+06	2372783	3.14711e+06	3.28822e+06
1427	16-hydroxypalmitate	Lipid	Fatty Acid, Monohydroxy	39609	LC/MS Neg	100002953	5236.2	271.228	506-13-8	10466	C18218	HMDB06294	1.31018e+06	5.98874e+06	4.30864e+06	3737809	878290	652044	1.33444e+06	954247	932374	7028635	15053661	11015190	3.49339e+06	1.22566e+06	2481503	963100	1.46067e+06	7.77882e+06	3.83846e+06	3.67792e+06	791316	846235	1.15365e+06	1800010	1.16787e+06	5.77356e+06	3.72733e+06	3.56168e+06	952371	643752	949457	1.18059e+06	1.3987e+06	1.11619e+06	1.4299e+06	839257	1.95775e+06
2446	17alpha-hydroxypregnanolone glucuronide	Lipid	Pregnenolone Steroids	47403	LC/MS Neg	100005418	5071.9	509.276		.				393022		420912	243311	318823	349308	371317	327754	428648	630334	518495	460982	528497		337548	399132	294185	484875	172998	327205	291831	216564		451181	289093	343197	354909	515586	115374	306430						445312
2445	17alpha-hydroxypregnenolone 3-sulfate	Lipid	Pregnenolone Steroids	37482	LC/MS Neg	100002128	4800	411.185	28901-70-4	152971		HMDB00416	32873.4	68070.4								94472.3	106854	93777.1					57290.4	138813							50881.1	84561				26888.4		80582	80679.8	36991.2	30353.4	20342.2	71224.1
1228	17-methylstearate	Lipid	Fatty Acid, Branched	38296	LC/MS Neg	100002356	5993	297.28	2724-59-6	3083779		HMDB37397	1.26411e+06	2.02145e+06	3.36229e+06	3.51888e+06	2.1108e+06	521994	1213821	458555	1.30372e+06	2.22756e+06	4.34842e+06	5140524	5347547	2.26767e+06	1.87374e+06	1.0582e+06	1564210	2.72731e+06	3.77874e+06	3.34108e+06	2238725	865426	1.05745e+06	5206598	1.68281e+06	2.61e+06	3407605	4122139	2.37755e+06	1.03567e+06	1.30888e+06	750755	904190	976462	756770	1.56062e+06	765927
2156	1-dihomo-linolenylglycerol (20:3)	Lipid	Monoacylglycerol	48341	LC/MS Neg	100006121	6400	305.249		.			109323	314250	212271	259332	80998.9		128742	191815	144874	217557	480401	446404	133483	147228	152810	141334	179986	356940	227914	289293	87718.3	185103		189447	181367	267502	260324	200702	153267	189012	155285	45088.5	154257		204883	24063	263082
2152	1-linoleoylglycerol (18:2)	Lipid	Monoacylglycerol	27447	LC/MS Neg	100001040	6477	279.233	2277-28-3	5283469			4.01648e+06	5287394	3.83601e+06	4.08853e+06	2.97865e+06	2912941	2.91416e+06	6503848	3.85757e+06	4902906	6545673	5.86634e+06	2.81307e+06	2.28699e+06	2.86575e+06	7.36888e+06	4.60473e+06	6.27148e+06	4680524	6116539	3327873	3.75991e+06	2.72871e+06	5.90578e+06	4708366	3.66598e+06	4.34822e+06	4219250	3.56727e+06	3.26494e+06	2.68651e+06	5.17965e+06	2154835	5517621	1.96837e+06	806529	3.74459e+06
3233	N1-methyladenosine	Nucleotide	Purine Metabolism, Adenine containing	15650	LC/MS Pos Early	1242	2120	282.12	15763-06-1	27476	C02494	HMDB03331	1.39105e+06	1.61009e+06	1.84551e+06	1.48569e+06	1.43164e+06	1.40326e+06	1.4816e+06	1.48948e+06	1.36157e+06	1.40128e+06	1.39993e+06	1.57301e+06	1.49738e+06	1.54973e+06	1.37743e+06	1.48099e+06	1273782	1.55859e+06	1.64077e+06	2068043	1.5586e+06	1.53596e+06	1.31642e+06	1.39354e+06	1.42226e+06	1.65604e+06	1.73915e+06	1.4957e+06	1.61202e+06	1.22578e+06	1.19183e+06	1.4742e+06	1.27344e+06	1.51079e+06	1.23055e+06	1.45802e+06	1.4988e+06
63	1-methylhistidine	Amino Acid	Histidine Metabolism	30460	LC/MS Neg	100001051	1227	168.078	332-80-9	92105	C01152	HMDB00001	453441	489077	505057	552821	627540	857778	737252	802236	630053	472125	517407	505173	594900	765036	823849	687859	648869	693691	795908	748850	790245	1.11335e+06	870425	1180031	430627	619798	524104	570182	627486	715776	560731	450639	365624	540785	424889	1.17463e+06	1.19242e+06
77	1-methylimidazoleacetate	Amino Acid	Histidine Metabolism	32350	LC/MS Pos Early	100001208	2064	141.066	2625-49-2	75810	C05828	HMDB02820	844195	1.2506e+06	1.20755e+06	1.12062e+06	1.1856e+06	1.35546e+06	958757	1.0652e+06	1.05642e+06	1.14368e+06	1.13804e+06	1.18207e+06	1348066	1.61302e+06	1.08929e+06	1.02501e+06	1.07359e+06	1.54182e+06	1.64079e+06	1.73527e+06	1.53585e+06	1.42377e+06	907907	1.23225e+06	891534	1.44157e+06	1.24166e+06	1.06508e+06	1.41383e+06	1402409	886785	640675	763903	871377	718214	1.07266e+06	1.22677e+06
3364	1-methylnicotinamide	Cofactors and Vitamins	Nicotinate and Nicotinamide Metabolism	27665	LC/MS Pos Early	55	1940	137.071	1005-24-9	10129985	C02918	HMDB00699	2.80912e+06	2.40772e+06	2.00777e+06	1.90934e+06	6139456	2.94581e+06	4604869	2.34908e+06	4691457	5370942	8.30166e+06	11632100	15537981	10227072	2880776	1.85913e+06	2.54888e+06	2.37974e+06	1.9991e+06	1.9318e+06	4.36891e+06	2.72878e+06	4.1009e+06	1.48559e+06	2.51139e+06	2623550	2.28691e+06	2.39066e+06	5452687	3.45518e+06	4.04741e+06	1.49336e+06	1.29044e+06	1.89591e+06	1992813	4.08839e+06	2.08944e+06
3554	1-methylurate	Xenobiotics	Xanthine Metabolism	34395	LC/MS Pos Early	100001400	1461	183.051	708-79-2	69726	C16359	HMDB03099	454595	607212	455532	395674	362706	189727	573556	327000	165808	141167	101712	83883.7			270317	319999	688488	991176	890467	711184	487856	364594	375278	191832	235110	393907	320268	171324	170018		217542	577023	336822	301189	205518		131944
3560	1-methylxanthine	Xenobiotics	Xanthine Metabolism	34389	LC/MS Neg	100001405	1568.8	165.042	6136-37-4	80220	C16358	HMDB10738	2.57223e+06	2.13785e+06	1.94058e+06	1.69233e+06	1.30055e+06	2.90328e+06	2.44196e+06	1.253e+06	788124	334480	515719	541705	270809	208550	1228973	1.66707e+06	3.35911e+06	2.40589e+06	2679716	2.24396e+06	1.39625e+06	1.03916e+06	1.71923e+06	859197	1.3559e+06	1.26369e+06	934833	713272	689065		1.00989e+06	2919228		1.50336e+06	1.1492e+06
2151	1-oleoylglycerol (18:1)	Lipid	Monoacylglycerol	21184	LC/MS Neg	100000924	6650	281.249	111-03-5	5283468		HMDB11567	6678807	7263993	2.24387e+06	6173609	4902458	3.8108e+06	3.39279e+06	9275815	10940493	5.32241e+06	5.7549e+06	12839875	4525553	7695235	11744222	7.99864e+06	9913992	13488109	7431560	8668532	5534411	9033144	6342288	14797308	5.99429e+06	4.57099e+06	4.71179e+06	2.08641e+06	5.51582e+06	4.76563e+06	5.97981e+06	9217048	3.92018e+06	5.23799e+06	3.98516e+06	1.60794e+06	7.69833e+06
2147	1-palmitoylglycerol (16:0)	Lipid	Monoacylglycerol	21127	LC/MS Neg	100000827	6550	255.233	542-44-9	14900		HMDB31074	6756617	8149410	6.54808e+06	7947405	6.15608e+06	5.72726e+06	6.28718e+06	4.88782e+06	6759476	7.43341e+06	11238956	10332331	5.97766e+06	5534984	5410061	6.92813e+06	9985193	9903843	8955232	9668376	5766417	7.15016e+06	5567479	12132269	7.4624e+06	7366025	8484010	7932321	7285699	7.1679e+06	5.22213e+06	8654962		6596923	6179500		8547228
306	2,3-dihydroxy-2-methylbutyrate	Amino Acid	Leucine, Isoleucine and Valine Metabolism	57547	LC/MS Neg	100010869	787	133.051	14868-24-7	301941		HMDB29576	270868	482742	582267	677368	624819	642724		236047	243284	564598	664045	693245	778484	524267	478729	220621	331260	862104	1.01032e+06	969257	922030	807449	478618	259792	207290	565578	525411	652729	489804	425870	284463	369926	624479	690689	522572	771632	1.14096e+06
3665	2,3-dihydroxyisovalerate	Xenobiotics	Food Component/Plant	38276	LC/MS Polar	100002417	1050	133.051	1756-18-9	677	C04039	HMDB12141	1.98925e+06	1.57663e+06	1.42061e+06	1.54295e+06	1.64858e+06	1.64528e+06	2.60019e+06	1.49317e+06	396557	286253	198265	156721	592050	784069	426280	675610	268872	14982411	16312352	12286285	8717154	6.87488e+06	954310	326703	941925	1.58042e+06	1.34977e+06	1.2468e+06	1.45225e+06	1.19313e+06	736612	1.84503e+06	2.05178e+06	1818510	1.34137e+06	537767	909064
3666	2,3-dihydroxypyridine	Xenobiotics	Food Component/Plant	21132	LC/MS Pos Early	100000861	1420	112.039	16867-04-2	28115			41240.7						42185.1									54769.9																	75648.5		40017.4		37652.3
2451	21-hydroxypregnenolone disulfate	Lipid	Pregnenolone Steroids	46115	LC/MS Neg	100001999	3935	245.067	1164-98-3	134595			769485	1.08421e+06	900011	902268	761736	804421	467748	507970	624810	928572	1.17598e+06	1205286	1.18167e+06	1.05235e+06	617826	452680	795308	1.08265e+06	1.16244e+06	1.10567e+06	909718	814121	661312	407885	562184	1.39424e+06	915086	1.01012e+06	1.03143e+06	777001	400757	668155		517428	561787	949880	517086
2448	21-hydroxypregnenolone monosulfate (1)	Lipid	Pregnenolone Steroids	37174	LC/MS Neg	100002003	4624	411.185	88378-34-1	174681														84041.7		41822.3												59060						47978.9	51907.8	32976.7	46881	38853.9	71272.6
2449	21-hydroxypregnenolone monosulfate (2)	Lipid	Pregnenolone Steroids	37175	LC/MS Neg	100002004	4711	411.185		10670474																																		28562.5	42206.1	48693	51039.6	26317.7	83208.1
4301	2-acetamidophenol sulfate	Xenobiotics	Drug	48580	LC/MS Neg	100006190	2251	230.013	40712-60-5	181671			168218	148150	211903	159115	185617	44244.5	220192	315055	142769			74226		35142			174685	342491	304010	179281	152664	56118.4
95	2-aminoadipate	Amino Acid	Lysine Metabolism	6146	LC/MS Neg	381	639.2	160.061	542-32-5;1118-90-7	469	C00956	HMDB00510		219176			174877	1116458	182376	286078	314514	440257	456428	169068	1.13722e+06	1.99522e+06	494455	105368	236823	756800	498909	454029	330789	1.39991e+06	322041	1.51679e+06	164790	294458	281890	131981	232576	472979	311557		158205	237128	163174	1328388	454287
414	2-aminobutyrate	Amino Acid	Glutathione Metabolism	42374	LC/MS Pos Early	1128	2059	104.071	1492-24-6	439691	C02261	HMDB00650	24940260	19619366	21904280	26371818	37676612	43152404	41969176	34269572	32332574	17662358	17817788	20508226	30120954	40184312	44818360	53331772	28078114	20110580	23352730	26244040	34498972	41576328	47734364	36394860	26181472	22372836	21047574	25910532	33887044	41520536	40671800	41530496	23783284	26006816	24612224	58138992	33039774
1296	2-aminoheptanoate	Lipid	Fatty Acid, Amino	43761	LC/MS Pos Early	100004542	3160	146.118	1115-90-8	227939			840463	761932	638781	625201	570422	655767	866989	888647	820716	562323	635906	632892	346722	597832	684060	711786	745764	475189	664924	438482	471643	498307	659882	713365	662173	869430	872793	729543	759402	508153	865855	730264	620361	522097	456345	824579	487947
1301	2-aminooctanoate	Lipid	Fatty Acid, Amino	43343	LC/MS Pos Late	100004227	750	160.133	644-90-6	69522		HMDB00991	539775	555079	439121	715273	614332	430981	1.12546e+06	585164	478070	383510	393952	343539	191592	400288	478695	776941	749810	234482	551275	432225	493061	474618	348664	283885	541765	496703	483654	712776	718808	484152	433705	476437	456908	366984	495868	926040	286910
4422	2-aminophenol sulfate	Xenobiotics	Chemical	43266	LC/MS Neg	100004322	1677	188.002		181670		HMDB61116	1178092	1.60323e+06	1.36873e+06	1.42795e+06	1.39767e+06	1564322	1234965	1.81908e+06	1.13416e+06	1.00391e+06	953448	734187	828397	777856	480242	321128	1.76592e+06	2.80538e+06	3074834	2.88462e+06	1.98583e+06	2.18602e+06	569411	509874	353817	648360	593151	546274	472618	373216	482041	2.83837e+06	1.44566e+06	1.56934e+06	886549	730775	631827
3308	2'-deoxyuridine	Nucleotide	Pyrimidine Metabolism, Uracil containing	52602	LC/MS Neg	536	1586	227.067	951-78-0	13712	C00526	HMDB00012	116813	111784	53432.4	99599.2	74645.9	67234.5	69652.9	84237.1	57876	130850	175037	154763	156654	123704	90477.6	90556.6	129774	125699	155982	136903	118424	41811.7	113761	76430.8	74162.6		102582	70152.5	127034	85062.2	90266.4		140096	78804.2		125522	148183
3508	2-ethylphenylsulfate	Xenobiotics	Benzoate Metabolism	36847	LC/MS Neg	100001809	3416	201.023		.																										42611.1
301	2-hydroxy-3-methylvalerate	Amino Acid	Leucine, Isoleucine and Valine Metabolism	36746	LC/MS Neg	100001541	1800	131.071	488-15-3	164623		HMDB00317	622246	706877	742557	624219	876858	735395	508694	662464	532264	540891	738166	774230	1.08697e+06	1.27887e+06	748007	558082	703464	981177	761055	964198	993150	846617	903184	713040	457934	693500	630849	753491	756877	642239	628471	848613	682215	589568	638502	1.60685e+06	1.08572e+06
4049	2-hydroxyacetaminophen sulfate*	Xenobiotics	Drug	33173	LC/MS Neg	100001791	1674	246.008		86290013									131353	10856.4														641.934
416	2-hydroxybutyrate/2-hydroxyisobutyrate	Amino Acid	Glutathione Metabolism	52281	LC/MS Polar	100008928	1258	103.04		.			11096564	20746130	31365540	50595852	54262956	17178122	17808290	11245027	12449423	41670480	69745720	89025448	114733024	100353952	24742520	13352263	13431020	28266676	62857800	59152020	60955972	30691874	21578370	18026202	7.25473e+06	17547100	26251712	40083364	44276908	23761676	14476897	23283182	17356084	21527924	20215868	62953980	24971318
1403	2-hydroxydecanoate	Lipid	Fatty Acid, Monohydroxy	42489	LC/MS Neg	100004089	4840	187.134	5393-81-7	21488			1.66492e+06	2977467	2.05993e+06	1.59388e+06	1.01736e+06	877303	1.60354e+06	2.75165e+06	1.55475e+06	3.83827e+06	3.50635e+06	2.46886e+06	1.96701e+06	1.89516e+06	3.74209e+06	1.68856e+06	1.14404e+06	3.05353e+06	2.05201e+06	1.63379e+06	939881	744033	1.57562e+06	2.95792e+06	1.77133e+06	2.73499e+06	2.17213e+06	1.59907e+06	1.08851e+06	1.09194e+06	1.3633e+06	1.5848e+06	1.16295e+06	1.39447e+06	1.17984e+06	2352172	1.23969e+06
1242	2-hydroxyglutarate	Lipid	Fatty Acid, Dicarboxylate	52294	LC/MS Pos Early	100002070	958	166.071	40951-21-1	43	C02630	HMDB00606	550743	871794	678376	632523	902174	830281	833098	490015	425302	618926	753885	604598	652297	830155	677307	537278	605225	861651	815134	637888	1.01167e+06	954370	599505	566296	420194	930947	702545	596107	799337	728193	516375	827235	825046	805586	724335	565269	714093
3469	2-hydroxyhippurate (salicylurate)	Xenobiotics	Benzoate Metabolism	18281	LC/MS Neg	1869	2184	194.046	487-54-7	10253	C07588	HMDB00840	157443	364123	123040	127289	288518	358104	35519388	373423	107398	132907	112224	88147.5	194891	245538	450472	202520	573575	628091	448375	358846	313204	211517	202130	364768	202688	459097	185781	189837	265213	269764	229702	339971	172759	156701	65407.9	36427.8	127262
4061	2-hydroxyibuprofen	Xenobiotics	Drug	43330	LC/MS Neg	100004169	3462	221.118	51146-55-5	10443535		HMDB60920																							9803585									917597	546825	700248	462045	45577.2	228021
1402	2-hydroxyoctanoate	Lipid	Fatty Acid, Monohydroxy	22036	LC/MS Neg	100000743	3736.8	159.103	617-73-2	94180		HMDB02264	809383	1303232	887099	658300	692335	715677	1.33668e+06	1.42173e+06	789482	1.06524e+06	910110	831928	1.20336e+06	1.11479e+06	1.67476e+06	1.36222e+06	779352	1.01811e+06	1.11284e+06	926411	898552	711549	692869	487067	842103	984137	939728	860971	811623	726516	649712	651871	665126	800011	691878	1.41934e+06	641003
1406	2-hydroxypalmitate	Lipid	Fatty Acid, Monohydroxy	35675	LC/MS Neg	100001579	5511.2	271.228	764-67-0	92836		HMDB31057	19908476	21623968	31046804	31358052	28423338	20191382	25242636	16652819	18266816	23855560	35679420	40439900	38901516	28996354	24371118	18027054	21949914	28666214	35979104	35831296	30188176	23056362	21901756	24742526	25939056	30192166	38063112	38975116	31086102	28204874	24369714	24407376	15776148	30967232	17482626	22630032	22640430
169	2-hydroxyphenylacetate	Amino Acid	Tyrosine Metabolism	1432	LC/MS Polar	235	858.6	151.04	614-75-5	11970	C05852	HMDB00669	1458707	1.52536e+06	1.63585e+06	1.70787e+06	2250014	1.78811e+06	2.04001e+06	1.43427e+06	939661	1.63049e+06	1.63133e+06	1.01155e+06	2.8888e+06	1.98432e+06	2.58461e+06	1.27189e+06	2.09646e+06	2.04734e+06	2.62254e+06	1.79371e+06	2.21075e+06	2378484	2.34365e+06	1.48379e+06	304104	1.81727e+06	1.86337e+06	1.52493e+06	1.8244e+06	2.13045e+06	813090	569403	507888	391049	500673	1.15672e+06	498885
1407	2-hydroxystearate	Lipid	Fatty Acid, Monohydroxy	17945	LC/MS Neg	1239	5695	299.259	629-22-1	69417	C03045		5406406	3.50619e+06	7180059	9570694	7.52783e+06	7993789	5.24367e+06	7.59785e+06	6.87125e+06	6.32892e+06	7.30901e+06	10637640	12400617	14529976	6.73679e+06	3.93999e+06	5.52021e+06	6307263	14695182	10320209	7958989	8982286	9883027	6291117	6.11034e+06	6.01192e+06	8.26444e+06	10455613	9252230	6.0755e+06	9027886	8389140	6220659	9842866	6.70332e+06	8887035	5.72399e+06
3672	2-isopropylmalate	Xenobiotics	Food Component/Plant	15667	LC/MS Polar	100000409	2605	175.061	3237-44-3	77	C02504	HMDB00402	144100				2.84603e+06	1.39486e+06	607611						559327	529834				17850600	15637246	8757485	6014913	2.7233e+06				8203125	5737486	3.93089e+06	2.81062e+06	1.68476e+06			7.6055e+06	4453592	2482168	491143	1110608
3943	2-keto-3-deoxy-gluconate	Xenobiotics	Food Component/Plant	48141	LC/MS Polar	100005946	1900	177.041	17510-99-5	161227	C00204	HMDB01353	1.77642e+06	2.87101e+06	2.50111e+06	1731962	1.91128e+06	2.02317e+06	1.27555e+06	1280258	1.65724e+06	1.71018e+06	1.19918e+06	1.67631e+06	1.28362e+06	1.89669e+06	1402652	1.10074e+06	1.53182e+06	3.39342e+06	2.15371e+06	1.87999e+06	1.91175e+06	2.08966e+06	609236	2.28058e+06	1.17855e+06	2.06804e+06	1.74438e+06	1.79731e+06	1.32138e+06	1.29016e+06	977876	1.41748e+06	1.68652e+06	1.47006e+06	1.1702e+06	1.12048e+06	1.25964e+06
2166	2-linoleoylglycerol (18:2)	Lipid	Monoacylglycerol	32506	LC/MS Neg	100000987	6250	279.233	3443-82-1	5365676		HMDB11538	2.64525e+06	1.19091e+06	2.35785e+06	2.90262e+06	2.10956e+06	1822865	1.77215e+06	2.2273e+06	1.03559e+06	1.55529e+06	1.12027e+06	5.06796e+06	1.15177e+06	787307	1102957	1.82131e+06	2.09319e+06	2.15374e+06	2.30457e+06	2.68178e+06	2.41442e+06	1.13116e+06	1.39176e+06	1.77465e+06	1.8074e+06	1.35379e+06	1.6502e+06	3.3575e+06	1.38092e+06	1.79749e+06	974817	1075119	462622	1.53888e+06	485209
4057	2-methoxyacetaminophen glucuronide*	Xenobiotics	Drug	33161	LC/MS Neg	100001795	1633	356.099		14367271									296830
4050	2-methoxyacetaminophen sulfate*	Xenobiotics	Drug	47031	LC/MS Neg	100001793	1949	260.023		86290014									511017
4523	2-methoxyresorcinol sulfate	Xenobiotics	Chemical	48445	LC/MS Neg	100006184	1863	218.997	1446269-78-8	.
283	2-methylbutyrylcarnitine (C5)	Amino Acid	Leucine, Isoleucine and Valine Metabolism	45095	LC/MS Pos Early	100001509	3035	246.17	31023-25-3	6426901		HMDB00378		1.27787e+06	945141	826589	766901	1.34818e+06		760634	763105		1.18546e+06	1.02237e+06	1.4511e+06	1.76841e+06	1.14628e+06			1.2371e+06	1.18949e+06	1.0547e+06		1.28001e+06	967794				845771	768184	749118		756434	351305		287958	270825
1079	2-methylcitrate/homocitrate	Energy	TCA Cycle	52282	LC/MS Neg	100008929	575	205.035		.			534534				89639.7		854220					500957			1613760		589874	729995	775313		749776		1296416	913472	110200			158172			698647	457851	678423	435039	469567		212908
2165	2-oleoylglycerol (18:1)	Lipid	Monoacylglycerol	21232	LC/MS Neg	100000943	6500	281.249	3443-84-3	5319879		HMDB11537					945261		703612	1.95636e+06	1.39141e+06	1056334			897615	578287	684257	2.06001e+06	1938984	1.37494e+06			1.80655e+06	1.23094e+06		2.86121e+06	959653		1.28247e+06	1.08807e+06	974082	1.5618e+06		1.04308e+06	470840		625954
3332	2'-O-methylcytidine	Nucleotide	Pyrimidine Metabolism, Cytidine containing	57554	LC/MS Pos Early	100010895	2411	258.108	2140-72-9	150971			423222	576184	690646	456620	410575	538458	455188	419994	406441	384235	410271	355460	398926	414495	478214	462532	408318	613594	551665	567762	451760	545636	343214	421401	395192	644196	731990	571494	428699	424081	343706	565569	442155	519003	470579	627416	487554
3296	2'-O-methyluridine	Nucleotide	Pyrimidine Metabolism, Uracil containing	57655	LC/MS Neg	100010896	1831	257.078	2140-76-3	102212			61389.2	89028.3	72096	46441.9	54553.2	55206.6	60943.1	63339.9		44063.3	65788.3	55157.9		34666.2	71220.9	74600.7	69135.6	109401	96382.1	56018.6	52334.1	44086.2	58333.3	53607.5	63341.8	127324	72845.9	80107.9	73946.4	52192.7	50722.5	59834	40999.6	47619.6	61136.1	114517	114307
3673	2-oxindole-3-acetate	Xenobiotics	Food Component/Plant	40479	LC/MS Pos Early	100003109	2378	192.065	2971-31-5	3080590		HMDB35514		148540		57105.9	486823	211489	159126	212997	70757.8	172420	168384	130144	496630	711130	176038	88718.8	53960.8	84649.9	165450	119454	648628	272798	142721	395505	123413	224337	170000	91850.4	457950	406278	87290.2		66036.6	56616.1		477299	315770
352	2-oxoarginine*	Amino Acid	Urea cycle; Arginine and Proline Metabolism	55072	LC/MS Neg	100002784	963	172.073	3715-10-04	558	C03771	HMDB04225	95737.3	113413	71639.8	75733.6	59112.2	111162	94159	80139.9	97732.8	119640	143725	194437	259518	332811	145591	87350.1	188645	886427	934668	807932	472269	313432	136640	400654	69629	1.2254e+06	964241	754528	320401	200853	69524.8		1.65471e+06	1.1555e+06	702768	581315	526471
3579	2-piperidinone	Xenobiotics	Food Component/Plant	43400	LC/MS Pos Early	100004295	1675	100.076	675-20-7	12665		HMDB11749	6103890	7268684	5197981	6.06456e+06	6093809	5260414	12060386	5971534	5.10346e+06	9974897	11311925	14001061	16241790	16921576	12836605	5045957	5538152	7.83338e+06	7675946	7.38272e+06	8488370	7111797	5175645	13147011	8043110	15122307	16812344	15911483	16727311	13942720	8969934	29532732	24911894	20988360	17911920	54243332	10662247
3546	3-(3-hydroxyphenyl)propionate	Xenobiotics	Benzoate Metabolism	35635	LC/MS Neg	100001624	1980	165.056	621-54-5	91	C11457	HMDB00375	330152					187095	343436	340205	339276						270201				264690			175842			483029	434909	329122	465327				684130		235324		375730
3543	3-(3-hydroxyphenyl)propionate sulfate	Xenobiotics	Benzoate Metabolism	45415	LC/MS Neg	100005391	1294	245.012	86321-32-6	187488			261864	149805	182432	142815	112982	67743.7	192887	265600	161579	162566	95353	119759	97416.2	70378.4	239241	84403.6	234334	276557	232055	182136	134239	75039.7	123957	122092	84786.6	166450	129462	90369.8	70378.4	44922.4	23016.9	116921	38555.8	15834.6
135	3-(4-hydroxyphenyl)lactate	Amino Acid	Tyrosine Metabolism	32197	LC/MS Neg	240	1379	181.051	6482-98-0	9378	C03672	HMDB00755	9239147	14229352	19823384	17688768	17632040	13434110	11493016	9111398	7005951	11643531	15011226	19531596	17595524	17643422	11765742	10377765	10644718	17815878	21544376	22420818	20814278	15315343	12659414	14855459	7.12892e+06	14416058	13520008	14732307	13425750	10410533	6847558	11708973	11599200	13833954	11508396	32738058	11583069
4051	3-(cystein-S-yl)acetaminophen*	Xenobiotics	Drug	34365	LC/MS Pos Early	100001797	2420	271.075		5233914									438233
4052	3-(N-acetyl-L-cystein-S-yl) acetaminophen	Xenobiotics	Drug	45721	LC/MS Neg	2048	2094	311.071	52372-86-8	83967									447320
3966	3,4-methyleneheptanoate	Xenobiotics	Food Component/Plant	53026	LC/MS Neg	100006651	3807	141.092		.				653667	596176	612501	307564	381395	166890	508516	347440	677063	775380	931202	1.0249e+06	492213	411778	457238		805062	1.04321e+06	650121	591803	345923	195178		98327.2	736288	708495	697382	482268	196768	211696	279608	533992	347101	424975	255410	457134
1357	3,4-methyleneheptanoylcarnitine	Lipid	Fatty Acid Metabolism(Acyl Carnitine)	52929	LC/MS Neg	100009234	4096	346.187		.				205983	100592	91086.6	78841.4	82608.7		176598	142663	368227	320991	245516	198443	170227	139818	194563	38665	280806	319441	212584	184946	180032	68962.8	51282.9	26587	184319	192254	116765	102269	95486.5		70510.6	92539.2	84633.7	91486.8	71323	100484
3558	3,7-dimethylurate	Xenobiotics	Xanthine Metabolism	34399	LC/MS Neg	100001398	1418.2	195.052	13087-49-5	83126	C16360	HMDB01982	302873	244329	233983	215567	174855	119753	208198	238332	280182	232033	208751	193620	158827	126565	396528	408832	261574	155913	133724	146946	140073	95944	395004	329220	227390	214118	170331	145582	114691	96782.9	126645	105728	91117.4	86521.5	64087.9	332796	83786.7
4420	3-acetylphenol sulfate	Xenobiotics	Chemical	48693	LC/MS Neg	100004326	2477	215.002		.			51812.5	32854.4	17387.1				25025.7	66672.4	62592.2						39181.9	85694.3	56348.5	71232.3	35503.3			27976.1	90510.3	40231.7	28703.6							33966.9	59542.8	65578.7
3344	3-aminoisobutyrate	Nucleotide	Pyrimidine Metabolism, Thymine containing	1566	LC/MS Pos Early	1114	2190	104.071	10569-72-9;214139-20-5	64956	C05145	HMDB03911	7578903	6.18447e+06	8755969	8498792	9253808	8072999	9875520	8.18131e+06	9361498	13185036	12354510	11513597	12299956	12056218	8170279	7.5213e+06	7.95831e+06	8054710	8.32283e+06	9765537	9977626	9583668	10488419	10554823	6.16783e+06	5583782	6.41106e+06	8.22941e+06	8640137	7.29415e+06	7372615	9599837	8417312	8546584	7.38126e+06	7.52381e+06	10318263
2409	3beta-hydroxy-5-cholestenoate	Lipid	Sterol	54805	LC/MS Neg	100006370	5398	415.322	6561-58-6	165511	C17333		3.55291e+06	4.04324e+06	5961649	4217462	4.54223e+06	2.50221e+06	3.03301e+06	2528022	2143892	4.05664e+06	3.86844e+06	3919316	3.2752e+06	2.59905e+06	2243216	2724194	3.56296e+06	4131383	4.16477e+06	3.75733e+06	3.96487e+06	2.6512e+06	1.63458e+06	3430165	3.12468e+06	5.27592e+06	4562385	3.26538e+06	2263491	2.78834e+06	1.45868e+06	2528022	1.75427e+06	1811270	1.15426e+06	2.85927e+06	1.9484e+06
2633	3b-hydroxy-5-cholenoic acid	Lipid	Secondary Bile Acid Metabolism	43507	LC/MS Neg	100004182	5205	373.275	5255-17-4	92997		HMDB00308																38562.5		51263.8							39684.6	46612.4							49269			41451.6
1265	3-carboxy-4-methyl-5-propyl-2-furanpropanoate (CMPF)	Lipid	Fatty Acid, Dicarboxylate	31787	LC/MS Neg	100001178	2800	239.093	86879-39-2	123979		HMDB61112	62790184	75713848	79001312	76115888	73026304	81049472	63904700	57350548	44413944	58232656	56997536	54147860	54890340	55020744	50303000	44877044	50676160	62834800	60960688	62311428	58775132	58848388	53015956	50852808	59296076	70488432	70233200	76478832	66102380	68610024	58958200	10674381	9963690	12715419	10566511	5754073	11971042
288	3-hydroxy-2-ethylpropionate	Amino Acid	Leucine, Isoleucine and Valine Metabolism	32397	LC/MS Neg	100001170	975	117.056	4374-62-3	188979		HMDB00396	785187	1.34379e+06	1.95841e+06	1.80507e+06	1.48936e+06	1.47622e+06	789205	636238	900390	1.22855e+06	2.01863e+06	1.4082e+06	2.08317e+06	1.57151e+06	853026	693452	793873	1327220	2.07477e+06	1.95711e+06	1.43668e+06	1.13364e+06	1.3395e+06	752756	529723	1.69979e+06	1.2045e+06	1.78289e+06	1471102	571099	530137	622060	958327	585360	445126	965648	982468
2382	3-hydroxy-3-methylglutarate	Lipid	Mevalonate Metabolism	531	LC/MS Polar	112	2850	161.046	503-49-1	1662	C03761	HMDB00355	3.46942e+06	6346874	5026934	4.41476e+06	5478680	5307655	3.56937e+06	3.48174e+06	3.31482e+06	5372098	4.74914e+06	4.78986e+06	5485855	5057425	3.64797e+06	2.95282e+06	3689529	9511483	8.05711e+06	6.37673e+06	6.32251e+06	5.92022e+06	3660548	4.89656e+06	3.24944e+06	6.8095e+06	4628100	3690781	4.59159e+06	4.05475e+06	3074331	1.89279e+06	2.63417e+06	1.94263e+06	2.01541e+06	2.8184e+06	2.02965e+06
1388	3-hydroxybutyrate (BHBA)	Lipid	Ketone Bodies	542	LC/MS Polar	254	1475	103.04	625-72-9	441	C01089	HMDB00357	18327496	50348208	191503648	270122688	37345576	11108094	40939664	22902238	18783564	210885536	317830464	406567936	453533024	84665608	100422048	15753767	17335686	83990184	124652568	110620640	20100346	16792684	32192096	33630304	15297170	35755096	69906880	130568184	24639144	10998772	17540734	7.1835e+06	12290429	6.88117e+06	7.33971e+06	46101032	5.87277e+06
1334	3-hydroxybutyrylcarnitine (1)	Lipid	Fatty Acid Metabolism(Acyl Carnitine)	43264	LC/MS Pos Early	100003926	2400	248.149		53481617		HMDB13127	217637	1.07979e+06	1.91714e+06	2.22252e+06	2.15421e+06	1330653	324890	244607	462624	2855984	2.08353e+06	5844920	8862251	6087078	1.1517e+06	284203	285156	1.88759e+06	3.12802e+06	3.14808e+06	2.25578e+06	1.27476e+06	459873	553147	297748	954074	1.43143e+06	1.55838e+06	1.56858e+06	714755	273258	176719	720456	747638	693689	4895824	484066
1335	3-hydroxybutyrylcarnitine (2)	Lipid	Fatty Acid Metabolism(Acyl Carnitine)	52984	LC/MS Pos Early	100009271	2340	248.149		.		HMDB13127	409298	1452731	1.94638e+06	2.34039e+06	1.54834e+06	659528	482075	416122	434399	3378130	1.61438e+06	4.1036e+06	2.77438e+06	1.79739e+06	1.05382e+06	368005	500056	1.74585e+06	2.96158e+06	2.70194e+06	1.90918e+06	852327	502455	642345	430483	1.46428e+06	1.58592e+06	1.34069e+06	1.03802e+06	545925	351621	344142	952506	700499	768884	1303191	460942
1413	3-hydroxydecanoate	Lipid	Fatty Acid, Monohydroxy	22053	LC/MS Neg	100000997	4634.7	187.134	5561-87-5	26612		HMDB02203	1.02404e+06	4704024	5126734	3.56769e+06	1221007	485467	1.20153e+06	785232	949447	5767094	12789286	10176391	5307384	2.63639e+06	3.62582e+06	1.12503e+06	1.11326e+06	8834400	5226509	3805361	1264867	952325	1.40647e+06	1.38735e+06	1.21948e+06	4486423	4211678	3.10865e+06	1226908	881249	1.25841e+06	965221	1.69129e+06	2.34506e+06	2.08169e+06	2.66398e+06	704790
1411	3-hydroxyhexanoate	Lipid	Fatty Acid, Monohydroxy	53230	LC/MS Neg	100006367	1725	131.071	10191-24-9	151492			561396	1.24531e+06	1.56223e+06	1.3694e+06	1.0966e+06	562732	600230	443279	613704	1227954	2.13076e+06	2.24353e+06	1.97321e+06	1.21839e+06	1.04626e+06	538773	436521	2.07479e+06	2.69838e+06	2.03936e+06	1.11608e+06	696613	712712	490711	371153	2.24465e+06	1.45244e+06	1.54615e+06	1.05214e+06	478824	406914	273512	2755802	1.38874e+06	850722	797847	577422
3470	3-hydroxyhippurate	Xenobiotics	Benzoate Metabolism	39600	LC/MS Neg	100002122	1687	194.046	1637-75-8	450268		HMDB06116	2.14021e+06	2570543	1.49148e+06	1.05734e+06	777329	767665	1.63753e+06	1.98059e+06	1.38304e+06	1.3782e+06	907916	686022	520048	557552	1.55699e+06	583596	1.68391e+06	2.46099e+06	1.66842e+06	1.22711e+06	765735	617167	927922	773687	1.09656e+06	2.60655e+06	1548136	1119452	645894	508992	364270	1.6055e+06	594702	530229	230621	399235	204334
305	3-hydroxyisobutyrate	Amino Acid	Leucine, Isoleucine and Valine Metabolism	1549	LC/MS Polar	111	1619	103.04	2068-83-9	87	C06001	HMDB00336	6.45885e+06	7.06165e+06	5798930	5.81098e+06	10060747	9921381	9702202	7.2652e+06	5.16793e+06	12417952	10912921	38461376	17649042	32659718	10483354	3.84988e+06	8159938	14665668	14284713	12684180	11992024	14731542	9827623	20382218	4542767	7918262	12897502	14299057	9994484	11160239	6385326	4564344	3772643	4.09943e+06	3.13231e+06	28092608	4.76483e+06
1415	3-hydroxylaurate	Lipid	Fatty Acid, Monohydroxy	32457	LC/MS Neg	100001112	5175	215.165	53941-38-1	94216		HMDB00387	1.17555e+06	6306435	6.23579e+06	3.43524e+06	1.10098e+06		1.22955e+06	719543	931673	5.71596e+06	10075449	7360881	3.14147e+06	1860370	3414626	1.02487e+06	1604849	12205177	5376731	4.34023e+06	1.08228e+06	987632	1354448	1616959	1181699	6.50597e+06	5112877	3.35523e+06	1.1509e+06	922006	1.42564e+06	850855	2.97401e+06	2272885	2.75799e+06	2.37952e+06	586584
1417	3-hydroxymyristate	Lipid	Fatty Acid, Monohydroxy	21158	LC/MS Neg	100000882	5335	243.197	3422-31-9	16064			1.8995e+06	6.63411e+06	7.29523e+06	4615615	2.06403e+06	431515	2.45367e+06	1.47307e+06	1367155	5.56601e+06	13098201	8824515	5506172	3.44731e+06	4.21866e+06	1.78423e+06	2.57801e+06	11458867	6.69206e+06	5373077	1.98577e+06	1939650	2.00285e+06	2.56935e+06	2235201	6470798	6057493	4.36262e+06	1.98933e+06	1.62421e+06	2.20928e+06	940350	2.56317e+06	2.66643e+06	3042174		816725
1412	3-hydroxyoctanoate	Lipid	Fatty Acid, Monohydroxy	22001	LC/MS Neg	100000773	3446	159.103	88930-08-9	26613		HMDB01954	737885	2.18872e+06	2.83784e+06	2.00996e+06	1.02876e+06	640069	948369	753186	881224	2623445	4730015	4.88847e+06	4288182	2.32838e+06	2.18803e+06	902675	688842	2.69007e+06	2.56543e+06	1.99087e+06	1.09205e+06	844573	968403	926890	721049	2.03247e+06	1.86626e+06	1.52973e+06	1.04149e+06	676968	734138	583983	1.3606e+06	1210566	966588	2186039	553579
4524	3-hydroxypyridine sulfate	Xenobiotics	Chemical	48448	LC/MS Neg	100006098	1595.5	173.987	1955-23-3	.			974012	924000	724060	719682	801727	772625	641697	917206	670033	543911	565166	533528	867045	814309	893307	991310	457738	505501	568426	517522	510400	410194	644146	1.15035e+06	640544	685121	623182	517367	475259	370763	441000	905312	568961	640544	412923	125008	554236
1414	3-hydroxysebacate	Lipid	Fatty Acid, Monohydroxy	31943	LC/MS Neg	100001145	1282	217.108	73141-46-5	3017884		HMDB00350	176137	450613	1.7153e+06	1.51361e+06	862723	254296	146157	143135	133170	1.77211e+06	4.8136e+06	6.62777e+06	4.39563e+06	1.86629e+06	459892	106973	73189.3	423654	1.21833e+06	1.1043e+06	581314	173159	131544	180721	116087	441987	869180	879683	454902	165160	94549.2		107096	164896	159718	1734278
240	3-indoxyl sulfate	Amino Acid	Tryptophan Metabolism	27672	LC/MS Neg	100000467	2222.2	212.002	2642-37-7	10258		HMDB00682	97158600	35204576	89721304	73117328	64108644	27601840	114902336	35196108	20551368	19615420	17086318	49362592	20083380	23573664	40515952	51393452	81240368	39508448	43425912	40400224	101430576	30747358	23010854	89919080	73507600	115557448	93902160	86468640	72762472	81122904	27227670	40818404	37315900	38389056	25472848	27569018	24698858
3523	3-methoxycatechol sulfate (1)	Xenobiotics	Benzoate Metabolism	48763	LC/MS Neg	100006375	2163	218.997		.				184917					571367	391422	518409	527385	378063	337799	352489	341758	1.32162e+06	269367	757362	728807	692356	608564	334127	310505	701608	911639	640718	1.14413e+06	1088350	965425	622418	439284	704814	708284	693848	789345	523115		388385
154	3-methoxytyramine sulfate	Amino Acid	Tyrosine Metabolism	44618	LC/MS Neg	100004634	1722	246.044		.				29909.1	36124.1	32228.4	33100.2					20246.9				20433.6				123896	133877	141213	113885	93404.4		43573.2	16055.2	113104	123952	103296	64596.7	60660.4			254406	375256	216498	49490.3	176518
152	3-methoxytyrosine	Amino Acid	Tyrosine Metabolism	12017	LC/MS Pos Early	1342	2555	212.092	300-48-1	1670		HMDB01434	449070	506110	420531	390521	411613	350954	447961	414067	453952	486669	433895	380959	342957	247922	341875	393262	401242	420641	452781	434589	395575	286780	324869	369071	458318	474937	532195	566087	487319	425784	453198	393301	369888	482368	427040	325257	465007
3498	3-methyl catechol sulfate (1)	Xenobiotics	Benzoate Metabolism	46165	LC/MS Neg	100004112	2790	203.002		.			141467	136246	109337	109474	83718.2	75060.3	260762	419405	715914	485861	416986	365881	393259	372518	231552	539837	120254	122634	112751	96363.4	80177.5	72572.2	90321.2	873673	975055	957658	824137	774121	577560	436890	1.07337e+06	769724	393691	427867	294984	286341	214940
3499	3-methyl catechol sulfate (2)	Xenobiotics	Benzoate Metabolism	46164	LC/MS Neg	100004110	2860	203.002		.											31329.6																46640.4	42157.1
300	3-methyl-2-oxobutyrate	Amino Acid	Leucine, Isoleucine and Valine Metabolism	44526	LC/MS Neg	100000936	1465	115.04	3715-29-5	49	C00141	HMDB00019	7.90834e+06	9803190	9805072	10403738	9399843	8719304	8.22994e+06	6.56055e+06	10263590	9284594	11775406	11507861	12974830	10577985	11233753	6304008	9384839	9720898	13015241	11352709	8.04955e+06	7.25773e+06	10295010	8406982	7.82512e+06	8.35179e+06	8050239	9915559	8960457	6958516	9108072	10439510	12752171	9305931	7.7405e+06	8973518	9842130
280	3-methyl-2-oxovalerate	Amino Acid	Leucine, Isoleucine and Valine Metabolism	15676	LC/MS Neg	100000036	2064.2	129.056	1460-34-0;51829-07-3	47	C00671	HMDB03736	37616272	30254710	35159348	36374720	46299996	47421636	33995780	34688588	41054884	22870986	30849810	43052584	67645160	67504952	34134148	35114328	42034796	24712266	36966784	40162328	41773224	39034616	42376324	43480280	32003594	29477260	28010748	34545784	48566120	37999284	31101780	41496696	40849928	26731072	19872802	62728272	55112836
1247	3-methyladipate	Lipid	Fatty Acid, Dicarboxylate	36749	LC/MS Polar	100001765	2865	159.066	3058-01-03	12292		HMDB00555		272307	238641	330611	234711					318116	291188	366399	454330	386592	123523			373859	248895	242416	164543					299541	293812	308881	230196
3323	3-methylcytidine	Nucleotide	Pyrimidine Metabolism, Cytidine containing	35132	LC/MS Pos Early	100001466	2176	258.108	21028-20-6	159649			213409	214351	281268	239056	279958	229184	238553	259480	201625	268081	243096	277661	251906	296535	247961	197279	213433	311317	294081	288689	291746	247077	197246	259513	235518	297657	303734	270638	265076	221225	165395	175086	191380	261985	189010	179992	143718
264	3-methylglutaconate	Amino Acid	Leucine, Isoleucine and Valine Metabolism	57747	LC/MS Polar	100002458	2700	99.0452	5746-90-7	1551553		HMDB00522	1.8857e+06	2.93932e+06	2.7685e+06	2.71355e+06	2.60237e+06	2274434	2.19278e+06	1929865	1.52611e+06	1.84386e+06	1.74758e+06	1.8468e+06	1.89152e+06	2072171	1974559	1.64233e+06	2159557	4498246	4.73985e+06	3.56719e+06	3.29798e+06	3355337	2.78644e+06	2.70028e+06	1.54115e+06	3113422	2405169	2.4362e+06	2.06712e+06	1.84076e+06	1398925	579064	817352	747170	705897	1.32371e+06	762638
64	3-methylhistidine	Amino Acid	Histidine Metabolism	15677	LC/MS Neg	100000042	906.3	168.078	368-16-1	64969	C01152	HMDB00479	8600289	5.8129e+06	8.03281e+06	8.11472e+06	40082480	60826832	30010672	35536824	6.36819e+06	4.2657e+06	4.51598e+06	5319413	31346592	41359216	21823896	12456533	9627205	6893049	6.89534e+06	7.06798e+06	38984608	56008624	29142622	17128880	2.78128e+06	2.98928e+06	2.86359e+06	2.96908e+06	42305588	54340816	22474320	10292750	8859100	11413182	8.14985e+06	145579760	122185592
3561	3-methylxanthine	Xenobiotics	Xanthine Metabolism	32445	LC/MS Neg	100001108	1700	165.042	1076-22-8	70639	C16357	HMDB01886	8729192	9889210	9539419	9060520	7850257	6638995	4.6664e+06	6147050	9069689	7.8169e+06	9174031	8.35228e+06	7628700	6207913	7.50321e+06	11613154	7204190	6.78342e+06	7.84661e+06	7.79346e+06	6806130	5.94414e+06	8762505	6.98449e+06	5.48105e+06	7011854	5737094	6.39378e+06	5.30114e+06	3.9741e+06	3.04172e+06	3.5362e+06	2.5001e+06	3.83065e+06	2219970	6.10702e+06	2858854
3548	3-phenylpropionate (hydrocinnamate)	Xenobiotics	Benzoate Metabolism	15749	LC/MS Neg	100000010	2860	149.061	501-52-0	107	C05629	HMDB00764	2.0753e+06	423411	752631	820291	1.21331e+06	1.21945e+06	2216102	1.79166e+06	1.19113e+06	393258	269251	366880	931419	752925	879900	1.01669e+06	1351798	432322	831690	1.11878e+06	1.4127e+06	1.12442e+06	1.97917e+06	929678	1.58526e+06	474937	558879	873395	1.5096e+06	1.23578e+06	763101					744789	1.11174e+06
884	3-phosphoglycerate	Carbohydrate	Glycolysis, Gluconeogenesis, and Pyruvate Metabolism	1414	LC/MS Pos Early	132	590	187	80731-10-8	724	C00597	HMDB00807	36288.1	56363	122498		66186.7	149175	28506.7	37470.4	91871.3	142170	86842.7	55838.4			51671				26234.4		43051.2	102579	47248.5		48248.7	161665	46402.8	46414.8				71062	55602.4				74184.9
3311	3-ureidopropionate	Nucleotide	Pyrimidine Metabolism, Uracil containing	3155	LC/MS Pos Early	1053	875	133.061	462-88-4	111	C02642	HMDB00026	129279	216189	137354	167607	287327	199402	107751		85184.8		196326	144808	219899	211856	145927	78501.3		316399	296247	232184	291090	171140	91365.3		131496	194167	197966	83419.9	196646	187121		87965.7	131048	90116.8	52184.8	116858	133481
399	4-acetamidobutanoate	Amino Acid	Polyamine Metabolism	1558	LC/MS Pos Early	1113	1350	146.081	3025-96-5	18189	C02946	HMDB03681	4.35096e+06	4309337	4.83992e+06	5043281	4.7477e+06	3.27917e+06	5.30487e+06	2821169	2004370	2.73664e+06	2.85022e+06	3.62305e+06	2.7869e+06	3091816	4397260	4214393	4.14601e+06	6204849	5099373	4.45442e+06	5442763	3.96656e+06	2.90657e+06	3.98964e+06	3.54709e+06	7.60475e+06	6.94558e+06	5.44222e+06	5.51758e+06	4221701	2.72347e+06	1792335	3.77974e+06	2.54946e+06	3.59106e+06	4.41901e+06	3156610
4055	4-acetamidophenol	Xenobiotics	Drug	12032	LC/MS Neg	1383	2173.7	150.056	103-90-2	1983	C06804	HMDB01859							497500
4056	4-acetamidophenylglucuronide	Xenobiotics	Drug	15736	LC/MS Neg	100000043	1400	326.088	120595-80-4	83944		HMDB10316		751.502		757.932	659.898		176235	11906.1
4053	4-acetaminophen sulfate	Xenobiotics	Drug	37475	LC/MS Neg	2049	1792	230.013	10066-90-7;32113-41-0	83939	C06804	HMDB59911	43455.2	123530	60603.5	71503.9	88535.1	107407	10599699	1.25695e+06		43653.5				38910.4				126600	110574	95021.2	72403.2	70109.6		38436.2	22214.6	76934.8	63857.9	28266
4075	4-acetylphenol sulfate	Xenobiotics	Drug	44620	LC/MS Neg	100000711	2375	215.002		4684006			74771.5	65007		35153	106028	113200	92772.1	76361.3	72001.9				98365.6	128321			37187.6	103455	119146	81630.5	62161.3	44835.9	58372.8		76905.5	733534	562226	423411	270452	219573	33300.4		1.09964e+06	1.12687e+06	599506	84141.4	351065
3906	4-allylphenol sulfate	Xenobiotics	Food Component/Plant	37181	LC/MS Neg	100001868	3805	213.023		.			3410332	3.2647e+06	3.35444e+06	3228272	3.07519e+06	3.09996e+06	5383843	3.24246e+06	699281	728112	599167	687661	665863	668593	511026	1.64816e+06	5039400	4.94849e+06	4.62723e+06	4636721	4992386	4.45606e+06	3.26355e+06	2.53073e+06	1.34655e+06	1406286	1.3843e+06	1.32504e+06	1.27481e+06	1.27991e+06	1.04543e+06	862635	745998	965797	760394	936326	701359
4077	4-aminophenol sulfate (2)	Xenobiotics	Drug	54809	LC/MS Neg	100010871	1168	188.002		.
3510	4-ethylphenylsulfate	Xenobiotics	Benzoate Metabolism	36099	LC/MS Neg	100001756	3580	201.023	123-07-9	.	C13637		2.49329e+06	2.3607e+06	2.2854e+06	2.04857e+06	1.89253e+06	1.88229e+06	1.08781e+06	1.31241e+06	869130	670388	540210	563462	552753	531168	494835	1.4198e+06	1.06559e+06	1.01038e+06	1.00389e+06	980650	949189	887076	1.20947e+06	1.69997e+06	1.50065e+06	1.60493e+06	1551613	1470782	1.42595e+06	1.56736e+06	581214	1.75865e+06	1.34554e+06	1.50541e+06	1.12698e+06	2540548	1.05201e+06
402	4-guanidinobutanoate	Amino Acid	Guanidino and Acetamido Metabolism	15681	LC/MS Pos Early	100000096	2320	146.092	463-003;463-00-3	500	C01035	HMDB03464	388078	326336	306472	248871	690926	700261	416198	507408	359983	289790	385732	339227	854169	995050	393812	375103	426097	805648	716099	698047	719874	875717	383478	525341	281211	807287	829905	519160	707683	506130	283127	324034	463550	569902	491223	690059	632512
4518	4-hydroxychlorothalonil	Xenobiotics	Chemical	48441	LC/MS Neg	100006082	4427	244.908	28343-61-5	34217			2.10985e+06	2.56245e+06	2.44174e+06	2.46073e+06	2.18961e+06	2.4695e+06	2.01211e+06	1.87937e+06	1907434	2685058	2.61e+06	2.5625e+06	2.34738e+06	2.05517e+06	1990432	1.6635e+06	2.20814e+06	2666686	2.61916e+06	2.46463e+06	2.09017e+06	2.18959e+06	2113282	1.97676e+06	1798447	2.32131e+06	2.16533e+06	2252056	1891197	1987802	1.79154e+06	2140876	1.90576e+06	2.34599e+06	2.06387e+06	2458107	2.11082e+06
4131	4-hydroxycoumarin	Xenobiotics	Drug	37445	LC/MS Neg	100002049	2470	161.024	1076-38-6	54682930	C20414		169037	193291	175796	168358	131326	168267	136654	319102	107355	131345	213056	185576	184908	137160	200657	697109	246477	297773	283842	221335	142230	116572	176815	245701	124919	136723	139468	115746	134240	122679	218236	173317	203788			122522
45	4-hydroxyglutamate	Amino Acid	Glutamate Metabolism	40499	LC/MS Pos Early	100002544	1141	164.055	2485-33-8	439902	C03079	HMDB01344	77917.6	104662	147837		120119	182534	116144	165210	333340	351879	281135	224873	456785	477898	240422	239723	287990	424702	345723	273703	341240	336562	214816	975343	287594	315282	227965	179454	210316	184929	187706	230550	204637		161892	160631	244123
3471	4-hydroxyhippurate	Xenobiotics	Benzoate Metabolism	35527	LC/MS Neg	100001423	1475	194.046	2482-25-9	151012		HMDB13678	1.6682e+06	1.58747e+06	1.80253e+06	1.10127e+06	1.59273e+06	1.25094e+06	4.12379e+06	1267590	705435	775051	605923	768620	963828	1.10381e+06	1260643	1.17716e+06	1.15285e+06	1.37761e+06	1.09159e+06	762391	919340	432646	749259	1.08582e+06	4.45503e+06	6.22517e+06	4126338	2.61208e+06	1.35139e+06	1.04596e+06	744683	1.2914e+06	3131351	2141414	1.15911e+06	709005	959535
119	4-hydroxyphenylacetate	Amino Acid	Phenylalanine Metabolism	541	LC/MS Neg	144	1361.1	151.04	156-38-7	127	C00642	HMDB00020	1.23443e+06	1.03947e+06	623180	554369	546150		440923	547971				592153	653142	479338				592866	890928	726114	446840	404804	842339			1.4041e+06	1.11495e+06	1.0397e+06	1.03655e+06
858	4-hydroxyphenylacetylglutamine	Peptide	Acetylated Peptides	55017	LC/MS Neg	100010850	1650	279.099		.			256746	455061	263158	226005	165687	190208	151993	144205	75969	151516	181792	101756	82098.9	88667.1	272081	121092	120928	459684	341488	194084	231755	137398	388115	213754	465078	765974	702362	555689	324015	252839	99100.6	201272	250867	294010	198730	82300.5	61769.8
132	4-hydroxyphenylpyruvate	Amino Acid	Tyrosine Metabolism	1669	LC/MS Neg	1141	1690	179.035	156-39-8	979	C01179	HMDB00707	902943	2.05467e+06	1.37816e+06	934102	1.1759e+06	1.91969e+06	769961	881667	666440	2737795	2.25217e+06	1.97333e+06	2.95666e+06	3190175	901554	883736	1.106e+06	2364074	2.10187e+06	1.43283e+06	1.56487e+06	1521038	911834	1.94996e+06	797310	2.10478e+06	1.33754e+06	1.28763e+06	998553	1.25406e+06	553105	1.26381e+06	1.10524e+06	800542	868793	4.47478e+06	2.00746e+06
78	4-imidazoleacetate	Amino Acid	Histidine Metabolism	32349	LC/MS Pos Early	100001207	2055	127.05	645-65-8	96215	C02835	HMDB02024		54432.1		33591.5			125689		151463				197014	141664		184584		383347	530088	393678	382357		62251.1		210702	223403	90504.8		203654	194657		62089.4	279759	219760	236842		414892
246	4-methyl-2-oxopentanoate	Amino Acid	Leucine, Isoleucine and Valine Metabolism	22116	LC/MS Neg	100000551	2170	129.056	816-66-0	70	C00233	HMDB00695	57983904	52284740	62159260	63029736	78615600	67865576	55962104	48589732	65615472	39204972	50544716	68930648	107309952	114150440	54340200	50259196	70398448	37814672	58667924	60485560	67248400	70882456	67588864	55038368	50934840	44968364	45310564	57776556	75071296	60257076	54377796	65182544	62291988	53592016	42205540	92182448	74705408
3500	4-methylcatechol sulfate	Xenobiotics	Benzoate Metabolism	46146	LC/MS Neg	100004111	2665	203.002		.			8232776	7.17568e+06	6463219	6.00818e+06	5.02846e+06	4610787	8594177	15082484	6177541	4.44491e+06	3.79421e+06	3785533	3.45719e+06	3.5498e+06	8880635	4759918	12125253	10129801	10391147	9633722	7.61647e+06	6.77062e+06	7.71076e+06	9207060	6.00125e+06	6.45563e+06	5.63808e+06	5352743	4.60651e+06	4059770	3.23323e+06	4.59786e+06	4.39197e+06	5127533	4240385	11836403	6.6591e+06
3934	4-vinylguaiacol sulfate	Xenobiotics	Food Component/Plant	48442	LC/MS Neg	100006126	3354	229.018		.							138566	145109	109064	557328	91542.5				163668	166822	60641.6						76259.5	85996.2	120904	158829	133216	61544.7			94426.9	147644						190312	120904
3511	4-vinylphenol sulfate	Xenobiotics	Benzoate Metabolism	36098	LC/MS Neg	100001755	3320	199.007	2628-17-3	6426766	C05627	HMDB04072	26473802	34117772	20727088	19032048	20819686	30963832	12275129	11059733	4.0101e+06	2.44961e+06	2.32627e+06	1472811	6.23695e+06	8187779	6277204	4.21411e+06	8037933	9590666	9423220	9730003	7252869	9451898	26937034	29201194	48221600	48484700	42046108	40981352	35702216	35407512	17553860	17065148	11493695	11526526	10803514	26102802	13058151
93	5-(galactosylhydroxy)-L-lysine	Amino Acid	Lysine Metabolism	43582	LC/MS Pos Early	100002462	2755	325.161	32448-36-5	.				283985		260781	282697	282816	333436	262472	214388	179742	251768	213529	193501	358343	363858	239251	288126	347186	417189	333824	478456		308905	387183	251151	364670	382327	243623	247035	222654	164145	103545	203109	225573		168775	248573
3342	5,6-dihydrothymine	Nucleotide	Pyrimidine Metabolism, Thymine containing	1418	LC/MS Neg	158	1637.8	127.051	696-04-8	93556	C00906	HMDB00079	124642	235480	174728	146157	127704	107069	120444	100047	131269	169576	141476	185423	88494.4	109376	96369.1	102774	140213	250145	258464	201939	139435	131498	186300	97531.5	111083	247216	156748	190901	113510	111789	81072.2	98671.6	132042	118130	81241.9	112353	150238
3304	5,6-dihydrouracil	Nucleotide	Pyrimidine Metabolism, Uracil containing	1559	LC/MS Neg	1125	1120	113.036	504-07-4	649	C00429	HMDB00076		49950.1	64541.6		62655							52156.1		34714.6			49995.8	81052		97825.8	97698.3		42868				55280		53497.8					30477.8	46232.5
3563	5-acetylamino-6-amino-3-methyluracil	Xenobiotics	Xanthine Metabolism	34424	LC/MS Polar	100001403	1710	197.068	1196153-01-1	88299	C16366	HMDB04400	5507181	5.10752e+06	4.93793e+06	4.74352e+06	3.90299e+06	3655413	4.10757e+06	2.41769e+06	1.78125e+06	1.56263e+06	1.25429e+06	1.43605e+06	1.22767e+06	954331	1.97486e+06	2543778	6.06683e+06	6.97666e+06	6.48838e+06	5503144	4.9937e+06	4306959	4.48515e+06	2.70852e+06	2996464	3.05553e+06	2.93384e+06	2.53772e+06	2.24447e+06	1.84101e+06	2.30103e+06	6385512	4.1317e+06	3359170	3353302	655907	2.49362e+06
3564	5-acetylamino-6-formylamino-3-methyluracil	Xenobiotics	Xanthine Metabolism	34401	LC/MS Polar	100001402	1424	225.063	85438-96-6	108214	C16365	HMDB11105	1.71666e+06	1.89847e+06	1.11788e+06	694898	839134	456261	1.25067e+06	621160	229253	608384					958524		1403930	1.75548e+06	1.45174e+06	874541	991123		1.12527e+06	367519	686929	753334	537869					904029	699094	475980
2525	5alpha-androstan-3alpha,17alpha-diol monosulfate	Lipid	Androgenic Steroids	37183	LC/MS Neg	100002008	5208	371.19		.			198374	194495	251888	271564	235397	255202	179993	148026	175368	177549	145976	311751	221558	176691	179429	171747	166901	208390	250774	252278	153737	108881	148723	168028	99565.7	191675	179618	238202	131997	158897	110021	62667.1	118747	50031.4		708965	103013
2547	5alpha-androstan-3alpha,17beta-diol 17-glucuronide	Lipid	Androgenic Steroids	47132	LC/MS Neg	100005396	4930	467.265		.			83952.9	99585.4	94564.8	69350	109481	78663.3	89137.7			82665.8	118616	101565	138544	116613	64066.7	79735.6	96408.5	75138.4		133108	88124	83105.1	104943	43383.4	98763.4		56913	73343.6	68138.4		89548.6	99790.5	92134.8	91882.6	67816.4		144999
2544	5alpha-androstan-3alpha,17beta-diol monosulfate (1)	Lipid	Androgenic Steroids	37186	LC/MS Neg	100002018	4925	371.19		.			372231	394841	378034	401473	382548	382766	400587	331157	406209	448454	363503	296082	401063	386740	361249	405348	436233	467154	396372	417751	433362	442059	444890	417733	352206	412726	349508	345010	299826	403728	364254	323163	320474	308897	308831	954558	385539
2545	5alpha-androstan-3alpha,17beta-diol monosulfate (2)	Lipid	Androgenic Steroids	37185	LC/MS Neg	100006005	5080	371.19		.			1164284	1.10544e+06	1197729	1.13273e+06	1.26309e+06	1174579	1.04567e+06	829419	894157	1.21569e+06	1193022	1336368	1.15354e+06	1.1531e+06	742026	1.06579e+06	1.01149e+06	1.24934e+06	1.12774e+06	1.2942e+06	1.17321e+06	1.2109e+06	873863	959752	1.07642e+06	1.40258e+06	1.04169e+06	1.24179e+06	1.22572e+06	1.0453e+06	731970	827948	772164	853291	713967	367057	1.05419e+06
2555	5alpha-androstan-3beta,17alpha-diol disulfate	Lipid	Androgenic Steroids	37187	LC/MS Neg	100002021	4215	225.07		.			2.58896e+06	3.86279e+06	2.81717e+06	2.77807e+06	2618922	3.3673e+06	2.16523e+06	2.21572e+06	2.27393e+06	2512763	2.37028e+06	2274426	2.50055e+06	2.13789e+06	2.31107e+06	1.93495e+06	2.45418e+06	2.34827e+06	2.73968e+06	2.37732e+06	2.32617e+06	2.04709e+06	2.10853e+06	1.51569e+06	1.47413e+06	2312416	1.81697e+06	1.75754e+06	2.07433e+06	1.51723e+06	1341028	243876	166380	251733	411921	1.16543e+06	414228
2552	5alpha-androstan-3beta,17beta-diol disulfate	Lipid	Androgenic Steroids	37190	LC/MS Neg	100001987	3880	225.07	571-20-0	242332	C12525	HMDB00493	4688369	5.21947e+06	3720164	4.60168e+06	4.20376e+06	4382715	3987098	3859336	4.7157e+06	4.31103e+06	6682260	5.45274e+06	4.95588e+06	4.51834e+06	4.23395e+06	4.29735e+06	6389938	5026662	7.3988e+06	5450452	4960424	5.27629e+06	7.48926e+06	4.22472e+06	3.1066e+06	5.61276e+06	3.89585e+06	4.41654e+06	5394143	3470393	3.49339e+06	3117737	3.85608e+06	3.02043e+06	2.56141e+06	2.49617e+06	5.96738e+06
2551	5alpha-androstan-3beta,17beta-diol monosulfate (2)	Lipid	Androgenic Steroids	37192	LC/MS Neg	100002024	4685	371.19		.			252480	288013	282164	287987	289704	311219	279296	236156	257794	292435	312560	318421	242440	251245	257345	295723	246974	319032	305641	287319	309363	314586	336859	270347	230171	256508	220551	232127	233249	308336	199288	183316	177712	168463	184979	316686	257704
2472	5alpha-pregnan-3(alpha or beta),20beta-diol disulfate	Lipid	Progestin Steroids	46172	LC/MS Neg	100002015	4310	239.085		5127902				88088.2	67509	62716.2	81085.4	77554	40926.4		34229.8	81927.8	151685	128407	163624	82281	119428	69693.7	50867.1	50222.8		47374.8					37825.1	96091.2	57959.3	72669.9	74448.7	39905.5		144224	149908	106563	109125	105424	240215
2471	5alpha-pregnan-3beta,20alpha-diol disulfate	Lipid	Progestin Steroids	37198	LC/MS Neg	100001988	3962	239.085		.			864378	1.06799e+06	930171	937470	914867	1.03935e+06	751557	765085	833145	893512	1.0762e+06	943710	926002	890960	985638	829344	921701	795437	932499	785854	733006	706703	857658	568656	689095	1161899	762054	826797	930481	741648	652750	996056	571276	890960	619376	892274	1.38628e+06
2466	5alpha-pregnan-3beta,20alpha-diol monosulfate (2)	Lipid	Progestin Steroids	37200	LC/MS Neg	100002014	5060	399.221		.			293934	343546	388751	417728	342360	363318	404357	278500	235764	352506	324871	432163	365224	441768	168425	320995	295916	414000	306366	327318	287518	330310	219739	357898	397189	343855	388595	332237	387184	335639	180730	296259	336943	323486	265166	451292	424568
2463	5alpha-pregnan-3beta,20beta-diol monosulfate (1)	Lipid	Progestin Steroids	37196	LC/MS Neg	100002009	5180	399.221		.			217418	245903	290633	272655	263355	234150	232328	160492	174225	219907	224248	263355	242935	226653	226207	169149	181023	241132	231273	214649	167915	153525	162921	188080	195280	292372	228492	245847	208978	207796	150039	182600	206968	139435	152147	283566	246121
242	5-bromotryptophan	Amino Acid	Tryptophan Metabolism	53242	LC/MS Neg	100009338	3525	280.993		96735			455554	356708	357450	435220	585360	671091	436908	421687	527876	191618	97080	143303	359918	449693	298833	345163	525279	309307	459566	477335	627323	700814	560828	447058	529996	370554	417909	493260	595526	589172	396810	555078	501849	655884	562883	753109	704132
1420	5-hydroxyhexanoate	Lipid	Fatty Acid, Monohydroxy	31938	LC/MS Neg	100001148	1267	131.071	44843-89-2	170748		HMDB00525	363991	325105	314953	357189	296607	177215	155656	257064		280602	498685	572472	608462	320370	268411	219698	190992	214000	363299	540008	241279	110310	286610	366394		151217	155233	230508	135396			121809		129203		176020
238	5-hydroxyindole sulfate	Amino Acid	Tryptophan Metabolism	52914	LC/MS Neg	100009042	1928	212.002		.			156608	59610.6	134752	123128	131272	42194.7	129862	55766.1								75699.3	130026		82092.4		143197	56519		77220	66415.8	103827	65508.4	80751.4	78391	63353.7
223	5-hydroxyindoleacetate	Amino Acid	Tryptophan Metabolism	437	LC/MS Neg	71	1510.2	190.051	54-16-0	1826	C05635	HMDB00763	54616.4	121779	77652.6	67211.1	60661.3	59541.2	53436	37733.3	60255.7	75978.8	82353.8		46469.1	52597.3	49034.9		44949.7	2237447	1929595	1.28177e+06	581374	306373		67829.7	46379.5	7278011	4.92615e+06	3.69615e+06	1.36982e+06	633154	86790.4	70582.2	8109771	6769210	2.61312e+06		811940
92	5-hydroxylysine	Amino Acid	Lysine Metabolism	15685	LC/MS Pos Early	100000054	2790	163.108	13204-98-3	1029	C16741	HMDB00450	312326	489329	367954	434997	828228	974613	592587	658432	1.59706e+06	515132	427400	379091	956227	956264	878429	641815	659620	554149	553515	401720	1.11131e+06	1.22398e+06	983164	4.60432e+06	542939	485111	457830	407526	1.19166e+06	1.03125e+06	551932	417509	423619	330505	335164	833919	1.3399e+06
394	5-methylthioadenosine (MTA)	Amino Acid	Polyamine Metabolism	1419	LC/MS Pos Early	212	2752	298.097	2457-80-9	439176	C00170	HMDB01173	297146	623944	406498	481380	471712	614836	454568	419759	256478	362731	383724	527356	555260	877524	694710	466600	453267	863299	729041	565272	735375	723651	448426	825814	417935	575897	664211	426816	541838	522687	372254	356138	438539	457157	416112	870843	520654
3297	5-methyluridine (ribothymidine)	Nucleotide	Pyrimidine Metabolism, Uracil containing	35136	LC/MS Neg	100001446	1778.1	257.078	1463-10-1	445408		HMDB00884	1.13013e+06	1.11081e+06	1.11948e+06	1.14485e+06	1.21708e+06	1.1418e+06	1.08099e+06	1.12255e+06	1.06708e+06	1.13754e+06	1.30136e+06	1141452	1.25564e+06	1.27665e+06	1.13162e+06	964958	1.10642e+06	1.09166e+06	1.20427e+06	1.16932e+06	1.16389e+06	1.18043e+06	1.16017e+06	1.03579e+06	920530	1.08342e+06	1.04625e+06	1.09211e+06	1.08489e+06	966078	965485	1.0059e+06	912808	1128454	974472	1626494	1438527
413	5-oxoproline	Amino Acid	Glutathione Metabolism	1494	LC/MS Neg	1021	738.5	128.035	98-79-3	7405	C01879	HMDB00267	31121264	32306136	34836752	30522598	32753498	34167276	28318836	25708620	27833838	25627276	27073578	30596090	24786698	26588464	27669814	28043510	29693742	31730536	30021144	29623168	32491642	31195788	28623200	28703684	32945272	40798948	35418336	34270140	33859876	28802272	24124392	27512126	22035606	27838450	23180430	27556380	30351142
4535	6-hydroxyindole sulfate	Xenobiotics	Chemical	48698	LC/MS Neg	100006260	2498	212.002		.			2.19606e+06	1997198	1.87326e+06	1.72243e+06	1.66875e+06	1658381	3.01964e+06	2.3236e+06	1.10127e+06	1.23735e+06	1.06293e+06	1.11925e+06	1.311e+06	1.67848e+06	2.70664e+06	1.2453e+06	2.02419e+06	2.80042e+06	2744486	2.50115e+06	2.25824e+06	2.18611e+06	1.41024e+06	2.14808e+06	1.65082e+06	2.45538e+06	2.13082e+06	1.98718e+06	1.6733e+06	1.86989e+06	1.95332e+06	2.10821e+06	1.60084e+06	1.93181e+06	1.14027e+06	1.21063e+06	1.01749e+06
104	6-oxopiperidine-2-carboxylate	Amino Acid	Lysine Metabolism	43231	LC/MS Neg	100004499	964.5	142.051	34622-39-4	3014237		HMDB61705	135190	242911	195184	218684	127200	400678	188228	297647	285512	528854	664776	461943	756375	885478	340659	213044	201792	461183	610004	401575	358612	557065	386919	714493	135641	375400	264354	243200	383010	322032	191018		452449	248087	162989	806138	591642
2407	7-alpha-hydroxy-3-oxo-4-cholestenoate (7-Hoca)	Lipid	Sterol	36776	LC/MS Neg	100001609	5288.1	429.301	115538-85-7	3081085	C17337	HMDB12458	2795494	4.55707e+06	3962571	3.72941e+06	2910411	2.95799e+06	2.23245e+06	1.96562e+06	3.11062e+06	3.59451e+06	3.51127e+06	3.15332e+06	2.2059e+06	1799955	2.60578e+06	2.43252e+06	2821638	5.47396e+06	4293378	4406605	2.98994e+06	3.22006e+06	2.80212e+06	2410072	3481135	5.4241e+06	3.83328e+06	4.64058e+06	3180029	3.75333e+06	2326999	2.53166e+06	3.76779e+06	3.07953e+06	4.04235e+06	1.38184e+06	4.66698e+06
239	7-hydroxyindole sulfate	Amino Acid	Tryptophan Metabolism	52915	LC/MS Neg	100009043	1765	212.002		.							14237.9		23476.5	21518.1						55173.9								26336.7		19895												37050.8
3263	7-methylguanine	Nucleotide	Purine Metabolism, Guanine containing	35114	LC/MS Pos Early	100001456	2175	166.072	578-76-7	11361	C02242	HMDB00897	2.43571e+06	2940008	2.85671e+06	2571748	2.63064e+06	2.54304e+06	2.50472e+06	2.36953e+06	2.13229e+06	2.44839e+06	2.78702e+06	2692481	2584408	2.65143e+06	2.37514e+06	2.35897e+06	2212750	3.03349e+06	2.90389e+06	2.92064e+06	2.66594e+06	2.6463e+06	2282485	2.29131e+06	2.38688e+06	2.89356e+06	2984332	2.55876e+06	2567920	2.54731e+06	2.12677e+06	2.14898e+06	2.08619e+06	2.4127e+06	1.92273e+06	2.86964e+06	2182136
3555	7-methylurate	Xenobiotics	Xanthine Metabolism	39598	LC/MS Pos Early	100002241	1321	183.051	612-37-3	69160	C16355	HMDB11107	302310	551196	241955	325114	253111	232270	184927	305807	373480	470270	427123	353132	407054	218397	455241	340642	253960	550820	457599	385764	271763	381876	481054	371294	260814	263934	330743	227137	212614	214122	210455	251928	132287	171887	77319.4	163376	46450
3562	7-methylxanthine	Xenobiotics	Xanthine Metabolism	34390	LC/MS Pos Early	100001396	1350	167.056	552-62-5	68374	C16353	HMDB01991	3269009	3.09047e+06	3135864	3.07403e+06	2.69115e+06	1.84887e+06	2.01794e+06	2.40673e+06	2.7192e+06	2.49163e+06	2.80291e+06	2.82352e+06	2.13539e+06	1.92702e+06	3.29638e+06	3.8382e+06	2502183	2.43639e+06	2.43043e+06	2.31775e+06	2.19436e+06	1544189	3.23762e+06	3.3911e+06	2.15994e+06	2.27603e+06	2418925	1.77007e+06	1.61173e+06	1.15578e+06	1479896	1647605	1.62034e+06	1516152	1.3823e+06	3.82783e+06	1.10699e+06
1454	9,10-DiHOME	Lipid	Fatty Acid, Dihydroxy	38399	LC/MS Neg	179	5180	313.238	263399-34-4	9966640	C14828	HMDB04704	169273	374713	209771	344857	109805	193857	184949	373674	190580	561269	970248	641847	384883	350523	242480	231713	172381	389864	208482	183925	124344	143576	157509	180278	102880	366611	196131	249068	153212	188303	128726	162015	264285	143048	127737	592527
1446	9-hydroxystearate	Lipid	Fatty Acid, Monohydroxy	47120	LC/MS Neg	100005834	5384	299.259	25498-28-6	9570127		HMDB61661	1.48132e+06	3.96049e+06	2563763	1.33615e+06	1.06343e+06		1.41082e+06	1.0386e+06	1.35643e+06	5.54893e+06	4.77697e+06	3.31311e+06	1.68607e+06	909450	1.54999e+06	1.31859e+06	1.48373e+06	4958095	1.82696e+06	1786754	1.05277e+06	776273	1.49947e+06	2164598	1582107	5.55534e+06	2.77466e+06	2.3116e+06	884052	1.03722e+06	1.15247e+06	1.193e+06	1.12925e+06	1.32199e+06	910420	1.89138e+06
3866	acesulfame	Xenobiotics	Food Component/Plant	48569	LC/MS Neg	100006203	1581	161.987	55589-62-3	36573		HMDB33585	2.11801e+06	1.64816e+06	1.23914e+06	1017294	693087	553656	11553901	306501	1.71065e+06	750544	596283	534934	442682	347448	15783.5	3277527	10073661	10067325	9232656	7.73799e+06	5209931	3.35333e+06	7.28448e+06	342749	1.83933e+06	2.15644e+06	1.53265e+06	1.29865e+06	858854	529267	4221262					682349
1386	acetoacetate	Lipid	Ketone Bodies	33963	LC/MS Pos Early	1218	1062	103.039	3483-11-02	96	C00164	HMDB00060	217553	276667	1.79103e+06	4233308	415762	168705	775319	230362		1.22085e+06	3.1139e+06	5.66941e+06	3.67258e+06	759446	962550	367090	339988	719867	1240694	1.30725e+06	203424		501739	266078		270687	787012	1.07521e+06	363633	272295	338717	143281	161903		349871	437628	277392
1333	acetylcarnitine (C2)	Lipid	Fatty Acid Metabolism(Acyl Carnitine)	32198	LC/MS Pos Early	100000802	2282	204.123	5080-50-2	1	C02571	HMDB00201	159934304	412719808	405918496	356022208	244726512	112929992	155508576	153794368	194689840	450317152	278010784	441225024	433521280	324935584	357649472	161912080	184990064	493741568	471288032	450528224	294650816	196179600	167588416	206368192	188351088	393565920	407094016	327901856	235526624	119139112	131216416	126450608	377045728	308696128	284590688	218858128	139269600
390	acisoga	Amino Acid	Polyamine Metabolism	43258	LC/MS Neg	100004541	2297	183.114	106692-36-8	129397				86304.8						50115.4	65566.4	82586.3	106291		59681.3	72242.6	105766			105529	106003	105416	90142.5	118192	108936			114194	100634	107635	103298	79086.5	68183.7	89902.4	82583	100634	94996.8	95218.8	136731
1060	aconitate [cis or trans]	Energy	TCA Cycle	46173	LC/MS Neg	100001359	580	173.009		.			28565432	47329348	49756100	45278292	46424676	42967288	32695202	30631860	28372506	28798260	43500500	48208348	49060620	48736444	38161604	25809978	31383918	63830028	62248580	51745872	42797232	44615028	28787710	39621384	22655888	51833652	46498556	46093156	40418836	35081904	26167400	28815358	40311456	40469992	33885368	51399856	31756998
3228	adenine	Nucleotide	Purine Metabolism, Adenine containing	554	LC/MS Pos Early	880	2221	136.062	73-24-5	190	C00147	HMDB00034	159268	167522	138185	145066	90135.7	131956	149344	122718	117434	95404.4	496726	141963	95396.2	139377	143108	142232	97519.8	179244	208427	195818	261131	111671	99739	159984	142071	233706	208829	96736	142098	105138	68322.7	146743	173928	250184	167085	192820	192204
3227	adenosine	Nucleotide	Purine Metabolism, Adenine containing	555	LC/MS Neg	798	2075.4	134.047	58-61-7	60961	C00212	HMDB00050	171707	132958	171453	112044	152725	79553.4	121850	126802	55070.8	123117	63665	179916	86598.7	90204.4	103129	136615	131416	149023	158924	209709	114966	106940	142560	75601.7	114952	145672	116801	206024	121713	117801	128168	124465	138926	94154.6	114296		143694
3223	adenosine 3',5'-cyclic monophosphate (cAMP)	Nucleotide	Purine Metabolism, Adenine containing	2831	LC/MS Neg	207	1952.2	328.045	60-92-4	6076	C00575	HMDB00058	67376.8	82942.2	78947.1	70945.4	63857.9	32460.5	54809.1	39114.2	37485.9	180834	115839	113439	45807.3	48540.3	40063.9	55610.3	71589.3	76634	58005.1	57033.1	44029.4	38904	41761.1	62193.9	66668.7	96731.5	89147.1	61503.9	55520.1	60505	37458.2	50381.1		73493.3	58494.6	91753.4	68207
1356	adipoylcarnitine (C6-DC)	Lipid	Fatty Acid Metabolism(Acyl Carnitine)	52988	LC/MS Pos Early	100006614	2558	290.16		71296139		HMDB61677	307714	551539	648748	523922	964953	1237227	562115	384313	256904	513655	503043	652519	1232248	1.66253e+06	753451	347035	208117	535289	489005	601959	779322	987666	455223	272633	241340	368106	489998	492108	873628	888278	408046	311635	214073	240370	188294	1.17818e+06	266136
843	ADpSGEGDFXAEGGGVR*	Peptide	Fibrinogen Cleavage Peptide	57712	LC/MS Neg	100001324	2016	806.818	886023-52-5	.					6747.62
841	ADSGEGDFXAEGGGVR*	Peptide	Fibrinogen Cleavage Peptide	57709	LC/MS Neg	100001322	2474	766.835	25422-31-5	16133137						9359.08
28	alanine	Amino Acid	Alanine and Aspartate Metabolism	1126	LC/MS Pos Early	811	1700	90.055	56-41-7	5950	C00041	HMDB00161	462574368	400169920	531347584	471319936	505083360	515864320	592126080	435250176	368711232	250230192	324062112	431560736	307643040	301556928	424586080	712720064	535291776	447954368	354399008	322880032	482833952	482777536	400682432	601820800	517898848	643618240	594515648	491719040	503732544	608108864	374786560	675906624	812974208	553890688	723110144	502512672	765451008
452	alanylglutamine	Peptide	Dipeptide	37106	LC/MS Pos Early	100001894	1965	218.113	39537-23-0	542027							2790392	5.14101e+06							3.83701e+06	3361392							3.38971e+06	5086106							3.90583e+06	2851051						3.61951e+06	4133326
3215	allantoin	Nucleotide	Purine Metabolism, (Hypo)Xanthine/Inosine containing	1107	LC/MS Polar	1002	1672	157.037	97-59-6	204	C02350	HMDB00462	6138387	4943743	5.64447e+06	5.55206e+06	6367745	7.09388e+06	6412655	6097028	5542548	4056232	4996745	5274085	5.48964e+06	5568557	4.81233e+06	4.33935e+06	5.0418e+06	5808823	5778955	5811443	5.32167e+06	5947127	5.77521e+06	5.92363e+06	4.54971e+06	4858845	4516963	4.25097e+06	5127781	5393104	5149897	3.75452e+06	3118440	3.32734e+06	3.41416e+06	5.04915e+06	4.08243e+06
3704	alliin	Xenobiotics	Food Component/Plant	41494	LC/MS Pos Early	100003473	1470	178.053	556-27-4	87310	C08265	HMDB33592	639051	668180	713498	740974	720963	783729	999695	874669	820579	605320	563509	526820	928072	963686	1083599	503103	1.77829e+06	1.88884e+06	2.13914e+06	2.06149e+06	2.74984e+06	2.64034e+06	1352384	442713	1.48401e+06	1.45481e+06	1.45281e+06	1.3294e+06	1.60692e+06	1.45256e+06	2.50391e+06	505592	288889	324959	253154	1.07665e+06	1.03627e+06
3408	alpha-CEHC	Cofactors and Vitamins	Tocopherol Metabolism	48188	LC/MS Neg	100002206	4045	277.144	4072-32-6	9943542		HMDB01518		82542.8							83284.3
3406	alpha-CEHC glucuronide*	Cofactors and Vitamins	Tocopherol Metabolism	39346	LC/MS Neg	100003101	2616	453.177	477200-36-5	.
3407	alpha-CEHC sulfate	Cofactors and Vitamins	Tocopherol Metabolism	47666	LC/MS Neg	100005972	3090	357.101		.											46702.9					44347.8																						111800
249	alpha-hydroxyisocaproate	Amino Acid	Leucine, Isoleucine and Valine Metabolism	22132	LC/MS Neg	100000706	1840	131.071	10303-64-7	83697	C03264	HMDB00746	456266	521210	735916	520448	702570	666202	317159	426139	405589	481788	740462	877220	1.05502e+06	1141574	459152	402900	459504	695186	577369	784017	611212	559764	584063	498959	361490	649991	389490	681903	654364	494315	418361	508342	589303	684244	418282	1.11347e+06	889394
281	alpha-hydroxyisovalerate	Amino Acid	Leucine, Isoleucine and Valine Metabolism	33937	LC/MS Neg	100001300	1126	117.056	600-37-3	99823		HMDB00407	4628386	6755663	6692746	6.95486e+06	6670057	7111712	5538830	5.15251e+06	4.45684e+06	5808207	7192037	8067976	8581857	8399848	7458528	4.39256e+06	6016219	8171783	10179299	8932779	7.96508e+06	7474189	7465767	4.60346e+06	3.32651e+06	5.99568e+06	4001658	6001752	6.34469e+06	3.57741e+06	4.0662e+06	7920873	8274979	9357768	7085239	9602930	9971882
325	alpha-ketobutyrate	Amino Acid	Methionine, Cysteine, SAM and Taurine Metabolism	4968	LC/MS Polar	796	940	101.024	600-18-0	58	C00109	HMDB00005		1.40827e+06	1.08973e+06	2564351	2.03161e+06	596774			448778	1268586	1.1253e+06		2.72169e+06		497224	554114		785622	2177291	1.07981e+06	5026892	2.21058e+06		627533			614873	778878	3.33073e+06	1.78645e+06		433014		613882		2399993	964318
1064	alpha-ketoglutarate	Energy	TCA Cycle	528	LC/MS Polar	93	2700	145.014	305-72-6;328-50-7;22202-68-2	51	C00026	HMDB00208	20568180	35380880	32709740	31892606	37496632	36066800	20910644	19238088	21703708	20435960	20541720	21308318	26925184	30729052	22336646	18352232	24859716	45346296	43707764	33354258	35582784	33613544	22964220	25321794	16530242	30367396	23335178	24322892	26166450	21960988	17853050	15648799	20182640	15341778	14329018	21941660	13166798
3396	alpha-tocopherol	Cofactors and Vitamins	Tocopherol Metabolism	1561	LC/MS Pos Late	1105	2522	430.378	59-02-9;10191-41-0	14985	C02477	HMDB01893	64006584	69557672	62082232	66385252	57460032	59270196	59733612	50357340	63200776	64393736	65103392	61028712	50962536	51844872	50873476	54623708	78734200	73703608	68353976	65256844	65154080	66152564	62211352	64884840	76478376	79270376	71646120	70352856	65034624	73748256	65080200	136589712	133023656	135913616	137412112	67812576	132048424
3220	adenosine 5'-monophosphate (AMP)	Nucleotide	Purine Metabolism, Adenine containing	32342	LC/MS Pos Early	209	1013	348.07	149022-20-8	6083	C00020	HMDB00045	132559	1.13429e+06	975270	188043	613855	671346	406590	323955	692926	287224	505327	845204	179393	96235.8	233442	167775	592603	421507	225643	97456.2	364043	1.46356e+06	269216	265252	196079	2.13432e+06	381264	1.23638e+06	376738	623210	207841	741557		331667	339515	67728.4	385409
2559	andro steroid monosulfate C19H28O6S (1)*	Lipid	Androgenic Steroids	32827	LC/MS Neg	100002152	3871	383.153		.	C04555	HMDB02759	97366.2	194877	129583	187891	155665	140448	95649.3		80259.2	113724	151961	165196	107178	114842		83692.9		100582	128259			109345				168644	180461		130503	169025	44590.6	171722	247542	282988	237672	265777	380105
2534	androstenediol (3alpha, 17alpha) monosulfate (2)	Lipid	Androgenic Steroids	37207	LC/MS Neg	100002026	4712	369.174		.			336532	422129	282032	238990	200822	258813	257035	324691	275710	559488	464459	344536	240142	218545	223293	194153	369863	483122	381782	295069	211923	226222	219368	273173	372252	417125	361629	242188	219568	289396	228358	269346	195164	176342	165273	169345	184523
2535	androstenediol (3alpha, 17alpha) monosulfate (3)	Lipid	Androgenic Steroids	37209	LC/MS Neg	100002027	5180	369.174		.			2.03306e+06	2.24745e+06	2.4498e+06	2543456	2181934	2.32174e+06	2.19495e+06	1931067	1.84319e+06	2.26223e+06	2237460	2.58595e+06	2258462	1.97842e+06	1949654	1878900	2.18648e+06	2.48564e+06	2.43655e+06	2222927	2.16712e+06	2.02786e+06	2.11946e+06	2.19841e+06	1996906	2307459	2217162	2.36835e+06	2026827	2.09016e+06	1.67835e+06	1.00899e+06	1.1687e+06	883306	977883	4.56484e+06	1.36826e+06
2530	androstenediol (3beta,17beta) disulfate (1)	Lipid	Androgenic Steroids	37202	LC/MS Neg	100001992	3740	224.062		87120982	C04295	HMDB03818	39933604	48872520	36006980	32900646	34103216	38566408	31344714	30667006	39599984	30547248	53659264	42343448	45559692	30673066	33424738	36168772	57604436	36143924	56585640	43293924	38580184	36380664	57419376	28591620	28932550	50800488	32215002	37518276	45964096	27220582	28324612	17304340	26788564	21062574	19924354	17219164	40162300
2531	androstenediol (3beta,17beta) disulfate (2)	Lipid	Androgenic Steroids	37203	LC/MS Neg	100001994	4065	224.062		87120982	C04295	HMDB03818	9723645	11944011	10328507	10755159	10396029	10980747	7907760	7627092	10317609	11062025	15327388	14461000	14437182	12007815	10095753	8762607	12100768	10372302	14281605	11962033	10438447	10317784	10348042	7.02166e+06	7.21727e+06	12781875	9430956	10309746	11920090	8710030	7186935	6717758	7176509	6.1922e+06	7.2946e+06	10112025	10161528
2527	androstenediol (3beta,17beta) monosulfate (1)	Lipid	Androgenic Steroids	37211	LC/MS Neg	100002028	4535	369.174	521-17-5	13847309		HMDB03818	3217414	3.80732e+06	3726659	4.1633e+06	3.70405e+06	3856116	3.10285e+06	2.65233e+06	3.36776e+06	4288581	4.31748e+06	4.18127e+06	4205011	4021866	3174821	2.63541e+06	3.83575e+06	4545475	3.89891e+06	4247908	3.87696e+06	4.14686e+06	3390525	3142783	3.63497e+06	3.89154e+06	3.71013e+06	3.89802e+06	3.32048e+06	3.98315e+06	2.62777e+06	1.87456e+06	1.99321e+06	1.84813e+06	1.94802e+06	2462981	2.65786e+06
2528	androstenediol (3beta,17beta) monosulfate (2)	Lipid	Androgenic Steroids	37210	LC/MS Neg	100002029	4500	369.174		.			640510	685461	795278	696180	654315	620240	681031	580621	560140	575745	451390	580067	466544	497336	417245	565794	676811	789521	670191	610818	625948	624811	602849	658651	717048	690504	636760	657627	586341	661285	567805	448762	442220	468181	415464	207687	495141
2521	androsterone sulfate	Lipid	Androgenic Steroids	31591	LC/MS Neg	100001073	5022	369.174	2479-86-9	159663		HMDB02759	12978739	14985419	15441406	16096361	14938148	14809023	12974680	11986779	12097386	14748972	14894394	15136773	14782931	14356912	12713509	12480430	13454324	15508666	15048656	15482374	13260311	14663996	13270190	12614582	10690322	13075727	12389798	12281515	11832420	12124107	10493250	11060834	12976548	12607078	13077689	42401304	16353221
912	arabinose	Carbohydrate	Pentose Metabolism	575	LC/MS Polar	828	1804.5	195.051	28697-53-2	66308	C00216	HMDB00646	225700	176602		249209	441169	595298	431130				165196			513537						375336	484858	513766	314074				254706	346921		461513						274488
927	arabitol/xylitol	Carbohydrate	Pentose Metabolism	48885	LC/MS Polar	100006430	1932.4	151.061		6912	C01904		1.92315e+06	2757527	2502242	2374506	2298185	2.30588e+06	2.17464e+06	2.10528e+06	1.86409e+06	1.93724e+06	1.81473e+06	1.90953e+06	1.93868e+06	1.66138e+06	1.74561e+06	1.7138e+06	2.2366e+06	3.81774e+06	3.64391e+06	3310454	2.8734e+06	2.74877e+06	1.94971e+06	2512095	1.50453e+06	2.52677e+06	2120536	2.08164e+06	1.9556e+06	1.84382e+06	1.49878e+06	1.43938e+06	1.88401e+06	1.69578e+06	1.56613e+06	1.52458e+06	1.43142e+06
929	arabonate/xylonate	Carbohydrate	Pentose Metabolism	48255	LC/MS Polar	100006115	2700	165.041		.			5.41617e+06	11169421	8639067	6.96574e+06	10204888	8.37118e+06	9235546	6691804	5.12202e+06	3.67977e+06	4.53241e+06	5638716	5.86807e+06	6.36508e+06	4.7549e+06	3.95402e+06	5596901	11572193	9827337	8235760	9551993	10115576	6.44113e+06	5.61789e+06	4.64552e+06	9476327	7245304	7.3821e+06	6.20439e+06	6573620	5.44035e+06	3.41224e+06	4.80531e+06	4.7435e+06	4.83305e+06	3.91523e+06	4.44739e+06
1397	arachidonoylcholine	Lipid	Fatty Acid Metabolism (Acyl Choline)	53261	LC/MS Pos Late	100009332	1390	390.337		.																																				1.24507e+06	1.02495e+06		714655
375	argininate*	Amino Acid	Urea cycle; Arginine and Proline Metabolism	57461	LC/MS Pos Early	100002769	2150	176.103	157-07-3	160437		HMDB03148	1.307e+06	1.67654e+06	1.79577e+06	1.30049e+06	1.48255e+06	2.098e+06	2.05574e+06	1.65044e+06	1.52342e+06	1.57309e+06	1.68932e+06	1.63408e+06	2.03713e+06	2776821	2.96669e+06	1608885	2216431	4.20923e+06	4.39777e+06	5727802	4376894	5064726	3470963	3.4933e+06	1.5547e+06	2.72636e+06	3.25874e+06	3170923	3.37672e+06	3.275e+06	1.78788e+06	1.13918e+06	3.14864e+06	4396595	3243567	4974579	4.52786e+06
345	arginine	Amino Acid	Urea cycle; Arginine and Proline Metabolism	1638	LC/MS Pos Early	231	2825	175.119	1119-34-2	232	C00062	HMDB00517	313793728	298731328	325657280	302435584	339613280	415373792	332284768	339899648	306013984	242270736	266928400	264980112	350907232	363014144	317593568	379049504	297229952	302609248	264949264	288706048	284491616	339004704	237445440	396264768	336617888	335420800	346008288	312064000	371872160	396527200	330564064	434843584	361043360	406225760	376527744	497445728	565986880
38	asparagine	Amino Acid	Alanine and Aspartate Metabolism	512	LC/MS Pos Early	917	1225	133.061	70-47-3	6267	C00152	HMDB00168	125921952	124946072	114396312	114816360	132245424	150693808	143614400	136232288	121493968	81406016	87433400	83343472	92682584	99450168	150084848	152197136	126817432	129314632	115831304	119236096	122513384	143956864	138103280	151308224	128662704	126306192	120222184	107982080	124249096	134321872	137098800	114898952	100776704	107781080	101302248	124327912	128039600
34	aspartate	Amino Acid	Alanine and Aspartate Metabolism	443	LC/MS Pos Early	234	1165	134.045	56-84-8	5960	C00049	HMDB00191	2878054	5857952	4.11528e+06	2.70029e+06	3.19917e+06	6.13288e+06	4483104	4465446	5133652	2.93871e+06	2.20657e+06	1.89332e+06	1.97555e+06	2.65116e+06	4248854	4006359	5561762	5771257	4273476	2.47466e+06	3.33574e+06	7.80187e+06	4.084e+06	6992226	3264800	7864164	3.12789e+06	3.59153e+06	3.29691e+06	3537873	2.71349e+06	7.0232e+06	4468852	3.92632e+06	3.82023e+06	8.29328e+06	6891232
1255	azelate (nonanedioate)	Lipid	Fatty Acid, Dicarboxylate	18362	LC/MS Neg	2029	1276	187.098	123-99-9	2266	C08261	HMDB00784	401031	572093	505172	475460	358758	369795	313889	537163	383811	494310	576490	681811	826163	687098	596317	243140	365367	540365	615014	451623	334115	254590	349205	411080	221278	419864	328660	348158	296950	275046	396297	266956	309880	312415	211179	421086	325977
3477	benzoate	Xenobiotics	Benzoate Metabolism	15778	LC/MS Neg	100000008	1750	121.029	65-85-0	243	C00180	HMDB01870		2.59202e+06	2694616	1.87261e+06	1.18002e+06		1.79949e+06	1.75358e+06				1.96033e+06		742694			2.36508e+06	2.06309e+06	2.14137e+06	1.49348e+06	1.46037e+06	1.45395e+06	2.07671e+06			2.32423e+06	1.25962e+06					2.16481e+06		1.69782e+06		2.49566e+06
3312	beta-alanine	Nucleotide	Pyrimidine Metabolism, Uracil containing	55	LC/MS Pos Early	244	1905	90.055	56-41-7;107-95-9	239	C00099	HMDB00056	9988840	14041031	12906280	9965128	89286344	107846904	14092379	18383034	11306743	8378916	9359590	10882096	94947176	94624576	11285175	12485098	14909237	9948875	9655663	11104525	76378504	100188408	10683495	18942774	11061966	13710626	12735626	12791438	84510648	75602432	9785658	11293509	7899402	10482840	14096160	78680432	77910552
51	beta-citrylglutamate	Amino Acid	Glutamate Metabolism	54923	LC/MS Neg	100003271	530	320.062	73590-26-8	72715786	C20775		204253	371392	457453	208227	290052	368518	219992	227591	271547	134470	208371	257646	174758	191825	190528	144173	329151	420561	356566	235821	187112	422377	239977	219210	218207	675551	322625	324041	243894	231129	121621	335345	214186	232758	200495	163105	212767
3712	beta-cryptoxanthin	Xenobiotics	Food Component/Plant	57591	LC/MS Pos Late	100001977	2560	552.433	472-70-8	6384256		HMDB33844	2.41235e+06	2478444	2.59847e+06	2543195	2.40756e+06	2.69649e+06	2459053	2.39636e+06	4661190	4.90369e+06	5124539	6.39212e+06	4780210	4362607	4.1763e+06	3.63492e+06	3.94881e+06	3.30056e+06	4.40345e+06	4.4044e+06	3.44319e+06	3.34742e+06	3.46655e+06	2625981	3.96506e+06	4530273	4.18296e+06	4.60513e+06	3.49011e+06	4791277	4105956	2.00173e+06	2.08913e+06	1.79631e+06	1.89102e+06	1.86044e+06	1.6039e+06
261	beta-hydroxyisovalerate	Amino Acid	Leucine, Isoleucine and Valine Metabolism	12129	LC/MS Neg	1442	1027	117.056	625-08-1	69362		HMDB00754	1.03004e+06	1764405	1.53087e+06	1598019	1.31046e+06	1863705	1.41322e+06	1.36832e+06	1.73788e+06	1.23202e+06	1111873	1.60976e+06	1.65567e+06	2.45044e+06	1.93316e+06	1.37322e+06	1.68182e+06	1.60106e+06	3.0939e+06	2.87932e+06	2.05971e+06	1.75533e+06	2.41471e+06	2.0376e+06	768590	1979420	1.35062e+06	1.91466e+06	1.2625e+06	867207	855373	1.04789e+06	1.55254e+06	779513	813998	1.76404e+06	728943
6	betaine	Amino Acid	Glycine, Serine and Threonine Metabolism	3141	LC/MS Pos Early	799	1064	118.086	107-43-7	247	C00719	HMDB00043	545246080	541505088	513987424	507741696	560102400	560630272	600054336	538425152	519601568	423217792	433921792	404020672	445525536	482034400	574642880	610907904	480937120	487542400	452216128	445820544	489903200	527904064	469671552	422003584	514728160	536694080	525259680	477602304	540179584	526458624	564711872	608135936	561879872	580632448	555601792	786751616	636147264
3691	betonicine	Xenobiotics	Food Component/Plant	38100	LC/MS Pos Early	100002153	1012	160.097	515-25-3	164642	C08269	HMDB29412	1.61187e+06	1.71555e+06	1.55901e+06	1.31143e+06	1.29068e+06	697209	562802	405302	31777168	31831980	29853562	24336328	21776706	17723642	6.38247e+06	2535070	1.10074e+06	1.9652e+06	1.96054e+06	1.87211e+06	1.9131e+06	1.10618e+06	1.48034e+06	899056	2.41761e+06	4092830	3.25305e+06	2.98106e+06	2.28231e+06	2.13816e+06	1.10195e+06	1.06104e+06	1.3596e+06	1.46942e+06	1.35158e+06	427080	1.31044e+06
3433	bilirubin (Z,Z)	Cofactors and Vitamins	Hemoglobin and Porphyrin Metabolism	43807	LC/MS Pos Late	1090	1840	585.271	635-65-4	5280352	C00486	HMDB00054	13921396	15677805	19311680	22392400	25128886	29815536	14452643	8.2304e+06	15883832	17663974	15504281	17818612	18965740	24972538	14268600	7517298	15638908	16875798	15562136	20547708	21970498	20312270	15281613	8064932	13054626	14270485	11864517	14445688	17231356	16447607	15698044	11922330	14061938	13847492	14099263	24187730	12697272
3434	bilirubin (E,E)*	Cofactors and Vitamins	Hemoglobin and Porphyrin Metabolism	32586	LC/MS Pos Late	100001950	1045	585.271	114-25-0	5315454			2.60495e+06	4.25784e+06	3.45676e+06	4.42039e+06	3.79809e+06	4637006	2.85938e+06	1.82851e+06	2255107	3.40046e+06	3144345	3901767	3129216	4.35411e+06	2908581	1495396	2.49306e+06	3885101	4.058e+06	3.59452e+06	2.90917e+06	2.9614e+06	2.38664e+06	1775641	1.71845e+06	2.80027e+06	2.46539e+06	2.71142e+06	2.77343e+06	2.88555e+06	2.36989e+06	1.71192e+06	1.87317e+06	1643467	2.10904e+06	3.2277e+06	1.90754e+06
3435	bilirubin (E,Z or Z,E)*	Cofactors and Vitamins	Hemoglobin and Porphyrin Metabolism	47886	LC/MS Pos Late	100001951	1265	585.271		5799469		HMDB00488	356291	496640	509866	672416	667724	877144	390310	233393	506544	538259	692793	754718	635336	793693	553912		519744	514022	586583	532285	640755	506145	408595		411764	634438	417778	475828	555206	595034		513498	626803	656800	601736	829492	677880
3436	biliverdin	Cofactors and Vitamins	Hemoglobin and Porphyrin Metabolism	2137	LC/MS Pos Late	250	1016	583.255	55482-27-4;55482-27-4	5353439	C00500	HMDB01008	830207	990717	1.16827e+06	1.25078e+06	1.17598e+06	1.22742e+06	606386	390864	725193	1.20435e+06	1.07539e+06	1.34692e+06	1.01577e+06	984189	725534	331229	563987	677651	947749	991386	671625	882107	609872	431315	520787	710583	692465	631164	605395	437386	530937	411260	463560	485585	527892	742292	372546
1312	butyrylcarnitine (C4)	Lipid	Fatty Acid Metabolism (also BCAA Metabolism)	32412	LC/MS Pos Early	100001054	2860	232.154	25576-40-3	439829	C02862	HMDB02013	1.97704e+06	7.30406e+06	3.39357e+06	2.52259e+06	1.85022e+06	1.76693e+06		1.57502e+06	2.54149e+06	7.64951e+06	4194619	2.84008e+06	2357235		4.12529e+06	2.32823e+06	4.19358e+06	10629870	5.93774e+06	4003819	2.84968e+06	3064718	2.8332e+06	4.01571e+06	2630615	7.10896e+06	4380172	3.05689e+06	2.37877e+06	2.01756e+06	2.10087e+06	4.11479e+06	6.39349e+06	5052084	3.84938e+06	5385401	3973998
3566	caffeic acid sulfate	Xenobiotics	Xanthine Metabolism	53254	LC/MS Polar	100009337	1307	258.992		.		HMDB41708	497908	461564	187870	140596	105008	237702	540661	221446	123692					126595	101329	196840	795427	1.66701e+06	1.15382e+06	729656	477630	257124	236570	511548	120896	2166034	1.10963e+06	574358	287063	120161		305067	372306	224306	101346
3550	caffeine	Xenobiotics	Xanthine Metabolism	569	LC/MS Pos Early	849	2106	195.088	58-08-2	2519	C07481	HMDB01847	6011631	4220087	3.37784e+06	3.21803e+06	2.69491e+06	2.5869e+06	9729567	5899651	2.39721e+06	1.5474e+06	1.43707e+06	1.16423e+06	1.30442e+06	928155	4.8714e+06	9428985	7.50623e+06	5.18268e+06	4.27629e+06	4.37055e+06	3.10117e+06	2.54013e+06	4340631	2.0645e+06	1.9769e+06	1.3233e+06	1.15175e+06	978535			2.46003e+06	11627914	4.64473e+06	5050288	3.88634e+06	7634133	2628238
1103	caprate (10:0)	Lipid	Medium Chain Fatty Acid	1642	LC/MS Neg	888	5090.7	171.139	112-37-8	2969	C01571	HMDB00511	8562709	23146914	16337721	12570460	4478018	3.90617e+06	10729957	4.15318e+06	8613846	23624408	23347558	23219852	11440230	8342128	12287059	6.71657e+06	12828661	26570770	14950411	14724209	6.37027e+06	5.62708e+06	15486066	36020856	13076116	29317696	15510543	17772472	10139603	7063043	10362924	7570825	10206902	8881793	10144383	19832388	6.50978e+06
1101	caprylate (8:0)	Lipid	Medium Chain Fatty Acid	32492	LC/MS Neg	932	4362	143.108	124-07-2	379	C06423	HMDB00482	2574834	6429290	3.27149e+06	2627504	2.16009e+06	1080090	1.78005e+06	1.35905e+06	2.12942e+06	4971435	2.42025e+06	3.11497e+06	2.93943e+06	2.58093e+06	2.42617e+06	2.13214e+06	2.91158e+06	5.22563e+06	3449140	3.26437e+06	2215241	1.88845e+06	3.97511e+06	6233270	1.9417e+06	5.4212e+06	3.36883e+06	3.13718e+06	2361725	1.6274e+06	1.66928e+06				1.94113e+06	2424382
53	carboxyethyl-GABA	Amino Acid	Glutamate Metabolism	40007	LC/MS Pos Early	100003260	2085	176.092	4386-03-02	2572		HMDB02201	205371	408659	326704	314070	243860	256820		339516	250735	468843	368450	359827	457316	364421	287358	183169	143934	491474	343912	314046	211323	275142	202911	271395	232121	296128	121148	229860	300098	218096	234078	232831	215099	277542	221340	222162	173068
4063	carboxyibuprofen	Xenobiotics	Drug	43333	LC/MS Neg	100004171	1920	235.098	15935-54-3	10444113		HMDB60564				101596																			4608884						53657.8			185058	311394	70813	63410.5		180018
1383	carnitine	Lipid	Carnitine Metabolism	15500	LC/MS Pos Early	100000007	1978	162.113	461-05-2	10917	C00318	HMDB00062	687525120	618661824	629218496	640717056	755453504	839530432	724171456	678714112	820912128	748030016	1021691776	702155776	617675968	731578304	827171840	772216512	895604736	870748672	875052224	921271744	965265472	1049061312	929784640	1080248704	836308416	770270720	841130176	804008512	891016832	882062912	763487872	1099465088	988339840	1084115456	1018933120	887511616	1108035968
3995	carotene diol (1)	Xenobiotics	Food Component/Plant	57635	LC/MS Pos Late	100015966	1720	568.428		.			2.52937e+06	2.72019e+06	2.40787e+06	2.64081e+06	2.13868e+06	2.20219e+06	2.58729e+06	2.30211e+06	2.85674e+06	2.93096e+06	3.00345e+06	2.64721e+06	2.48766e+06	2.43514e+06	2412119	2.91068e+06	3.0071e+06	2.77634e+06	2.83426e+06	2.75634e+06	2.47895e+06	2.64089e+06	2.60212e+06	3.17204e+06	3.11645e+06	3478163	3.1504e+06	3153847	2814959	3.68558e+06	3.14688e+06	2.32315e+06	2.33807e+06	2332487	2.26873e+06	2415125	2.15931e+06
187	catechol glucuronide	Amino Acid	Tyrosine Metabolism	53243	LC/MS Neg	100009326	1742	285.062		75124209										35269
3495	catechol sulfate	Xenobiotics	Benzoate Metabolism	35320	LC/MS Neg	100001605	1906	188.986	4918-96-1	3083879		HMDB59724	14116190	9682739	14017293	12799620	12537234	8486310	10434315	17856404	7.29188e+06	5.36e+06	6960635	8652002	5804377	4.74337e+06	7241584	8729608	17724786	9396211	17043826	15208696	16615394	8762876	21678702	17974320	14332554	17621976	14998577	15105788	12159953	9994179	5525825	10175681	13511081	7.25293e+06	8672750	7282695	17107310
5802	CE(12:0)	Cholesterol Ester	Ester	54493	GC-FID	100010641	.	.		.			1.4405	1.6379	1.169	0.9842	0.9183	1.0217	0.9936	1.1135	1.3083	1.3244	1.1745	1.2255	0.7496	1.0293	0.6795	0.8457	1.8582	1.5497	1.6431	0.7577	1.0946	0.9681	1.637	1.34	1.1343	1.1817	1.2016	0.9075	0.7405	0.7488	1.0054	1.3237	1.3138	1.2193	0.8366	1.0184	0.8651
5827	CE(14:0)	Cholesterol Ester	Ester	53452	GC-FID	100009600	.	.		.			36.3618	41.4498	30.3852	26.4812	24.0439	31.6791	32.3631	27.1974	31.1982	26.5515	27.8238	25.1753	17.5671	21.868	19.4986	22.0398	35.0391	27.8524	29.4901	14.1047	21.4616	23.8413	32.1511	34.4034	36.6171	39.2858	36.6376	31.3098	25.2941	29.5309	31.1354	48.5839	46.2886	45.0092	32.8022	20.2633	32.2782
5804	CE(14:1)	Cholesterol Ester	Ester	53453	GC-FID	100009601	.	.		.			2.179	2.8061	1.7298	1.6741	1.4242	1.8243	1.8862	1.326	1.3822	1.3065	1.2944	1.1053	0.866	1.1237	1.0819	1.1645	2.7321	2.3394	2.6067	1.1691	1.9765	1.8893	2.442	2.9064	2.4679	2.7088	2.7913	2.1008	1.3904	2.055	2.0582	1.8689	1.8194	2.0514	1.3613	0.6385	1.347
5805	CE(15:0)	Cholesterol Ester	Ester	53454	GC-FID	100009602	.	.		.			10.451	10.8307	8.6532	7.372	6.4455	8.7637	9.6824	8.847	8.38	7.5742	8.4555	6.5879	4.7205	6.4383	6.0651	6.9065	8.8494	6.655	6.7103	3.615	5.3187	5.6493	7.3652	8.6411	10.7649	12.0527	10.8624	9.0507	7.2509	9.6523	9.9727	8.7384	8.1216	6.9047	6.2354	5.5797	5.7243
5806	CE(16:0)	Cholesterol Ester	Ester	54315	GC-FID	100010463	.	.		.			373.15	363.131	314.643	265.356	239.528	318.518	349.88	345.558	340.409	311.488	338.49	289.094	222.342	287.465	288.849	345.331	361.864	293.258	288.835	151.503	224.51	240.287	316.979	366.198	383.814	387.755	361.793	317.327	255.212	337.704	334.706	678.275	624.686	532.895	461.945	285.895	426.874
5807	CE(16:1)	Cholesterol Ester	Ester	54316	GC-FID	100010464	.	.		.			74.0445	86.2121	66.8711	55.5728	50.8012	70.1729	71.4905	66.9284	80.0419	70.1469	78.105	70.1263	52.1232	61.2938	61.951	72.1348	111.74	102.822	98.7495	49.6378	81.0314	84.7921	118.296	116.643	78.3486	92.582	83.9901	76.7032	57.1794	78.4065	76.6205	147.91	141.023	118.287	103.461	43.477	92.7072
5808	CE(17:0)	Cholesterol Ester	Ester	54122	GC-FID	100010270	.	.		.			9.8998	10.5839	8.2243	7.2189	6.9674	8.658	9.2716	9.301	9.6286	8.3683	8.9515	7.8046	5.914	7.0337	7.1253	8.0059	10.9175	8.2688	8.4773	3.8483	6.2751	6.7575	8.6812	11.5388	12.4588	12.9121	11.6661	10.0253	8.5684	10.9926	10.523	10.5705	12.0035	10.3797	7.8605	4.9338	7.8533
5809	CE(18:0)	Cholesterol Ester	Ester	54123	GC-FID	100010271	.	.		.			46.5078	51.1638	41.7987	33.4812	31.6705	41.2884	44.799	44.9202	46.3643	38.7069	46.0432	36.6535	27.3231	34.52	34.1854	39.9803	46.4944	38.9325	38.9589	18.0575	29.7739	32.9744	42.6152	49.9148	54.9862	54.0325	51.4351	43.9593	34.8039	47.5874	43.7168	68.9191	60.2927	52.7542	43.7082	29.9059	42.1622
5810	CE(18:1)	Cholesterol Ester	Ester	54494	GC-FID	100010642	.	.		.			600.068	661.434	524.5	460.44	386.58	564.673	567.511	584.722	607.386	533.317	554.885	527.565	342.092	473.865	450.564	562.992	612.536	542.552	516.347	261.973	403.507	447.621	586.17	684.541	663.428	714.446	622.462	590.193	452.052	612.897	583.543	923.615	884.372	760.202	659.974	457.38	631.659
5811	CE(18:2)	Cholesterol Ester	Ester	53968	GC-FID	100010116	.	.		.			2019.4	2151.36	1705.7	1430.21	1248.52	1733.66	1710.34	1865.93	2020.56	1772.34	1700.82	1631.9	1171.97	1477.27	1482.68	1810.35	1820.54	1555.41	1451.59	732.268	1112.57	1159.94	1442.22	1732.57	2005.77	2160.57	1859.74	1657.41	1330.75	1746.38	1639.36	3116.95	3021.88	2570.01	2162.76	1488.04	2192.12
5812	CE(18:3)	Cholesterol Ester	Ester	53969	GC-FID	100010117	.	.		.			57.781	59.1856	48.4071	41.581	37.0645	52.6	50.045	53.3251	67.1054	59.6162	59.054	54.0616	41.4311	50.2048	45.3595	54.0506	105.394	92.0306	85.7456	45.8774	67.1365	70.6798	84.9357	87.0798	62.4096	69.8142	56.1951	55.6259	44.0687	58.1644	54.3357	141.731	131.895	115.776	101.185	42.9482	102.153
5813	CE(18:4)	Cholesterol Ester	Ester	53623	GC-FID	100009771	.	.		.			1.148	1.0841	0.8529	0.9134	0.7792	0.9113	0.8518	0.7613	1.4163	1.1349	1.0356	1.0849	0.8023	1.004	0.8432	0.8932	2.9012	2.5802	2.5863	1.1895	1.8446	1.9918	1.9907	2.2524	1.3761	1.3082	1.1478	0.957	0.8564	1.0215	1.0046	2.8234	2.6514	2.4645	2.2617	0.6171	2.3106
5814	CE(20:0)	Cholesterol Ester	Ester	54317	GC-FID	100010465	.	.		.			1.7749	1.779	1.3083	0.9936	1.1348	1.2551	1.8094	1.5155	1.8103	1.4715	1.357	1.1675	0.8583	1.5894	1.2453	1.1628	1.832	0.9496	1.4235	0.7399	0.8895	0.8067	1.4065	1.3826	1.3793	1.6982	1.7825	1.0841	0.9064	1.4178	1.3294	2.1294	2.1474	2.1199	1.4065	1.0184	1.3191
5815	CE(20:1)	Cholesterol Ester	Ester	54318	GC-FID	100010466	.	.		.			1.8274	1.6858	1.5969	1.2199	1.3632	1.4486	1.2949	1.2962	0.7644	1.6086	1.8024	1.3583	1.0724	1.35	1.9581	1.1426	1.4512	1.2136	1.5122	0.8154	0.8738	0.5147	1.5442	1.635	1.1667	1.9142	1.616	1.2246	0.9982	0.5517	1.7396	2.4879	2.6675	3.0085	2.6578	2.0677	2.4115
5816	CE(20:2)	Cholesterol Ester	Ester	53624	GC-FID	100009772	.	.		.			1.7046	1.8552	1.6422	1.358	1.2816	1.8624	1.7546	1.7308	1.9314	1.8746	1.8107	1.7515	1.194	1.6209	1.7616	1.8	1.8179	1.648	1.5724	0.7479	1.0684	1.164	1.7068	1.656	1.6368	1.9522	1.786	1.6024	1.3309	1.7626	1.7184	2.8507	2.9581	2.5762	2.3879	1.2621	2.1234
5817	CE(20:3)	Cholesterol Ester	Ester	54319	GC-FID	100010467	.	.		.			32.0885	32.9198	27.9703	23.3831	21.3633	31.1131	30.9622	32.2767	37.4024	35.5021	36.1898	35.0445	24.6385	31.007	29.9197	33.7755	29.8774	25.643	24.4522	11.7137	18.9414	20.3134	27.0261	31.5032	31.8536	36.5055	30.1481	29.7419	23.8887	32.4964	31.7794	53.4987	50.7803	46.0543	39.6186	20.8532	34.9813
5818	CE(20:4)	Cholesterol Ester	Ester	54495	GC-FID	100010643	.	.		.			240.282	278.068	212.632	175.771	162.648	223.836	226.534	245.381	299.412	264.369	255.74	251.804	185.298	234.97	215.651	251.934	241.681	210.322	207.605	97.6637	167.006	168.62	211.102	238.4	247.794	285.263	256.41	231.429	184.867	253.772	246.774	453.331	439.557	392.026	335.996	232.921	331.351
5819	CE(20:5)	Cholesterol Ester	Ester	53795	GC-FID	100009943	.	.		.			23.3032	26.2413	19.8245	18.0994	15.6766	22.7614	23.8992	22.218	30.7529	27.0171	26.873	27.2847	19.6529	23.365	21.8711	25.9118	26.8544	22.6943	22.2843	10.8705	17.6022	17.7414	24.2763	27.6499	25.2892	29.4985	25.2327	24.5127	17.0924	25.8354	23.3284	40.8326	41.7094	34.1534	30.8257	11.0174	29.52
5820	CE(22:0)	Cholesterol Ester	Ester	53625	GC-FID	100009773	.	.		.			2.282	3.46	2.0463	1.9024	1.7747	2.2724	2.972	2.3686	2.9335	2.6071	2.771	2.6276	1.7405	2.987	2.7047	2.4948	1.727	2.0939	1.852	1.5931	1.7652	1.6708	3.0435	3.0824	2.0387	3.7807	3.4218	2.2442	1.5371	2.7806	2.866	1.9088	1.6808	1.87	1.4746	1.3561	1.3007
5821	CE(22:1)	Cholesterol Ester	Ester	53796	GC-FID	100009944	.	.		.			0.5072	0.561	0.4145	0.4161	0.3652	0.4943	0.6035	0.5386	0.5617	0.3878	0.3962	0.3697	0.3555	0.3593	0.4164	0.4874	0.4596	0.4341	0.436	0.4249	0.3049	0.3696	0.4662	0.4983	0.4336	0.4963	0.6047	0.392	0.3516	0.4707	0.4717	0.6671	0.6846	0.6024	0.621	0.3164	0.3876
5822	CE(22:2)	Cholesterol Ester	Ester	53269	GC-FID	100009417	.	.		.			0.2606	0.2577	0.1814	0.185	0.1876	0.1662	0.268	0.1933	0.2101	0.1796	0.2224	0.2429	0.1618	0.1677	0.2566	0.1753	0.3385	0.2093	0.2416	0.0678	0.1641	0.1458	0.2319	0.2611	0.2623	0.2382	0.2943	0.1828	0.1427	0.1499	0.2054	0.5674	0.7409	0.5076	0.3804	0.2239	0.3584
5823	CE(22:4)	Cholesterol Ester	Ester	54124	GC-FID	100010272	.	.		.			0.4288	0.4543	0.3924	0.3701	0.2974	0.3854	0.4322	0.4353	0.6026	0.4756	0.4603	0.4399	0.3179	0.426	0.3776	0.485	0.5276	0.3834	0.3997	0.1972	0.2898	0.3519	0.417	0.4811	0.4226	0.5003	0.4164	0.4155	0.3018	0.3996	0.4264	0.7499	0.8044	0.807	0.6737	0.5397	0.6636
5824	CE(22:5)	Cholesterol Ester	Ester	53797	GC-FID	100009945	.	.		.			2.5692	2.7685	2.0305	1.9324	1.8848	2.3725	2.4362	2.2116	2.9343	2.6922	2.776	2.6333	1.9259	2.2063	2.3153	2.9734	2.5751	2.2519	2.079	1.1138	1.6535	1.6096	2.2261	2.4926	2.4392	2.6125	2.1286	2.1172	1.5481	2.2277	2.2719	4.8935	4.9386	3.9162	3.638	2.8374	3.6042
5825	CE(22:6)	Cholesterol Ester	Ester	53970	GC-FID	100010118	.	.		.			11.8736	13.2146	9.3788	9.0977	8.3793	10.456	10.6011	10.4668	12.1963	11.5838	11.2623	11.4929	8.2279	9.6541	9.8495	12.9947	11.3379	9.9659	9.2577	4.4885	7.2365	7.4967	9.7715	10.6279	10.4667	11.9001	10.4168	9.9996	7.6935	10.085	10.593	23.4873	21.6026	18.962	16.8297	11.1132	16.772
5826	CE(24:0)	Cholesterol Ester	Ester	54125	GC-FID	100010273	.	.		.			0.543	0.4781	0.3157	0.3626	0.2552	0.3107	0.6061	0.4151	0.38	0.4179	0.4171	0.4117	0.2637	0.2868	0.3887	0.4006	0.4989	0.3954	0.4249	0.2166	0.3025	0.2056	0.4377	0.4122	0.3948	0.3994	0.4314	0.3224	0.2751	0.4468	0.3124		0.9911	0.5611	0.616	0.268
5803	CE(24:1)	Cholesterol Ester	Ester	54126	GC-FID	100010274	.	.		.			0.4562	0.3946	0.337	0.3002	0.2856	0.3466	0.4463	0.434	0.3687	0.2263	0.348	0.3451	0.2982	0.295	0.2067	0.3599	0.4882	0.3129	0.4028	0.2478	0.2693	0.3027	0.2692	0.6611	0.3131	0.4908	0.3102	0.234	0.3189	0.337	0.2574	1.2986	1.74	0.9127	0.8529	0.5916	1.0433
5828	CER(14:0)	Ceramides	CER	54496	GC-FID	100010644	.	.		.			0.0482	0.0577	0.0489	0.0423	0.0341	0.0379	0.0417	0.0378	0.0386	0.0477	0.0409	0.0517	0.0316	0.0454	0.0383	0.041	0.047	0.0492	0.0444	0.0402	0.0537	0.0424	0.0391	0.0697	0.0588	0.0505	0.0467	0.064	0.0424	0.0359	0.0461	0.0555		0.0439		0.0454
5829	CER(16:0)	Ceramides	CER	53971	GC-FID	100010119	.	.		.			0.3949	0.4538	0.353	0.3673	0.3105	0.3733	0.3217	0.4023	0.3687	0.4278	0.4044	0.4464	0.4278	0.3814	0.2987	0.4142	0.402	0.43	0.3686	0.2993	0.3378	0.35	0.309	0.5362	0.45	0.5187	0.4009	0.4738	0.3629	0.4154	0.3681	0.4855	0.5994	0.474	0.4665	0.3471	0.5493
5830	CER(18:0)	Ceramides	CER	54320	GC-FID	100010468	.	.		.			0.0763	0.1036	0.0844	0.0868	0.0714	0.0798	0.0702	0.0788	0.1336	0.125	0.114	0.1537	0.1413	0.1333	0.106	0.0937	0.1059	0.1256	0.1125	0.0952	0.1173	0.0872	0.0928	0.1522	0.1034	0.1197	0.119	0.1241	0.1142	0.103	0.0917	0.1219	0.1531	0.1103	0.1527	0.0711	0.1622
5831	CER(18:1)	Ceramides	CER	53626	GC-FID	100009774	.	.		.							0.0088
5832	CER(20:0)	Ceramides	CER	54321	GC-FID	100010469	.	.		.			0.106	0.1132	0.1005	0.1007	0.0817	0.097	0.0724	0.0744	0.1003	0.141	0.1077	0.1153	0.1093	0.1052	0.087	0.1038	0.1083	0.1063	0.109	0.0777	0.0998	0.1115	0.1015	0.0991	0.1224	0.1308	0.1187	0.1501	0.0882	0.1076	0.0985	0.1748	0.206	0.1228	0.1395	0.0843	0.1581
5839	CER(20:1)	Ceramides	CER	53972	GC-FID	100010120	.	.		.														0.0161		0.0151							0.0141							0.0194		0.0188
5834	CER(22:0)	Ceramides	CER	53627	GC-FID	100009775	.	.		.			1.5245	1.6708	1.44	1.3401	1.1458	1.3905	1.2424	1.2499	1.049	1.1298	1.0422	1.0826	1.0125	0.9705	0.9229	1.049	1.2523	1.1654	1.0981	0.9138	1.0407	1.1088	1.1114	1.4947	1.4397	1.4904	1.3276	1.5107	1.1848	1.3499	1.1281	2.389	2.2715	2.197	2.1431	1.0305	2.3382
5835	CER(22:1)	Ceramides	CER	54127	GC-FID	100010275	.	.		.			0.0566	0.0545	0.0597	0.0643	0.0523	0.0648	0.0431	0.0513	0.0499	0.0506	0.0437	0.0524	0.0539	0.0444	0.0364	0.0483	0.0556	0.0497	0.0554	0.0413	0.0504	0.0544	0.0532	0.0554	0.0581	0.0578	0.0633	0.059	0.0444	0.0441	0.0446	0.0799	0.0658	0.0705	0.0624	0.0454	0.0725
5836	CER(24:0)	Ceramides	CER	54322	GC-FID	100010470	.	.		.			6.1603	6.799	5.3713	5.2142	4.6749	5.6022	5.1202	4.8047	4.5822	4.682	3.7726	4.1009	3.5869	3.4489	3.2254	4.1583	5.006	4.6304	4.3764	3.1381	3.8461	4.1111	4.775	5.4446	5.4666	6.0351	5.2756	5.638	4.5957	5.5806	4.698	7.3248	7.85	7.4516	7.3044	3.6026	7.8175
5837	CER(24:1)	Ceramides	CER	53628	GC-FID	100009776	.	.		.			1.2037	1.302	1.1426	1.0768	1.0046	1.1277	0.9737	1.0567	1.224	1.3833	1.1603	1.313	1.1184	1.1618	0.9787	1.1388	1.2699	1.2771	1.2467	0.9208	1.1517	1.2494	1.3217	1.3467	1.3101	1.4541	1.327	1.4642	1.2033	1.4191	1.2798	1.6857	1.9637	1.7427	1.7916	1.1711	2.0003
5838	CER(26:0)	Ceramides	CER	54497	GC-FID	100010645	.	.		.			0.061	0.0649	0.06	0.0544	0.0438	0.0697	0.0657	0.0544	0.0609	0.0666	0.051	0.0488	0.0458	0.0644	0.0418	0.0589	0.0717	0.0455	0.0476	0.0396	0.0411	0.056	0.0534	0.0637	0.0663	0.0703	0.0656	0.07	0.0586	0.0612	0.0801	0.083	0.0832	0.0811	0.0886	0.0669	0.0718
5833	CER(26:1)	Ceramides	CER	53798	GC-FID	100009946	.	.		.			0.0256	0.0353	0.0285	0.019	0.0235	0.0378	0.0239	0.0257	0.0336	0.0271	0.022	0.0276	0.02	0.0221	0.0499	0.0319	0.0211	0.0279	0.0254	0.0224	0.0242	0.0272	0.0332	0.025	0.027	0.0318	0.0313	0.0399	0.0247	0.0246	0.0234			0.0373		0.0293	0.0465
1377	cerotoylcarnitine (C26)*	Lipid	Fatty Acid Metabolism(Acyl Carnitine)	57516	LC/MS Pos Late	100015835	1649	540.499		.		HMDB06347	287134	281033	344649	362990	237966		257431	282833		240803		258795		214992		213140		199559	284919	335167			150419	206192	335619	487534	300292	329381	296594		289333	496409	471997	476486	543332	144912	501632
4333	cetirizine	Xenobiotics	Drug	54745	LC/MS Pos Late	100009034	1052	389.163	83881-51-0	2678	C07778	HMDB05032																																2.59725e+06	2.85646e+06	2770900	703597		1.34658e+06
203	C-glycosyltryptophan	Amino Acid	Tryptophan Metabolism	48782	LC/MS Neg	100006379	1777	365.135	180509-18-6	10981970			476365	635896	657981	583337	539436	525108	427550	407144	428334	533919	617053	551882	444184	390552	416625	401216	529251	650476	752288	718576	653773	583948	453721	414122	391840	727450	682001	636782	585123	492366	378223	386984	528112	406834	376657	279763	639498
2584	chenodeoxycholate	Lipid	Primary Bile Acid Metabolism	1563	LC/MS Neg	1123	5264	391.285	474-24-9;474-25-9	10133	C02528	HMDB00518	4103754	6927977	6.06057e+06	2686311	2.62034e+06	2466148	8.03476e+06	18598938	11250052	6516164	6688114	5.88154e+06	5.62748e+06	5463553	12938259	10863906	10900377	8.03238e+06	7.26966e+06	6.79871e+06	3.55898e+06	2.25976e+06	6.49604e+06	72501136	9805037	5387781	4.98882e+06	2.54781e+06	2.28209e+06	2.34062e+06	9274723	6.78458e+06	4437891	3.24978e+06	3.50033e+06		5761384
1573	chiro-inositol	Lipid	Inositol Metabolism	37112	LC/MS Polar	100001859	3191.2	225.062	643-12-9	.	C19891	HMDB34220										207207	152325	96690.8													460897	408469	391665	311200	213381	258984
2581	cholate	Lipid	Primary Bile Acid Metabolism	22842	LC/MS Neg	136	5165	407.28	81-25-4	221493	C00695	HMDB00619	1.56653e+06	1.86259e+06	1.46293e+06	590416	464017	436536	3.75287e+06	12587435	9399822	2.62522e+06	2.82712e+06	2388762	3284830	1.88563e+06	6057361	5.51352e+06	7943470	3622961	3.85296e+06	3.2533e+06	472107	399881	4737073	23497354	6298955	1.97401e+06	2.17097e+06	734315	470768	414969	7.06712e+06	1.15624e+06	311821	210221	251138	387342	635951
2397	cholesterol	Lipid	Sterol	63	LC/MS Pos Late	266	2707	369.352	57-88-5	11025495	C00187	HMDB00067	156163760	133679088	145126016	159810064	140075456	171608688	151503616	136823664	176618608	164290016	157487696	166755264	157373760	134502352	128181616	135161552	166322128	148268240	139574496	151014352	128950144	162935552	154052496	136009328	155472480	184790080	132684088	160075056	134087640	165556304	144766016	201733568	176574800	167395168	163589312	113015752	179353952
1600	choline	Lipid	Phospholipid Metabolism	15506	LC/MS Pos Early	1256	1961	104.107	67-48-1	305	C00114	HMDB00097	92639288	98087472	90280584	86714520	93813840	104444592	117971704	105421576	99822552	87651536	87116128	80949616	96549896	100711728	107760144	118682120	84413656	81814824	80793040	77459560	88146168	100088304	92729232	71254216	91744040	99756240	90408968	87697088	97429392	102571176	107612856	71892976	66464272	72216808	71298464	84299608	81794512
3738	cinnamoylglycine	Xenobiotics	Food Component/Plant	38637	LC/MS Neg	100002253	3127	204.067	16534-24-0	709625		HMDB11621	4227669	6483280	8.37331e+06	8.30605e+06	2.97156e+06	1.14583e+06	2911984	3.96048e+06	2331695	9660892	9313629	8706350	5.43309e+06	1.53696e+06	4884334	1.2161e+06	2866979	9874668	10481417	9049254	2.45866e+06	1234668	2.16833e+06	2.0329e+06	2408289	4972330	5024398	5.68092e+06	2.1113e+06	863965	1.55741e+06	910721	1.07325e+06	674182	566822		671692
1342	cis-4-decenoylcarnitine (C10:1)	Lipid	Fatty Acid Metabolism(Acyl Carnitine)	38178	LC/MS Pos Late	100002259	1057	314.233	98930-66-6	.			2.29454e+06	11224015	4.62679e+06	3.09153e+06	1.59689e+06	2.10514e+06	2.27101e+06	3.15632e+06	2.38118e+06	13502512	7401476	5957689	2860582	2.67348e+06	3.90496e+06	2.73188e+06	2267845	11950511	5715426	4969875	2.2751e+06	2.41676e+06	1.89048e+06	1177606	2.57518e+06	8538457	4798910	2.88864e+06	1.85782e+06	1.72103e+06	1.93688e+06	2.64247e+06	5.1922e+06	4.10763e+06	4.62078e+06	2.31278e+06	1.94469e+06
1078	citraconate/glutaconate	Energy	TCA Cycle	47076	LC/MS Polar	100006438	2600	129.019		.			3060862	3.1656e+06	2.64957e+06	3.24398e+06	2902843	2751574	3.14809e+06	3192037	3.60625e+06	3.41598e+06	2.66327e+06	3.21479e+06	3.27018e+06	3.16523e+06	3.29158e+06	3432972	3.16354e+06	3495547	3.08375e+06	2.6683e+06	2.69504e+06	3.41283e+06	2.96736e+06	3.39868e+06	4.00735e+06	3.92176e+06	3.47999e+06	3.41028e+06	3.36597e+06	3.38966e+06	3.6947e+06	3.90405e+06	4201891	3.64268e+06	3392790	3.39611e+06	3066094
1058	citrate	Energy	TCA Cycle	1564	LC/MS Neg	1124	582	191.02	77-92-9	311	C00158	HMDB00094	440810528	550169088	612214720	586466432	565582528	485872064	409905632	407260928	419973472	505692672	586970816	552272960	577823488	545614208	463298560	368385664	394304672	544273984	562185024	604625088	576202304	488295360	382384096	402535424	383682976	554535232	573051392	582625792	507416832	462352704	407505216	466443744	437540928	599238848	486827552	672997504	491322880
353	citrulline	Amino Acid	Urea cycle; Arginine and Proline Metabolism	2132	LC/MS Pos Early	391	1520	176.103	372-75-8	9750	C00327	HMDB00904	376950784	262523504	297371968	315768576	294577568	303614176	376018848	363776544	268696480	330886464	280010880	250897824	188068112	244840512	369176192	309750112	317025984	267547104	246570208	285554336	259381184	274754784	264220368	344196832	373084000	264760608	299862560	289428096	276275424	268148688	306933440	319823232	261056320	280856608	319296128	444159136	389818944
2491	corticosterone	Lipid	Corticosteroids	5983	LC/MS Neg	272	5040	345.207	50-22-6	5753	C02140	HMDB01547	113447	223377	85808.3				61710.7	63595.3		1179006	1244408	605996	153585	32647.6	131856		171436	692081	270892	188284		20884.2	76728.4	85885.6	182292	275641	142523	57041.3			130830	180111	59067.5
2496	cortisol	Lipid	Corticosteroids	1712	LC/MS Neg	356	4710	361.202	50-23-7	5754	C00735	HMDB00063	1.6544e+06	1.79625e+06	1.60753e+06	1.22961e+06	841288	570877	980336	1216346	576721	3364039	3.94228e+06	3.66708e+06	2.28759e+06	1.44953e+06	961534	546917	2.0281e+06	2565538	2.1814e+06	1840433	1.13197e+06	646780	952815	1.09989e+06	1.89035e+06	2.51957e+06	1.81106e+06	1640690	1.05376e+06	670062	1.2193e+06	2.52116e+06	1.36181e+06	1037277	905830	883095	1.18265e+06
2498	cortisone	Lipid	Corticosteroids	1769	LC/MS Neg	273	4575	359.186	53-06-5	222786	C00762	HMDB02802	474338	683811	560765	470836	339407	343097	352742	422992	352259	613198	496379	475266	391380	398045	461446	247400	486101	775560	738869	595665	395981	319920	470451	368712	472265	607395	564944	550476	305250	268621	354461	628474	426880	379373	334007	324328	327342
3567	cotinine	Xenobiotics	Tobacco Metabolite	553	LC/MS Pos Early	848	2213	177.102	486-56-6	854019		HMDB01046
378	creatine	Amino Acid	Creatine Metabolism	27718	LC/MS Pos Early	1221	1947	132.077	57-00-1	586	C00300	HMDB00064	141327840	266219536	168019040	184254720	547515392	401499200	236644336	182333920	224839184	356432352	239813136	222952864	788407488	642185408	228865104	240653104	245637760	356638496	311801216	252729184	678334656	660258048	265677648	354202496	205653296	271740352	231454448	209993712	716708416	491388224	220803888	288295520	374496544	289932544	278179680	1022594176	937193472
379	creatinine	Amino Acid	Creatine Metabolism	513	LC/MS Pos Early	275	2055	114.066	60-27-5	588	C00791	HMDB00562	424069312	488200672	511712384	496109952	491359040	491706304	448876960	434040224	450347104	458689120	502592928	464339200	480958144	501162112	446832736	437495264	442167744	534053088	546560640	534057728	523452256	542640640	431717824	436898944	424832768	531780768	538695488	492512000	498299040	484863648	402440736	404162496	375319968	399648256	373080160	437211328	403542560
512	cyclo(ala-pro)	Peptide	Dipeptide	47098	LC/MS Pos Early	100004646	1486	169.097		6428987			3369764	554251	4.18539e+06	2896144	2.6478e+06	2.11214e+06	2199947		1.56921e+06	482271	1.66599e+06	2.33602e+06	1.41472e+06	2.2331e+06	2.08961e+06	2.9249e+06	1.31416e+06	980292		490790	1.66654e+06	1.34307e+06	1265345	2.60852e+06	1813962	1.38397e+06	2132224	2.1117e+06	2323959	1.99181e+06	1255668	2.78544e+06	3.4273e+06	2.31843e+06	3.38145e+06	4.13294e+06	3.68173e+06
549	cyclo(pro-val)	Peptide	Dipeptide	49795	LC/MS Pos Early	100006065	2098	197.129	2854-40-2	98951			3.65388e+06	4.11575e+06	2.9248e+06	3.16345e+06	3.18222e+06	3.33739e+06	2.67991e+06	3167418	3207551	2.75201e+06	3179267	2138229	2.6142e+06	2.79838e+06	3169552	3.11723e+06	2.27348e+06	2.43858e+06	2.10092e+06	1.93054e+06	2.13303e+06	2609875	3132865	3040532	2.37535e+06	2026757	2314604	1968141	2.19025e+06	2.02718e+06	1917844	7.13214e+06	5.64142e+06	6999591	5.1687e+06	6.92798e+06	5331116
412	cys-gly, oxidized	Amino Acid	Glutathione Metabolism	18368	LC/MS Pos Early	1224	2947	355.074	7729-20-6	333293			3.33981e+06	4.7501e+06	3.79296e+06	2.98144e+06	4.02443e+06	3.40993e+06	3.69129e+06	3253957	3.48995e+06	4.34581e+06	5295657	3.66513e+06	3.36353e+06	3.02214e+06	2.97093e+06	2528181	3.16025e+06	4.12925e+06	2.68701e+06	3.0479e+06	3.15637e+06	3.4924e+06	3264176	2647577	3.58363e+06	4155100	3.57543e+06	3.23518e+06	2.81009e+06	2.93105e+06	3186770	4.05385e+06	3.21374e+06	3.88333e+06	3.77639e+06	4.18918e+06	3.70083e+06
324	cystathionine	Amino Acid	Methionine, Cysteine, SAM and Taurine Metabolism	15705	LC/MS Pos Early	310	2270	223.075	535-34-2	439258	C02291	HMDB00099	380089	696725	660565	541808	540335	1.37221e+06	627237	1290933	833233	2.23447e+06	2.93832e+06	1.65314e+06	3.07314e+06	4125615	1.02149e+06	791434	567796	1.62475e+06	1.54444e+06	1.8813e+06	1.02046e+06	1.46986e+06	795010	2.09146e+06	414608	703175	770402	637574	583114	708996	302279	263265	454114	411783	357304	1.24752e+06	1.19889e+06
326	cysteine	Amino Acid	Methionine, Cysteine, SAM and Taurine Metabolism	1868	LC/MS Pos Early	800	1488	122.027	52-90-4;56-89-3	5862	C00097	HMDB00574	1.98764e+06	3.89226e+06	3240644	3375509	3.10757e+06	3.08832e+06	2.6396e+06	2.70691e+06	3281949	3.85956e+06	2.65247e+06	2.93363e+06	3.30474e+06	3.64539e+06	2689486	2.8737e+06	3.20155e+06	3.7333e+06	3.88557e+06	3.51716e+06	3.16672e+06	3.63013e+06	2.6238e+06	2.76301e+06	3.51713e+06	3.92536e+06	4009157	3.47816e+06	3498061	3.48787e+06	2.55274e+06	4322796	5017534	4376609	3.97083e+06	4.10363e+06	4.00848e+06
331	cysteine s-sulfate	Amino Acid	Methionine, Cysteine, SAM and Taurine Metabolism	22176	LC/MS Neg	100000808	640.9	199.969	1637-71-4	115015	C05824	HMDB00731	514603	808548	235332	516009	324286	819417	283349	540448	874285	92913.4	944639	321910	782310	797482	1.29676e+06	402932	453418	1.1017e+06	619432	664308		1.38457e+06	781667	502700	445505	469496	411826	385533	281610	249516	693973	662836	425413	601860	432401	461845	393967
336	cysteine sulfinic acid	Amino Acid	Methionine, Cysteine, SAM and Taurine Metabolism	37443	LC/MS Pos Early	100002113	597	154.017	207121-48-0	109	C00606	HMDB00996	104385	41700.7	47328.1	70767.6	81275.3	76701.2	91349.5	46113.3	66768.2		84686.3	65028.6	52069.1	74895.2	69051	92457.3	109309	57961.3		65071.9	59457.4	63327.7	70636.6	101813	117545	56471.7	64139.4	74649.9	73135.3	46903.8	81240.3	96959.4	52210.3	94236.6	112828		73251.5
408	cysteine-glutathione disulfide	Amino Acid	Glutathione Metabolism	35159	LC/MS Pos Early	100001437	2465	427.095	13081-14-6	4247235		HMDB00656	3.11074e+06	2563419	4.62172e+06	3070440	3.43341e+06	4.11522e+06	2.86239e+06	3.38547e+06	2.12099e+06	1.51903e+06	2393993	2.25029e+06	1.61144e+06	1.64923e+06	2244848	2.42291e+06	1778630	2.42288e+06	1.51491e+06	1.92629e+06	2.16957e+06	3.15628e+06	1.84372e+06	1.53134e+06	3.77028e+06	5.18704e+06	4.11655e+06	4.46602e+06	3284402	3.58952e+06	2.87854e+06	5.39376e+06	3058089	4.93343e+06	4852041	2.57428e+06	5662025
411	cysteinylglycine	Amino Acid	Glutathione Metabolism	35637	LC/MS Pos Early	278	2132	179.048	19246-18-5	439498	C01419	HMDB00078	328248	1.35216e+06	1.18658e+06	1.08287e+06	1.1115e+06	1.21701e+06	870871	865278	1.11341e+06	1.08354e+06	1285232	1.35965e+06	1.02248e+06	1.20208e+06	816547	560538	1126189	1.41303e+06	1128894	1.06437e+06	741485	1.00447e+06	720226	790694	1.16437e+06	1.65755e+06	1.27325e+06	1.14588e+06	664950	1.09691e+06	486962	1.92759e+06	2.38556e+06	1.64795e+06	1.31526e+06	2.49759e+06	1.39063e+06
332	cystine	Amino Acid	Methionine, Cysteine, SAM and Taurine Metabolism	56	LC/MS Pos Early	279	2000	241.031	56-89-3	67678	C00491	HMDB00192	40673960	34773392	39581656	37746504	39277540	36831096	30716872	31410976	30562314	34065316	39330400	40602588	42653024	40471960	33772784	38558996	33979644	43953600	42330444	39711300	42190828	43160168	31720586	33496342	30478466	36880360	36769008	37110212	34459548	36751896	34960424	31792406	32114440	34047156	36188584	20673844	35820564
3321	cytidine	Nucleotide	Pyrimidine Metabolism, Cytidine containing	514	LC/MS Neg	827	1325	242.078	65-46-3	6175	C00475	HMDB00089					58269.5	54518.6	40023.9							71611.4								75858.9	45672.5				81401.5		100569			47547	37883.7	73009.6	50356.8	46493.3	69326.3
5841	DAG(12:0/16:0)	Diacylglycerol	Ester	53629	GC-FID	100009777	.	.		.			0.9025	0.7855	0.6791	0.777	0.6451	0.883	0.5089	0.5481	0.482	0.6607	0.7217	0.8182	0.7454	0.7071	0.5557	0.5346	1.2154	1.008	0.8854	0.5896	0.7424	0.7216	0.7626	0.8667	0.6644	0.8998	0.7696	0.5937	0.764	0.6169	0.6196	0.2952	0.2837	0.2987	0.1711	0.3022	0.302
5899	DAG(12:0/18:0)	Diacylglycerol	Ester	53973	GC-FID	100010121	.	.		.																			0.2477							0.2213
5843	DAG(12:0/18:1)	Diacylglycerol	Ester	53799	GC-FID	100009947	.	.		.			0.2213	0.1704	0.1355	0.1448	0.1562	0.1508	0.0876	0.0954	0.1269	0.1214	0.1115	0.086	0.0958	0.1126	0.1265	0.1362	0.5271	0.267	0.1961	0.1879	0.1659	0.1537	0.2377	0.4708	0.2508	0.1435	0.1105	0.1311	0.1403	0.1006	0.1084	0.2724	0.2508	0.2394	0.2317	0.122	0.2495
5844	DAG(12:0/18:2)	Diacylglycerol	Ester	53455	GC-FID	100009603	.	.		.			0.1238							0.1386	0.1299	0.106							0.2865	0.1681	0.1309	0.113	0.1134	0.0918	0.1445	0.2274	0.15						0.0991			0.1749			0.2076
5845	DAG(14:0/14:0)	Diacylglycerol	Ester	53270	GC-FID	100009418	.	.		.			0.1138																0.1479	0.0788	0.0509	0.0819			0.0736	0.1867	0.0917									0.0959	0.075		0.0991
5846	DAG(14:0/16:0)	Diacylglycerol	Ester	54323	GC-FID	100010471	.	.		.			0.7888	0.3673	0.2363	0.2967	0.2336	0.2469	0.1392	0.1939	0.4087	0.2715	0.1553	0.1622	0.1429	0.1491	0.2146	0.228	1.3762	0.7784	0.5913	0.4576	0.359	0.3554	0.6237	2.8994	0.7075	0.4253	0.3739	0.2726	0.3064	0.2394	0.3074	0.5568	0.9789	0.9519	0.7809		1.2133
5847	DAG(14:0/16:1)	Diacylglycerol	Ester	54498	GC-FID	100010646	.	.		.			0.138	0.0827	0.0801	0.0732	0.0643		0.0701					0.0549					0.2885	0.2315	0.1344	0.0937	0.1181		0.0872	0.4264	0.1485			0.0634			0.0669		0.197	0.0885	0.2543		0.2038
5848	DAG(14:0/18:1)	Diacylglycerol	Ester	53800	GC-FID	100009948	.	.		.			1.0222	0.6087	0.381	0.4309	0.2872	0.3633	0.3068	0.2728	0.5858	0.3547	0.2995	0.2458	0.2688	0.24	0.3026	0.4172	1.4965	1.0602	0.716	0.5959	0.6043	0.4673	0.68	2.9024	1.0302	0.6246	0.5191	0.4303	0.4516	0.372	0.5108	0.9911	1.1302	1.1166	1.2545	0.2566	1.5369
5849	DAG(14:0/18:2)	Diacylglycerol	Ester	54128	GC-FID	100010276	.	.		.			0.7796	0.4045	0.2635	0.2688	0.2161	0.2671	0.209	0.319	0.3528	0.2607	0.1755	0.2001	0.141	0.1271	0.1549	0.3275	0.9834	0.664	0.6799	0.3274	0.3144	0.3461	0.5032	1.0524	0.7056	0.3783	0.4805	0.2164	0.2473	0.2202	0.4435	0.9087	1.1291	1.0928	0.9592	0.0995	1.4357
5850	DAG(14:0/18:3)	Diacylglycerol	Ester	54324	GC-FID	100010472	.	.		.			0.1028															0.0435	0.1199	0.1142	0.0912	0.0782			0.0727	0.1968	0.0805						0.0753	0.1086	0.1843	0.1433	0.1352		0.2196
5851	DAG(14:0/20:0)	Diacylglycerol	Ester	53974	GC-FID	100010122	.	.		.			0.2176		0.1542	0.1569	0.1152		0.1991		0.1347								0.1927	0.22	0.1662				0.1613	0.2985				0.1684	0.1855	0.1639						0.0916
5852	DAG(14:0/20:4)	Diacylglycerol	Ester	53975	GC-FID	100010123	.	.		.			0.0793	0.0708					0.034		0.0431	0.0408						0.0469	0.2164	0.1399	0.1056	0.0718	0.0592	0.0328	0.0709	0.3	0.0709	0.047	0.0621	0.0478			0.0394	0.1652	0.3189	0.2517	0.2456		0.3019
5853	DAG(14:0/22:6)	Diacylglycerol	Ester	54499	GC-FID	100010647	.	.		.												0.0291							0.0758	0.0513	0.0375														0.0593
5854	DAG(14:1/16:0)	Diacylglycerol	Ester	53456	GC-FID	100009604	.	.		.			0.9772	0.9327	0.883	1.0475	0.8709	0.9249	0.7906	0.6253	0.8692	0.8413	0.691	0.7497	0.8308	0.6937	0.8366	0.6283	1.26	0.8652	0.9933	1.2159	0.8531	0.9445	0.981	1.3981	1.1908	0.8312	1.0252	0.8241	1.1847	0.7255	0.7003	1.5982	1.7969	1.6989	2.0246	1.4451	1.8696
5855	DAG(14:1/18:1)	Diacylglycerol	Ester	54325	GC-FID	100010473	.	.		.			2.7828	3.269	2.9295	3.0608	2.6702	2.7258	2.2928	2.2444	2.2384	2.523	2.3288	1.8114	2.4356	1.8352	1.0671	2.0644	3.7459	2.9092	2.2841	3.0669	2.5174	2.6546	2.8776	3.4794	2.7204	2.5429	2.5979	2.6413	3.0431	2.3427	2.4542	3.4233	3.7157	3.3071	3.3699	2.399	3.689
5856	DAG(15:0/18:1)	Diacylglycerol	Ester	53457	GC-FID	100009605	.	.		.			0.2673	0.2096	0.1368	0.1661	0.1196	0.1046	0.1301	0.1437	0.1881	0.0978	0.1126	0.0916	0.0978	0.0943	0.1179	0.1825	0.3941	0.3013	0.1894	0.1226	0.1232	0.1015	0.212	0.7783	0.327	0.2375	0.2079	0.1549	0.1322	0.1355	0.1285	0.187	0.1347	0.1355			0.2152
5857	DAG(15:0/18:2)	Diacylglycerol	Ester	53976	GC-FID	100010124	.	.		.			0.2435	0.1671	0.1942	0.1122	0.1039	0.1652	0.0941	0.1319	0.1691	0.1257		0.108				0.1063	0.2021	0.2195	0.1405	0.0903	0.1345	0.1386	0.1467	0.3179	0.1848	0.1986	0.1371	0.1354	0.1209		0.1378	0.2007					0.2481
5858	DAG(16:0/16:0)	Diacylglycerol	Ester	53977	GC-FID	100010125	.	.		.			1.46	0.9298	0.5991	0.624	0.5999	0.6454	0.4567	0.3449	0.7843	0.5216	0.5244	0.5174	0.4719	0.2909	0.5581	0.7815	3.378	1.8485	1.43	0.9957	1.0786	1.289	1.2482	6.3747	1.1834	1.0123	0.9095	0.6923	0.8422	0.6561	0.8182	1.9488	2.8851	3.1676	2.9767	0.3449	4.0589
5859	DAG(16:0/16:1)	Diacylglycerol	Ester	53978	GC-FID	100010126	.	.		.			0.3725	0.2455	0.1771	0.188	0.1344	0.1583	0.121	0.0797	0.277	0.1776	0.1468	0.146	0.1074	0.1066	0.1759	0.1591	1.1729	0.7134	0.5004	0.3646	0.3475	0.399	0.3862	1.3315	0.3211	0.2721	0.2827	0.2313	0.1682	0.1625	0.1631	0.4161	0.663	0.6314	0.7533	0.0904	1.102
5860	DAG(16:0/18:0)	Diacylglycerol	Ester	54500	GC-FID	100010648	.	.		.			0.9702	0.6675	0.4754	0.5823	0.4232	0.3644	0.5074	0.4624	0.6556	0.335	0.2862	0.2528	0.3177	0.3051	0.4098	0.4719	2.2862	1.46	1.0638	0.6652	0.5493	0.7157	0.9074	4.7267	1.123	0.7235	0.6185	0.5138	0.5932	0.4837	0.6679	1.0437	1.6936	1.6945	1.6159	0.2847	2.4054
5861	DAG(16:0/18:1)	Diacylglycerol	Ester	53630	GC-FID	100009778	.	.		.			5.6225	4.1098	3.0684	2.7907	2.3462	2.6994	2.4462	2.8061	4.0984	2.6304	2.3529	2.0996	1.6797	1.3838	2.3665	3.6288	11.7694	8.5713	6.1852	3.964	4.5013	4.4789	5.3732	20.5849	5.6904	3.8503	4.3346	3.3864	3.0431	3.038	3.3538	8.6075	10.0261	9.0364	9.3899	1.4762	13.607
5862	DAG(16:0/18:2)	Diacylglycerol	Ester	53271	GC-FID	100009419	.	.		.			3.7149	2.3662	2.2693	2.0232	1.8027	1.9908	1.8326	3.5922	2.8579	2.208	1.5281	1.523	1.21	1.1405	1.7094	3.301	5.8102	4.2887	3.4474	2.3198	2.8489	3.0306	2.782	6.4432	3.5266	2.6857	2.7404	2.2114	2.2297	2.4964	2.0958	8.3289	8.5282	7.8218	8.2323	1.0603	10.3961
5863	DAG(16:0/18:3)	Diacylglycerol	Ester	53979	GC-FID	100010127	.	.		.			0.2526	0.1739	0.1823	0.1401	0.1247	0.1333	0.1517	0.2698	0.2185	0.2201	0.1378	0.1192	0.1038	0.0875	0.1184	0.3321	0.7645	0.7854	0.4414	0.2644	0.3191	0.264	0.2089	0.93	0.3686	0.2842	0.2081	0.2187	0.1945	0.1967	0.2581	0.7973	1.1579	1.0886	1.0501	0.0864	1.5611
5864	DAG(16:0/20:3)	Diacylglycerol	Ester	54501	GC-FID	100010649	.	.		.			0.2419	0.1357	0.1165	0.1111	0.1064	0.1091	0.0859	0.1349	0.1306	0.1097	0.0996	0.0907	0.0657	0.0621	0.0711	0.0971	0.4518	0.4575	0.2518	0.1836	0.2152	0.1422	0.1897	0.4371	0.2007	0.1426	0.1767	0.1427	0.1243	0.1323	0.1768	0.2885	0.4592	0.3803	0.309	0.0763	0.4686
5865	DAG(16:0/20:4)	Diacylglycerol	Ester	53458	GC-FID	100009606	.	.		.			0.2584	0.2645	0.1974	0.1489	0.1441	0.152	0.1532	0.1874	0.2528	0.2558	0.1661	0.2037	0.1371	0.1271	0.1421	0.2442	1.0178	0.8445	0.5874	0.3014	0.3296	0.2993	0.2848	1.2954	0.3368	0.2979	0.2837	0.2817	0.2043	0.1661	0.2055	1.3487	1.534	1.4759	1.7053	0.2013	2.0392
5868	DAG(16:0/22:6)	Diacylglycerol	Ester	53980	GC-FID	100010128	.	.		.			0.0604	0.0366	0.0476	0.0428	0.0528	0.046			0.0867	0.0621	0.0361	0.0362	0.0312	0.0346	0.0468	0.0544	0.0919	0.103	0.0761	0.052	0.0724	0.0714	0.0635	0.124	0.0759	0.0532	0.0643	0.0531	0.0505	0.0508	0.061	0.1231	0.1533	0.1605	0.1604	0.0428	0.2367
5869	DAG(16:1/16:1)	Diacylglycerol	Ester	53631	GC-FID	100009779	.	.		.			0.1233	0.0813	0.0748	0.058	0.061	0.0674	0.049	0.0478	0.073	0.0474	0.0428	0.0408	0.0479	0.0358	0.0422	0.0684	0.2135	0.1562	0.1306	0.0855	0.0947	0.1078	0.0863	0.2497	0.1055	0.1009	0.0704	0.0658	0.0693	0.0622	0.0585	0.166	0.1993	0.1197	0.1757	0.066	0.227
5870	DAG(16:1/18:0)	Diacylglycerol	Ester	54129	GC-FID	100010277	.	.		.			0.2542	0.2325	0.1932	0.1937	0.1244	0.1563	0.1439	0.1085	0.1988	0.1599	0.1364	0.1371	0.1448	0.1138	0.1232	0.1967	0.5388	0.3889	0.2502	0.2375	0.227	0.2166	0.2626	0.7339	0.2872	0.207	0.2247	0.2195	0.1664	0.1563	0.1466	0.3291	0.362	0.3649	0.4658	0.1877	0.6065
5871	DAG(16:1/18:1)	Diacylglycerol	Ester	54130	GC-FID	100010278	.	.		.			3.7721	3.5784	3.2161	3.6019	2.949	2.8693	2.5829	2.4824	3.1055	2.7702	2.8312	2.1366	2.6006	1.8418	1.3222	2.7269	6.0624	4.8557	3.6146	3.9021	3.7242	3.5111	3.9074	6.6846	3.8045	3.0303	3.1312	3.3328	3.303	2.872	3.082	4.5411	5.6418	4.5286	5.0884	2.4638	5.9484
5872	DAG(16:1/18:2)	Diacylglycerol	Ester	53632	GC-FID	100009780	.	.		.			1.1275	0.7076	0.6309	0.5437	0.386	0.4865	0.4785	0.7557	0.8604	0.7808	0.4829	0.5019	0.3587	0.2516	0.394	0.8429	2.0002	1.6859	1.3758	0.7277	0.9903	0.8896	0.7973	1.8793	1.085	0.6675	0.8253	0.5048	0.5083	0.7096	0.7002	1.9868	2.2582	1.7887	2.1178	0.318	2.9574
5873	DAG(16:1/18:3)	Diacylglycerol	Ester	53981	GC-FID	100010129	.	.		.			0.1896	0.1227	0.1134	0.1344	0.1208	0.099	0.1142	0.1476	0.0984	0.1331	0.1067	0.11	0.0559	0.0725	0.0845	0.1338	0.2723	0.3516	0.2436	0.2024	0.1693	0.1136	0.1151	0.3368	0.1774	0.1175	0.1609	0.1241	0.1151	0.1303	0.1146	0.227	0.3331	0.3133	0.3557	0.0926	0.4378
5874	DAG(16:1/20:0)	Diacylglycerol	Ester	54503	GC-FID	100010651	.	.		.																			0.1618
5875	DAG(16:1/20:2)	Diacylglycerol	Ester	54131	GC-FID	100010279	.	.		.			0.1542	0.1114	0.1497	0.1233	0.097		0.0957	0.1314	0.1219	0.115	0.0995	0.0986	0.1231	0.0732	0.0864	0.1022	0.2091	0.1619	0.1369	0.159	0.1481	0.1623	0.1547	0.1845	0.1454	0.1655	0.0921	0.1508	0.1217	0.1018	0.1199		0.2094	0.2898	0.2674	0.105	0.2671
5876	DAG(16:1/20:4)	Diacylglycerol	Ester	53272	GC-FID	100009420	.	.		.			0.0926	0.0847	0.0769	0.0904	0.0528	0.0544	0.0494	0.0837	0.1041	0.0954	0.0519	0.0549	0.0561	0.0456	0.0552	0.0679	0.5057	0.4216	0.2678	0.1604	0.1589	0.1089	0.0826	0.4232	0.1061	0.0872	0.085	0.0785	0.0461	0.0584	0.069	0.3466	0.4197	0.3086	0.4936	0.059	0.4967
5877	DAG(16:1/22:6)	Diacylglycerol	Ester	53459	GC-FID	100009607	.	.		.			0.0685	0.0616	0.0442	0.069	0.0498	0.0461	0.0579	0.0542	0.082	0.0423	0.044	0.0503	0.0591	0.0483	0.0355	0.0397	0.1063	0.0944	0.0785	0.0665	0.0859	0.0783	0.0746	0.0995	0.059	0.0543	0.0507	0.0564	0.0547	0.0405	0.0464		0.0947	0.0855	0.1104	0.0419	0.1586
5878	DAG(18:0/18:1)	Diacylglycerol	Ester	54504	GC-FID	100010652	.	.		.			1.009	0.8251	0.6213	0.5135	0.4416	0.5391	0.4882	0.6612	1.0563	0.5469	0.5024	0.4045	0.3307	0.2525	0.5877	0.7433	2.4506	1.5233	1.104	0.7918	0.8365	0.8349	0.9935	5.3848	1.3385	0.9004	0.7941	0.7198	0.5649	0.6305	0.6352	1.5868	1.7027	1.5009	1.806	0.2784	2.2092
5879	DAG(18:0/18:2)	Diacylglycerol	Ester	53273	GC-FID	100009421	.	.		.			1.0024	0.6332	0.6402	0.4697	0.4497	0.466	0.5311	1.1064	0.836	0.5396	0.4382	0.4654	0.3637	0.2662	0.5637	0.8816	1.6128	1.2334	0.9082	0.5299	0.5913	0.7978	0.6955	2.341	1.0651	0.7269	0.8303	0.5799	0.5849	0.6757	0.5713	2.1266	2.0778	2.0724	1.8681	0.3225	2.5935
5880	DAG(18:0/18:3)	Diacylglycerol	Ester	53982	GC-FID	100010130	.	.		.			0.1151	0.0895	0.0499	0.0946	0.0641	0.0476	0.061	0.1307	0.1219	0.105	0.0669	0.0688	0.0386		0.0839	0.1306	0.2441	0.2493	0.1357	0.0931	0.0981	0.1008	0.1175	0.3353	0.1077	0.1205	0.097	0.0861	0.0511	0.1154	0.1072	0.3009	0.3367	0.2651	0.2169		0.3315
5881	DAG(18:0/22:6)	Diacylglycerol	Ester	53274	GC-FID	100009422	.	.		.							0.0274	0.0554	0.017										0.0517																	0.0681
5882	DAG(18:1/18:1)	Diacylglycerol	Ester	53275	GC-FID	100009423	.	.		.			6.0662	4.6092	3.7084	3.4166	2.9375	3.0402	2.9453	4.35	5.3878	3.4542	2.584	2.2367	1.7096	1.3203	2.6586	4.4866	10.7441	8.47	6.0263	3.8672	4.8685	4.873	5.6576	15.9372	6.7828	5.4681	5.0415	4.3745	3.2446	3.6055	4.1439	9.2818	8.5366	8.2491	8.5071	1.7715	11.2999
5883	DAG(18:1/18:2)	Diacylglycerol	Ester	53276	GC-FID	100009424	.	.		.			13.0055	8.4651	8.3346	7.3332	5.5037	6.7192	6.6066	17.041	11.6569	8.3655	5.8815	5.8392	3.5493	3.4905	5.5221	11.536	16.282	13.5228	11.0749	7.7048	9.1332	8.7975	9.0386	18.3223	12.9418	9.525	9.219	7.5834	7.1245	8.4845	8.4506	25.2878	21.0851	21.2291	19.4497	3.7386	26.0961
5884	DAG(18:1/20:1)	Diacylglycerol	Ester	53801	GC-FID	100009949	.	.		.			0.2246	0.1545	0.1217	0.116	0.0913		0.0711	0.1541	0.1414	0.0976	0.1229	0.0688	0.0737	0.0661	0.1095	0.1261	0.2059	0.195	0.12	0.1205	0.1415	0.1429	0.2253	0.3519	0.1875	0.1419	0.1549	0.1468	0.1304	0.147	0.1293	0.2648	0.2339	0.1915	0.2205	0.0751	0.2911
5885	DAG(18:1/20:2)	Diacylglycerol	Ester	54327	GC-FID	100010475	.	.		.			0.3718	0.2478	0.2489	0.2367	0.1372	0.2223	0.2273	0.301	0.2438	0.2203	0.1441	0.136	0.1209	0.1193	0.1657	0.1594	0.5977	0.4318	0.443	0.2638	0.2672	0.237	0.393	0.6164	0.3975	0.3455	0.298	0.2586	0.2043	0.2649	0.2555	0.4839	0.3292	0.4645	0.3811	0.1027	0.4719
5886	DAG(18:1/20:3)	Diacylglycerol	Ester	53633	GC-FID	100009781	.	.		.			0.704	0.6295	0.433	0.4177	0.2872	0.3726	0.4488	0.718	0.5263	0.5008	0.2979	0.3385	0.1701	0.1985	0.2346	0.4178	1.1488	1.395	0.9375	0.5508	0.625	0.6032	0.6597	1.2714	0.7509	0.7653	0.7229	0.5891	0.3943	0.4491	0.6034	1.0253	0.949	0.8396	0.7763	0.1928	0.9946
5887	DAG(18:1/20:4)	Diacylglycerol	Ester	53460	GC-FID	100009608	.	.		.			0.8988	0.9546	0.628	0.6463	0.4946	0.5633	0.5521	1.1332	0.9659	0.8743	0.6098	0.6253	0.4378	0.4157	0.563	1.093	2.9823	2.7567	1.708	1.1947	1.2692	1.0491	0.8653	3.4339	1.1221	1.1206	0.9297	0.9395	0.6226	0.7223	0.7713	3.111	2.816	2.7776	3.1064	0.5957	3.5749
5889	DAG(18:1/22:4)	Diacylglycerol	Ester	53278	GC-FID	100009426	.	.		.			0.0917	0.1238	0.0646	0.0625	0.0582	0.0609	0.0773	0.0748	0.0855	0.0882	0.0688	0.0598	0.0311	0.0424	0.0697	0.0634	0.1631	0.1544	0.0852	0.0734	0.0958	0.0826	0.1212	0.1843	0.1554	0.1219	0.1021	0.1161	0.0655	0.0894	0.0989	0.1923	0.1303	0.1569	0.1957	0.0432	0.1766
5891	DAG(18:1/22:6)	Diacylglycerol	Ester	53461	GC-FID	100009609	.	.		.			0.1432	0.0892	0.1042	0.0785	0.062	0.0629	0.1086	0.1226	0.1624	0.1165	0.0944	0.0808	0.0565	0.0643	0.1288	0.1512	0.2958	0.2782	0.1691	0.103	0.1235	0.1478	0.2041	0.2465	0.1493	0.0957	0.1325	0.0877	0.0903	0.0986	0.1623	0.3498	0.3085	0.3434	0.3094	0.0968	0.465
5892	DAG(18:2/18:3)	Diacylglycerol	Ester	53279	GC-FID	100009427	.	.		.			0.4181	0.3649	0.2401	0.3414	0.2128	0.2411	0.3091	1.1465	0.3724	0.3849	0.2477	0.2185	0.1339	0.1139	0.1823	0.6805	0.7837	0.8066	0.6	0.4145	0.4016	0.3335	0.2977	0.7157	0.4383	0.3656	0.461	0.3257	0.2732	0.3106	0.3209	1.562	1.862	1.7287	1.3987	0.1582	1.936
5893	DAG(18:2/20:3)	Diacylglycerol	Ester	54132	GC-FID	100010280	.	.		.			0.2996	0.3563	0.1937	0.2306	0.1475	0.1388	0.2472	0.581	0.2689	0.2382	0.1979	0.1608	0.0857	0.1239	0.1441	0.3345	0.3601	0.5922	0.425	0.217	0.2498	0.2493	0.336	0.3943	0.3602	0.3013	0.3234	0.2626	0.2079	0.2241	0.2511	0.8485	0.6213	0.5718	0.5603	0.1389	0.6141
5894	DAG(18:2/20:4)	Diacylglycerol	Ester	53462	GC-FID	100009610	.	.		.			0.4506	0.5606	0.3998	0.4289	0.275	0.3184	0.3865	1.2601	0.6228	0.6442	0.4532	0.4125	0.3193	0.2776	0.3773	0.9602	1.2201	1.3053	0.844	0.5781	0.6062	0.5233	0.4114	1.2514	0.5897	0.6905	0.5763	0.5552	0.3842	0.4547	0.4484	3.2427	2.4933	2.5095	2.9269	0.4818	2.9916
5896	DAG(18:2/22:4)	Diacylglycerol	Ester	54133	GC-FID	100010281	.	.		.			0.0933	0.1002	0.0706	0.0771	0.0474	0.0611	0.0692	0.1339	0.1048	0.0943	0.0693	0.0775	0.0313	0.0495	0.0686	0.0877	0.0859	0.0895	0.0569	0.0599	0.0696	0.0646	0.072	0.1693	0.1124	0.1301	0.0729	0.1198	0.0715	0.0869	0.0994	0.223	0.172	0.1371	0.2112	0.0331	0.1652
5898	DAG(18:2/22:6)	Diacylglycerol	Ester	54506	GC-FID	100010654	.	.		.			0.0769	0.0575	0.0502	0.0515	0.0268	0.0629	0.0731	0.1312	0.0893	0.0698	0.0586	0.0453	0.0544	0.0309	0.0848	0.1247	0.1113	0.1287	0.0866	0.0419	0.0533	0.0779	0.0993	0.1006	0.1071	0.069	0.0725	0.0525	0.0607	0.0664	0.1122	0.3161	0.2413	0.2394	0.2678	0.0484	0.3889
5842	DAG(20:0/20:0)	Diacylglycerol	Ester	54507	GC-FID	100010655	.	.		.			0.4654	0.4371	0.4636	0.4253	0.3521	0.5042	0.471	0.4216	0.3795	0.3241	0.3432	0.2693	0.2956	0.3841	0.363	0.4308	0.4818	0.4212	0.3161	0.2363	0.2821	0.3216	0.4624	0.3909	0.5104	0.4132	0.3735	0.3925	0.3661	0.3486	0.4475	0.3222	0.3496	0.2896	0.2657	0.2111	0.2975
3937	daidzein sulfate (2)	Xenobiotics	Food Component/Plant	48728	LC/MS Neg	100006363	3330	333.008		.									176640								153362																	246871	58080.7		15191.1	13398.3
5900	DCER(14:0)	Dihydroceramides	DCER	53803	GC-FID	100009951	.	.		.												0.0739
5901	DCER(16:0)	Dihydroceramides	DCER	54134	GC-FID	100010282	.	.		.			0.1309	0.1367	0.1348	0.1388	0.0856	0.251	0.1518	0.1212	0.1307	0.1445	0.1282	0.1262	0.1109	0.0924	0.1122	0.1163	0.1944	0.1156	0.1381	0.1058	0.0967	0.1191	0.1183	0.2334		0.1647	0.1417		0.1254	0.2314	0.1208
5902	DCER(18:0)	Dihydroceramides	DCER	53464	GC-FID	100009612	.	.		.
5903	DCER(18:1)	Dihydroceramides	DCER	53983	GC-FID	100010131	.	.		.
5904	DCER(20:0)	Dihydroceramides	DCER	53280	GC-FID	100009428	.	.		.					0.1053										0.0845								0.0873
5911	DCER(20:1)	Dihydroceramides	DCER	53984	GC-FID	100010132	.	.		.
5906	DCER(22:0)	Dihydroceramides	DCER	53465	GC-FID	100009613	.	.		.			0.3508	0.4257	0.4168	0.3817	0.2697	0.3291	0.2866	0.3682	0.3402	0.3009	0.2727	0.2971	0.228	0.2727	0.2653	0.4521	0.3223	0.331	0.2691	0.2324	0.2669	0.2974	0.318	0.4334	0.3153	0.438	0.3076	0.3548	0.4012	0.3231	0.3157	0.7604	0.6003	0.4899	0.5342	0.3995	0.4886
5907	DCER(22:1)	Dihydroceramides	DCER	53804	GC-FID	100009952	.	.		.					0.1035							0.1104					0.0927										0.1883	0.1091
5908	DCER(24:0)	Dihydroceramides	DCER	54328	GC-FID	100010476	.	.		.			0.8825	0.9777	0.7397	0.7826	0.7134	0.7962	0.7604	0.8267	0.6914	0.686	0.6317	0.6005	0.4898	0.5685	0.5631	0.7215	0.8095	0.6919	0.6509	0.4328	0.6693	0.6993	0.6966	0.9774	0.7806	0.8708	0.8553	0.8157	0.7129	0.7957	0.7749	1.0427	1.2908	0.9486	0.9582	0.5235	1.0209
5909	DCER(24:1)	Dihydroceramides	DCER	53466	GC-FID	100009614	.	.		.			0.3462	0.419	0.3351	0.3748	0.3336	0.3625	0.3534	0.4534	0.4939	0.3509	0.3705	0.3933	0.446	0.277	0.3199	0.4597	0.3606	0.4712	0.3157	0.3069	0.3791	0.418	0.4452	0.4357	0.4738	0.4567	0.3843	0.4473	0.444	0.438	0.5136	0.4596	0.5134	0.5304	0.4292	0.3872	0.4449
5910	DCER(26:0)	Dihydroceramides	DCER	53634	GC-FID	100009782	.	.		.					0.224							0.1221	0.318		0.0645	0.1973	0.111			0.3374		0.1059		0.211														0.2044
5905	DCER(26:1)	Dihydroceramides	DCER	53281	GC-FID	100009429	.	.		.						0.086																0.1043
1340	decanoylcarnitine (C10)	Lipid	Fatty Acid Metabolism(Acyl Carnitine)	33941	LC/MS Pos Late	100001251	1130	316.248	1492-27-9	10245190		HMDB00651	2.89514e+06	12065087	6417319	3.57354e+06	1.85988e+06	2.04247e+06	2.15526e+06	1.84523e+06	3.08753e+06	16562700	8874001	7365069	3.35304e+06	3.46562e+06	5243554	2.44721e+06	3055523	13072962	5.5082e+06	4244025	1.98476e+06	3069975	4.2008e+06	2786963	3.37602e+06	12663049	5792621	3.62461e+06	2.18697e+06	2.05078e+06	3.65911e+06	2451417	4.18325e+06	3.51162e+06	3.32525e+06	2.47752e+06	1.43248e+06
2510	dehydroisoandrosterone sulfate (DHEA-S)	Lipid	Androgenic Steroids	32425	LC/MS Neg	100000792	4745	367.159	651-48-9	12594	C04555	HMDB01032	37836252	47735668	45947836	47017748	44348132	42883640	35903888	31182038	34807788	46436932	49858000	52779396	51946152	48952116	34541456	30390104	39554772	49355372	46523104	44797340	44553396	44402596	32322616	33903188	36974792	44306072	44661744	44491896	39926524	43916656	29263594	27914244	33909128	30649376	30683352	57528052	42543144
1382	deoxycarnitine	Lipid	Carnitine Metabolism	36747	LC/MS Pos Early	100001662	2052	146.118	6249-56-5	134	C01181	HMDB01161	29780328	38246300	35653764	31899646	36856884	39755960	37400632	33081274	36000840	35779720	37978896	32518680	35818124	36714036	49874504	38003840	35362144	44107804	40204968	40615820	43287104	48018500	41192136	44880476	33168150	40091936	38614904	32369048	40011804	35870488	34558484	26241958	28695272	28100516	25859594	35675772	30923316
2598	deoxycholate	Lipid	Secondary Bile Acid Metabolism	1114	LC/MS Neg	302	5294	391.285	83-44-3	222528	C04483	HMDB00626	5.46066e+06	5387966	5.46167e+06	3.37151e+06	2.76891e+06	3.54059e+06	10248066	13867196	11855303	4.04302e+06	3538519	3.58863e+06	5.1209e+06	4654089	15330584	12066142	11893135	7.96128e+06	8441039	7.16673e+06	5.93846e+06	4418694	9201244	58594856	10806181	4.49065e+06	4486317	3.74763e+06	3441171	3193221	10314556	5584072	4770208	2514113	2.92096e+06	7406566	7.35171e+06
4134	desmethylnaproxen	Xenobiotics	Drug	46331	LC/MS Neg	100001787	3045	215.071	52079-10-4	13393711		HMDB13989																															149126
4135	desmethylnaproxen sulfate	Xenobiotics	Drug	46106	LC/MS Neg	100001788	2250	295.028		184679								1805.98																									1038698
3760	dihydroferulic acid	Xenobiotics	Food Component/Plant	40481	LC/MS Neg	100003432	1928	195.066	1135-23-5	14340			110971	61122.2	128296	78107.9	86836.1		247444	67332	18478.5						74901	53840.9	121171		94257.6	103627	85857.7	36688.9		40970.2	138556	121196	97393.4	125804	85078.3	82223.6	86467.9	119343
3280	dihydroorotate	Nucleotide	Pyrimidine Metabolism, Orotate containing	601	LC/MS Polar	923	1910	157.025	155-54-4	648	C00337	HMDB03349	526620	102643	60506	613685	245566	137849	422704	319073	143467	428753	397463	326679	440851	423206	319582	474742	212998	526382	503954	487565	400280		473716	606625	635034		344958		305640	264921	436639	301938	579777	456554	365682	614434	361366
359	dimethylarginine (SDMA + ADMA)	Amino Acid	Urea cycle; Arginine and Proline Metabolism	36808	LC/MS Pos Early	100001810	2850	203.15	102783-24-4	123831	C03626	HMDB01539	20947848	25215934	23687634	23429180	24731684	25643504	23849846	20741776	22351042	19802972	21355996	20355744	22739846	24707730	23487748	24126716	20714478	26647996	24917384	24471400	24940990	25668670	21328344	21504692	21423990	25739782	25328986	23653092	25304706	24008654	21280106	22182104	21714924	22618406	22233864	24936846	25299884
5	dimethylglycine	Amino Acid	Glycine, Serine and Threonine Metabolism	5086	LC/MS Pos Early	806	1104	104.071	1118-68-9	673	C01026	HMDB00092	23958690	28409742	24785346	26540576	45029264	45409288	30653590	26150816	23952380	29548840	29447222	24003352	35127632	34555456	31288352	26033368	23663650	28075414	26527924	24799740	42755680	46079740	25808254	23794870	21820444	25466622	25951780	22409982	45313652	39659476	26644716	22400524	22100596	21888624	22483618	47168776	40178868
1264	docosadioate	Lipid	Fatty Acid, Dicarboxylate	39837	LC/MS Neg	100002952	5291.8	369.301	505-56-6	244872	C19625		689443	1.08303e+06	414023	573571	467628	234109	1.50958e+06	1.77059e+06	879613	854215	1.19166e+06	909014	1.0171e+06	530047	1.97459e+06	939163	735489	827022	724265	768981	424501	705002	507370	531791	395908	646323	740669	622147	477391	323276	1.05266e+06	483576	309469	200841	161320	987039
1259	dodecanedioate	Lipid	Fatty Acid, Dicarboxylate	32388	LC/MS Neg	100001102	2990	229.144	693-23-2	12736	C02678	HMDB00623	876095	2858470	5.02064e+06	4757871	2.08208e+06	856325	720057	561741	651080	12160472	44563496	56884672	36455444	11426018	1.41228e+06	410426	632617	4.47764e+06	4.93791e+06	4.03059e+06	1.42968e+06	681924	683425	1.03556e+06	601471	1.96866e+06	2.52486e+06	2.82431e+06	1.32334e+06	567452	553921	689052	697807	744612	746791	10781348	584449
173	dopamine 3-O-sulfate	Amino Acid	Tyrosine Metabolism	48407	LC/MS Neg	100006361	1556.2	232.029		122136	C13690	HMDB06275	329486	334985	332207	278879	290884	335376	463238	370654	306103	271862	253130	198574	273865	390580	309060	582608	329222	9286399	9879658	9329569	6.1203e+06	4440623	379291	586833	270184	9931095	9967276	7.88741e+06	4.49529e+06	2.93863e+06	378702	296190	16715645	21345094	11710008	441784	6322747
172	dopamine 4-sulfate	Amino Acid	Tyrosine Metabolism	48406	LC/MS Neg	100006360	1511	232.029		123932	C13691	HMDB04148	112755	108181	99365.1	104287	87378.3	111833	175681	149566	124433	91215	96672.3		78410.6	140811	140906	221965	136898	4.88692e+06	5.22185e+06	4.38078e+06	2.40174e+06	1.99249e+06	186390	261783	87956.1	3.80885e+06	3838899	3.02273e+06	1.76829e+06	1.08992e+06	126346		280157	481867	256500		127546
842	DSGEGDFXAEGGGVR*	Peptide	Fibrinogen Cleavage Peptide	31548	LC/MS Neg	100001323	2535	731.317		.					133889	54128.5
4468	ectoine	Xenobiotics	Chemical	35651	LC/MS Pos Early	100001635	1980	143.082	96702-03-3	126041	C06231		1.05362e+06	1.78881e+06	1.58432e+06	1.43308e+06	13549176	17157498	3.34335e+06	3909664	1.26558e+06	1.02379e+06	1.3434e+06	918164	10029997	9388031	2.69671e+06	946723	1.53792e+06	2.16309e+06	2.15037e+06	1998948	9170717	13250064	4.58984e+06	1406942	442326	518790	623628	581248	17931800	14875665	4473686	1.07052e+06	968588	818777	481753	32881580	17322564
4469	EDTA	Xenobiotics	Chemical	22163	LC/MS Neg	100001002	643	291.083	60-00-4	6049	C00284	HMDB15109	2799914752	2878669312	2999170560	2897788160	2776692224	2525901824	2298025472	2867389696	3143845888	4358063616	3183204096	2409315840	2792253440	2447077120	2606085888	2653260032	2396523264	2574022144	2485917952	2828243456	3025728768	2462688768	2489694464	2312156416	3127805696	2838324224	2879265536	3232313856	2542558976	2635100928	2516375296	2447195904	2620227072	3056195328	2531508224	2888610048	3030491392
1263	eicosanodioate	Lipid	Fatty Acid, Dicarboxylate	39831	LC/MS Neg	100002951	5200.9	341.27	2424-92-2	75502			2068345	2146099	2.44329e+06	2.27421e+06	2.07246e+06	1.98561e+06	3.65145e+06	3.3316e+06	2.54494e+06	2.84128e+06	3.06042e+06	2.90658e+06	3.03009e+06	2.86899e+06	3904391	2.47025e+06	2.02746e+06	2.16428e+06	2.23795e+06	2269778	2.15045e+06	1.88817e+06	1.69302e+06	1.83946e+06	2.04158e+06	2020953	1.94244e+06	1.49176e+06	1.51619e+06	1.65061e+06	1.88763e+06	1.24589e+06	1.06849e+06	851651	907099	4986929	1.24246e+06
2513	epiandrosterone sulfate	Lipid	Androgenic Steroids	33973	LC/MS Neg	100001287	4855	369.174	22229-22-7	9929317			5.8763e+06	7.57829e+06	7055151	7.44462e+06	6.83458e+06	6878832	5864256	5604368	5.96744e+06	7459236	8654612	8.14061e+06	8726288	7.84752e+06	6396815	6.02259e+06	7.0632e+06	7.93058e+06	7.61509e+06	7555525	6795642	7.6668e+06	6502959	6.72125e+06	5365543	6.46924e+06	5.91363e+06	5860002	5.61045e+06	6271950	4.86971e+06	4378011	4796686	5254301	4.61333e+06	12302383	6.62998e+06
3769	ergothioneine	Xenobiotics	Food Component/Plant	37459	LC/MS Pos Early	100002154	850	230.096	58511-63-0	3032311	C05570	HMDB03045	972445	1.19201e+06	1.42272e+06	1.13788e+06	1.08856e+06	1.46354e+06	983107	1.08668e+06	1.43582e+06	1.62197e+06	1.45771e+06	1.22089e+06	1.55693e+06	1.48176e+06	1.47343e+06	1.24563e+06	1.35208e+06	1.80481e+06	1.47272e+06	1.60958e+06	1.41251e+06	1.74959e+06	1.57602e+06	1.71808e+06	1.2845e+06	1.4631e+06	1428443	1.29768e+06	1.15326e+06	1.10731e+06	1082025	1.9917e+06	2163892	2256330	1.9527e+06	6.04834e+06	2.13796e+06
3771	erythritol	Xenobiotics	Food Component/Plant	20699	LC/MS Polar	100000846	1491	167.056	149-32-6	222285	C00503	HMDB02994	678572	1433089	1.37568e+06	1.23595e+06	1414388	1.06369e+06	863192	819604	4.08073e+06	3.28715e+06	3358313	3.73312e+06	3.38596e+06	2975036	1.1283e+06	749837	741441	1337936	1399074	1.23667e+06	1.25524e+06	1.31691e+06	845364	618705	516071	1.3401e+06	1.05054e+06	1.12397e+06	1.30695e+06	982128	504711	671518	986450	899068	783553	621492	926659
1051	erythronate*	Carbohydrate	Aminosugar Metabolism	42420	LC/MS Polar	100001320	2186	135.03	88759-55-1	2781043		HMDB00613	95638360	246967792	223802640	213792272	186184608	160539984	107685976	98149640	103314464	113057688	117219800	128605128	116796336	108290400	108320168	100238560	100079136	211237008	213593840	193104128	171184608	152652624	99451256	105411072	80091656	203148608	180814416	160049008	143005600	120351912	80820864	82478600	163561712	154906816	143722880	93111488	112046232
2566	estrone 3-sulfate	Lipid	Estrogenic Steroids	18474	LC/MS Neg	1230	4417.3	349.111	438-67-5	3001028	C02538	HMDB01425			48815.8	69453.8	31204					115461	149405	119026	76300.9	47234.9	47421.3			90807.9				20642.1					45312.8		21769.7	30588.8						57867.2
4408	ethyl glucuronide	Xenobiotics	Chemical	39603	LC/MS Neg	100002849	793	221.067	17685-04-0	152226		HMDB10325												298590		384554							356659					183697	152851	250726	365524	123212
290	ethylmalonate	Amino Acid	Leucine, Isoleucine and Valine Metabolism	15765	LC/MS Polar	2054	2785	131.035	601-75-2	11756		HMDB00622	5640059	16356430	14980866	13932006	10731137	8743287	5.06595e+06	4683032	5.28402e+06	13249881	13174856	13330509	10950813	8978948	6.42476e+06	4289143	6.76547e+06	19681456	19114626	14967700	11364549	10567802	5.65715e+06	7545240	4.69601e+06	13665960	11918277	10417192	8221620	7050975	3.8156e+06	4.0699e+06	10845155	10425826	8511775	36629008	5.54194e+06
2524	etiocholanolone glucuronide	Lipid	Androgenic Steroids	47112	LC/MS Neg	100005403	4915	465.249	3602-09-03	270605		HMDB04484	2.93122e+06	3335903	3.30862e+06	2.83368e+06	2.78454e+06	3.12586e+06	1.73176e+06	1.85621e+06	2.12649e+06	2.5367e+06	3.07882e+06	3.33814e+06	3842992	3.26717e+06	1.68899e+06	2.29371e+06	3.74685e+06	4.27415e+06	4510464	4.56659e+06	3127771	2.89162e+06	2.92433e+06	1.97207e+06	2798143	3.60621e+06	3.23227e+06	3.30881e+06	3.68709e+06	2292555	2100434	672517		403000	313990	1202457	802738
3939	eugenol sulfate	Xenobiotics	Food Component/Plant	48715	LC/MS Neg	100006171	3782	243.033	95480-60-7	180632			554781	421816	428109	338288	571475	844264	317790	746193	92455.1	39198	105336	210943	183634	154177	110886	101623	1049337	1.28555e+06	1.0637e+06	874991	672260	427507	88448.4	92179.9	501260	568571	460006	551224	395171	260133	215926		940119	776511	391630	68703.2	209825
3774	ferulic acid 4-sulfate	Xenobiotics	Food Component/Plant	47114	LC/MS Neg	100005389	1200	273.007	86321-29-1	6305574		HMDB29200	106570	146302	45643.8	17407.6	312642	418854	207783	263706	84739.4	17347.5			624393	618453	126791	35632.6	83540.1	1468531	1.02286e+06	782794	369838	304507	79526	116707	53879.6	800409	464423	377478	230108	154020	108196		214060	266510		641772
5912	FFA(12:0)	Free Fatty Acids	Free Fatty Acids	54508	GC-FID	100010656	.	.		.			0.5153	1.1714	0.6185	0.4694	0.4218	0.3169	0.4111	0.2374	0.5019	1.1743	1.307	1.0421	0.6785	0.4726	0.5828	0.2406	0.9825	1.6095	0.903	0.7485	0.4782	0.4449	0.4548	0.4371	0.4218	1.0271	0.6568	0.5436	0.5175	0.4443	0.4182	0.4407	0.4218	0.4078	0.4811	0.5735	0.4245
5937	FFA(14:0)	Free Fatty Acids	Free Fatty Acids	53467	GC-FID	100009615	.	.		.			5.2827	12.6356	5.3496	6.7379	3.2231	2.829	3.5719	2.6729	3.9828	12.4242	15.1786	9.5818	6.0323	3.6275	5.4756	2.6738	6.815	17.9401	9.1092	6.3513	5.3234	3.4388	3.6934	4.9849	4.5921	11.2092	7.1306	6.5051	4.3822	3.6536	3.996	3.3189	4.1578	3.5914	3.7276	4.79	3.1086
5914	FFA(14:1)	Free Fatty Acids	Free Fatty Acids	53985	GC-FID	100010133	.	.		.			0.5378	0.9558	0.5727	0.5745	0.2742	0.2735	0.3393	0.2105	0.2958	1.051	1.7218	1.0092	0.6337	0.598	0.5719	0.2463	0.748	1.5053	0.8896	0.6944	0.4433	0.2927	0.276	0.3837	0.3366	0.8972	0.6114	0.6122	0.4678	0.4511	0.3388		0.2804	0.2794	0.3636	0.3915	0.2296
5915	FFA(15:0)	Free Fatty Acids	Free Fatty Acids	54135	GC-FID	100010283	.	.		.			5.8922	7.987	5.4134	5.2874	2.7732	2.3124	2.7593	2.1843	3.125	9.1765	13.0634	9.4467	6.7993	3.9978	4.5788	1.8176	3.8922	9.6358	7.1577	4.2292	3.7482	2.4886	2.7128	3.8109	3.195	7.1328	6.1327	5.0579	3.0481	2.7474	2.9175	2.6942	2.9808	2.6986	2.7835	4.0178	2.1996
5916	FFA(16:0)	Free Fatty Acids	Free Fatty Acids	53986	GC-FID	100010134	.	.		.			453.241	618.143	563.447	603.296	437.255	381.645	387.334	353.542	387.315	744.866	906.461	706.307	579.565	366.491	484.83	293.732	519.894	866.297	776.382	676.414	515.804	449.469	394.293	422.831	457.524	623.814	575.356	557.532	427.666	421.757	382.39	470.485	501.678	474.638	469.955	550.491	408.452
5917	FFA(16:1)	Free Fatty Acids	Free Fatty Acids	54136	GC-FID	100010284	.	.		.			8.9154	49.2647	22.0629	21.9327	5.1146	4.1493	7.7111	3.9407	11.0877	52.4205	52.9142	35.2678	17.4528	10.0392	17.7829	6.1062	15.1259	61.8106	29.8912	20.6303	10.1277	6.5037	8.7237	9.2541	7.4378	39.1318	21.9665	23.0676	6.6052	7.1004	7.3249	4.6738	10.9052	5.5987	7.1735	8.3867	2.8388
5918	FFA(17:0)	Free Fatty Acids	Free Fatty Acids	53468	GC-FID	100009616	.	.		.			5.4574	11.4187	11.0946	12.4321	6.4498	5.2611	6.3438	5.2999	6.0863	14.6085	18.4392	18.5171	14.6126	7.7186	9.0212	4.8215	6.4869	14.6783	12.4972	12.5679	7.6793	5.7578	6.6416	13.264	7.4839	10.9497	11.7621	10.1856	6.7431	5.9749	6.1112	6.2546	7.6286	6.2496	6.7434	7.9187	5.3951
5919	FFA(18:0)	Free Fatty Acids	Free Fatty Acids	53805	GC-FID	100009953	.	.		.			45.4899	80.2322	122.196	117.906	93.6849	71.7199	67.6903	58.9634	68.7963	134.477	152.707	175.679	141.734	87.5083	73.8111	52.3511	66.711	107.983	104.65	193.964	89.978	80.4997	83.0861	113.243	68.1347	97.6945	94.1313	103.362	68.1986	68.2267	69.3919	87.3649	90.7803	84.631	85.5288	101.506	83.2448
5920	FFA(18:1)	Free Fatty Acids	Free Fatty Acids	53469	GC-FID	100009617	.	.		.			18.7164	118.561	112.644	106.154	20.1996	11.1582	30.288	21.2355	33.9995	202.067	195.419	193.568	94.3473	40.31	78.176	21.1707	39.5933	160.167	111.884	124.929	25.0862	19.9147	35.585	61.6433	24.1178	153.219	91.8861	95.8367	16.9532	20.6008	25.5752	11.4302	32.0994	16.957	24.0097	28.6322	6.201
5921	FFA(18:2)	Free Fatty Acids	Free Fatty Acids	53635	GC-FID	100009783	.	.		.			17.5894	83.6653	72.4742	60.1195	13.0156	8.8339	22.0906	24.0194	27.1054	150.982	136.451	122.986	46.8605	26.43	47.869	18.8967	23.2374	123.657	64.8421	70.9123	16.156	14.1355	23.0182	18.3538	16.2346	112.859	58.4574	63.5439	11.5053	14.1272	19.015	11.535	24.9179	13.3264	18.7402	18.7903	5.5871
5922	FFA(18:3)	Free Fatty Acids	Free Fatty Acids	53282	GC-FID	100009430	.	.		.			3.6649	13.6763	9.4196	8.375	3.3243	2.6795	4.3747	5.3391	5.2291	20.3487	18.4817	16.9433	6.8705	5.2225	6.9067	4.6388	5.9562	18.871	9.0889	13.1262	4.5773	3.5289	4.2711	4.148	3.7037	16.0798	8.5299	8.8543	3.7058	3.8189	4.0297	3.8296	4.9678	3.3598	4.1991	4.2533	2.5842
5923	FFA(18:4)	Free Fatty Acids	Free Fatty Acids	53636	GC-FID	100009784	.	.		.			0.961	0.4684	0.6194	0.565	0.5225	0.3224	0.4238	0.3245	0.4293	0.7199	0.8968	0.9627	0.8392	0.6045	0.5147	0.3414	0.4957	0.6511	0.5745	0.8552	0.7421	0.4376	0.4078	0.3769	0.3806	0.5014	0.487	0.5757	0.7551	0.4446	0.382	1.3494	1.2003	1.1476	1.159	1.4028	1.0042
5924	FFA(20:0)	Free Fatty Acids	Free Fatty Acids	53470	GC-FID	100009618	.	.		.			0.2419	0.3204	0.3658	0.3099					0.218	0.3285	0.6278	0.5532	0.4386	0.3579						0.3556			0.2408	0.34		0.2764	0.2559	0.2031		0.2207	0.2493
5925	FFA(20:1)	Free Fatty Acids	Free Fatty Acids	53987	GC-FID	100010135	.	.		.						0.1449						0.1837	0.1893	0.1914	0.1584	0.115					0.1364	0.1644						0.0893
5926	FFA(20:2)	Free Fatty Acids	Free Fatty Acids	54137	GC-FID	100010285	.	.		.														0.1167														0.1053
5927	FFA(20:3)	Free Fatty Acids	Free Fatty Acids	54138	GC-FID	100010286	.	.		.														0.1323								0.1676
5928	FFA(20:4)	Free Fatty Acids	Free Fatty Acids	53471	GC-FID	100009619	.	.		.				0.1717	0.1421	0.1804						0.2089	0.2923	0.2583	0.1545	0.1469				0.2226		0.2032			0.1535	0.1261		0.2314	0.1224	0.2049	0.1355				0.1869			0.223
5929	FFA(20:5)	Free Fatty Acids	Free Fatty Acids	54329	GC-FID	100010477	.	.		.					0.1306	0.1804	0.1505			0.1386	0.1377	0.1422		0.1533		0.1497		0.1564	0.2198			0.2963		0.1424		0.1362		0.117		0.1159	0.1897			0.2259		0.1978	0.2093	0.1615	0.2052
5930	FFA(22:0)	Free Fatty Acids	Free Fatty Acids	54139	GC-FID	100010287	.	.		.			0.2177	0.4751	0.2232	0.343	0.3272	0.2462			0.4029	0.4054	0.4888	0.3481	0.2329	0.1505		0.3188		0.3649	0.3993	0.4649			0.3464	0.2226		0.3303	0.3785	0.2155	0.3027		0.2778		0.3594	0.2605	0.3037	0.3008
5931	FFA(22:1)	Free Fatty Acids	Free Fatty Acids	53472	GC-FID	100009620	.	.		.			0.5815	0.8346	0.6136	0.9072	0.5148	0.3449	0.4429	0.4167	0.4241	0.5888	0.6018	0.6854	0.6924	0.5095	0.5714	0.3028	0.5803	0.5648	0.6709	1.8418	0.8061	0.4745	0.4235	0.576	0.3299	0.5235	0.8098	0.5317	0.8372	0.5117	0.4841	0.4036	0.4468	0.5229	0.5681	0.6215	0.4759
5932	FFA(22:2)	Free Fatty Acids	Free Fatty Acids	53283	GC-FID	100009431	.	.		.												0.1907	0.3112	0.1184								0.164						0.1028
5933	FFA(22:4)	Free Fatty Acids	Free Fatty Acids	53637	GC-FID	100009785	.	.		.					0.1631	0.1256						0.1392		0.147							0.1318	0.1574						0.1137
5934	FFA(22:5)	Free Fatty Acids	Free Fatty Acids	54509	GC-FID	100010657	.	.		.				0.2747	0.1125	0.1339						0.183	0.2431	0.2009		0.1076						0.1555						0.1534	0.2659
5935	FFA(22:6)	Free Fatty Acids	Free Fatty Acids	53806	GC-FID	100009954	.	.		.			0.1194		0.1315	0.1697						0.1751	0.2063	0.2239	0.1169	0.1223				0.18		0.2038			0.146			0.1098		0.2384					0.1752
5936	FFA(24:0)	Free Fatty Acids	Free Fatty Acids	53807	GC-FID	100009955	.	.		.			0.5007	0.7065	0.8155	0.8919	0.5553	0.5905	0.4567	0.5889	0.5908	0.8499	0.9468	0.9939	0.9144	0.5449	0.3398	0.4888	0.6064	0.5854	0.7003	1.2725	0.644	0.5694	0.6193	0.7333	0.5187	0.821	0.7762	0.607	0.5714	0.5706	0.6017	0.9888	1.1529	0.8928	1.0864	1.6312	0.7353
5913	FFA(24:1)	Free Fatty Acids	Free Fatty Acids	54140	GC-FID	100010288	.	.		.			1.1357	0.9684	1.0713	1.6103	1.2985	0.9472	0.9161	0.8835	1.0718	0.9688	1.1705	1.2779	1.5586	1.1183	1.0902	0.8232	0.7105	0.8208	1.1862	4.0242	1.3934	1.2104	1.1406	1.1761	0.845	0.9865	1.3921	1.1635	0.9072	1.1738	0.9655	1.2139	1.2149	1.3755	1.3959	1.2605	0.9756
976	fructose	Carbohydrate	Fructose, Mannose and Galactose Metabolism	577	LC/MS Polar	878	2065	179.056	57-48-7	5984	C00095	HMDB00660	17487124	84527672	26806304	24626922	27090972	16118414	32382336	11514450	14215995	4.02599e+06	7359812	9976500	17445770	28217990	7478248	12906696	12576708	57702568	37178432	30701030	20621996	19267630	23670748	16670234	10323612	71931784	32350844	27425148	30679998	29398214	23022426	5797144	46361088	19575554	22096560	11349401	8.21096e+06
3778	fucitol	Xenobiotics	Food Component/Plant	57594	LC/MS Polar	100002455	1545	211.082	13074-06-1	3429			249130	302086	222228	248147	288433	282577	210563	195144	256193	287772	260564	233202	250879	212407	190952	275296	257584	416584	382023	307128	321277	329903	264714	230013	159016	292540	219451	161982	201587	186123	107340	150446	154053	160638	183534	144879	124152
1068	fumarate	Energy	TCA Cycle	1643	LC/MS Polar	330	3084	115.004	100-17-8	444972	C00122	HMDB00134	717382	1.74651e+06	1.05108e+06	1.03155e+06	1.12763e+06	1.07533e+06	753414	602531	652509	947192	958861	1.02811e+06	961673	1364550	946251	688355	767221	1.93783e+06	1.57708e+06	986743	1.07118e+06	936259	694602	895210	767892	1.48362e+06	1.14086e+06	843196	1059726	841213	613142	826025	1051453	780896	565135	1.25316e+06	626664
3973	furaneol sulfate	Xenobiotics	Food Component/Plant	54795	LC/MS Neg	100009328	1900	206.997		.									44312.1	67076					14073.6	27015	17941.3								21551.1	69009.6
1001	galactonate	Carbohydrate	Fructose, Mannose and Galactose Metabolism	27719	LC/MS Polar	100001026	3085	195.051	299-28-5	128869	C00880	HMDB00565	739605	692000		865607	1.12111e+06	706917	372819	350010			687982	708247	681975		575372	1.00839e+06	436844		2.17806e+06	1.15498e+06	983698	1.03544e+06	544103	674857	935425	1.66459e+06	896858	980072	788635		434240	246678		493454	567332	456161	346934
3404	gamma-CEHC	Cofactors and Vitamins	Tocopherol Metabolism	44876	LC/MS Neg	100002094	3843	263.129	178167-75-4	133098		HMDB01931	1.07696e+06	1.09702e+06	1038765	930497	904331	1.20428e+06	988268	991769	1.10886e+06	992798	787566	702521	778735	934899	726650	630408	774184	797384	707773	663035	576154	652913	528328	870336	807225	791377	765250	750893	560931	660745	892766	1.60246e+06	1.10215e+06	1.2746e+06	1.03482e+06	1.18389e+06	1.08166e+06
3405	gamma-CEHC glucuronide*	Cofactors and Vitamins	Tocopherol Metabolism	42381	LC/MS Neg	100004243	2500	439.161		.			111459	175385	124268	78094.7	79529.6	103571	69085	65640.7	92368.1	72410.3	116872	80253.1	92691.4	77671.6			74531.4	140685	112081	42486.2	50688.3	39579.1	51780.7	76514.4	45029.2	165868	107206	76677.8	39419.3		59903.5	183197	171982	115400	119158	55507.4	205313
425	gamma-glutamylalanine	Peptide	Gamma-glutamyl Amino Acid	37063	LC/MS Pos Early	100001843	1986	219.098	5875-41-2	440103		HMDB29142	2.08717e+06	2.69293e+06	2.33989e+06	1.70522e+06	1.91132e+06	3080308	2.56548e+06	2.5537e+06	2.04046e+06	1.26754e+06	1.6101e+06	1.65151e+06	999378	1.70326e+06	2.64613e+06	3.34231e+06	2.10846e+06	2.80597e+06	2.53108e+06	2159595	1.62559e+06	2.71111e+06	1.82892e+06	3.49474e+06	2.49706e+06	2.72436e+06	2.97423e+06	1.8425e+06	1.93309e+06	2.49866e+06	1.9615e+06	3.80503e+06	4320114	3.92767e+06	3.21219e+06	1876447	3.31616e+06
433	gamma-glutamyl-alpha-lysine	Peptide	Gamma-glutamyl Amino Acid	55015	LC/MS Pos Early	100010901	2784	276.155		65254			1.09161e+06	1.07736e+06	1274586	855624	988034	1.84152e+06	1.4314e+06	1306284	1218203	845209	777806	666316	841293	1.16966e+06	1.30915e+06	1.37795e+06	1.1301e+06	1271000	1271791	1.03741e+06	1.17932e+06	1.7134e+06	1.12673e+06	2.95168e+06	1.18052e+06	1.41728e+06	1479562	1.0707e+06	1.36989e+06	1.57256e+06	1.03186e+06	1.49127e+06	1278977	1363012	1.2621e+06	2.06522e+06	2.83337e+06
434	gamma-glutamyl-epsilon-lysine	Peptide	Gamma-glutamyl Amino Acid	33934	LC/MS Pos Early	100001262	2717	276.155	17105-15-6	7015685		HMDB03869		505179		431296	391041	556847		433685	349166	399781	342832	383338	408170	832964	704461	521679	578233	607495	528548	477424	373256	623352	420964		283034	666771	370815	310349		515905	480044		429752	461000	354682	734228
427	gamma-glutamylglutamate	Peptide	Gamma-glutamyl Amino Acid	36738	LC/MS Pos Early	331	1775	277.103	1116-22-9	92865	C05282	HMDB11737	410879	647957	378804	312820	344113	479028	311129	488599	462311	398186	124779		166210	233934	387729	302952	384182	942409	629964	377202	357554	677399	456205	603849	363943	507780	470418	385533	374928	221784	345880	443783	496121	441541	291660	335014	442501
428	gamma-glutamylglutamine	Peptide	Gamma-glutamyl Amino Acid	2730	LC/MS Pos Early	1140	1430	276.119	10148-81-9	150914	C05283	HMDB11738	21894390	22557166	20575922	18481438	19809070	24453388	19510666	22157772	20963540	13189940	16282342	12633209	11460516	18523014	25228926	18430076	18779572	21519822	20655874	25130092	18709054	26845856	19356276	20702604	20307694	19435294	23736532	18655276	21153956	18995450	19505690	19252470	13048092	20173710	17032624	17756634	17973074
429	gamma-glutamylglycine	Peptide	Gamma-glutamyl Amino Acid	33949	LC/MS Pos Early	100001294	1535	205.082	1948-29-4	165527		HMDB11667	2.98102e+06	3.45673e+06	3.14109e+06	2853750	2606946	2.93354e+06	3.17685e+06	3212435	3664175	2359545	2.11263e+06	1.74386e+06	1.18124e+06	1.31182e+06	3.08892e+06	2.97216e+06	3.26655e+06	3.89137e+06	3.45333e+06	3.27939e+06	2.36994e+06	2.51831e+06	2.35688e+06	3442119	3.00218e+06	3703818	3.48213e+06	2.63547e+06	2.54931e+06	2214372	2488129	2.54191e+06	2.37725e+06	2615193	2.23431e+06	1.45641e+06	2.51063e+06
430	gamma-glutamylhistidine	Peptide	Gamma-glutamyl Amino Acid	18245	LC/MS Pos Early	1235	2740	285.119	37460-15-4	7017195			438028	992730	502037	596450	430691	552694	777395	538134	341233	492589	649565	369196	390741	556151	851018	378423	852540	612034	1.07504e+06	958498	711704	514767	703689	1021355	352646	1.00148e+06	890538	401450	733897	589675	478481	344461	709559	780464	665865	362791	563279
431	gamma-glutamylisoleucine*	Peptide	Gamma-glutamyl Amino Acid	34456	LC/MS Pos Early	100001485	2940	261.144		14253342		HMDB11170	328417	402197	259853	283874	322213	465807	383976	363901	449841	421796	443799	336927	428847	562003	435357	418799	393810	510482	434797	352819	414851	587202	450073	1.04397e+06	328671	398738	352433	304467	384275	391519	268522	340768	296494	323251	249222	868449	479988
432	gamma-glutamylleucine	Peptide	Gamma-glutamyl Amino Acid	18369	LC/MS Pos Early	1268	2991	261.144	2566-39-4	151023		HMDB11171	816918	777253	652653	617653	732602	1.33561e+06	988683	1.04145e+06	1.05584e+06	918416	863655	798431	949365	1.43737e+06	978346	947751	1.06673e+06	942233	956465	882892	818539	1.10384e+06	1.09491e+06	2.02987e+06	871376	879769	844058	705462	719178	1.04265e+06	709118	693170	539512	558839	627638	2.03433e+06	1.30014e+06
435	gamma-glutamylmethionine	Peptide	Gamma-glutamyl Amino Acid	44872	LC/MS Pos Early	100001313	2640	279.101	17663-87-5	7009567		HMDB29155	496678	754070	693483	458453	559013	1.59304e+06	638175	731590	518601	332275	356834	266621	260689	383015	969860	660769	571184	843916	590975	545050	603116	1.32749e+06	636968	1.69205e+06	531398	471016	476394	401633	536423	784926	436441	429362	328141	432657	392384	847221	1.20397e+06
436	gamma-glutamylphenylalanine	Peptide	Gamma-glutamyl Amino Acid	33422	LC/MS Pos Early	100000491	2992	295.129	7432-24-8	111299		HMDB00594	597430	716163	636903	601695	640683	744523	689860	572507	625842	596663	628004	502720	580490	649454	824271	508268	708343	832293	915878	792170	743537	801551	529831	915943	545154	779925	693157	523066	615726	776709	483038	557008	371348	448501	390018	929604	714871
437	gamma-glutamylthreonine	Peptide	Gamma-glutamyl Amino Acid	33364	LC/MS Pos Early	100001314	1750	249.108	5652-48-2	76078708		HMDB29159	2.549e+06	1.73201e+06	1.94847e+06	1.98693e+06	2.06565e+06	1.33491e+06	2115032	1.13118e+06	1296447	1.03301e+06	1.00967e+06	1036291	657407	737041	1.18606e+06	2778216	1.82231e+06	2.16743e+06	1.58659e+06	1.11805e+06	1.67301e+06	1.58116e+06	1.339e+06	3.99639e+06	2.12275e+06	2.03435e+06	2.47724e+06	1.69915e+06	1.97387e+06	1.80637e+06	1.00501e+06	957705	1.216e+06	930738	1.0793e+06	2.74006e+06	1.68791e+06
438	gamma-glutamyltryptophan	Peptide	Gamma-glutamyl Amino Acid	33947	LC/MS Neg	100001295	1960	332.125	66471-20-3	3989307		HMDB29160	103301	196087	137646	166427	146186	140137	116445	110559	107653	236060	259687	170444	129970	132973	129525	97468.4	149966	297988	252866	246987	119547	136010	121079	272177	97309.8	220237	151483	133028	96220.8	102760	64785.6	99676.9		105632	101115	190503	251331
439	gamma-glutamyltyrosine	Peptide	Gamma-glutamyl Amino Acid	2734	LC/MS Neg	1102	1240	309.109	7432-23-7	94340		HMDB11741	220486	215374	274128	249861	224401	249203	310715	275423	211278	217709	205224	218412	178969	212106	289912	261139	288175	358612	326184	328679	287977	311218	295699	541717	222244	275630	253755	236505	188738	233387	161990	201965	194296	205201	181626	330252	318849
440	gamma-glutamylvaline	Peptide	Gamma-glutamyl Amino Acid	43829	LC/MS Pos Early	100001126	2700	247.129	2746-34-1	7015683		HMDB11172	1.07454e+06	1.60553e+06	1208383	1.25485e+06	1.15296e+06	1.66754e+06	1.76129e+06	1.25981e+06	1.40556e+06	1.53439e+06	1.65155e+06	1.55647e+06	1.49796e+06	2.27274e+06	1.98309e+06	1.54701e+06	1.64549e+06	2.33021e+06	2291813	1.73533e+06	1.90794e+06	1.98767e+06	1976657	3.69049e+06	1.50477e+06	1.89468e+06	1867554	1.34351e+06	1.36993e+06	1405791	1.30985e+06	889352	1.19237e+06	1.0896e+06	923662	1.73904e+06	1.37049e+06
3410	gamma-tocopherol/beta-tocopherol	Cofactors and Vitamins	Tocopherol Metabolism	52473	LC/MS Pos Late	100008998	2384	416.364		.			3.96919e+06	3.68504e+06	3.62892e+06	3.65398e+06	3.03314e+06	2.95284e+06	3.972e+06	8379744	3.89092e+06	3.57651e+06	3279048	3.07737e+06	2.43328e+06	2.48531e+06	3101327	7690714	3471199	2935044	2.60671e+06	2.99652e+06	2583911	2379750	2.23193e+06	4.65633e+06	5.00587e+06	4663712	4.19805e+06	4145388	3.91228e+06	3.71993e+06	3.63382e+06	11337600	8681492	9041473	8888941	1.26461e+06	7510797
167	gentisate	Amino Acid	Tyrosine Metabolism	18280	LC/MS Polar	100000447	905	153.019	490-79-9	3469	C00628	HMDB00152		158709			268847		710726	176909						82544.4		122762		248814	328893	156170	334440	422052	161073	216598		158052			109467		82649.9					133112
3695	gluconate	Xenobiotics	Food Component/Plant	587	LC/MS Polar	338	2922	195.051	527-07-1	10690	C00257	HMDB00625	2795808	4849202	3.75174e+06	4.07246e+06	4.83836e+06	4218091	3.57982e+06	2142402	2.5648e+06	1790270	1.68246e+06	2440968	2.69035e+06	3597996	2.13445e+06	2.42305e+06	2.56421e+06	7087906	5.96892e+06	4682074	4.22969e+06	4.69228e+06	2.60996e+06	2.49562e+06	2962698	6.0213e+06	4459736	3.52795e+06	4198128	3.96226e+06	3.18274e+06	2.27553e+06	2.68972e+06	2.99442e+06	3.02125e+06	2109958	2.59846e+06
870	glucose	Carbohydrate	Glycolysis, Gluconeogenesis, and Pyruvate Metabolism	48152	LC/MS Polar	572	2342	225.062	50-99-7	79025	C00031	HMDB00122	594721728	679871232	599947840	605969216	833105664	598201472	679204992	702363072	554521728	293852736	346278240	456432864	967881856	1012363328	496672832	605620032	582327808	742886976	617056896	596178688	664617920	567674496	614237120	560651584	579565376	641593472	424975744	506531328	738781760	615046976	495595456	521645920	602854976	472310592	447183488	540460608	433148000
1028	glucuronate	Carbohydrate	Aminosugar Metabolism	15443	LC/MS Polar	100000257	3233.3	193.035	207300-70-7	444791	C00191	HMDB00127	2.71883e+06	3.68521e+06	4.46511e+06	4762921	3.94636e+06	4.54624e+06	4.88416e+06	4747913	3.55032e+06	4347551	7.58033e+06	9916009	8569530	5.92648e+06	4.52017e+06	3.51796e+06	3.09406e+06	6.38804e+06	5.81711e+06	4.9913e+06	4793577	4875708	4.67322e+06	4.04603e+06	2.59586e+06	4585645	4183106	3.67426e+06	3.97188e+06	3.65114e+06	5536570	4734260	4747231	5130836	5.3626e+06	3.20749e+06	4.27542e+06
40	glutamate	Amino Acid	Glutamate Metabolism	57	LC/MS Pos Early	561	1500	148.06	56-86-0	611	C00025	HMDB00148	68704016	174143952	109185496	71375824	77227320	111118600	113841776	108457160	111076328	75136552	54063048	49342288	47876452	52931088	94045712	113480216	126304552	157602960	152511616	66154824	87506376	134529728	110338368	153235232	76165984	153962048	75796432	72818632	70466040	65478032	58311772	134016728	198854576	130023304	120039696	115928624	112778064
48	glutamate, gamma-methyl ester	Amino Acid	Glutamate Metabolism	33487	LC/MS Pos Early	100001103	2170	162.076	1499-55-4	68662		HMDB61715	500879	567940	710785	585372	863104	683103	519480	547003	613078	517518	357534	510350	484709	772944	511846	686436	616462	657768	604893	650455	572538	572025	550281	589611	565035	639537	541929	480131	633085	545972	529178	590565	467575	580303	519825	555164	538242
41	glutamine	Amino Acid	Glutamate Metabolism	53	LC/MS Pos Early	563	1291	147.076	56-85-9	5961	C00064	HMDB00641	1221001216	1221656320	1316629888	1198033792	1181062528	1353454080	1280438144	1275317760	1162557184	778456000	892444160	803974720	775095296	931598080	1415302656	1283880960	1188291584	1244102016	1217166208	1295631488	1086370048	1236998272	1211633664	1117120384	1138348544	1223100416	1239080320	1139292672	1122602880	1123299584	1211264640	1111140352	962634816	1094264064	1007034368	1088276736	1122174976
1238	glutarate (pentanedioate)	Lipid	Fatty Acid, Dicarboxylate	396	LC/MS Polar	339	2900	131.035	110-94-1	743	C00489	HMDB00661	275289	816921	495363	417862	335114	345882	446786	274564	217303	443843	493469	673191	756099	657537	653330	242107	451432	885624	632197	479788	337494	466082	289306	639842	395602	920384	616264	441200	563920	437344	372402	610077	645535	556164	394790	475662	324995
99	glutarylcarnitine (C5-DC)	Amino Acid	Lysine Metabolism	44664	LC/MS Pos Early	100001593	2393	276.144	102636-82-8	71464488		HMDB13130	858752	1079136	1.56809e+06	774768	770872	1.34867e+06	791827	977987	795594	908700	779669	805925	972049	796673	914028	724655	653830	1.87205e+06	1.26406e+06	1.36911e+06	924653	1.50201e+06	906943	817422	703379	941589	1.15337e+06	1.0011e+06	827645	725999	697835	1.45619e+06	826734	1.09563e+06	916383	1.1944e+06	911443
890	glycerate	Carbohydrate	Glycolysis, Gluconeogenesis, and Pyruvate Metabolism	1572	LC/MS Polar	1052	2070.4	105.019	600-19-1	752	C00258	HMDB00139	18400804	24636382	23470762	25696620	26399410	22766126	24558968	19843640	22608872	19775708	27747332	27652928	24665828	23442744	19487516	19645078	24686136	27896648	38144160	30498486	28683270	31927186	23393818	26274242	21916334	38236420	32960452	28730226	28770356	27638708	23920478	26292378	37192456	43062576	39389616	22168508	34510792
2137	glycerol	Lipid	Glycerolipid Metabolism	15122	LC/MS Neg	1254	758	91.0401	56-81-5	753	C00116	HMDB00131	2.12012e+06	21065320	10200074	3.61301e+06	959211	914740	446320	615919	2.63198e+06	19740782	15360115	11722367	2.73778e+06	1.99248e+06	4313009	1.60946e+06	2.18689e+06	23450500	8882133	6805477	1.70155e+06	1.8089e+06	2.31076e+06	2.15555e+06	1.77576e+06	20725586	8796208	5.94981e+06	1.69932e+06	1.76742e+06	1.55256e+06	1.97922e+06	5.13238e+06	2.66324e+06	2.81298e+06	1.24383e+06	1.12538e+06
2138	glycerol 3-phosphate	Lipid	Glycerolipid Metabolism	43847	LC/MS Pos Early	100000258	580	173.021	29849-82-9	754	C00093	HMDB00126	589021	161409		540447	403282	531799	261065	244092	154956	1.43415e+06	867189	439823	1.58935e+06	1.70084e+06	295957	358483		1.04451e+06	913319	847651	729380	223663	413135	383812	419101		482803		611627	490718	343405	257663	738746	457146	363878	1.3822e+06	949148
1608	glycerophosphoethanolamine	Lipid	Phospholipid Metabolism	37455	LC/MS Pos Early	100001620	659	216.063	33049-08-0	123874	C01233	HMDB00114	1.83859e+06	2724251	2719876	1.5553e+06	2.35862e+06	2.96703e+06	1956360	2.16368e+06	2.56994e+06	2.62918e+06	4.55258e+06	2057618	2.27074e+06	1.83628e+06	1.73751e+06	2.20409e+06	2.83845e+06	2.14414e+06	2.07606e+06	1.64454e+06	2.14162e+06	3.28985e+06	1925686	2204401	2.04359e+06	3.98479e+06	2.1118e+06	2809952	2.50092e+06	2.31807e+06	1.67869e+06	3810942	2470580	3.73486e+06	3055264	2.37536e+06	3.27671e+06
1604	glycerophosphorylcholine (GPC)	Lipid	Phospholipid Metabolism	15990	LC/MS Pos Early	100000269	672	258.11	28319-77-9	71920	C00670	HMDB00086	45203832	35959072	35653488	27556326	38613144	45864948	31806484	38027656	39034228	17374264	198190176	28900174	27569404	33388910	27463962	38265792	45118484	27565860	25864330	26382948	30262694	42490840	32027600	26797380	39950208	42573056	30589294	33645468	41782172	34551592	31654394	82834304	44192468	105020920	78906584	31236248	75875256
1	glycine	Amino Acid	Glycine, Serine and Threonine Metabolism	58	LC/MS Pos Early	340	1375	76.0393	56-40-6	750	C00037	HMDB00123	117214680	115019080	115336776	108974472	109608984	129845808	115847896	123213800	127582216	71889904	73332816	69344832	63947468	67221248	103091920	117443400	124363080	113272696	99498584	101792472	90743072	101816832	95922688	108108144	122974984	118606544	104127848	96820168	94599584	99012264	106957288	116658400	92325600	99692128	94956536	78720632	112609088
2585	glycochenodeoxycholate	Lipid	Primary Bile Acid Metabolism	32346	LC/MS Neg	1628	5236.1	448.307	16564-43-5	12544	C05466	HMDB00637	3.51297e+06	5.57899e+06	1.40962e+06	3.92977e+06	3.61333e+06	4893776	7.2237e+06	3.6786e+06	2961053	11930024	8058178	5.42448e+06	10515614	6.1512e+06	7845635	5238273	6.60393e+06	2.35908e+06	2.25546e+06	1.92897e+06	3.76911e+06	8.26511e+06	4.18285e+06	10180949	2270461	4365886	2.85253e+06	3.26328e+06	4439898	6.74879e+06	6479528	19080244	4.5124e+06	3.67128e+06	6.16625e+06	10681980	22060356
2593	glycochenodeoxycholate glucuronide (1)	Lipid	Primary Bile Acid Metabolism	52983	LC/MS Neg	100009264	4806	311.666		.			266174	227716	142879	37044.9	114671	102289	302262	350190	350362	468054	532358	561467	422012	294436	522648	483332	301451		179085	141053			245543	617324	267915	146015		79018.4	104515	155890	270325	482250			217413	532140	324081
2595	glycochenodeoxycholate sulfate	Lipid	Primary Bile Acid Metabolism	52974	LC/MS Neg	100006641	4820	263.628		.			528230	700000	567785	457855	722827	558085	450570	452343	586290	857186	1.2551e+06	1.14537e+06	1.14373e+06	807061	631921	749440	677546	285397	313423	228065	336372	297535	671436	525568	920948	706961	559010	638359	530026	552373	563383	498404			125766	966631
2582	glycocholate	Lipid	Primary Bile Acid Metabolism	18476	LC/MS Neg	342	5163	464.302	475-31-0;863-57-0	10140	C01921	HMDB00138	780391	1622563	587211	1.00731e+06	1.12749e+06	1.18645e+06	1.55684e+06	962974	660194	3751180	3.44146e+06	2.34402e+06	4.29714e+06	1.71818e+06	2.19887e+06	965988	1.41708e+06	1.06845e+06	698489	524737	1.59449e+06	4.23445e+06	1.21672e+06	1.86059e+06	990232	1474760	976078	873515	898719	2282447	1.95529e+06	3.89479e+06	768802	592873	892518	2.83774e+06	6.3107e+06
2596	glycocholate glucuronide (1)	Lipid	Primary Bile Acid Metabolism	52977	LC/MS Neg	100009259	4533	640.334		.																																						64810.5
2629	glycocholenate sulfate*	Lipid	Secondary Bile Acid Metabolism	57741	LC/MS Neg	100001989	4750	510.253		.			1.1513e+06	1.87868e+06	1.48475e+06	1.41487e+06	1.32175e+06	1.54266e+06	963650	1.34786e+06	1.02928e+06	2076322	2.67209e+06	2.1615e+06	1.84114e+06	1.31281e+06	1.12946e+06	923480	1.20658e+06	1.58545e+06	1874054	1364411	887982	964918	984712	1.48351e+06	852139	1.40864e+06	1.01509e+06	1.02519e+06	1.12346e+06	762439	710655	542419	720391	596887	587542	813600	1.25874e+06
2600	glycodeoxycholate	Lipid	Secondary Bile Acid Metabolism	18477	LC/MS Neg	100000436	5281	448.307	360-65-6	3035026	C05464	HMDB00631	2129708	3.91169e+06	1.03883e+06	2.32794e+06	2.25873e+06	3.15108e+06	3.69314e+06	2.22895e+06	1.90153e+06	7.90154e+06	4226193	3.2963e+06	7768125	4.81506e+06	7067224	3.63964e+06	3836551	2.55535e+06	1.74132e+06	1745612	3.80429e+06	7040211	2.45987e+06	7950258	1.52159e+06	3166203	1654887	1.7108e+06	2.66972e+06	3.79489e+06	3384272			2.28912e+06		16905058
2634	glycodeoxycholate sulfate	Lipid	Secondary Bile Acid Metabolism	52975	LC/MS Neg	100006642	4875	263.628		.			654407	1.5574e+06	845936	578003	1.13016e+06	999652	562398	633391	859490	1.22361e+06	2.40599e+06	2.01151e+06	2.50481e+06	1.53562e+06	1.50239e+06	1.25862e+06	1.20645e+06	515009	490393	337699	706357	732917	1211795	961481	1.31256e+06	947751	805215	730298	854537	839230	888873	2515953				12905663
2620	glycohyocholate	Lipid	Secondary Bile Acid Metabolism	42574	LC/MS Neg	100004083	5020	464.302		.				62731.1		40525.8	66538.2	35124.4	84086.2	27471.2		50356.8	67157	55906.1	87875	56681.6	128525	106926	67898.1					76874.5	69758.9		89276.6	46809.6				74230.2	80746.2	141019				167548	142520
2605	glycolithocholate	Lipid	Secondary Bile Acid Metabolism	31912	LC/MS Neg	100001064	5357.1	432.312	474-74-8	115245	C15557	HMDB00698		248210			637439	955098	103304	142119	86323.8	567783	186907	69990.6	1.10561e+06	688710	169153	137286	183194		252018	103750	813345	999201		716950					314148	346781	106681					621578	332216
2606	glycolithocholate sulfate*	Lipid	Secondary Bile Acid Metabolism	32620	LC/MS Neg	100001657	5011	255.631	15324-64-8	72222	C11301	HMDB02639	4.12476e+06	8449443	5.51837e+06	4.29353e+06	9720797	10303794	2.92006e+06	4.1747e+06	4330354	7.22055e+06	9717507	7.61415e+06	9365677	6.86825e+06	4283625	5722211	4.79096e+06	2.7722e+06	3.08911e+06	2214195	3344585	3.87794e+06	8399786	4.97928e+06	3.80318e+06	2680829	2.01996e+06	2.03564e+06	2.37155e+06	2.73996e+06	5818936	3.95062e+06	1356580	1.82932e+06	1509621	18298888	5632702
2612	glycoursodeoxycholate	Lipid	Secondary Bile Acid Metabolism	39379	LC/MS Neg	100002911	5033	448.307	64480-66-6	12310288		HMDB00708	382927	568855	206448	400030	340724	388117	760065	368669	633773	1.54774e+06	1.69247e+06	1.09143e+06	1582126	1161850	1.86922e+06	923387	535721	175290	170879	153049	180814	680393	398185	823123	510507	444587	363885	351693	325437	701407	934460	1.29003e+06	239134	311134	269170	222925	1.30963e+06
4330	guaifenesin	Xenobiotics	Drug	43390	LC/MS Pos Early	100004286	2656	199.096	93-14-1	3516	D00337	HMDB04998
377	guanidinoacetate	Amino Acid	Creatine Metabolism	43802	LC/MS Polar	344	2884	116.047	352-97-6	763	C00581	HMDB00128	90684.4	151610	94108.7	136281	108343	134948	117061	111977	140532	105115	113185	109449	245095	216887	110845	138477	158866	194334	218448	118502	117430	156852	93692.1	165614	118115	184051	141421	136989	109157	134971	121023	224747	250894	202677	156899	155885	108420
403	guanidinosuccinate	Amino Acid	Guanidino and Acetamido Metabolism	32446	LC/MS Polar	100001212	3550	174.052	6133-30-8	97856	C03139	HMDB03157											92372							88554.8	58425.6			84232.1		31565			107546		40399.5					46410.1
3395	gulonate*	Cofactors and Vitamins	Ascorbate and Aldarate Metabolism	46957	LC/MS Polar	100001586	2750	195.051	20246-53-1	9794176	C00257	HMDB03290	2.81779e+06	3.58459e+06	3.05028e+06	3.94962e+06	4355208	3146094	3.81461e+06	5291469	3.35669e+06	3.20541e+06	4110591	3.49253e+06	4.01339e+06	3.39928e+06	3.01786e+06	3.7329e+06	2244042	3.82783e+06	3.9023e+06	4775858	3.40932e+06	4390609	3640433	3769286	3.6453e+06	7.98939e+06	4.68055e+06	3.70159e+06	4449113	3.40285e+06	4.90569e+06	2.81555e+06		3.12034e+06	1996731	2167666	2.05575e+06
5938	HCER(14:0)	Hexosylceramides	HCER	53808	GC-FID	100009956	.	.		.			0.0221	0.0207	0.0184	0.0316	0.0137		0.0185			0.0153		0.0209							0.0201		0.0187		0.0131					0.0212	0.0182	0.0194
5939	HCER(16:0)	Hexosylceramides	HCER	53809	GC-FID	100009957	.	.		.			0.9513	1.1084	0.9071	0.8888	0.7868	0.9752	0.8974	0.8206	0.9669	0.9752	0.8715	0.9754	0.8367	0.8184	0.7209	0.9264	0.928	0.9644	0.8065	0.7069	0.7538	0.8012	0.7863	0.8032	0.9734	1.0487	0.9857	1.0317	0.8336	1.0187	0.9321	0.8146	0.9088	0.7775	0.782	0.6881	0.8946
5940	HCER(18:0)	Hexosylceramides	HCER	53638	GC-FID	100009786	.	.		.			0.1339	0.1572	0.1291	0.1477	0.1098	0.1292	0.1132	0.128	0.1278	0.1661	0.1404	0.143	0.133	0.1225	0.1161	0.1575	0.1522	0.1486	0.1207	0.0973	0.116	0.1125	0.1303	0.1264	0.1406	0.1687	0.1495	0.1541	0.1273	0.1527	0.1486	0.0929	0.1151	0.0981	0.1171	0.0947	0.104
5941	HCER(18:1)	Hexosylceramides	HCER	53810	GC-FID	100009958	.	.		.			0.0408	0.0455	0.0398	0.044	0.0459	0.0518	0.0452	0.0493	0.0475	0.0353	0.0363	0.0429	0.0396	0.035	0.0379	0.0436	0.0352	0.0385	0.0309	0.0424	0.0386	0.0306	0.0355	0.037	0.0368	0.0443	0.0421	0.0468	0.0347	0.0482	0.0294					0.0324
5942	HCER(20:0)	Hexosylceramides	HCER	53639	GC-FID	100009787	.	.		.			0.1288	0.1764	0.1352	0.1254	0.1257	0.1501	0.1286	0.1293	0.1564	0.1757	0.1524	0.1581	0.1378	0.1487	0.1309	0.1351	0.1508	0.135	0.1436	0.1114	0.1191	0.1181	0.1254	0.1279	0.1403	0.1482	0.1356	0.1459	0.1308	0.1474	0.1299	0.1313	0.1382	0.12	0.1203	0.1245	0.1315
5949	HCER(20:1)	Hexosylceramides	HCER	54510	GC-FID	100010658	.	.		.								0.028		0.0238			0.0182	0.0133	0.0203	0.0164														0.0172		0.0165
5944	HCER(22:0)	Hexosylceramides	HCER	53473	GC-FID	100009621	.	.		.			1.6823	1.8809	1.4715	1.6264	1.3521	1.773	1.5101	1.4391	1.344	1.416	1.2236	1.3525	1.1325	1.1883	1.017	1.1771	1.4292	1.3384	1.2131	1.0272	1.1777	1.102	1.1092	1.2486	1.5427	1.535	1.4895	1.5876	1.2711	1.4877	1.2166	1.2954	1.2238	1.2107	1.2848	1.0471	1.3009
5945	HCER(22:1)	Hexosylceramides	HCER	53474	GC-FID	100009622	.	.		.			0.1046	0.1213	0.0708	0.1035	0.0738	0.1058	0.0873	0.0781	0.0925	0.1115	0.0735	0.0905	0.0845	0.0886	0.0753	0.0872	0.0875	0.0786	0.0903	0.1069	0.0751	0.0768	0.0833	0.0961	0.087	0.0724	0.0946	0.0916	0.0894	0.099	0.0895	0.0796	0.0883	0.0762	0.0809	0.0582	0.0969
5946	HCER(24:0)	Hexosylceramides	HCER	54511	GC-FID	100010659	.	.		.			2.0466	2.258	1.7604	2.116	1.6697	2.0423	1.7547	1.7266	1.8181	1.9577	1.5687	1.8023	1.5862	1.6085	1.4305	1.587	1.7797	1.7273	1.6129	1.4593	1.5645	1.4814	1.5864	1.7424	1.9328	1.9716	1.9079	1.9356	1.7007	1.798	1.7487	1.4763	1.5025	1.364	1.324	1.383	1.4075
5947	HCER(24:1)	Hexosylceramides	HCER	54512	GC-FID	100010660	.	.		.			0.8547	0.8953	0.747	0.8579	0.654	0.8689	0.6895	0.7397	1.0887	1.0717	0.9129	1.0143	0.8621	0.9186	0.8031	0.96	0.9044	0.8673	0.878	0.6819	0.7807	0.8225	0.8243	0.8424	0.9024	0.9121	0.8383	0.9392	0.7812	0.8401	0.7772	0.5599	0.6669	0.5818	0.5987	0.8839	0.6051
5948	HCER(26:0)	Hexosylceramides	HCER	53811	GC-FID	100009959	.	.		.			0.0357	0.0334	0.0295	0.027	0.0246	0.0329	0.0257	0.0269	0.0309	0.0291	0.0256	0.0332	0.0229	0.0294	0.0211		0.0365	0.03	0.0275	0.0339	0.0233	0.0221	0.0366	0.0448	0.0259	0.0395	0.0286	0.0258	0.022	0.0322	0.0253	0.0333		0.0237		0.0288	0.0415
5943	HCER(26:1)	Hexosylceramides	HCER	53988	GC-FID	100010136	.	.		.				0.015		0.0227							0.0175		0.0126	0.0178						0.0174		0.0172									0.0243
3432	heme	Cofactors and Vitamins	Hemoglobin and Porphyrin Metabolism	41754	LC/MS Pos Late	100001386	1124	616.176	14875-96-8	26945	C00032	HMDB03178	543270	113293	639683	165952	324751	188855	161589	449186	654846	452920	359149		181520		141578	353697	195341		120799	540041	226611		294610		539644	278318	129073					318659	249005	344749	427691
1261	hexadecanedioate	Lipid	Fatty Acid, Dicarboxylate	35678	LC/MS Neg	100001614	4615	285.207	505-54-4	10459	C19615	HMDB00672	885053	7600332	8.02381e+06	7138369	2.40367e+06	1.0279e+06	746901	568874	776518	15585199	48023840	61495452	27187232	5792432	2.96279e+06	431543	636577	9005740	6747829	4.92883e+06	1.32475e+06	895519	739953	1.47667e+06	839845	5.38224e+06	4.98783e+06	4.00165e+06	1449510	709151	683459	764664	587881	739878	852307	5.3409e+06	599957
1337	hexanoylcarnitine (C6)	Lipid	Fatty Acid Metabolism(Acyl Carnitine)	32328	LC/MS Pos Early	100000781	3308	260.186	6920-35-0	6426853		HMDB00705	475945	2.65805e+06	1.12155e+06	918532	532872	301739	508874	394558	652972	3.85919e+06	1460203	1253442	1.02704e+06	739749	1170007	557459	538226	3.29813e+06	1498976	1.14663e+06	625270	661533	705642	877510	641794	2.37473e+06	1.1688e+06	994402	627548	401258	520051	455283	889297	602712	609880	599553	308689
1319	hexanoylglutamine	Lipid	Fatty Acid Metabolism (Acyl Glutamine)	54907	LC/MS Neg	100001733	2780	243.135		.			245522	596506	1.08638e+06	1.39391e+06	1.01129e+06	361144	270590	185169	277875	1.57172e+06	1.6359e+06	1.55881e+06	1.70024e+06	1.00711e+06	920654	207168	172447	651282	977047	982058	692127	348272	265039	285567	153934	433128	700484	904333	694973	295533	193157	144963		107750	205214	1.39059e+06	107736
1324	hexanoylglycine	Lipid	Fatty Acid Metabolism(Acyl Glycine)	35436	LC/MS Neg	100001527	2900	172.098	24003-67-6	99463		HMDB00701	99226.7	165917	374243	310094	117651	98878.4	75989.3	76092.6	108322	845620	859834	669776	407263	147629	208583	59537.1	110825	263742	355841	353334	150759	77045.5	97988.5	101073	72786	171859	288599	386888	196957	82125	74520.7
3465	hippurate	Xenobiotics	Benzoate Metabolism	15753	LC/MS Neg	100000014	2106.9	178.051	495-69-2	464	C01586	HMDB00714	72391168	113785368	75522040	56606988	38331212	33965128	69283864	67052968	44408356	66028044	52319588	44618396	31589056	24499916	65061480	35034220	74451000	151560352	111416608	78326040	43071356	39386484	61479000	59920988	77520384	138358032	84000656	61612636	40365136	33273498	44554744	170807296	59247740	43071356	22034306	8907025	22491562
62	histidine	Amino Acid	Histidine Metabolism	59	LC/MS Neg	355	755.9	154.062	5934-29-2	6274	C00135	HMDB00177	57196692	52653384	53423852	50417772	68344768	79490376	56003000	54708124	57738872	34625436	35509464	31857754	48055924	59596780	56897260	53752948	53603020	51857632	47584152	46882032	57416408	62881700	53196036	57383436	55582056	57686736	53819576	49677720	57281512	61099880	50810264	54252184	51816192	55543116	50688252	66704852	78842160
595	histidylglycine	Peptide	Dipeptide	41368	LC/MS Pos Early	100003541	2970	213.098	2578-58-7	351662		HMDB28885	168968	263808	124135	167926	365393	752383	225674	141803	179450	139212	233735	85634.3	401708	764334	206875	178220	165278	293169	224412	142049	290057	832204	202928	421839	184065	291793	187827	226505	434134	584753	150257	134801	277474	207087	137956	1.21975e+06	569496
354	homoarginine	Amino Acid	Urea cycle; Arginine and Proline Metabolism	22137	LC/MS Pos Early	100000961	2882	189.135	156-86-5	9085	C01924	HMDB00670	8358074	9305555	8264518	8626383	12433180	15189955	13471808	11586702	10510998	8651533	9744660	8833417	13046244	17058942	13620567	13523256	10722523	13437277	12195070	11493885	13355724	15926451	12628155	13545372	9913998	10413478	10677745	9874778	13920594	14089853	11783244	17666804	16415722	17410568	16737909	28836076	22974010
355	homocitrulline	Amino Acid	Urea cycle; Arginine and Proline Metabolism	22138	LC/MS Pos Early	100000963	1908	190.119	1190-49-4	65072	C02427	HMDB00679	3451651	3.13696e+06	1.1738e+06	4.13622e+06	3.28689e+06		4304506		7.3014e+06	4877628	5.12854e+06	5199677	3.09878e+06	4.61866e+06	8.31783e+06	9430877	6.25446e+06	3.37103e+06	6373436	5411092	6.06913e+06	3508399	3508808	9771324	7077185	8451688	8795978	5779463	5899296	5283736	5.55689e+06	1.3393e+06	4118808	2.12494e+06	2.2209e+06	2.47406e+06	1637351
3795	homostachydrine*	Xenobiotics	Food Component/Plant	33009	LC/MS Pos Early	100001550	1750	158.118	1195-94-4	441447	C08283	HMDB33433	2.28711e+06	2.45216e+06	2.32092e+06	2382115	2.26278e+06	2.45223e+06	2308894	2389761	2.50771e+06	2.1649e+06	2.44341e+06	2.27094e+06	2.06109e+06	1.92861e+06	2.7824e+06	2.04724e+06	2968453	3.42548e+06	2.96264e+06	2.92817e+06	2.71359e+06	2.82216e+06	2.48819e+06	3.49485e+06	2538247	2913360	2.92416e+06	2.33749e+06	2.33842e+06	2.23629e+06	2.6753e+06	2480435	2.95357e+06	2.94668e+06	2.71485e+06	1.00401e+06	2.80901e+06
158	homovanillate (HVA)	Amino Acid	Tyrosine Metabolism	1101	LC/MS Neg	117	1649	181.051	306-08-1	1738	C05582	HMDB00118	89046	160165	173394	105747	78573.4	74982.9	73526			119674	166902	209485	136967	105474	149584	118023	101012	234525	315392	223221	112787	66109.9	85022.4		64551.5	234169	191743	153207	119679	56426.9			145482	90187		113958
68	hydantoin-5-propionic acid	Amino Acid	Histidine Metabolism	40473	LC/MS Polar	100002514	2080	171.041	5624-26-0	782	C05565	HMDB01212	211026	227898	214211	211253	262661	728719	297045	323414	324779	523335	551293	595837	1.04886e+06	1.67892e+06	477520	226048	350589	1.1239e+06	955842	752756	575066	969954	476974	1.48474e+06	178268	662926	585264	458334	452213	621000	229879	25975.6	284145	244033	191517	1.0804e+06	231916
4169	hydroquinone sulfate	Xenobiotics	Drug	35322	LC/MS Neg	100001604	1395	188.986	123-31-9	161220	C00530	HMDB02434	325064	309488	246270	221540	183237	189353	262569	246599	146806	111767	86579.7	82807.3	75898.4	78444.4	168728	76143.1	340330	591604	556767	426033	243050	190894	286445	60752.5	256158	448439	266744	202949	122908	98542.4	89977.2	202132	94058.4	89630.8		24617.4	68921.1
3568	hydroxycotinine	Xenobiotics	Tobacco Metabolite	38661	LC/MS Pos Early	100002717	2030	193.097	34834-67-8	10219774		HMDB01390
367	trans-4-hydroxyproline	Amino Acid	Urea cycle; Arginine and Proline Metabolism	32306	LC/MS Pos Early	1001	1064	132.065	51-35-4	5810	C01157	HMDB00725	43992580	39991396	34848684	34137336	43519048	47050916	64692672	59268188	124800544	68051672	71812776	66759188	64366204	72664096	108484048	85736288	112882040	90033832	82998360	81800840	89475568	95296816	79738848	177633424	87641736	80271368	70408896	64555272	74534568	75643944	90546568	49791944	42290360	44525736	39673304	54937208	59701956
2619	hyocholate	Lipid	Secondary Bile Acid Metabolism	34093	LC/MS Neg	100001279	5046	407.28	547-75-1	92805	C17649	HMDB00760	305876	269408	238061	295178	252214	211843	590344	784912	687846	393344	390818	334912	342828	324584	446580	428880	378798	312983	326879	308307	162205	177262	415891	957950	515953	265252	307715	218641	160595	219263	415408	209527	192249	130021	138369	147808	221584
337	hypotaurine	Amino Acid	Methionine, Cysteine, SAM and Taurine Metabolism	590	LC/MS Pos Early	358	724	110.027	300-84-5	107812	C00519	HMDB00965	777486	2.92134e+06	2.7764e+06	1.37552e+06	2.33574e+06	2.53191e+06	1.16065e+06	1.20576e+06	1.54905e+06	1.24967e+06	1120637	1.80063e+06	1.48674e+06	1.58886e+06	906143	657545	1.56403e+06	1.37959e+06	1.56873e+06	1.36851e+06	1.81354e+06	2.50896e+06	925168	928454	1.00042e+06	4567869	1.6546e+06	2.94152e+06	1.9107e+06	1.62792e+06	893226	919078	759054	637114	665670	1328377	877036
3205	hypoxanthine	Nucleotide	Purine Metabolism, (Hypo)Xanthine/Inosine containing	3127	LC/MS Neg	171	1291.2	135.031	68-94-0	790	C00262	HMDB00157	769602	3.08537e+06	2.53206e+06	1683667	815582	413230	450618	398023	1.47948e+06	2.8133e+06	3.52758e+06	2.86812e+06	1.34627e+06	353707	1.42365e+06	354099	1.25997e+06	4498895	3587875	2.2926e+06	902779	472520	928060	608347	1.2013e+06	2.99981e+06	1303213	854910	450913	268579	247704	734169	655859	553555	398609	307582	158379
4060	ibuprofen	Xenobiotics	Drug	17799	LC/MS Neg	1487	4925	205.123	15687-27-1	3672	D00126	HMDB01925																							4357521									30325518	22626660	23040664	19747594		14653972
4059	ibuprofen acyl glucuronide	Xenobiotics	Drug	38366	LC/MS Neg	100002406	4976	381.156	115075-59-7	163959																									246598									621134	698988	337666	629730		301264
73	imidazole lactate	Amino Acid	Histidine Metabolism	15716	LC/MS Pos Early	100000263	2040	157.061	14403-45-3	440129	C05568	HMDB02320	4641254	7.5675e+06	7929376	5377473	8.33237e+06	7652112	4.9852e+06	3.09107e+06	4871526	6062515	5.0289e+06	6060447	9912687	12751317	3946150	6237631	5488218	10551296	9742871	11053501	9902843	11309271	5.47859e+06	6452648	5288081	7.73243e+06	6165896	5.51135e+06	8531777	7455356	4216796	4.76748e+06	7.06087e+06	7.9465e+06	5424839	11918490	11934215
71	imidazole propionate	Amino Acid	Histidine Metabolism	40730	LC/MS Pos Early	100003434	2263	141.066	1074-59-5	70630		HMDB02271	99207.2	172736	98964.5	121965	188114	219650	142588	120557	122417	149951	116348	119224	240342	352912	187003	125386	119685	288771	236637	242227	297933	311139	194731	252919	126589	195905	177486	123504	258962	221055	109392	607211	586270	567759	528464	481964	945542
4477	iminodiacetate (IDA)	Xenobiotics	Chemical	21025	LC/MS Pos Early	100000900	808	134.045	142-73-4	8897	C19911	HMDB11753	79623208	84616392	98655096	97803496	86043904	83694216	79215360	88818768	109680904	28521554	111509880	99701992	90893600	97696608	96184016	102773608	94115384	104430328	97872064	109915984	18374776	97760832	88666936	80227280	118450960	105431768	110422272	115087832	97294048	90165424	98375696	101259288	98072816	110437456	99218944	103288592	100485624
235	indole-3-carboxylic acid	Amino Acid	Tryptophan Metabolism	38116	LC/MS Neg	100002185	1710	160.04	771-50-6	69867	C19837	HMDB03320	49719.5	45977		53181	36852	35186	54641.4	41060.9	50963.3	52595.9	73044.4	74585	74192.2	70208.1	44987.3	36494.2	55543.4	48799.1	45965.3	55342.8	55599.4	39416.6	43585.4	27220.4	49523	87218.5	55875.2	48414.6	50129.9	38018.1	52546.6	42152.6	84675.2	101312	54172.3	72664.5	60984.4
228	indoleacetate	Amino Acid	Tryptophan Metabolism	27513	LC/MS Neg	100001034	2200	174.056	6505-45-9	802	C00954	HMDB00197	3.5609e+06	2.50139e+06	2827243	2911478	5.50196e+06	8.38583e+06	11424940	4.39576e+06	2.63562e+06	1.72251e+06	1.64787e+06	1.88023e+06	4.49878e+06	6562364	11038203	4262183	3962942	2410902	3.54881e+06	3.72771e+06	6014283	6669571	11440265	5.13346e+06	3.35206e+06	2958769	3.31411e+06	3.42888e+06	4881842	5921771	6.02655e+06	2916233	2.89863e+06	3.33136e+06	2.41775e+06	9385380	6.05315e+06
232	indoleacetylglutamine	Amino Acid	Tryptophan Metabolism	42087	LC/MS Neg	100001731	2535	302.115		25200879		HMDB13240	111362	99418.5	36672.2	57671.6	87332.1	159896	428638	148949						64192.9	500762	154374	126553	167613	119116	78288.8	102019	170165	419113	191433	126178	187267	124244		91083.1	154079	324889	96139.4	89312.2	86170	64554.1	149061	126540
227	indolelactate	Amino Acid	Tryptophan Metabolism	18349	LC/MS Neg	100000463	2286	204.067	832-97-3	92904	C02043	HMDB00671	9702519	15230197	9935908	10039095	10485174	16422623	12158509	11779672	11167102	11873159	8629477	7039954	13958397	16208025	13022369	7.92553e+06	11166533	17419222	18049704	19364992	14647513	19379832	19370746	10670464	7554194	10210818	9390872	9741346	9607434	9822610	8464824	13435802	12865114	13213457	13326395	23300640	13884620
230	indolepropionate	Amino Acid	Tryptophan Metabolism	32405	LC/MS Neg	100001083	2795	188.072	830-96-6	3744		HMDB02302	2343592	2.27095e+06	2.19524e+06	2.12829e+06	2.24552e+06	2441378	2.39854e+06	1.98134e+06	2.27284e+06	2.08895e+06	1.65464e+06	1.63106e+06	1807086	1.85245e+06	1.77398e+06	1.43473e+06	2.93184e+06	3.30011e+06	3.43956e+06	3342497	3.58358e+06	3.33241e+06	10098296	2.64753e+06	2.73638e+06	2.8464e+06	2.57962e+06	2.63584e+06	2.34616e+06	2.50639e+06	8156245	1366817	1.45617e+06	1.93928e+06	1.58171e+06	7.9098e+06	2.63223e+06
3204	inosine	Nucleotide	Purine Metabolism, (Hypo)Xanthine/Inosine containing	1123	LC/MS Neg	361	1602.1	267.074	58-63-9	6021	C00294	HMDB00195	50753.5	135529	108485	84319.9	114500	53328.8	36507	27975.5	39714.6	110251	151885	202839	97323.6	73878.9	66694	27705.4	56913.5	248829	160648	128881	74387.9	90062.2	33574.2	63145.2	58537.2	151144	90118.4	73803.2	116128	54420.9	39004.2	93198.6	88774.5	104426	83927	43879.2
303	isobutyrylcarnitine (C4)	Amino Acid	Leucine, Isoleucine and Valine Metabolism	33441	LC/MS Pos Early	100001055	2810	232.154	25518-49-4	168379		HMDB00736	4.31459e+06	6037028	4804568	3.92551e+06	3.2099e+06	4.97194e+06	7938192	5553103	5.16826e+06	5899013	6197309	6562027	7340983	10500708	6450652	4.80557e+06	6899617	12091423	9749490	8600691	6.66382e+06	7798127	9312750	11965335	5094593	7089283	6.49494e+06	4.34177e+06	3.75271e+06	5.01139e+06	5.22975e+06	2034603	1447989	1446127	1515005	6892592	1.96348e+06
304	isobutyrylglycine	Amino Acid	Leucine, Isoleucine and Valine Metabolism	35437	LC/MS Neg	100001590	1420	144.067	15926-18-8	10855600		HMDB00730	202010	193561	82228.3	94815.1	78219.3	163656	120703	238551	204844	208340	267884	165712	272265	172022	152718	152165	200379	406181	304043	272826	116154	181836	237925	227570	88894	158071	106650	90132.4	101064		192069	70973.2		80876	70355.9	130042	262254
3945	isoeugenol sulfate	Xenobiotics	Food Component/Plant	48997	LC/MS Neg	100006089	3893	243.033		.																										147392
277	isoleucine	Amino Acid	Leucine, Isoleucine and Valine Metabolism	1125	LC/MS Pos Early	376	2800	132.102	73-32-5	6306	C00407	HMDB00172	242445808	192803040	205012272	223902080	264449952	386600672	291255296	302296128	297496800	234556416	265419376	281788480	371304224	447071424	255237920	309008512	258802208	183471648	178206176	172429600	223399264	336047104	280725024	416909184	257821424	186912208	193066784	196007312	265930208	323507584	248429344	281358560	204754160	206565760	213901216	560385920	429422624
610	isoleucylalanine	Peptide	Dipeptide	40046	LC/MS Pos Early	100003163	2742	203.139	24787-73-3	5246009		HMDB28900		105911	136191	143750	114916	310574	78765.9	65511.2	59220.7	173152	134220	62621.4	242166	316795	85957.1		62845.3	115671	108727	66262.9	91367.1	229954	66566	195147	78221.1	59133	79829.1	121628		130471				32218.2		393221
616	isoleucylglycine	Peptide	Dipeptide	40008	LC/MS Neg	100003169	1992	187.109	868-28-0	342532		HMDB28907	116838	123551	116012	92785.5	163751	441667	139348	115088	124211	80655.7	148882	119556	224582	322694		113468	158468	168754	105242	127379	185904	340120	99514.5	264997	94907.1	124612	141052	159937	100755	256133	146192	138108	82585.4	120248	73511.9	519681	291219
800	isoleucylleucine/leucylisoleucine	Peptide	Dipeptide	52322	LC/MS Pos Early	100008939	3242	245.186		.			191986		80910.2		156000	292313	171688	83722.1	150246				166786	238238	106344	193140	267748		73039.2		239188	313416	224333	327531	203986	154900		72461.7	205170	321096	214492	236670	189085	211466	161542	479650	358160
2611	isoursodeoxycholate	Lipid	Secondary Bile Acid Metabolism	57577	LC/MS Neg	100002488	4809	391.285	78919-26-3	127601	C17662	HMDB00686	170847	161348	123199	141617	130077	176446	420375	216461	455532	549508	563483	473145	451480	401938	478352	212785	147429	411761	640531	586681	398977	432685	510048	614074	959136	964735	975890	928256	733649	652202	680180	672569	858250	800149	661907	116586	680180
254	isovalerylcarnitine (C5)	Amino Acid	Leucine, Isoleucine and Valine Metabolism	34407	LC/MS Pos Early	100001393	3085	246.17	31023-24-2	6426851		HMDB00688	1.64471e+06	3.07457e+06	1.73232e+06	1.72322e+06	1.89141e+06	3.44026e+06	3.10767e+06	1821660	3.21549e+06	4.17984e+06	3.5312e+06	2795369	4191782	8200791	3.3938e+06	2.92724e+06	3785890	5.78027e+06	3457729	2.38751e+06	4.05438e+06	5664377	3.77622e+06	10773573	2.36219e+06	4.20141e+06	2.44376e+06	1.63731e+06	1.99014e+06	3.19287e+06	1.76209e+06	1.11372e+06	1.35602e+06	943534	704911	7251290	2.08228e+06
253	isovalerylglycine	Amino Acid	Leucine, Isoleucine and Valine Metabolism	35107	LC/MS Neg	100001452	1950	158.082	16284-60-9	546304		HMDB00678	572723	590233	419752	244416	181905	699907	368233	623696	797978	915432	925366	886224	810066	983378	498511	660660	1.51174e+06	1.44519e+06	1.04905e+06	773225	489385	933380	681180	1.50619e+06	441426	594529	337647	306016	158251	543812	342112	232828	181725	149015	163354	813753	705933
3437	I-urobilinogen	Cofactors and Vitamins	Hemoglobin and Porphyrin Metabolism	32426	LC/MS Neg	100001226	4190	591.319	14684-37-8	26818	C05790	HMDB04157											86649.5														68707.1							52565.4	20546.2	14292.9		122552	100068
211	kynurenate	Amino Acid	Tryptophan Metabolism	1417	LC/MS Neg	98	2224	188.035	492-27-3	3845	C01717	HMDB00715	1.21879e+06	1.94997e+06	2469349	2.176e+06	1.46453e+06	1.1078e+06	1.18402e+06	1.00294e+06	701899	1.71852e+06	2327227	3.561e+06	2.93728e+06	1.95311e+06	1.49119e+06	852246	1.41624e+06	3388391	2.91542e+06	2.51989e+06	2.04587e+06	1.43598e+06	930504	1.98561e+06	1.00276e+06	3.78877e+06	2.69669e+06	2.29413e+06	1.34819e+06	1.18049e+06	756908	699664	877960	897382	669676	3.5599e+06	810251
207	kynurenine	Amino Acid	Tryptophan Metabolism	15140	LC/MS Pos Early	100000265	2739	209.092	2922-83-0	161166	C00328	HMDB00684	12975246	11631690	11264328	11631862	15296897	17473170	15539235	12958024	11335937	9024906	8.36997e+06	9994833	14289574	20863892	12799911	14632242	16185817	16004613	16117074	16779854	21557818	21691980	15003898	19698032	17060268	16446455	17007202	15467276	19733106	18390336	11934600	12682432	11585981	12048086	11202247	20401318	10688270
887	lactate	Carbohydrate	Glycolysis, Gluconeogenesis, and Pyruvate Metabolism	527	LC/MS Polar	482	1468.8	89.0244	79-33-4	612	C00186	HMDB00190	181035536	675675200	494886048	615816704	425404736	450191936	303605504	319835296	479402464	465187744	727456896	669603712	398269504	450094720	310332064	258968080	463361568	554173952	487511968	514260192	375130976	366173792	311056384	361394368	393616000	519583168	366803264	284517792	353723168	384393376	180180704	1061886848	1402952192	650198336	704470272	575255424	353839648
4479	lanthionine	Xenobiotics	Chemical	42002	LC/MS Pos Early	100003892	1730	209.059	3183-08-02	98504			867316	1.2901e+06	603075	756426	856306	809172	628549	647204	1.08254e+06	1.24372e+06	1.3106e+06	909532	978211	1312385	1.24394e+06	1.18936e+06	827835	1316691	1163059	812041	1.17319e+06	1.03777e+06	705174	831197	868933	1.2738e+06	1.16382e+06	873051	912011	802475	745930	1.76715e+06	991541	1.04637e+06	833985	1.25333e+06	793358
1343	laurylcarnitine (C12)	Lipid	Fatty Acid Metabolism(Acyl Carnitine)	34534	LC/MS Pos Late	100001392	1235	344.279	25518-54-1	10427569		HMDB02250	1.02774e+06	4253041	3.3846e+06	2.2303e+06	1062897	824483	824081	546178	1.15772e+06	7327875	5.84012e+06	6.23138e+06	3.26345e+06	1.78247e+06	2.36325e+06	945740	1098274	5138444	3.2141e+06	2.58815e+06	946396	906921	1337356	1.01287e+06	1.24188e+06	4389114	2.71859e+06	1.90282e+06	962325	716945	1.09043e+06	423022	1.15552e+06	940079	1.21931e+06	490994	297607
5953	LCER(14:0)	Lactosylceramide	LCER	53284	GC-FID	100009432	.	.		.			0.1448	0.1877	0.1468	0.1281	0.1637	0.1772	0.1483	0.1493	0.1656	0.1969	0.1559	0.1626	0.1391	0.1384	0.1425	0.1386	0.1474	0.164	0.1588	0.1189	0.1332	0.1337	0.1404	0.154	0.1586	0.1649	0.1915	0.1558	0.1422	0.1628	0.1294	0.0755	0.0827	0.0656	0.0684	0.1419	0.0864
5954	LCER(16:0)	Lactosylceramide	LCER	54141	GC-FID	100010289	.	.		.			2.9678	3.4179	2.9146	2.8628	2.5621	3.0712	2.8303	2.5067	3.3626	3.6416	3.0479	3.3125	2.7924	2.9504	2.5065	2.7006	3.0083	3.3124	2.9771	2.3127	2.4965	2.6882	2.7164	2.8122	2.9516	3.4705	3.1539	3.2906	2.6643	3.254	2.7022	1.8364	2.0477	1.7307	1.8201	2.0371	2.0009
5961	LCER(18:0)	Lactosylceramide	LCER	53475	GC-FID	100009623	.	.		.			0.1368	0.1321	0.1186	0.1375	0.1297	0.1422	0.1214	0.1291	0.1555	0.1456	0.1351	0.1346	0.1058	0.1175	0.1002	0.1192	0.1349	0.1283	0.1163	0.0988	0.098	0.1062	0.1172	0.1262	0.1254	0.1594	0.1471	0.1338	0.1081	0.1499	0.1143	0.1089	0.1296	0.1004	0.1039	0.0879	0.1169
5956	LCER(18:1)	Lactosylceramide	LCER	53476	GC-FID	100009624	.	.		.			0.5839	0.5859	0.5226	0.5436	0.5674	0.5395	0.544	0.5084	0.5457	0.5349	0.5828	0.5678	0.5016	0.5754	0.5592	0.5572	0.5543	0.5917	0.5044	0.5346	0.5115	0.5269	0.5515	0.5475	0.5523	0.6166	0.5676	0.5499	0.5605	0.5387	0.5757	0.3509	0.3191	0.2743	0.2646	0.28	0.2831
5957	LCER(20:0)	Lactosylceramide	LCER	53477	GC-FID	100009625	.	.		.			0.0298	0.0361	0.0364	0.0281	0.0246	0.0331	0.0218	0.0309	0.0258	0.0347	0.0258	0.0268	0.0268	0.0295	0.0177	0.0336	0.0361	0.0266	0.0325	0.0368	0.0242	0.0249	0.0239	0.0383	0.0234	0.0318	0.0307	0.0257	0.0249	0.0214	0.0346	0.0459		0.04	0.0363	0.0223	0.0396
5958	LCER(20:1)	Lactosylceramide	LCER	53812	GC-FID	100009960	.	.		.			0.0295	0.0398	0.0225	0.0308	0.0237	0.0265	0.0226	0.0334	0.0277	0.027	0.021	0.0174	0.0218	0.0231	0.017	0.026	0.0279	0.0257	0.0233	0.0219	0.0249		0.0311	0.0234	0.029	0.0313	0.0225	0.0326	0.0219	0.0221	0.0282	0.0279	0.0321		0.0283		0.0284
5959	LCER(22:0)	Lactosylceramide	LCER	53640	GC-FID	100009788	.	.		.			0.0905	0.1062	0.1047	0.0978	0.0943	0.1013	0.0902	0.0822	0.0897	0.1155	0.0799	0.0817	0.0742	0.0697	0.0626	0.0828	0.0998	0.0982	0.0788	0.0758	0.0717	0.0916	0.0935	0.0773	0.0909	0.1496	0.0791	0.1045	0.0777	0.0822	0.0768	0.1301	0.1053	0.0891	0.1063	0.0925	0.1078
5960	LCER(22:1)	Lactosylceramide	LCER	54142	GC-FID	100010290	.	.		.			0.0283	0.0228	0.0256	0.0348	0.0273	0.0327	0.0265	0.0257	0.0257	0.0318	0.0283	0.0334	0.0248	0.022	0.0291	0.0204	0.026	0.0281	0.0256	0.0234	0.0283	0.0306	0.0249	0.0374	0.0242	0.0317	0.0309	0.0295	0.0251	0.024	0.0252	0.0365	0.0476	0.0344		0.0326	0.0426
5955	LCER(24:0)	Lactosylceramide	LCER	53989	GC-FID	100010137	.	.		.			0.1207	0.128	0.1253	0.1134	0.1189	0.1445	0.1279	0.1074	0.1301	0.1523	0.1175	0.1449	0.1098	0.0988	0.0924	0.1001	0.1023	0.1288	0.1079	0.09	0.0996	0.1139	0.1097	0.0985	0.1139	0.1816	0.1337	0.1462	0.1125	0.1167	0.1004	0.0999	0.0957	0.0969	0.0889	0.1181	0.1029
5952	LCER(24:1)	Lactosylceramide	LCER	53478	GC-FID	100009626	.	.		.			0.2766	0.2894	0.2695	0.2595	0.2268	0.2655	0.2381	0.1993	0.2762	0.3744	0.2727	0.3321	0.2399	0.2661	0.2548	0.2289	0.2516	0.2854	0.2758	0.2217	0.2096	0.2468	0.2536	0.2293	0.267	0.3577	0.2927	0.3299	0.2491	0.2734	0.2273	0.1734	0.1653	0.1418	0.1656	0.2793	0.1387
5950	LCER(26:0)	Lactosylceramide	LCER	53641	GC-FID	100009789	.	.		.			0.0156	0.0189	0.0205	0.017	0.0177	0.0204	0.0202	0.0167	0.0237	0.0246	0.0162	0.0234	0.0216	0.0297	0.0182	0.0181	0.0195		0.0175			0.0227	0.0178	0.0262	0.0236	0.0219		0.0201	0.0168	0.032	0.0168					0.0335	0.0202
5951	LCER(26:1)	Lactosylceramide	LCER	53642	GC-FID	100009790	.	.		.
243	leucine	Amino Acid	Leucine, Isoleucine and Valine Metabolism	60	LC/MS Pos Early	397	2864	132.102	61-90-5	6106	C00123	HMDB00687	286165056	218360704	233266128	237503296	287501952	410691136	327556320	309152512	335903008	273597280	312667264	308979200	420835776	477534176	285959328	324333056	293774240	232310432	199669552	200650560	242571216	356856960	334884928	455700480	293910016	217287200	204952528	215037392	279243072	332064576	291623840	306680096	236348944	251303584	242565648	577199296	456882560
801	leucylphenylalanine/isoleucylphenylalanine	Peptide	Dipeptide	52415	LC/MS Neg	100008951	4073	277.156		.			71899.6			57907.2	111641	355718	66783.8	54020	83666.8				101764	367996	58109.8	96737.7	83007.8		46501.3		148645	219575	75493.9	181949	104206		39693		110832	246428	101613	93973.9	84410.5	120545	101147	331142	256847
1374	lignoceroylcarnitine (C24)*	Lipid	Fatty Acid Metabolism(Acyl Carnitine)	57515	LC/MS Pos Late	100015834	1603	512.467		.				260695		349809	515393	496102		211072		325346	351912	447492	228898	379275		245483	209142	279584	413209	463510	395986	340965	277356	187269	354242		456257	482655	445726	493392	277268	476619	690164	757944	786457		718408
1558	linoleoyl ethanolamide	Lipid	Endocannabinoid	52608	LC/MS Neg	100006726	6150	322.275	68171-52-8	5283446		HMDB12252	94575.8	415556	286567	248134	124341	90492.3	163261	134765	162433	491317	588433	365009	289954	189438	255111	109344	128029	450743	490522	296841	75902.5	106695	113033	140311	131919	390645	230533	309173	130011	128934	115608			109119	43609.2	141588
1349	linoleoylcarnitine (C18:2)*	Lipid	Fatty Acid Metabolism(Acyl Carnitine)	46223	LC/MS Pos Late	100003151	1430	424.342	36816-10-1	6450015		HMDB06469	584528	2225097	1.96513e+06	1630536	856257	665468	676786	1.07357e+06	667685	2.9707e+06	2.71196e+06	2802696	1.55834e+06	828302	1.19042e+06	879008	550611	2.41124e+06	1.88697e+06	1.58813e+06	845507	556921	539094	289475	669408	2181327	1.53395e+06	1.28262e+06	715488	610057	478278	844224	1.08203e+06	1.0099e+06	1000620	495045	518108
1394	linoleoylcholine*	Lipid	Fatty Acid Metabolism (Acyl Choline)	57463	LC/MS Pos Late	100015760	1388	366.337		.			253150											175385					340859															680495		484944	692920		459973
5962	LPC(12:0)	Lysophosphatidylcholine	Ester	54330	GC-FID	100010478	.	.		.
5987	LPC(14:0)	Lysophosphatidylcholine	Ester	53285	GC-FID	100009433	.	.		.			2.0791	1.7007	1.3428	1.5872	1.4038	1.8297	1.1849	1.1391	1.4626	0.962	0.762	1.0053	0.959	1.1278	0.8157	1.34	2.4033	1.8585	1.5797	1.7356	2.0243	1.7689	2.0317	2.0262	1.7359	1.4036	1.3937	1.4878	1.5312	1.5312	1.3678	2.0073	1.9533	1.9525	1.782	1.2528	2.0536
5965	LPC(15:0)	Lysophosphatidylcholine	Ester	53286	GC-FID	100009434	.	.		.			1.6745	1.3439	1.2085	1.4531	1.4212	1.6557	1.187	1.1411	1.417	0.909	0.8874	0.8757	0.8723	1.0192	0.9513	1.2118	1.4822	1.2559	1.1649	1.1682	1.3338	1.2508	1.3273	1.2499	1.5234	1.3649	1.2515	1.4231	1.5028	1.5798	1.3534	1.2398	1.1008	1.1414	0.9458	0.8111	1.2473
5966	LPC(16:0)	Lysophosphatidylcholine	Ester	53287	GC-FID	100009435	.	.		.			118.177	102.987	98.5964	108.127	111.719	119.422	90.9888	108.347	117.633	83.4935	73.0048	79.1203	84.7296	87.3854	89.8958	109.94	118.997	105.37	102.574	105.778	114.541	112.358	109.33	89.1453	126.419	97.0921	99.8425	107.083	107.999	118.428	93.4962	193.116	182.876	172.512	166.013	92.7821	181.702
5967	LPC(16:1)	Lysophosphatidylcholine	Ester	53479	GC-FID	100009627	.	.		.			3.393	3.3237	2.8565	3.1362	3.2673	3.6298	2.7453	2.8664	3.0915	2.4534	2.3663	2.3837	2.381	2.4947	2.4447	3.4081	5.465	5.0305	3.8184	3.9441	4.5506	4.1524	4.3237	3.4059	3.4907	3.091	2.9839	3.105	3.1788	3.5053	2.6676	4.5451	3.966	3.6263	3.5819	2.1764	4.0043
5968	LPC(17:0)	Lysophosphatidylcholine	Ester	54143	GC-FID	100010291	.	.		.			2.5318	2.187	1.9824	2.2331	2.1716	2.5366	1.7419	2.2194	2.506	1.7415	1.6879	1.7408	1.8612	1.6972	1.777	2.1187	2.3205	1.9296	2.1534	2.1083	2.0687	2.0461	1.9224	2.0786	3.1667	2.704	2.6038	2.8189	2.7491	2.9318	2.3545	2.789	2.5839	2.4827	2.3611	1.4817	2.483
5969	LPC(18:0)	Lysophosphatidylcholine	Ester	54144	GC-FID	100010292	.	.		.			29.1813	25.1942	24.3189	26.1895	25.3159	26.8731	19.4027	24.99	30.847	21.1249	19.4159	20.4375	20.5894	21.3422	20.2125	26.5641	30.0097	27.0313	25.4905	25.7951	25.928	25.0685	24.2966	23.6956	30.133	25.6308	24.8074	26.634	25.4542	27.1336	19.9916	51.8974	49.8922	47.2795	45.4663	21.499	47.974
5970	LPC(18:1)	Lysophosphatidylcholine	Ester	54145	GC-FID	100010293	.	.		.			32.9569	28.279	24.5435	27.0461	24.0637	23.827	27.5447	31.8482	32.6103	21.1308	18.4642	18.8396	17.3719	17.0372	27.1751	35.4894	36.224	30.8262	25.6435	25.5059	24.8687	23.8298	34.0274	33.1893	33.912	26.5596	25.2961	27.1018	23.7853	25.1978	23.2999	39.779	29.9942	28.6782	26.694	20.5212	28.2886
5971	LPC(18:2)	Lysophosphatidylcholine	Ester	54331	GC-FID	100010479	.	.		.			72.7921	51.4646	42.9395	45.7017	39.5553	38.9469	65.5177	93.5526	83.0567	44.1325	33.3983	31.0545	35.3533	36.2433	63.8929	110.9	59.2182	43.8797	32.5713	32.2982	32.9189	35.3085	65.9603	63.897	72.4825	49.2182	45.2269	44.9108	43.1098	48.4344	55.0043	85.7528	49.6637	46.0527	42.2042	38.1512	44.5856
5972	LPC(18:3)	Lysophosphatidylcholine	Ester	54513	GC-FID	100010661	.	.		.			0.8533	0.6302	0.4956	0.5473	0.6236	0.4925	0.7051	1.2293	1.1733	0.6619	0.5884	0.5344	0.4362	0.4477	0.8182	1.439	1.4615	1.0934	0.8325	1.0347	0.7654	0.8796	0.9787	1.4844	0.991	0.6915	0.6076	0.5946	0.5983	0.5787	0.6592	1.3	0.8525	0.9077	0.796	0.5401	0.9054
5974	LPC(20:0)	Lysophosphatidylcholine	Ester	53480	GC-FID	100009628	.	.		.
5975	LPC(20:1)	Lysophosphatidylcholine	Ester	53813	GC-FID	100009961	.	.		.				0.1957	0.1608			0.1132	0.1617	0.102	0.1447			0.1587				0.0928	0.1325					0.1054	0.0744		0.1604	0.1439	0.1138	0.1317				0.1909	0.1365	0.1498	0.1736		0.144
5976	LPC(20:2)	Lysophosphatidylcholine	Ester	53990	GC-FID	100010138	.	.		.			0.3645	0.282	0.3624	0.2463	0.1814	0.219	0.2149	0.3745	0.3896	0.2838	0.213	0.2005	0.1626	0.1467	0.3144	0.3884	0.3975	0.2886	0.2648	0.3041	0.2121	0.1976	0.4184	0.2876	0.2904	0.258	0.3206	0.3433	0.229	0.3073	0.2233	0.637	0.3669	0.3415	0.2907	0.1556	0.3264
5977	LPC(20:3)	Lysophosphatidylcholine	Ester	54146	GC-FID	100010294	.	.		.			3.5292	3.0935	2.7808	2.6655	2.4101	1.8425	2.8517	3.5546	4.1486	2.4417	1.7265	1.7805	1.667	1.5712	2.8764	3.9344	3.3266	2.7624	2.1416	2.4199	2.077	2.2485	3.5404	3.308	3.6212	2.7272	2.7021	3.0304	2.7491	2.5272	2.5152	4.9691	2.9509	2.9119	2.8105	1.1986	2.6754
5978	LPC(20:4)	Lysophosphatidylcholine	Ester	53481	GC-FID	100009629	.	.		.			7.9879	6.2676	5.1441	5.8235	4.8351	4.4895	6.1915	8.1522	8.6071	5.2864	3.8002	3.9896	3.9972	3.3075	6.817	9.4593	7.2866	6.212	4.6627	4.645	4.1346	4.6151	7.4457	5.2227	7.9493	5.8594	5.6576	5.9961	4.9807	5.4206	5.7225	12.691	8.2857	8.0099	7.4589	4.5596	7.6414
5979	LPC(20:5)	Lysophosphatidylcholine	Ester	53644	GC-FID	100009792	.	.		.			0.5809	0.3281	0.3125	0.3745	0.2798	0.2435	0.4005	0.3902	0.4716	0.3207	0.2421	0.2868	0.236	0.2676	0.3639	0.5904	0.5299	0.4062	0.3383	0.3709	0.3134	0.3278	0.53	0.3665	0.4461	0.4231	0.3594	0.3185	0.3419	0.3431	0.3028	0.5023	0.3538	0.3235	0.2424	0.1543	0.3206
5983	LPC(22:4)	Lysophosphatidylcholine	Ester	53815	GC-FID	100009963	.	.		.
5984	LPC(22:5)	Lysophosphatidylcholine	Ester	54333	GC-FID	100010481	.	.		.			0.1723	0.1693	0.1407	0.1998	0.1684	0.1109	0.1335	0.2456	0.2638	0.1488			0.1394		0.2303	0.268	0.1591	0.1862			0.1456	0.1276	0.1832	0.1309	0.1473	0.1451	0.1633	0.202	0.1257		0.126	0.2974	0.1809	0.1797	0.1789	0.1044	0.1575
5985	LPC(22:6)	Lysophosphatidylcholine	Ester	53645	GC-FID	100009793	.	.		.			0.2604	0.2142	0.2441	0.2045	0.2336	0.1698	0.1581	0.2538	0.3303	0.2824	0.2272	0.1764	0.1904	0.1278	0.2589	0.4039	0.2298	0.2483	0.1641	0.2522	0.2072	0.1767	0.2278	0.1543	0.2483	0.2254	0.215	0.2828	0.1448	0.1741	0.1583	0.4682	0.3098	0.2764	0.2728	0.2369	0.2778
6013	LPE(14:0)	Lysophosphatidylethanolamine	Ester	53483	GC-FID	100009631	.	.		.			0.0307	0.0208	0.0213	0.0206	0.0133	0.0169	0.0146	0.0117	0.0192						0.0117	0.0169	0.0335	0.0164	0.0158		0.0188	0.0129	0.0376	0.0504	0.0216	0.0139		0.0192	0.0179	0.0152	0.0181	0.0191	0.0248	0.032	0.022		0.0206
5991	LPE(15:0)	Lysophosphatidylethanolamine	Ester	53646	GC-FID	100009794	.	.		.			0.0241	0.021	0.018	0.0146	0.0178	0.0223	0.0173	0.0133	0.0151	0.0197	0.0124			0.0133	0.0143	0.0163	0.0227	0.0173	0.0133		0.0135	0.0163	0.0215	0.0215	0.0198	0.0147	0.0173	0.0225	0.0192	0.0221	0.0153	0.0143			0.0128		0.0182
5992	LPE(16:0)	Lysophosphatidylethanolamine	Ester	54516	GC-FID	100010664	.	.		.			1.6466	1.3758	1.3848	1.4256	1.5202	1.7236	1.2642	1.2459	1.7655	1.0225	0.7766	0.9873	0.9333	1.0744	1.2538	1.5135	1.8726	1.361	1.4975	1.3623	1.7583	1.8427	1.651	1.5276	1.6305	1.4235	1.3845	1.542	1.5951	1.5793	1.3177	2.4873	2.8071	2.8671	2.8486	1.142	3.2091
5993	LPE(16:1)	Lysophosphatidylethanolamine	Ester	54147	GC-FID	100010295	.	.		.			0.1289	0.1188	0.1214	0.1436	0.1394	0.1216	0.0856	0.0698	0.1178	0.1158	0.0908	0.098	0.0874	0.0808	0.1014	0.1269	0.3365	0.292	0.3007	0.2388	0.2622	0.1923	0.1816	0.3156	0.1505	0.1305	0.1286	0.1417	0.1472	0.1072	0.0868	0.1438	0.1767	0.167	0.1883	0.0561	0.2259
5994	LPE(17:0)	Lysophosphatidylethanolamine	Ester	53993	GC-FID	100010141	.	.		.			0.0842	0.0809	0.0784	0.0652	0.0668	0.0862	0.0563	0.0684	0.091	0.0526	0.0376	0.0518	0.0492	0.048	0.0535	0.0658	0.0988	0.0672	0.0781	0.072	0.0797	0.0912	0.0786	0.114	0.1025	0.1051	0.0887	0.093	0.0828	0.0891	0.0704	0.0814	0.0835	0.08	0.0841	0.0485	0.0813
5995	LPE(18:0)	Lysophosphatidylethanolamine	Ester	53484	GC-FID	100009632	.	.		.			1.7232	1.9019	1.9428	1.5731	1.5396	1.7881	1.337	1.6659	2.1783	1.3514	1.0598	1.333	1.0885	1.1366	1.4386	1.8033	2.0021	1.4631	1.5221	1.1962	1.4988	1.8734	1.535	1.9413	1.8533	2.2963	1.6714	2.0772	1.6901	1.7457	1.3377	3.0755	2.9126	2.8833	3.0027	1.1214	3.0452
5996	LPE(18:1)	Lysophosphatidylethanolamine	Ester	53288	GC-FID	100009436	.	.		.			2.9044	2.4068	2.4267	2.5285	2.25	1.9135	2.3616	4.1213	3.9403	2.491	1.8334	1.9137	1.9364	1.6964	3.0207	4.4459	3.6329	2.9089	2.972	2.3143	2.6206	2.3922	2.9909	6.5515	3.0308	2.6496	2.6766	2.8045	2.584	2.2515	2.3254	2.8046	2.4246	2.2729	2.3041	1.8853	2.3909
5997	LPE(18:2)	Lysophosphatidylethanolamine	Ester	53817	GC-FID	100009965	.	.		.			4.973	3.995	3.8293	4.7012	3.6443	2.7668	4.3029	7.7368	6.0064	4.1537	2.8627	2.8731	3.0389	2.5307	4.6618	9.039	5.054	3.8682	3.8331	3.3233	3.6076	3.4019	4.5638	7.8303	4.9099	4.2444	4.6623	4.4704	4.4324	4.1068	4.0532	5.9316	5.622	5.3495	5.4219	2.873	5.6577
5998	LPE(18:3)	Lysophosphatidylethanolamine	Ester	54517	GC-FID	100010665	.	.		.			0.083	0.0781	0.0841	0.108	0.0831	0.063	0.1009	0.282	0.1555	0.1312	0.0798	0.0922	0.0784	0.0543	0.1167	0.307	0.1346	0.1232	0.1428	0.1152	0.1302	0.0977	0.0885	0.2298	0.1039	0.0928	0.1037	0.1058	0.098	0.0858	0.0932	0.1623	0.1834	0.1554	0.164	0.058	0.1798
5999	LPE(18:4)	Lysophosphatidylethanolamine	Ester	54148	GC-FID	100010296	.	.		.
6000	LPE(20:0)	Lysophosphatidylethanolamine	Ester	53289	GC-FID	100009437	.	.		.
6001	LPE(20:1)	Lysophosphatidylethanolamine	Ester	53647	GC-FID	100009795	.	.		.			0.0243	0.0179	0.0212	0.0162	0.0171	0.0161	0.0227	0.0199	0.0238	0.0157	0.016	0.0169		0.0135	0.0145	0.0215	0.023	0.0148			0.0135	0.0182	0.0169	0.0212	0.0218	0.0252	0.0183	0.022	0.0139	0.0178	0.0176	0.0258	0.0221	0.0221	0.0236	0.0124
6002	LPE(20:2)	Lysophosphatidylethanolamine	Ester	53818	GC-FID	100009966	.	.		.			0.0329	0.041	0.0399	0.0473	0.0366	0.0311	0.0227	0.0533	0.0469	0.0388	0.0356	0.0274	0.0207	0.0177	0.034	0.0401	0.0319	0.028	0.0392	0.0292	0.0343	0.0228	0.0335	0.0434	0.0398	0.0437	0.0432	0.0495	0.0359	0.03	0.0288	0.0518	0.0537	0.0586	0.0409	0.0194	0.0434
6003	LPE(20:3)	Lysophosphatidylethanolamine	Ester	54334	GC-FID	100010482	.	.		.			0.3035	0.3221	0.3286	0.4126	0.3328	0.1937	0.2461	0.3135	0.3993	0.3197	0.2374	0.2372	0.1804	0.1535	0.2995	0.3264	0.342	0.3342	0.3157	0.2489	0.3004	0.256	0.3343	0.4993	0.3144	0.3452	0.3805	0.4157	0.348	0.2676	0.2631	0.3747	0.4274	0.4205	0.4131	0.1368	0.4207
6004	LPE(20:4)	Lysophosphatidylethanolamine	Ester	53485	GC-FID	100009633	.	.		.			1.6194	1.587	1.6533	2.086	1.5094	1.1276	1.343	1.59	1.7728	1.7234	1.2636	1.2408	1.0297	0.7989	1.6108	1.9363	1.4195	1.409	1.4095	1.3143	1.2951	1.197	1.6648	2.0999	1.5678	1.7607	2.0138	1.9639	1.6652	1.3233	1.3723	2.1593	2.0751	2.0439	2.1263	1.1342	2.1078
6005	LPE(20:5)	Lysophosphatidylethanolamine	Ester	53994	GC-FID	100010142	.	.		.			0.0487	0.0428	0.0475	0.0592	0.0374	0.0331	0.0323	0.0322	0.0498	0.0521	0.0417	0.0343	0.0365	0.0341	0.0476	0.0451	0.0708	0.056	0.0675	0.0536	0.0557	0.0445	0.0646	0.0798	0.0527	0.0467	0.0615	0.0603	0.0585	0.0371	0.0482	0.0448	0.0581	0.065	0.0508	0.0198	0.0591
6007	LPE(22:1)	Lysophosphatidylethanolamine	Ester	53648	GC-FID	100009796	.	.		.
6009	LPE(22:4)	Lysophosphatidylethanolamine	Ester	53487	GC-FID	100009635	.	.		.							0.0095																													0.0126			0.0151
6010	LPE(22:5)	Lysophosphatidylethanolamine	Ester	54519	GC-FID	100010667	.	.		.			0.0337	0.0363	0.0473	0.0533	0.0414	0.0274	0.0308	0.0325	0.0447	0.045	0.0369	0.0363	0.0248	0.0254	0.0322	0.0383	0.0372	0.0379	0.038	0.0385	0.0351	0.0267	0.0402	0.0359	0.0312	0.0342	0.048	0.0495	0.0414	0.0256	0.0305	0.0678	0.0763	0.0934	0.0694	0.0352	0.076
6011	LPE(22:6)	Lysophosphatidylethanolamine	Ester	53649	GC-FID	100009797	.	.		.			0.1096	0.1131	0.1559	0.1619	0.1211	0.0804	0.0905	0.0918	0.1276	0.1285	0.1086	0.0993	0.0698	0.0653	0.1273	0.1415	0.088	0.1019	0.1138	0.0774	0.1099	0.0744	0.101	0.0897	0.0883	0.1235	0.1332	0.157	0.1202	0.082	0.0738	0.2034	0.2135	0.2208	0.22	0.0986	0.2322
84	lysine	Amino Acid	Lysine Metabolism	1301	LC/MS Pos Early	407	2850	147.113	56-87-1	5962	C00047	HMDB00182	186539216	182594416	199222064	188088112	220573024	316478688	229314224	218651568	220355600	153293792	158832208	160995888	248981744	306113216	232570624	255453696	214537760	194946752	182957616	195291040	210764176	290513920	214466576	299986400	222998400	210573184	216913328	189387984	237842256	291578432	218379376	249805088	215032144	253199440	241136640	417440096	432803648
1069	malate	Energy	TCA Cycle	1303	LC/MS Neg	409	615.6	133.014	6915-15-7	525	C00149	HMDB00156	15638953	48920784	31095808	21679356	26849140	30447186	14212935	17763362	19815656	23884564	29805920	23472192	24653290	28506700	26646714	12652134	19674050	51132396	36024688	26640132	27179348	26877860	17305308	21830518	16461295	39581944	27517594	23434552	22536354	20196996	16514045	29220716	30253876	22432976	20108680	28537644	19020916
1249	maleate	Lipid	Fatty Acid, Dicarboxylate	20676	LC/MS Polar	100000707	2510	115.004	110-16-7	444266	C01384	HMDB00176	649414	1.54003e+06	1.38362e+06	1.53284e+06	1257821	942344	1.0384e+06	1.16491e+06	1.30826e+06	1647782	1.54051e+06	1.79238e+06	1.50872e+06	1.50003e+06	1.41508e+06	731381	890217	2.38842e+06	2.60992e+06	2.00917e+06	1.55658e+06	1.57714e+06	817851	1.23246e+06	729041	1.67107e+06	1.54297e+06	1.46624e+06	1.26299e+06	897211	725132	787564	1.60253e+06	1258769	1.06324e+06	1.21284e+06	820883
939	maltose	Carbohydrate	Glycogen Metabolism	15586	LC/MS Polar	913	3329.4	387.114	6363-53-7	10991489	C00208	HMDB00163	112390	1.03476e+06	1.31039e+06	174262	614517	914830	375701	305732	550206	298420	406538	843874	808886	821994	275138	62210.4	721479	308291	241052	71924.9	286417	1.34153e+06	159997	174865	101748	1.97496e+06	326278	1.2152e+06	274688	459185		332232	54074.7	81732.5	117834		119069
936	maltotriose	Carbohydrate	Glycogen Metabolism	44688	LC/MS Neg	100000276	812	503.162	1109-28-0	439586	C01835	HMDB01262	97336.2	1.23813e+06	1.67265e+06	152468	626031	1.14987e+06	279058	338447	734399	296300	440419	853575	451333	347387	226260	93199.2	806557	285790	216254		255462	1.39441e+06	168447	171485	143432	3047733	385504	1.61728e+06	393935	446002	74738.7	669230	48644.9		115987		240078
981	mannitol/sorbitol	Carbohydrate	Fructose, Mannose and Galactose Metabolism	46142	LC/MS Polar	100001740	2320	181.072		5780	C00794	HMDB00247	2.19205e+06	6442754	4.08985e+06	3267525	2.92849e+06	3.109e+06	2.03696e+06	6.48697e+06	2.75564e+06	2.8199e+06	2.31357e+06	2366632	2.44048e+06	2.31311e+06	5516342	1.78084e+06	2.16366e+06	5.69389e+06	4.05744e+06	3.44948e+06	2.90802e+06	2.46921e+06	1.7279e+06	2.60444e+06	1.98366e+06	4608374	3.1467e+06	2646349	2.28811e+06	2.18432e+06	1.62265e+06	1347375	2.58659e+06	2.08821e+06	1.84108e+06	1.28818e+06	1.61897e+06
982	mannose	Carbohydrate	Fructose, Mannose and Galactose Metabolism	48153	LC/MS Polar	803	2200	225.062	3458-28-4	18950	C00159	HMDB00169	5.52171e+06	2.97413e+06	3719821	4607840	5672378	4216274	8.16077e+06	5310482	6.61455e+06	2.05072e+06	2.78216e+06	3.97424e+06	5443330	5.48376e+06	4.00298e+06	6649320	4.6093e+06	4023566	4090562	4.16767e+06	4.98317e+06	4178942	7407229	5861418	7056973	4.10247e+06	3.75202e+06	5.5138e+06	5.76167e+06	5402977	6942979	5848282	3.00421e+06	3.24566e+06	4440149	4.53687e+06	3674730
309	methionine	Amino Acid	Methionine, Cysteine, SAM and Taurine Metabolism	1302	LC/MS Pos Early	415	2526	150.058	63-68-3	6137	C00073	HMDB00696	100885488	119673544	122092280	107181592	115000728	176319344	127569840	128009984	105435832	75518600	80565616	79220944	61621632	50040500	155244784	141448704	113098320	131871592	115113672	117727200	103852936	149930784	108845184	193739520	101406952	115487192	107025792	93742112	104503704	138476480	104739016	94142680	77966760	84599192	75337248	95476560	157591232
313	methionine sulfone	Amino Acid	Methionine, Cysteine, SAM and Taurine Metabolism	44878	LC/MS Pos Early	100004635	1250	182.048	820-10-0	69961			1.86159e+06	1.82517e+06	1.59983e+06	1.76989e+06	1948072	2.03032e+06	1.80924e+06	1.73555e+06	2.29924e+06	1572772	1.68495e+06	1.79881e+06	2.06894e+06	2.69471e+06	2555523	2.72753e+06	2.35959e+06	2.34e+06	2.28599e+06	2.34275e+06	2595392	3.36913e+06	2.66004e+06	2.63533e+06	1.9489e+06	1.76879e+06	2.12542e+06	1.73042e+06	2.31677e+06	2.27568e+06	1.98613e+06	1.31429e+06	1.38148e+06	1.45642e+06	1.28422e+06	1.28443e+06	1.63001e+06
314	methionine sulfoxide	Amino Acid	Methionine, Cysteine, SAM and Taurine Metabolism	18374	LC/MS Pos Early	100000039	1272	166.053	3226-65-1	158980	C02989	HMDB02005	2815294	3.14325e+06	2.64087e+06	2.33876e+06	2.84938e+06	5.25421e+06	3.56007e+06	3.6121e+06	2.85329e+06	2121575	1.72928e+06	1.66256e+06	3366821	7.12567e+06	4381248	3.60957e+06	3.3135e+06	3.87605e+06	3.34376e+06	3.02255e+06	3.89342e+06	6043600	3.82172e+06	7516332	2.33849e+06	3040737	2.56424e+06	2.12957e+06	3277871	4.45806e+06	3.54341e+06	2.30676e+06	2.09392e+06	2.34969e+06	2.08264e+06	4.81836e+06	4.73198e+06
662	methionylalanine	Peptide	Dipeptide	40685	LC/MS Pos Early	100003651	2612	221.095	3061-96-9	.						94180.9						180088								182714								123336		92080.7						60931.9
3907	methyl glucopyranoside (alpha + beta)	Xenobiotics	Food Component/Plant	46144	LC/MS Neg	100005864	1070	193.072		.			109779	117541	115354	77626.3	97071.9	105257	267282	137950	248167	256918	327722	291759	242301	217250	210940	126752	162599	227362	251007	265542	222841	178934	154217	113423	242160	368926	312989	351276	302157	223690	213821	62231	205621	121019	164331	66832.8	266225
3821	methyl indole-3-acetate	Xenobiotics	Food Component/Plant	1584	LC/MS Neg	1104	4548	188.072	1912-33-0	74706		HMDB29738		36241.4		12401.6	35832.7	69099.3	101408	17588.8		22819.9	78513.1	81744.6	42859.8	106686	161667	25021.2	41881.1	118164	43774.2	41641.6	54719.7	97373.4	108343	52334.6		91349.9	69786.1		57354.5	62331.4	50989.3			32117.2		66113.6	70969.8
3525	methyl-4-hydroxybenzoate sulfate	Xenobiotics	Benzoate Metabolism	48429	LC/MS Neg	100006116	2873	230.997		.			14833493	12578042	11337716	10523869	8583824	7.82121e+06	3364793	2.15083e+06	5.45455e+06	4.10393e+06	2567420	2623932	2303348	2378124	2862894	1.87334e+06	1.22139e+06	1149739	1257881	1218095	1.18232e+06	1.19929e+06	967606	382830	1.35922e+06	2.03645e+06	1.80401e+06	1.81938e+06	1.42529e+06	1.31175e+06	691923	1.62871e+06	1.19205e+06	1.5584e+06	1.15435e+06	3406979	998886
1225	15-methylpalmitate	Lipid	Fatty Acid, Branched	38768	LC/MS Neg	100002945	5695	269.249		17903417			21750212	51826120	55289408	63377492	17994920	7.30004e+06	19780854	7124822	22453922	54513696	54602392	77812856	50375608	21230588	36159472	11735315	27851818	51197700	60597884	46151788	17184138	12172048	21211800	64884816	24542982	62168376	51693208	57100628	23439550	15055094	18985114	12363755	21211800	18106688	17163512	21953644	6326805
291	methylsuccinate	Amino Acid	Leucine, Isoleucine and Valine Metabolism	15745	LC/MS Polar	2051	2800	131.035	498-21-5	10349		HMDB01844	722741	1.20446e+06	849914	1.08623e+06	1.11179e+06	915472	804915	579168	506126	784418	846088	917209	973791	1.05677e+06	577909	569419	632324	1.4237e+06	1.03266e+06	876998	842950	904477	666707	688664	694585	1.28962e+06	1.1197e+06	685981	908838	809928	655427	423138	798709	536570	554087	1240447	483750
1572	myo-inositol	Lipid	Inositol Metabolism	1124	LC/MS Polar	363	3506.3	225.062	87-89-8	892	C00137	HMDB00211	5.29725e+06	11102787	6.08601e+06	5779970	9337372	11033985	10444930	4758011	7.16374e+06	7.47662e+06	8304639	7.18781e+06	12358827	15564081	10965860	7132062	6.3864e+06	10894930	8.22052e+06	6685452	8882691	13761453	7.06693e+06	7.87555e+06	6.36536e+06	12123729	9643447	6265832	10590985	11971765	8176510	5.89931e+06	8.10979e+06	6.47184e+06	6.31702e+06	8509933	7968164
1353	myristoleoylcarnitine (C14:1)*	Lipid	Fatty Acid Metabolism(Acyl Carnitine)	48182	LC/MS Pos Late	100006051	1316	370.295	889848-55-9	90659872			983028	4981996	4.75308e+06	3.72761e+06	1657157	926441	656401	596822	1137788	10574499	9395184	10143662	6.66984e+06	2.54578e+06	2.89084e+06	843932	1.01684e+06	6025891	4430207	4.12396e+06	1.51174e+06	939536	1.04651e+06	714306	926971	4.81504e+06	3.50615e+06	3.2353e+06	1.3261e+06	770500	858916		1.22508e+06	971830	799636	638727	303638
1344	myristoylcarnitine (C14)	Lipid	Fatty Acid Metabolism(Acyl Carnitine)	33952	LC/MS Pos Late	100001270	1350	372.311	18822-89-4	6426854		HMDB05066	530371	2.02086e+06	2.07584e+06	1751080	890025	520250			441439	2.782e+06	2.76714e+06	3.64521e+06	2.69255e+06	1.19922e+06	845408	285307	539968	2.22017e+06	2021083	1.46863e+06	686395	415710	455141	397495	633299	1.85255e+06	1.44379e+06	1.22102e+06	672079	356340	437528		426466	429541	338399	338819
3824	N-(2-furoyl)glycine	Xenobiotics	Food Component/Plant	31536	LC/MS Neg	100001086	1525	168.03	5657-19-2;5657-19-2	21863		HMDB00439	156422	188274	144803	110207	102101	84711.5	191266	182167	119469	57104.8	90897.6	109946	61559.2	46084.3	151942	108028	216059	262642	222905	220346	96659	110492	137665	139889	122872	191532	119801	130794	90377.2	96091.1	106575	230599	103113	71328.8		37785.1	78039.2
3371	N1-Methyl-2-pyridone-5-carboxamide	Cofactors and Vitamins	Nicotinate and Nicotinamide Metabolism	40469	LC/MS Neg	100001468	1668	151.051	701-44-0	69698	C05842	HMDB04193	11386476	14326705	14713097	12622975	16656539	21170172	14530916	14801676	12457597	14649717	21440110	22158952	30183732	23921168	13313966	8040196	18303514	20532832	24424304	23785162	25696470	27810532	24389654	15222273	10793088	16810312	14827507	16133757	22628322	18274930	15490840	12461133	12424017	14289930	12973022	25174016	29347302
3372	N1-Methyl-4-pyridone-3-carboxamide	Cofactors and Vitamins	Nicotinate and Nicotinamide Metabolism	57584	LC/MS Pos Early	100001469	1260	153.066	769-49-3	440810	C05843	HMDB04194		6341749				9867105		6531578	6243910	7638169	8758356		12547074	16995852	7167243			9111132	8849829	9348139		15388770	10424165								9367702	6189404		7410984
3211	N1-methylinosine	Nucleotide	Purine Metabolism, (Hypo)Xanthine/Inosine containing	48351	LC/MS Pos Early	100001409	1430	283.104	20245-33-4	65095		HMDB02721	819599	835114	963744	890892	887940	807683	566213	652348	566156	766726	926819	745391	775216	685722	836916	470016	792671	1.38528e+06	816106	941380	1.15067e+06	1.07789e+06	627025	622082	472245	759133	923405	928462	905170	656680	553902	546693	471557	456602	294040	820293	509073
3269	N2,N2-dimethylguanosine	Nucleotide	Purine Metabolism, Guanine containing	35137	LC/MS Pos Early	100001412	2210	312.13	2140-67-2	92919		HMDB04824	491900	954498	749803	590104	477726	493832	517442	422585	418701	705295	859160	791834	637213	578348	453054	390702	449171	1.1411e+06	897074	827105	594593	533121	592602	428123	471712	839939	782321	636922	575115	463335	451523	377672	330722	419086	320355	397550	294333
365	N2,N5-diacetylornithine	Amino Acid	Urea cycle; Arginine and Proline Metabolism	43591	LC/MS Neg	100004575	1367	215.104	39825-23-5	10398396			83788.3	128972	99960.9	87966.5	101825	101435	72534.9	62686.8	83326	124431	105596	125781	109714	256205	144906	77450.8	84689.2	139316	128261	129411	125632	153287	80283.1	95466.3	77172.1	174191	147025	123898	103578	103300	61785.9	53755.5	54969.4	73001.4	42077.7	293629	62109.3
3325	N4-acetylcytidine	Nucleotide	Pyrimidine Metabolism, Cytidine containing	35130	LC/MS Pos Early	100001413	1580	286.103	3768-18-1	107461		HMDB05923	537074	912976	1.17973e+06	933135	917897		714374		183651	452680		856262	499134	637570		456805	534572	1.25631e+06	797041	1.27038e+06	1.2132e+06	1.39199e+06	544676	384774	367324	933639	1.12518e+06	1.00892e+06	746845	817144			402550		410933	671097	389043
91	N6,N6,N6-trimethyllysine	Amino Acid	Lysine Metabolism	1498	LC/MS Pos Early	189	2825	189.16	23284-33-5	440120	C03793	HMDB01325	8764873	11441294	10770382	10248919	9889458	12688369	13599001	16187058	13203713	11398562	11884922	10029613	9509768	11347778	15919338	13361435	14454647	18243588	17097168	15281772	14015675	15054593	12101149	30244232	11526155	14863656	15413896	11701508	12263690	13992983	11906012	10851774	9816319	10259879	9870085	14518542	13072663
86	N6-acetyllysine	Amino Acid	Lysine Metabolism	36752	LC/MS Neg	100001734	1059	187.109	692-04-6	92832	C02727	HMDB00206	715192	690100	736624	776490	924931	825447	782621	673362	648466	554970	544499	563868	715830	829825	655193	744148	700333	710269	813089	720027	885057	987133	649189	938638	551489	740504	759831	730478	816014	860247	555238	587174	660006	694500	566516	1.09929e+06	1.18409e+06
3243	N6-carbamoylthreonyladenosine	Nucleotide	Purine Metabolism, Adenine containing	35157	LC/MS Neg	100001415	2164	411.127	24719-82-2	161466		HMDB41623	161834	211909	228629	197918	184170	148137	159414	156712	156608	185754	233799	199997	183327	157269	174009	155244	175787	287065	314958	246552	215664	194589	183746	140758	153266	262920	233271	220772	178468	143091	130842	110800	112437	132450	115440	156330	202432
1054	N6-carboxymethyllysine	Carbohydrate	Advanced Glycation End-product	36713	LC/MS Pos Early	100001768	2500	205.118	5746-04-03	123800			286605	507767	434682	474151	343091	314649	266690	460989	447104	706425	394677	379522	349837	397631	395162	480910	418346	526392	511011	437687	616144	344080	206899	675101	391318	705818	663073	523601	331885	273353	240915	199363	232008	184748	184492	127661
3252	N6-succinyladenosine	Nucleotide	Purine Metabolism, Adenine containing	48130	LC/MS Neg	100001664	980	382.1	4542-23-8	165243		HMDB00912	72541.9	75326.3	128017	118913	116604	95891.7	66886.3	37485.6	48564.8	63179.6	70133.8	102270	64348.3	69988.6	65948.1	42846.1	56847.4	96151.7	122199	126397	118685	105779	39997.8	54545	46873.7	108538	96351.7	88262.3	102444	70973.3	39673.2	41397	99066.6	51377.4	45822.8	35285.5	85675.2
67	N-acetyl-1-methylhistidine*	Amino Acid	Histidine Metabolism	43255	LC/MS Pos Early	100004299	2100	212.103		193270			150024	413212		164873	222313	212701	287490	311323	289818	428920	365901	315955	354841	458571	436810	294941	241001	565273	595233	647094	503976	409238	347578	354187	188650	477178	537277	302644	381747	346573	241185	237798	325834	327053	256093	364743	355406
66	N-acetyl-3-methylhistidine*	Amino Acid	Histidine Metabolism	43256	LC/MS Neg	100002204	1360	210.088	37841-04-6	193270			40223.1	52401.3	59235.1	45852.9	41843.9	70546.6	94751.7	154747	36733.9	55808.2	46943.5	40852.5	28368.2	86308.5	97576.6	61852		90546.2	69870.9	94312.3	66422.3	109090	113360	63994.4						58010.3	54583.4	45511.1		43575.6		324253	163515
30	N-acetylalanine	Amino Acid	Alanine and Aspartate Metabolism	1585	LC/MS Polar	1110	1564.8	130.051	97-69-8	88064	C02847	HMDB00766	10704173	11952909	12009550	11987011	12342056	12434593	10969702	10041931	9726151	10518918	10215782	10068332	12209891	13128135	9787971	10195118	10106747	14808043	13987089	11975698	12394599	12823647	10899809	11782602	9433852	12409448	11050959	10968082	10787449	11097259	8975271	7212519	6.98066e+06	6.95277e+06	6241618	12315461	7.53204e+06
3705	N-acetylalliin	Xenobiotics	Food Component/Plant	45404	LC/MS Pos Early	100005367	1348	220.064		.			775299	1.48085e+06	982465	919473	823661	817663	843966	698619	857394	1.33914e+06	1.22621e+06	994823	1.18687e+06	2.25836e+06	903409	373115	1.83942e+06	3.82382e+06	3096910	2.57924e+06	3093081	3.47868e+06	997485	205926	1112655	1.72129e+06	1.67558e+06	1.26734e+06	1.41859e+06	1.36247e+06	1439211	379996	284341	261565	237471	2.21959e+06	562954
360	N-acetylarginine	Amino Acid	Urea cycle; Arginine and Proline Metabolism	33953	LC/MS Pos Early	100001266	2245	217.13	155-84-0	67427	C02562	HMDB04620	988891	1.41398e+06	1.34766e+06	1065849	863783	1.22967e+06	1.19854e+06	1.34487e+06	1.18954e+06	1.10867e+06	1.19363e+06	1.09823e+06	967937	1.42497e+06	1.1767e+06	1.20755e+06	1.13669e+06	1991561	1.86716e+06	1.81022e+06	1.41072e+06	1584253	1.05208e+06	1.9295e+06	966196	1.29922e+06	1.39859e+06	1.08995e+06	1.08155e+06	1.17143e+06	733654	1.17938e+06	1367398	1.51491e+06	1.1843e+06	1.67193e+06	1.79169e+06
35	N-acetylaspartate (NAA)	Amino Acid	Alanine and Aspartate Metabolism	22185	LC/MS Polar	100000787	3143	174.041	997-55-7;997-55-7	65065	C01042	HMDB00812	6228283	7081870	7.15808e+06	7049063	6.91975e+06	7.67158e+06	7.27759e+06	6779517	10249358	2.21904e+06	8208205	8113000	8495390	10354774	8890557	9154638	8195322	12022193	9086973	9102662	2.40852e+06	10849178	8.26704e+06	10526816	11457129	11636153	9727440	9887631	9635731	10623857	9981973	7.55457e+06	8.03246e+06	7.86191e+06	7901031	11226365	8.17115e+06
50	N-acetyl-aspartyl-glutamate (NAAG)	Amino Acid	Glutamate Metabolism	35665	LC/MS Pos Early	100001612	1035	305.098	3106-85-2	5255	C12270	HMDB01067	186442	331553	212241	218643	198909	119026	184677	219686	217790	328964	275358	162060	116996	146352	218312	172274	178199	351074	348467	299473	242497	195501	180937	208501	177419	288802	316174	307668	237864	190009	158578		87040	110189	94632.8	200107
3313	N-acetyl-beta-alanine	Nucleotide	Pyrimidine Metabolism, Uracil containing	37432	LC/MS Neg	100002102	773	130.051	3025-95-4	76406	C01073		497423	464101	380100	371871	367381	422494	365497	482193	287280	505687	541916	499188	678919	569035	333888	357688	543128	736798	678423	706948	722670	380708	500015	599929	373762	487785	558778	528295	413592	273530	329417	472068	336420	319073	354537	413668	429654
443	N-acetylcarnosine	Peptide	Dipeptide Derivative	43488	LC/MS Neg	100004046	1235	267.11	56353-15-2	9903482		HMDB12881	1.24331e+06	1.60137e+06	1.71676e+06	1.74308e+06	1.74788e+06	2.00131e+06	1.38775e+06	1.21307e+06	972808	1.23361e+06	1360311	1.25357e+06	1.27611e+06	1.62617e+06	1.19902e+06	1.12106e+06	1.11748e+06	1.67047e+06	1.66942e+06	1.79898e+06	1.87199e+06	1.78277e+06	1.14237e+06	1.42799e+06	1.02328e+06	1.74945e+06	1.5303e+06	1.55075e+06	1.36257e+06	1.36725e+06	810222	772682	1.08239e+06	972808	1.23777e+06	1.77018e+06	1.62552e+06
361	N-acetylcitrulline	Amino Acid	Urea cycle; Arginine and Proline Metabolism	48434	LC/MS Neg	100001577	940	216.099	33965-42-3	656979	C15532	HMDB00856	88852.2	159564	149745	115340	77079.8	167924	128339	126669	123629	195988	177043	121971	140388	307186	175483	81136.6	100580	244500	195548	186363	131370	202827	111436	209258	50913.4	136361	115857	92810.8	60597.2	94629.5	50917.9	56869.1		69579.6	48147.5	435069	137082
1053	N-acetylglucosamine/N-acetylgalactosamine	Carbohydrate	Aminosugar Metabolism	46539	LC/MS Pos Early	100006435	715	222.097		24139		HMDB00215	1.22491e+06	1768727	1414258	1.35604e+06	1.43874e+06	1.10876e+06	1061821	1.14648e+06	962543	1118396	1.03955e+06	1.32284e+06	985166	1.21339e+06	1.22308e+06	1.18268e+06	1.08869e+06	1570204	1.72648e+06	1.49611e+06	1.36943e+06	1.13511e+06	799013	1.23024e+06	1.12925e+06	1.95033e+06	1.80028e+06	1.6339e+06	1.45315e+06	1.10181e+06	982821	1.28876e+06	1.60419e+06	1.32887e+06	1.21217e+06	770110	1.37967e+06
1050	N-acetylglucosaminylasparagine	Carbohydrate	Aminosugar Metabolism	48149	LC/MS Pos Early	1215	1212	336.14	2776-93-4	123826	C04540	HMDB00489		173951	161239	139519	92217.6	114316	82377.2	70496.7	59941.6	110337	140646	109948	109483	103315	82273.4	93160.7	85432.6	158622	144248	130627	63145.6		71212.4	73977.1		141065	139023	179108	150388	77123.2	65614.2	117312	120419	125400	107879		96809.4
42	N-acetylglutamate	Amino Acid	Glutamate Metabolism	15720	LC/MS Polar	100000282	3106	188.056	5817-08-03	70914	C00624	HMDB01138	359021	450392	297335	302554	467885	583390	480904	397377	503857	378658	375351	332105	839224	1.26713e+06	551611	453148	366202	469467	346233	234776	446838	1.01245e+06	528831	1.1843e+06	288828	383171	275215	266054	444087	566999	356334	197277	221340	146792	191457	471219	261040
43	N-acetylglutamine	Amino Acid	Glutamate Metabolism	33943	LC/MS Polar	100001253	2140	187.072	2490-97-3	182230	C02716	HMDB06029	159641	306063	314150	268067	263015	248869	226574	218747	250023	199295	164253	203076	217442	276244	305465	136411	145370	420986	354255	224320	242603	332002	190062	223143	142078	298021	137832	235683	229740	266991	166566	91411.9	156678	110356	106193	197113	73932
2	N-acetylglycine	Amino Acid	Glycine, Serine and Threonine Metabolism	27710	LC/MS Pos Early	100001006	826	118.05	543-24-8	10972		HMDB00532	6155198	6.61569e+06	7097591	9372479	8580046	5794786	4.72691e+06	4951891	6.93358e+06	15560466	15938072	13961711	12122237	10083307	7181073	5.26208e+06	5.06145e+06	6032557	6.91556e+06	7.05255e+06	9347231	6355254	4.66809e+06	4470103	5.67551e+06	6.9133e+06	8475035	9115401	11514141	8392028	4.97791e+06	4.61847e+06	5646631	5.48414e+06	5.02598e+06	7.24823e+06	4208732
65	N-acetylhistidine	Amino Acid	Histidine Metabolism	33946	LC/MS Neg	100001293	900	196.073	39145-52-3	75619	C02997	HMDB32055	144438	163826	282121	277714	232649	172367	150593	94266	115483	140594	118988	215816	151947	154351	142917	128078	115282	164807	141301	140567	239231	161487	103658	128877	123405	262632	255090	214989	198376	188298	84357.3		190890	185103	103163	292373	170386
209	N-acetylkynurenine (2)	Amino Acid	Tryptophan Metabolism	48757	LC/MS Neg	100006378	2378	249.088		.			60969.2	59832.2			24119.8	92017.8	88345.6	56573.5						186838	62380.3		53152.5	68315.5	39211.1		79098.9	110873	39926.6	96989.5	23598.6	69787.4	54894.4			94792.1						790482
244	N-acetylleucine	Amino Acid	Leucine, Isoleucine and Valine Metabolism	1587	LC/MS Neg	1082	2400	172.098	1188-21-2	70912	C02710	HMDB11756	142387	207350	212485	120993	134431	169352	136145	119156	177639	206131	151649	196411	228870	312305	176258	137194	177643	201660	159457	150710	157947	179293	163570	212140	164961	186676	136962	158980	141917	170426	102491	136185	162745	118022	75762.4	432540	216395
310	N-acetylmethionine	Amino Acid	Methionine, Cysteine, SAM and Taurine Metabolism	1589	LC/MS Neg	1083	1787	190.054	65-82-7	448580	C02712	HMDB11745	663816	1.14212e+06	942940	676383	735377	1.06078e+06	534974	741999	773105	904296	1.02259e+06	913245	1.05404e+06	1.3049e+06	777671	583844	783720	1.20157e+06	1.16741e+06	1.03299e+06	944457	1.09639e+06	704827	1.16084e+06	644446	1.25438e+06	949581	940074	861919	784196	605670	557860	646873	666713	447473	1.5913e+06	980114
1039	N-acetylneuraminate	Carbohydrate	Aminosugar Metabolism	32377	LC/MS Pos Early	1162	660	310.113	131-48-6	439197	C00270	HMDB00230	482783	995031	1.37658e+06	1.07834e+06	656240	806250	356316	376200	640636	747273	781238	808881	621735		454275	357063	689116	1.05052e+06	1.21047e+06	1058767	896832	1080580	263748	512672	524805	1.35238e+06	1.19862e+06	1.36895e+06	765009	567146	456186	595754	397502	560321	389013	290102	445050
110	N-acetylphenylalanine	Amino Acid	Phenylalanine Metabolism	33950	LC/MS Neg	100001256	2597	206.082	2018-61-3	74839	C03519	HMDB00512	256110	360212	293275	251663	263047	355304	258521	208293	236978	320485	245267	242604	253858	317503	328147	205378	217516	383642	334694	271867	296969	303559	242772	267190	206737	358767	289107	259368	219867	281433	180411	223738	269055	226435	191726	537937	286907
395	N-acetylputrescine	Amino Acid	Polyamine Metabolism	37496	LC/MS Pos Early	192	2230	131.118	18233-70-0	122356	C02714	HMDB02064	555113	763372	648749	637861	625212	653182	738454	578285	535802	672802	641085	530764	539036	711893	1.21433e+06	661796	656837	889434	805142	735232	803610	746469	687333	632796	628277	829214	812773	649208	675883	610257	639284	552311	612458	610988	596906	785447	708322
3915	N-acetyl-S-allyl-L-cysteine	Xenobiotics	Food Component/Plant	47136	LC/MS Neg	100005818	2237	202.054	23127-41-5	152467			190449	181220	113698	112784	106371	128157	120814	84557.5	71987.3	95144.4	64508.8	52287.2	178709	327603	68753.2	41785	590566	493724	372922	360185	477639	461920	79375.6		134178	144865	101838	59669.1	96693.6	98322.9	129139					186536	91705.3
10	N-acetylserine	Amino Acid	Glycine, Serine and Threonine Metabolism	37076	LC/MS Polar	100001851	2000	146.046	97-14-3	65249		HMDB02931	9345623	10649659	11194018	12427012	11359937	16954076	9214243	11347921	11265552	10306013	9397993	10058424	11793581	22716614	9456056	8225411	9193802	14439970	16787642	14837141	12965767	17956822	10429016	12712252	10004844	13149685	11508119	12510055	12753735	12777497	8922290	6752163	7.41534e+06	6564764	6255757	18545136	8563689
339	N-acetyltaurine	Amino Acid	Methionine, Cysteine, SAM and Taurine Metabolism	48187	LC/MS Neg	100005466	800	166.018		159864			469013	719222	858532	713061	671862	563136	493478	375628	471673	567663	532046	705536	531168	489584	490605	365970	433884	768171	762695	679239	748384	528985	367468	405736	425327	850026	759593	797789	553484	482615	365923	395664	444904	386016	380739	395445	356690
17	N-acetylthreonine	Amino Acid	Glycine, Serine and Threonine Metabolism	33939	LC/MS Neg	100001274	821.6	160.061	17093-74-2	152204			2.33408e+06	3.10128e+06	3213598	2738272	2428745	3.16412e+06	2.14793e+06	2186558	3.18499e+06	3.04884e+06	3.67764e+06	2520046	2.91278e+06	2.58732e+06	3.5877e+06	2.40459e+06	2.44266e+06	3.63876e+06	4.9615e+06	4.7878e+06	2.97535e+06	3111910	2.79579e+06	2.4461e+06	2.32258e+06	3938951	3.46056e+06	3459261	2659292	2.16422e+06	2.22076e+06	2414057	1.97971e+06	2186558	1.55267e+06	2.99672e+06	2703583
197	N-acetyltryptophan	Amino Acid	Tryptophan Metabolism	33959	LC/MS Neg	100001254	2630	245.093	1218-34-4	700653	C03137	HMDB13713	160011	232542	134315	130988	160437	221821	149172	130647	164241	160826	86484	79423.9	126145	167844	143889	121012	175799	268228	202054	166218	189200	219040	132977	216768	153609	209119	139335	135148	146481	157223	64516.5	167651	198243	166218	138150	334736	202426
125	N-acetyltyrosine	Amino Acid	Tyrosine Metabolism	32390	LC/MS Neg	100001104	1680	222.077	537-55-3	68310		HMDB00866	135361	105807		101905	120382	209737	148817	114081	106672	78947.2	86918.7	127671	100045	101446	134213	109109	140124	128911	127603		115218	121742	119822	160203	81177.7	134406	93985.3	140628	87313.2	88042.7	78538.7	113954	121631	100127	86015.8	170920	159476
298	N-acetylvaline	Amino Acid	Leucine, Isoleucine and Valine Metabolism	1591	LC/MS Neg	1084	1704	158.082	96-81-1	66789		HMDB11757	294744	351478	352797	327616	305890	305737	233115	273128	363760	302293	411149	365632	357927	326842	327522	257650	394979	481418	568680	472682	400765	350882	343986	467246	263217	430941	309193	370095	314918	261444	241358	202886	317792	266946	210005	408294	338458
4212	naproxen	Xenobiotics	Drug	12122	LC/MS Neg	1384	4155	229.087	22204-53-1	156391	C01517	HMDB01923	1.1649e+06	1076691	873606	917932	688293	774238	369931																								734559744
33	N-carbamoylalanine	Amino Acid	Alanine and Aspartate Metabolism	52340	LC/MS Pos Early	100006369	1005	133.061	77340-50-2	426409			145781	201118	116780	155975	130479	102209	74313.4	134348	174036	245751	271336	230427	187856	216793	135546	150224	68918.6	62536.5	95163.6	83024	70081.8	56534.9	59073.4	122765	156606	301038	277961	190523	255875	243033	132600	343610	399232	379247	380428	61978	336462
363	N-delta-acetylornithine	Amino Acid	Urea cycle; Arginine and Proline Metabolism	43249	LC/MS Neg	100004523	858	173.093		9920500			1.86348e+06	1.57305e+06	1.83135e+06	1.7844e+06	2.07258e+06	2.07591e+06	1.91013e+06	2.19906e+06	2.67025e+06	1.99775e+06	2.08105e+06	1.94834e+06	1.80692e+06	1.8482e+06	2.47781e+06	2.12564e+06	2105648	2.12843e+06	2.32153e+06	2287914	2.30812e+06	2.3072e+06	2.11285e+06	2.31461e+06	2.15755e+06	2.18517e+06	2.20433e+06	2.29181e+06	2193899	2.00876e+06	2.07198e+06	1417854	937230	1.84841e+06	1.23646e+06	2.66024e+06	1.93904e+06
213	N-formylanthranilic acid	Amino Acid	Tryptophan Metabolism	43549	LC/MS Neg	100004561	2150	164.035	3342-77-6	101399	C05653	HMDB04089	93872.1	92624.2	85062.1	110983	97945.2	149970	163321	121522	79679	180112	176538	236297	260286	269386	155028	72780.8	157650	146014	179926	153909	148256	157111	111942	233330	120238	164394	140568	167516	120307	124781	112058	144182	98326.9	131009	89303.1	699812	136160
311	N-formylmethionine	Amino Acid	Methionine, Cysteine, SAM and Taurine Metabolism	2829	LC/MS Neg	194	1543.8	176.039	4289-98-9	439750	C03145	HMDB01015	1.74893e+06	2358765	2294823	2.01987e+06	1.99116e+06	1.93738e+06	1.75859e+06	1.84339e+06	1.70416e+06	2.06967e+06	2.29638e+06	2.09954e+06	2.31495e+06	2.20733e+06	1.82699e+06	1553695	1.75141e+06	2425785	2.35849e+06	2.28769e+06	2.1147e+06	1.98134e+06	1.72304e+06	2.11367e+06	1.54193e+06	2512559	2.12102e+06	1.98761e+06	1.80941e+06	1.66311e+06	1.47044e+06	1.27552e+06	1.45118e+06	1.66065e+06	1287439	3.75014e+06	1.73411e+06
176	N-formylphenylalanine	Amino Acid	Tyrosine Metabolism	48433	LC/MS Neg	100006056	2360	192.067	13200-85-6	759256			223890	75166.9	99759.1	72071.8	78113.5	111930	65001.3	72965.2	190282	143372	95688.8	53206.4	77844.4	110522	115686	82686.1	92199.7	150861	154856	102242	105814	150988	107522	119934	90869.9	192086	87982.9	120080	44877.6	84383.5	77526.7	85165.3	125200	112606	102974	216018	183271
3352	nicotinamide	Cofactors and Vitamins	Nicotinate and Nicotinamide Metabolism	594	LC/MS Pos Early	432	1942	123.055	98-92-0	936	C00153	HMDB01406	1.78733e+06	4.29856e+06	5200583	1474578	2.53974e+06	2794271	2.61296e+06	2.10383e+06	4948127	3.44576e+06	5.07247e+06	7850718	2.70482e+06	1.81355e+06	1664030	1588671	3677844	1.89128e+06	1.41955e+06	1.4509e+06	1.38316e+06	3.34943e+06	2.085e+06	1.40866e+06	2.37119e+06	8560372	2.55738e+06	5804597	1.88342e+06	2.55757e+06	1.62252e+06	3079160	2140376	1.98405e+06	1.88988e+06	679382	1.20374e+06
1332	N-linoleoylglycine	Lipid	Fatty Acid Metabolism(Acyl Glycine)	32462	LC/MS Neg	1506	5510	336.254	2764-03-06	6433346					334541	241734	153698		145448	154185	93196	333811	544853	594687	229017	64731.1	143564	183114	167096	227424	228730	217257	132290			150714	143546	405475	288911	146761	121112	123308	83667.8	69766.2	60566.7
372	N-methylproline	Amino Acid	Urea cycle; Arginine and Proline Metabolism	37431	LC/MS Pos Early	100001956	1335	130.086	475-11-6	557			1.25769e+06	1.37369e+06	1.21391e+06	1197625	1.27035e+06	1220497	1.01413e+06	1.29438e+06	16571106	15106255	16548914	15161875	14694468	14187435	11220777	7141760	1.89832e+06	2149787	2064431	1963078	1.85334e+06	1951791	1.86751e+06	1.94829e+06	15215228	14381439	14777698	12530997	13067982	11170835	7959692	1.29112e+06	1.37769e+06	1.41558e+06	1.26656e+06	2.13522e+06	1.27964e+06
1570	N-oleoylserine	Lipid	Endocannabinoid	57664	LC/MS Neg	100015641	5600	368.281		.			182756		354010	304230	387228	276507	210944	103121	111326	278381			357572	312654	229974	188031	217208	292743		309173	367166	214221	271005	223797	163171	308355	347809	380818	277640	198495	143754	161918	120888	142099	101142	203926	239439
1554	N-oleoyltaurine	Lipid	Endocannabinoid	39732	LC/MS Neg	100003119	5610	388.253	52514-04-2	6437033					348075		396263	193811				320860		865733	558714	346537				345028	459358	759345	514071	151723			119767	739862		253114	421691	163113		238554	188267	120129	209627	380485
1328	N-palmitoylglycine	Lipid	Fatty Acid Metabolism(Acyl Glycine)	42092	LC/MS Neg	100003686	5580	312.254	2441-41-0	151008		HMDB13034	463353	508770	801589	746100	548179	240486	307411	220418	343936	603056	867764	933664	878451	396246	333612	252120	443461	665106	759846	720050	493028	233666	275605	505713	500917	576886	657798	653388	490809	227375	292360	334475	228684	353920	187978	252815	254659
1569	N-palmitoylserine	Lipid	Endocannabinoid	57659	LC/MS Neg	100015640	5557	342.265	58725-46-5;474943-14-1	6453686			992722		964218	926524	1.28605e+06	882536	722359	336539	327380			872799	569215	678704	645706	691049	775920			475271	1.18929e+06	622226	589885	974256	917012	1.09651e+06	971682	698936	909390	942927	535284	571272	481456	553561		444698	582788
1556	N-palmitoyltaurine	Lipid	Endocannabinoid	39835	LC/MS Neg	100003239	5560	362.237	83982-06-3	.			132812		268058	434517	349864	210660			59091.2			464803	388126	383196		38895	88541.1		200418	297777	464910	273311	89278.4	113008	151288	365563	382725	440930	404612	173902
1555	N-stearoyltaurine	Lipid	Endocannabinoid	39730	LC/MS Neg	100003240	5782	390.268	63155-80-6	168274			63285.6		155276	154912	181177	134201			65764.1	117156		136644	246313	202634	70562.4			109216	168413	229006	242572	158701	88320.5		82563.7	168333	154191	190095	201067	106426			45798.5			94521.8
108	N-trimethyl 5-aminovalerate	Amino Acid	Lysine Metabolism	57687	LC/MS Pos Early	100015962	2186	160.133		.			10284041	10810095	11330104	9996298	9512519	11114413	11187579	11089555	15793142	14351611	14204693	12549371	12290941	12596542	17317224	12219837	16488292	19015888	16696560	16190331	14516824	14963307	12070068	17086954	15075650	15292083	14620305	12534364	13368404	10928869	13294586	12114263	13223523	13403986	11739361	8756552	12905580
3539	o-cresol sulfate	Xenobiotics	Benzoate Metabolism	36845	LC/MS Neg	100001806	2796	187.007		11615528							21609.1		94369	21193.9						22240.6		76377.3	55907.2	55373.2		38946.2	28991.9	34049.7		156156	49526.7	70504.2	60591.6	33804.9		31479.1		42127.1
1262	octadecanedioate	Lipid	Fatty Acid, Dicarboxylate	36754	LC/MS Neg	100001615	5043	313.238	871-70-5	70095		HMDB00782	1.30273e+06	4.12581e+06	6.33965e+06	6710527	5.35641e+06	2.54512e+06	1.58641e+06		1.25672e+06	5956855	11808001	18641138	21311940	12965286	2.55137e+06	1.07528e+06	945105	4.43832e+06	5810054	5822510	4.24344e+06	2086506	1.07299e+06	1.82027e+06	1.22326e+06	4.10948e+06	4731182	5.14547e+06	3.72722e+06	2.01867e+06	937054	989743	1.2647e+06	1.24709e+06	1314483		1.3314e+06
1338	octanoylcarnitine (C8)	Lipid	Fatty Acid Metabolism(Acyl Carnitine)	33936	LC/MS Pos Late	100001247	950	288.217	3671-77-0	123701	C02838	HMDB00791	1.69678e+06	7.47672e+06	3.73686e+06	2.03793e+06	1.13385e+06	1410823	1.44962e+06	1.3805e+06	2083724	10089139	5194853	4.32446e+06	2442813	2.12972e+06	3.25993e+06	1.59529e+06	1698815	7764006	3.87415e+06	3059581	1.39463e+06	2.07127e+06	2.31418e+06	1.5368e+06	2.14184e+06	7.39781e+06	3.77327e+06	2.08822e+06	1.31782e+06	1.2649e+06	2.05299e+06	1.8398e+06	3.28515e+06	2.79758e+06	2.28556e+06	1565370	1010505
4326	O-desmethyltramadol	Xenobiotics	Drug	53239	LC/MS Pos Early	100006382	3045	250.18	73986-53-5	130829		HMDB60997
4310	O-desmethyltramadol glucuronide	Xenobiotics	Drug	52357	LC/MS Pos Early	100006383	2741	426.212	383891-39-2	.
1543	oleoyl ethanolamide	Lipid	Endocannabinoid	38102	LC/MS Neg	1137	6450	324.291	11-58-0;111-58-0	5283454		HMDB02088	258000	613488	553208	579172	393402	199175	340241	259139	345881	671297	897677	691548	594674	389160	402053	262864	444432	756600	827045	760830	319949	289102	367442	480433	365992	764883	590375	666249	400593	271553	271136	299590	343145	279616	273585	459818	235696
1351	oleoylcarnitine (C18:1)	Lipid	Fatty Acid Metabolism(Acyl Carnitine)	35160	LC/MS Pos Late	100001501	1423	426.358	38677-66-6	6441392		HMDB05065	989916	3299059	3369184	3.1564e+06	1.73863e+06	1.25186e+06	927065	935876	1088820	3925448	3.89684e+06	4.41031e+06	3.09778e+06	1.62718e+06	1.75096e+06	965561	1.0255e+06	3.67288e+06	3.29146e+06	3.09526e+06	1.70775e+06	958265	1.06382e+06	1.04783e+06	1.1002e+06	3.20257e+06	2.59807e+06	2.24645e+06	1.50716e+06	975659	827066	873387	1.20585e+06	1293483	1.28119e+06	1.15309e+06	725028
1391	oleoylcholine	Lipid	Fatty Acid Metabolism (Acyl Choline)	53260	LC/MS Pos Late	100009331	1449	368.352		.																																				640483	916783
3497	O-methylcatechol sulfate	Xenobiotics	Benzoate Metabolism	46111	LC/MS Neg	100004208	2344	203.002		22473		HMDB60013	1.58329e+06	2.56089e+06	2.29282e+06	2202726	1.77955e+06	1.45698e+06	1.417e+06	2.83156e+06	1059979	1.24241e+06	1.06156e+06	1057016	1064403	861375	1.44686e+06	1.22335e+06	2.48158e+06	3943850	4067671	3911681	3206709	2472803	2.6713e+06	2.03484e+06	1.84886e+06	3.60683e+06	3078950	2746464	1.92322e+06	1449345	1.30838e+06	2.12573e+06	1.91599e+06	2.02889e+06	1487192	911863	1.34627e+06
349	ornithine	Amino Acid	Urea cycle; Arginine and Proline Metabolism	1493	LC/MS Pos Early	444	2800	133.097	3184-13-2	6262	C00077	HMDB03374	166456368	140067360	142197632	143893024	147442064	204060656	172472496	169259968	175271696	120536608	123260080	118745784	159976528	204297136	131063280	159110592	158352288	139405856	131557440	120229200	139829472	194261040	168793200	239773936	168974880	141705008	144795424	129022752	157836080	186136304	153175712	131366376	108088320	112112448	111898192	245693952	183180352
3281	orotate	Nucleotide	Pyrimidine Metabolism, Orotate containing	1505	LC/MS Polar	445	1638.1	155.01	50887-69-9	967	C00295	HMDB00226	1.59282e+06	2882147	2.44966e+06	2.171e+06	2.26048e+06	2.50771e+06	1.5206e+06	1.66796e+06	1.8285e+06	2.45978e+06	1.86026e+06	2.08316e+06	1.44352e+06	1.56746e+06	1501306	1.56138e+06	1.80679e+06	2798288	2.44242e+06	2.06924e+06	1.8596e+06	2.10409e+06	1502668	1.7244e+06	1.64232e+06	3.06506e+06	2.00963e+06	2.05746e+06	1.84503e+06	1.99592e+06	1.29625e+06	1.16418e+06	1.28412e+06	1.26781e+06	1.07195e+06	1.7275e+06	1.24863e+06
3283	orotidine	Nucleotide	Pyrimidine Metabolism, Orotate containing	35172	LC/MS Polar	100001416	2250	287.052	314-50-1	92751		HMDB00788	250666	389824	291194	247340	304119	354893	283729	248602	186826	312611	189999	260963	210126	211250	344944	273233	214852	495745	414379	415894	397984	322009	295220	249887	252147	391848	334804	342761	213750	161702	174082	363815	358567	336613	327693	245203	238909
4404	O-sulfo-L-tyrosine	Xenobiotics	Chemical	45413	LC/MS Neg	100005384	990	260.023		514186			1.79695e+06	2.04026e+06	2.30424e+06	2.52446e+06	2.18167e+06	1.64339e+06	1.55995e+06	1.41619e+06	1.5929e+06	1.72209e+06	1856138	2045366	1.47011e+06	1.36563e+06	1466715	1.33945e+06	2.06504e+06	2.7569e+06	3.07504e+06	3.00237e+06	2.61095e+06	2.03369e+06	1.4722e+06	1.76911e+06	1.66905e+06	2.88109e+06	2.29781e+06	2616294	1.91724e+06	1.40434e+06	1.21022e+06	1.6928e+06	1.31478e+06	1.42929e+06	1.28134e+06	1.03594e+06	1.62896e+06
3394	oxalate (ethanedioate)	Cofactors and Vitamins	Ascorbate and Aldarate Metabolism	20694	LC/MS Neg	100000841	603	88.988	144-62-7	971	C00209	HMDB02329	12561273	12302090	12459050	12542779	12931314	14197301	14406180	14300328	15172895	9633870	14191858	14566739	12921955	11362905	14861911	14543286	18458658	21511402	25238126	21304716	16148817	18252372	18709660	18162886	18700980	22616202	21745668	20151332	18954072	17744130	15756753	14712793	18895444	18963610	21375212	9943326	18235424
1347	palmitoleoylcarnitine (C16:1)*	Lipid	Fatty Acid Metabolism(Acyl Carnitine)	53223	LC/MS Pos Late	100009406	1357	398.327		71464547			229526	1.54482e+06	1.33263e+06	1.22077e+06	630147	355470			266031	2.30407e+06	2.15387e+06	2.49924e+06	1.53848e+06	579159	615630	175925		1.8908e+06	1.23528e+06	1.29414e+06	460483	231825	277940	226641		1.15065e+06	1.05119e+06	821134	356485	266511	112851		268661	270618	309935
1546	palmitoyl ethanolamide	Lipid	Endocannabinoid	38165	LC/MS Neg	1489	6300	298.275	544-31-0	4671	C16512	HMDB02100	449326	711001	656893	667673	624582	325416	472975	383536	515388	622961	876263	636607	664047	589356	512525	382925	708728	761900	891220	1.03516e+06	505081	564667	500285	624491	686541	867280	804941	894818	682941	518560	396492	327250	350493	389193	323788	418599	466777
1346	palmitoylcarnitine (C16)	Lipid	Fatty Acid Metabolism(Acyl Carnitine)	44681	LC/MS Pos Late	100000776	1425	400.342	6865-14-1	461	C02990	HMDB00222	783067	1.66407e+06	1.9046e+06	1.80658e+06	1.32952e+06	1.01958e+06	553602	356287	736349	1727019	1.88377e+06	2523775	2.05063e+06	1.46568e+06	888292	610047	818372	1.57519e+06	1.95196e+06	1.69979e+06	1323316	946485	723606	708176	866940	1.83643e+06	1.66409e+06	1.56775e+06	1.21993e+06	991304	595987	614631	890800	837546	870639	958210	694929
1390	palmitoylcholine	Lipid	Fatty Acid Metabolism (Acyl Choline)	52944	LC/MS Pos Late	100009233	1482	342.337		151731							146508	277599						321550					406331					224016										488572		705967	872541		565624
3379	pantothenate	Cofactors and Vitamins	Pantothenate and CoA Metabolism	1508	LC/MS Neg	1024	1498.7	218.103	137-08-6	6613	C00864	HMDB00210	1.68001e+06	3.47335e+06	1.87155e+06	2.09246e+06	2.03439e+06	2.72387e+06	2.00569e+06	2834462	3.08747e+06	3036271	3.61216e+06	2349844	4270611	3194564	4221889	1950022	2.21113e+06	5.74866e+06	4844447	5080969	2.59624e+06	4.24939e+06	3511170	1.72386e+06	2.07923e+06	2.42918e+06	2.17063e+06	2.14041e+06	2.19544e+06	1.8899e+06	2.761e+06	3.65145e+06	2834178	3.35928e+06	2.59008e+06	3.98493e+06	2.58148e+06
3551	paraxanthine	Xenobiotics	Xanthine Metabolism	18254	LC/MS Neg	100000453	2279	179.058	611-59-6	4687	C13747	HMDB01860	1.97436e+06	1.37428e+06	1.30397e+06	1.21769e+06	933629	825058	1839159	1.16558e+06	804912	413918	745523	482789	383526	267528	1.35088e+06	1.53452e+06	2028254	1.22525e+06	1.50908e+06	1.50659e+06	1.26426e+06	1.01512e+06	1.5761e+06	747268	944142	675458	646601	545130	670864	298968	1.00084e+06	2.55478e+06	1.2987e+06	1.57416e+06	1049151	1.10409e+06	1191543
6109	PC(12:0/18:1)	Phosphatidylcholine	Ester	54335	GC-FID	100010483	.	.		.			0.5266	1.2046	0.5305	0.7132		0.5529		0.4797	0.5121	0.8594	0.7621	0.6595	0.4937			0.5261	0.7724	1.3342	1.1036				0.6692	0.7685	0.648	0.9952	0.7333	0.5927	0.5406		0.5377
6110	PC(12:0/18:2)	Phosphatidylcholine	Ester	53290	GC-FID	100009438	.	.		.			0.5423	0.7894		0.5845			0.6294	0.3287	0.5329	0.7753	0.7565	0.4028			0.512	0.4185	0.4501	0.6986	0.4617				0.398	0.4642	0.4178	0.893	0.4846	0.47			0.4395	0.3799	0.4707				0.3412
6111	PC(12:0/18:3)	Phosphatidylcholine	Ester	53821	GC-FID	100009969	.	.		.
6116	PC(12:0/20:4)	Phosphatidylcholine	Ester	53488	GC-FID	100009636	.	.		.																								0.3968
6122	PC(14:0/14:0)	Phosphatidylcholine	Ester	53293	GC-FID	100009441	.	.		.			0.2606	0.3278	0.3232	0.3046					0.1986								0.3259	0.3598				0.2402	0.3166	0.3502	0.2567	0.2752	0.2828	0.2867	0.2051	0.2555	0.1951			0.2321			0.1629
6124	PC(14:0/16:1)	Phosphatidylcholine	Ester	54151	GC-FID	100010299	.	.		.			0.6585	0.8825	0.6348	0.6626	0.5832	0.6401	0.4505			0.7693		0.5537		0.4258		0.5175	1.282	1.0578	0.9823	0.8061	0.8839	0.9185	0.7877	1.087	0.8019	0.8165	0.5266	0.5795	0.6938	0.5214	0.5345	0.6583	0.6647	0.6599	0.6898	0.5319	0.6096
6125	PC(14:0/18:1)	Phosphatidylcholine	Ester	53996	GC-FID	100010144	.	.		.			8.2943	10.883	8.0074	8.1199	6.6412	8.1459	6.4639	5.4341	6.0273	6.5972	5.3544	5.9065	5.5059	4.7459	4.6969	5.611	11.3572	10.1259	9.413	7.6869	8.0266	8.6404	9.0448	11.1996	8.2338	9.2886	9.1109	9.1109	6.819	8.2485	6.8372	7.1455	6.6387	6.385	6.4408	5.9909	6.7726
6126	PC(14:0/18:2)	Phosphatidylcholine	Ester	54152	GC-FID	100010300	.	.		.			12.2018	11.9361	11.0912	10.6751	9.0292	10.5571	11.0735	10.5295	9.8572	9.8221	9.8105	8.9301	8.2369	7.9958	8.6692	10.4907	11.307	10.8123	10.0418	7.7275	9.6982	8.7366	11.9216	13.886	12.4793	13.0885	11.3487	11.7299	10.2129	11.0473	11.1442	11.2344	10.5993	9.7898	9.4291	8.6433	9.7574
6127	PC(14:0/18:3)	Phosphatidylcholine	Ester	53294	GC-FID	100009442	.	.		.																			0.3979					0.3756		0.4859								0.4586	0.3921
6129	PC(14:0/20:1)	Phosphatidylcholine	Ester	54337	GC-FID	100010485	.	.		.
6130	PC(14:0/20:2)	Phosphatidylcholine	Ester	53652	GC-FID	100009800	.	.		.					0.3598																							0.5839		0.3995					0.4133	0.409			0.4375
6131	PC(14:0/20:3)	Phosphatidylcholine	Ester	53823	GC-FID	100009971	.	.		.			2.3163	1.9566	1.8748	1.8422	1.7317	1.8992	1.7252	1.4057	2.3543	1.7645	1.6315	1.7268	1.8596	1.8048	1.2839	1.8865	2.1893	2.3348	2.0119	1.5502	1.5869	1.8073	2.7106	3.0164	3.0381	2.4528	3.1478	2.2776	2.0378	2.5204	2.46	1.7154	2.5951	2.1708	2.2048	1.4716	2.5799
6132	PC(14:0/20:4)	Phosphatidylcholine	Ester	54338	GC-FID	100010486	.	.		.			9.1826	8.7112	8.9413	8.0512	6.9372	8.1847	8.5892	8.6849	9.3148	9.2672	7.4395	6.9966	6.5434	6.9065	8.1242	9.392	10.0792	10.2611	10.1151	7.838	9.1655	8.5037	11.2381	12.5934	10.6416	11.28	11.2847	11.3719	8.5744	10.1931	9.3456	13.9838	13.5975	11.2085	12.5205	10.9162	11.6907
6136	PC(14:0/22:4)	Phosphatidylcholine	Ester	54153	GC-FID	100010301	.	.		.			0.8131		1.3128	1.2061		0.7981	1.2715	0.9152	1.1221	1.3539		0.7728	1.1491			0.8654	1.0642		0.8846		0.859	0.7725	1.2634	1.1893	1.3147	0.9511		1.0878	0.9597	0.8445	0.9929	0.9629	1.1745	1.2214	0.9584	1.0819	1.4664
6137	PC(14:0/22:5)	Phosphatidylcholine	Ester	53998	GC-FID	100010146	.	.		.			1.1443	1.2908	0.9619	1.272	1.293	1.0082	1.4167	0.8838	1.623	1.4956	1.189	1.0995	0.8241	0.8803	1.2045	1.2768	1.301	1.2176	1.689	1.6477	1.1729	1.0503	1.5486	1.3249	1.0906	1.3333	1.1794	1.4609	1.3723	1.7083	1.1709	1.7514	1.1743	1.8011	1.595	1.2034	1.504
6138	PC(14:0/22:6)	Phosphatidylcholine	Ester	53999	GC-FID	100010147	.	.		.								1.4385		2.1321	1.8625	2.5036		2.0351	1.725	1.5534		2.4453	1.6369				1.4684	1.8324	1.7181	2.1315	2.2124		2.1014	2.1253		2.5263	2.0266	3.4654	2.3234	2.812	3.1582	2.8943	2.8353
6139	PC(15:0/14:1)	Phosphatidylcholine	Ester	54524	GC-FID	100010672	.	.		.
6140	PC(15:0/16:1)	Phosphatidylcholine	Ester	54525	GC-FID	100010673	.	.		.																															0.6366
6141	PC(15:0/18:1)	Phosphatidylcholine	Ester	54526	GC-FID	100010674	.	.		.			1.3078	1.7264	1.329	1.2735	1.2278	1.6402	1.2138	0.7889	1.2233	1.1105	1.0716	1.0801	1.0257	0.8621	0.8338	1.1981	1.5269	1.417	1.5987	1.0465	1.587	1.303	1.3383	2.0165	1.7495	1.693	1.5424	1.2755	1.5112	1.7514	1.4474	0.7376	0.774	0.7311	0.5589	0.7787	0.9323
6142	PC(15:0/18:2)	Phosphatidylcholine	Ester	54154	GC-FID	100010302	.	.		.			1.7009	2.1768	1.6192	1.5616	1.445	1.7188	1.7999	1.2972	1.5945	1.9429	1.2277	1.4087	1.8382	1.4114	1.4371	1.6262	1.3383	1.2864	1.0897	0.9476	0.9222	1.2965	1.6553	1.8968	1.7922	1.8197	2.1983	1.9212	1.9041	2.092	1.9358	1.2917	1.1193	0.9457	1.2444	1.0398	0.9519
6144	PC(15:0/20:3)	Phosphatidylcholine	Ester	54339	GC-FID	100010487	.	.		.			1.1421		1.0671	0.9314		0.9418											0.754				0.6806		0.6779	1.0182	0.8608	1.0659	0.9292	0.7832	1.0883		0.546
6145	PC(15:0/20:4)	Phosphatidylcholine	Ester	53295	GC-FID	100009443	.	.		.			1.1829		1.6474	1.1289	1.0686	1.2123	1.194	0.8911	1.1255	1.2706	0.9814	1.3479	1.055	0.907	1.0812	0.8765	1.2097	1.2289	1.047	0.8492	0.7941	1.0696	1.177	1.1978	1.355	2.0878	1.4938	1.0478	1.0994	1.3451	1.1742	1.465	1.1358	0.9041	1.0124	1.046	0.9495
6146	PC(15:0/20:5)	Phosphatidylcholine	Ester	54156	GC-FID	100010304	.	.		.
6148	PC(15:0/22:5)	Phosphatidylcholine	Ester	54000	GC-FID	100010148	.	.		.
6149	PC(15:0/22:6)	Phosphatidylcholine	Ester	53654	GC-FID	100009802	.	.		.																																			0.7179
6150	PC(16:0/12:0)	Phosphatidylcholine	Ester	54527	GC-FID	100010675	.	.		.			1.0873	1.1064	1.0011	0.8336	0.731	0.7365	0.7124	0.5855	0.7923	0.9521	1.2074	0.8174	0.7519	0.5598	0.8431	0.7877	1.2677	1.5003	0.9021	0.9011	0.7101	0.7685	0.8468	0.934	1.0967	1.4068	1.0005	1.0736	0.6994	0.7371	0.7466	0.7625	1.1784	0.7319	0.9701	0.5551	0.7865
6151	PC(16:0/14:0)	Phosphatidylcholine	Ester	53490	GC-FID	100009638	.	.		.			4.8331	3.8462	4.0627	3.9788	2.8261	3.3983	2.3826	1.9743	2.534	2.7636	2.9733	2.3779	2.2235	2.1501	2.1216	1.9777	6.4675	5.8179	4.946	4.9477	3.6494	3.8267	3.9971	7.5765	4.4201	4.215	3.7148	3.4207	3.2663	3.1646	3.1994	3.5211	4.0337	3.4447	4.4915	2.2064	4.905
6152	PC(16:0/14:1)	Phosphatidylcholine	Ester	54340	GC-FID	100010488	.	.		.																			0.4373		0.4977					0.7957
6153	PC(16:0/16:0)	Phosphatidylcholine	Ester	53655	GC-FID	100009803	.	.		.			36.1775	42.8139	34.4079	41.287	31.8992	32.834	32.4941	34.3977	39.1184	42.4229	37.0664	34.9709	33.5363	29.2425	32.4894	35.2128	31.9259	39.9804	39.7703	48.3818	32.8572	31.3143	31.9561	41.4616	36.5119	39.9958	41.0569	37.3122	36.1657	38.6752	34.9456	39.8155	41.8463	40.3249	47.1023	31.6559	36.8947
6043	PC(16:0/16:1)	Phosphatidylcholine	Ester	53491	GC-FID	100009639	.	.		.			10.463	11.5175	9.4457	10.5829	8.9306	10.2677	7.0438	5.6722	7.8697	8.1745	7.6059	7.9759	7.5116	7.4011	6.9401	7.8191	25.1682	23.5522	21.4016	17.4694	18.693	21.7115	15.7455	20.2336	11.7451	12.2338	10.3939	11.2009	10.1432	12.2594	8.8118	13.2361	14.9293	12.6411	15.5698	6.3	17.0316
6044	PC(16:0/18:0)	Phosphatidylcholine	Ester	54157	GC-FID	100010305	.	.		.			29.2888	37.5415	28.6012	32.9685	24.4201	27.9855	27.2944	27.9279	32.5888	32.7612	31.9018	27.4403	28.7	24.6587	22.8485	26.3421	30.1293	36.9773	39.2148	47.4889	33.0939	28.7304	29.0415	36.0412	29.9104	34.8093	40.497	31.0737	29.2387	35.1651	28.0439	35.3721	31.8057	35.2785	36.2061	26.5191	30.5065
6045	PC(16:0/18:1)	Phosphatidylcholine	Ester	53656	GC-FID	100009804	.	.		.			249.24	282.43	226.654	225.115	194.59	264.254	220.165	194.606	211.34	215.896	188.383	204.528	178.721	192.432	189.281	193.238	351.39	328.841	314.804	240.376	296.667	296.305	314.706	344.328	273.76	293.631	283.072	272.439	234.822	301.24	244.006	283.451	280.908	269.126	277.631	210.606	295.929
6046	PC(16:0/18:2)	Phosphatidylcholine	Ester	54341	GC-FID	100010489	.	.		.			605.758	543.062	468.817	481.818	410.404	497.362	560.48	571.759	593.97	521.333	450.858	474.969	414.916	440.24	474.613	574.387	521.346	454.422	423.701	314.929	377.264	422.036	532.005	689.568	623.992	593.87	539.797	524.71	459.517	536.155	536.57	695.004	615.258	574.913	548.509	449.068	594.788
6047	PC(16:0/18:3)	Phosphatidylcholine	Ester	53825	GC-FID	100009973	.	.		.			7.03	6.6424	5.4307	5.0028	4.6833	6.0365	5.5553	6.6807	6.8849	7.0963	5.6134	6.1086	5.9485	5.6286	4.4707	8.2407	13.4155	12.3023	10.4343	8.0163	9.3382	9.5048	8.3699	15.5348	8.6781	7.2011	7.6478	6.5492	5.9009	7.6756	6.265	12.4986	12.4775	11.6194	12.4039	7.1471	16.087
6048	PC(16:0/18:4)	Phosphatidylcholine	Ester	54001	GC-FID	100010149	.	.		.
6049	PC(16:0/20:1)	Phosphatidylcholine	Ester	53657	GC-FID	100009805	.	.		.			1.0445	1.1397	1.2579	0.7185	0.7624	0.9991	1.0134	0.9268	1.1424	1.2386	1.2193	1.1574	1.0152	1.0837	0.7686	0.8171	0.8789	1.0126	0.9425	1.2689	0.9276	0.935	1.1571	1.1659	1.4234	1.7845	1.2794	1.3765	1.3085	1.5104	0.9808	1.1428	1.2117	1.2088	1.1741	0.9211	1.31
6050	PC(16:0/20:2)	Phosphatidylcholine	Ester	54528	GC-FID	100010676	.	.		.			7.2398	6.5097	5.757	6.1669	5.2085	6.9047	5.6372	5.6137	7.1115	7.3961	5.7144	6.1456	4.9879	5.9915	4.6808	4.7117	7.3282	7.3511	7.2004	5.2723	6.0362	6.8891	7.4804	8.7478	7.4909	7.8921	7.1117	6.874	6.625	7.4687	6.1263	10.0957	9.8932	9.1848	9.0348	4.4301	9.3724
6051	PC(16:0/20:3)	Phosphatidylcholine	Ester	53296	GC-FID	100009444	.	.		.			72.9823	72.6842	66.3283	67.1122	60.5649	72.5358	65.1289	57.8804	82.7205	75.1504	61.9301	72.2348	64.3998	65.6469	49.6518	55.6108	69.9436	76.454	71.0541	53.4089	63.7879	72.5556	82.4012	94.5689	90.8099	88.1382	83.5639	90.2082	76.4746	91.3821	75.4689	100.957	114.901	96.6454	99.8474	49.496	120.262
6052	PC(16:0/20:4)	Phosphatidylcholine	Ester	54158	GC-FID	100010306	.	.		.			221.635	216.917	200.889	201.167	179.302	213.575	193.398	203.22	241.494	232.406	178.291	212.079	180.723	184.098	181.515	198.059	254.152	232.486	229.565	167.726	202.741	222.207	248.52	245.1	242.054	264.96	246.324	250.488	220.787	256.559	211.333	377.46	382.288	341.971	336.495	238.638	369.24
6055	PC(16:0/22:2)	Phosphatidylcholine	Ester	54002	GC-FID	100010150	.	.		.
6056	PC(16:0/22:4)	Phosphatidylcholine	Ester	54161	GC-FID	100010309	.	.		.			6.4996	7.1093	7.1093	6.8631	5.9477	8.1089	7.63	5.7597	7.7034	7.4856	6.9197	7.5487	6.1821	6.7368	6.0527	5.8729	6.9806	7.3714	7.2272	4.689	8.0326	6.9174	7.3662	6.7853	7.2735	9.5322	7.5493	8.7431	7.2781	8.3056	7.0444	14.0731	14.8756	15.3016	12.0434	11.5589	14.1147
6057	PC(16:0/22:5)	Phosphatidylcholine	Ester	54529	GC-FID	100010677	.	.		.			19.6971	27.86	22.5083	22.7683	23.7703	25.03	22.2877	19.2631	33.6837	30.1738	27.3141	26.2013	24.1803	23.1951	20.7284	27.6079	24.7142	25.1209	23.4012	18.6248	22.0489	19.1401	23.6758	22.1912	22.2956	28.575	25.1523	29.6238	27.116	26.8493	23.5277	42.3915	37.4615	40.0882	34.5913	28.984	41.9609
6058	PC(16:0/22:6)	Phosphatidylcholine	Ester	54003	GC-FID	100010151	.	.		.			43.6889	52.0828	45.1908	43.1934	42.4652	53.9401	52.6124	47.4763	62.1389	59.084	52.0921	61.7517	43.9131	47.3064	41.6076	51.3773	50.4296	57.577	48.8592	41.6964	45.6745	42.9707	42.3998	54.126	61.4955	65.3552	54.0402	64.5855	51.7653	63.1454	42.952	109.376	101.936	92.2184	95.4915	79.4335	117.103
6059	PC(17:0/14:1)	Phosphatidylcholine	Ester	54342	GC-FID	100010490	.	.		.
6060	PC(17:0/16:1)	Phosphatidylcholine	Ester	53658	GC-FID	100009806	.	.		.
6061	PC(17:0/18:1)	Phosphatidylcholine	Ester	54162	GC-FID	100010310	.	.		.			1.694	2.2239	1.5635	1.9357	1.1664	1.8983	1.9783	1.724	1.7136	1.7055	2.0228	1.4693	1.4452	1.5066	1.3834	1.2878	2.0052	2.0252	1.9924	1.9597	2.1872	1.7835	2.0298	2.9727	2.6095	2.8712	2.7022	2.6154	2.7921	3.1625	2.1997	1.1646	1.5224	1.4232	1.3669	1.2819	1.3357
6062	PC(17:0/18:2)	Phosphatidylcholine	Ester	54163	GC-FID	100010311	.	.		.			3.8528	4.2703	3.751	4.2083	3.0451	3.845	3.947	3.6034	4.5449	3.8966	3.4711	3.1222	3.0404	3.1122	3.062	3.6445	3.7907	3.7572	3.5442	2.7137	2.3391	3.0628	3.4191	5.4183	5.6161	6.1696	5.1764	5.1555	4.5635	5.0385	4.3575	3.4247	3.0825	2.9991	3.0145	2.8063	2.7298
6063	PC(17:0/18:3)	Phosphatidylcholine	Ester	53297	GC-FID	100009445	.	.		.																							0.6806
6064	PC(17:0/20:3)	Phosphatidylcholine	Ester	54343	GC-FID	100010491	.	.		.			1.1677	1.3964	1.2845	1.2366	1.0686	1.39	1.158	0.9994	1.6446	0.9072	0.9928	1.523	1.3647	1.4462	1.0862	1.1183	1.0376	1.272	1.0427	1.074	0.9979	1.0696	1.0531	1.299	1.5084	1.7136	1.8208	1.7781	1.0994	2.0277	1.3838	1.2325	1.29	1.1134	0.8999	0.7091	1.0789
6065	PC(17:0/20:4)	Phosphatidylcholine	Ester	53826	GC-FID	100009974	.	.		.			2.529	1.7169	2.3476	2.7624	2.3442	3.6085	2.1924	1.6692	3.4853	2.3429	2.1561	2.8785	2.3268	2.9078	2.0721	2.0144	2.7364	2.4923	2.4918	1.9522	2.0127	1.9443	2.1321	3.7021	3.4452	4.1559	3.5646	3.064	3.1631	5.2258	3.2619	3.5485	2.8773	2.5608	2.5975	2.4466	2.8627
6066	PC(17:0/20:5)	Phosphatidylcholine	Ester	53298	GC-FID	100009446	.	.		.																										0.7693		0.8141
6067	PC(17:0/22:4)	Phosphatidylcholine	Ester	53827	GC-FID	100009975	.	.		.
6068	PC(17:0/22:5)	Phosphatidylcholine	Ester	54344	GC-FID	100010492	.	.		.
6069	PC(17:0/22:6)	Phosphatidylcholine	Ester	53659	GC-FID	100009807	.	.		.			0.5257					0.7102																				0.6565										0.5496
6070	PC(18:0/12:0)	Phosphatidylcholine	Ester	53828	GC-FID	100009976	.	.		.			0.5169	0.6876	0.684			0.4662						0.519			0.5775		0.6637	0.6486	0.8113		0.3716			0.5154	0.8303	0.7402	0.7025		0.4445		0.6274	0.7106	0.4695		0.5832		0.6165
6071	PC(18:0/14:0)	Phosphatidylcholine	Ester	54004	GC-FID	100010152	.	.		.			0.6402	0.9382		0.4435		0.6505			0.5515		0.5454	0.5595					0.9557	0.9001	0.9226		0.712	0.6226		1.0792	0.7413	0.7578	0.8768			0.6766	0.5595	0.7032	0.5605	0.7311	0.9185	0.4444	0.685
6073	PC(18:0/16:1)	Phosphatidylcholine	Ester	53830	GC-FID	100009978	.	.		.			0.9756	0.9539	0.8942	0.9629	0.6621	0.7876	0.953	0.6703	0.7571	1.0929	0.9143	0.9495	0.8039	0.7513	0.7439	0.8247	3.0082	2.7308	2.9448	2.278	2.2953	2.2096	1.6676	2.3511	1.1218	1.2524	0.9751	0.9838	1.1039	0.9331	0.8359	1.4735	1.6407	1.6196	1.4648	0.6646	1.7232
6074	PC(18:0/18:0)	Phosphatidylcholine	Ester	53660	GC-FID	100009808	.	.		.			1.5623	1.7374	1.3457	1.8186	1.1994	1.4698	1.1796	1.2781	1.6939	1.5997	1.408	1.6201	1.3078	1.4732	1.2161	1.1981	1.9753	2.5255	2.3383	2.3927	2.1659	1.8436	2.1413	2.291	1.537	2.0247	2.0984	1.6507	1.5251	1.9235	1.7998	1.8752	2.1749	2.3932	2.0503	1.4571	2.0592
6075	PC(18:0/18:1)	Phosphatidylcholine	Ester	54530	GC-FID	100010678	.	.		.			31.4919	35.4149	27.5626	27.365	22.1249	29.5797	24.9882	28.5622	29.4373	26.9308	22.8985	25.6596	20.0052	23.445	21.5766	25.6334	52.6389	49.0807	44.5119	34.2418	39.39	38.3134	41.6663	56.6132	38.243	40.3801	35.7144	35.5863	29.9022	33.3124	28.8343	39.014	38.2684	37.2963	37.2886	24.0834	38.238
6076	PC(18:0/18:2)	Phosphatidylcholine	Ester	54345	GC-FID	100010493	.	.		.			203.194	180.115	149.835	159.827	128.352	155.949	163.279	184.487	200.255	166.954	148.954	163.832	128.482	147.961	134.475	177.956	204.214	183.094	163.755	122.943	138.464	147.792	167.834	257.247	209.679	201.719	174.552	175.42	153.917	165.781	164.233	246.418	221.836	213.773	202.691	145.379	218.695
6077	PC(18:0/18:3)	Phosphatidylcholine	Ester	54164	GC-FID	100010312	.	.		.			1.995	1.2859	1.3059	1.1059	1.0277	1.2009	1.2795	1.2996	1.9097	1.2201	1.2598	1.412	1.4779	1.1827	1.2179	1.8234	5.4047	4.5483	4.1035	2.921	3.7443	3.3606	2.3236	5.0672	1.984	1.9639	1.6198	2.1639	1.432	1.8474	1.6092	3.0455	3.2346	3.1703	3.5417	1.5446	5.0387
6078	PC(18:0/18:4)	Phosphatidylcholine	Ester	54165	GC-FID	100010313	.	.		.
6079	PC(18:0/20:0)	Phosphatidylcholine	Ester	54166	GC-FID	100010314	.	.		.			0.6929	0.951	0.6577	0.7743	0.7525	0.9445	0.8252	0.81	1.1162	0.78	0.7756	0.7098	0.6211	0.5416		0.7875	1.006	0.9795	0.8709	0.8221	0.8369	0.8852	0.7435	0.9467	0.8532	0.891	1.0691	0.7221	0.7178	0.9588	0.6716	0.9246	1.3518	0.834	0.7764	0.9116	1.0184
6080	PC(18:0/20:1)	Phosphatidylcholine	Ester	53299	GC-FID	100009447	.	.		.
6081	PC(18:0/20:2)	Phosphatidylcholine	Ester	53300	GC-FID	100009448	.	.		.			1.4494	1.4165	1.1694	1.2087	1.0858	1.3261	1.3796	1.2365	1.8845	1.2774	0.9281	1.3758	0.9622	1.2773	0.9947	1.2415	2.2571	2.1747	1.8332	1.7057	1.7171	2.1431	1.8181	2.345	1.7509	1.8879	1.4562	1.5334	1.2432	1.6736	1.6929	2.4814	2.1181	2.2664	1.998	0.8082	2.3379
6082	PC(18:0/20:3)	Phosphatidylcholine	Ester	54531	GC-FID	100010679	.	.		.			20.5542	18.7858	19.309	19.1359	16.1273	20.5539	16.0025	17.0912	26.5001	23.8373	18.9009	24.7006	18.5378	20.9514	15.0935	17.0455	26.8515	26.8055	24.2548	19.7646	21.6062	23.2333	24.4725	30.7436	25.5483	25.8611	23.9463	25.033	20.4683	24.6761	19.4863	31.7166	37.6139	28.0928	35.4294	15.2124	39.6545
6083	PC(18:0/20:4)	Phosphatidylcholine	Ester	54167	GC-FID	100010315	.	.		.			77.7822	77.3338	72.8605	75.6107	62.7814	78.6848	64.3395	75.4538	94.7757	88.417	70.5395	89.5237	64.8036	78.3504	65.6178	78.2103	100.034	98.3342	95.1563	72.5065	85.5706	84.9801	86.5604	92.3479	87.1176	95.12	86.0837	89.0569	81.7146	86.1701	74.2751	145.794	163.666	133.11	135.414	94.9264	149.463
6087	PC(18:0/22:4)	Phosphatidylcholine	Ester	53831	GC-FID	100009979	.	.		.			1.4404	1.8113	1.3194	1.5732	1.3952	1.4543	1.6091	1.6551	1.9075	1.7273	1.6548	1.6954	1.6934	1.5617	1.735	1.0289	1.7208	2.2314	2.5473	1.8381	1.4198	1.4484	1.6118	1.7863	1.5763	2.0343	1.4873	1.5786	1.3302	1.4493	2.0496	2.4303	2.7291	3.4096	3.1231	2.0688	3.7729
6088	PC(18:0/22:5)	Phosphatidylcholine	Ester	53662	GC-FID	100009810	.	.		.			3.6	4.4059	3.4452	4.1612	3.6628	4.3694	3.6925	3.0931	6.1872	5.429	4.6465	5.458	4.2947	4.0895	3.4966	4.3992	5.9639	5.4377	4.7787	4.6783	4.8316	3.9459	4.4527	4.5838	3.7549	5.0063	4.5205	4.8211	4.0186	4.6049	3.7157	8.066	8.3882	7.7428	7.0198	4.7447	9.4142
6089	PC(18:0/22:6)	Phosphatidylcholine	Ester	54170	GC-FID	100010318	.	.		.			9.3494	10.6607	8.2573	8.7022	8.2625	9.8654	8.7476	7.9289	12.3939	11.9261	9.131	11.6845	8.5017	9.6603	8.2043	9.7192	13.7632	15.0074	12.0771	11.1348	12.8524	11.3572	7.9461	12.4012	9.5155	10.2895	10.5068	10.2392	8.4169	10.8582	7.8248	20.3671	21.7041	20.5841	23.0867	15.1149	29.7931
6091	PC(18:1/16:1)	Phosphatidylcholine	Ester	54346	GC-FID	100010494	.	.		.			9.251	10.1741	9.3699	8.5579	7.8077	11.0117	8.7173	7.6494	7.8296	8.2234	8.025	9.3122	8.0857	7.4244	6.8724	7.3829	13.7378	13.4376	13.004	10.4366	12.2629	11.5975	11.1638	12.9415	9.2321	10.0664	10.2588	11.0403	9.4913	11.3992	8.3322	9.1391	9.9322	9.1047	9.6119	7.8455	9.9234
6092	PC(18:1/18:1)	Phosphatidylcholine	Ester	53832	GC-FID	100009980	.	.		.			17.9446	18.1661	15.0377	15.0375	12.3794	15.6054	16.6517	17.1023	14.6152	14.0802	11.6145	13.2239	10.5878	11.9569	14.0572	14.4114	20.1545	17.5654	16.9887	14.1206	14.9332	15.4418	16.5952	26.7919	18.2863	18.926	17.8213	16.9303	14.3429	17.199	15.8312	15.0164	14.8775	12.9845	15.4349	16.4174	14.4142
6093	PC(18:1/18:2)	Phosphatidylcholine	Ester	53833	GC-FID	100009981	.	.		.			85.2576	72.1688	64.6763	65.7976	51.9383	64.8466	86.6965	102.511	75.5914	60.9291	56.2066	59.4875	48.3683	52.343	61.1526	80.0049	67.3575	59.442	52.3884	41.4159	45.0303	50.2111	61.3358	95.0488	81.9292	80.5165	73.5318	67.5595	60.0578	65.0109	70.1828	74.4344	66.506	60.2723	57.819	62.4261	59.8183
6094	PC(18:1/18:3)	Phosphatidylcholine	Ester	54347	GC-FID	100010495	.	.		.			0.908	1.1868	0.8865	0.8462	0.758	0.919	1.0724	1.8522	1.5371	1.2344	0.9697	0.9116	1.0331	1.0546	0.8527	1.7112	2.0596	1.7623	1.5872	1.5864	1.4775	1.2832	1.1036	2.6505	1.4146	1.0429	1.0563	1.3116	0.9367	1.3648	1.1716	1.4116	1.4184	1.5555	1.4903	1.2158	2.185
6096	PC(18:1/20:1)	Phosphatidylcholine	Ester	53493	GC-FID	100009641	.	.		.
6097	PC(18:1/20:2)	Phosphatidylcholine	Ester	54171	GC-FID	100010319	.	.		.			0.9983	0.8124	0.5871	0.794	0.55	0.7244	0.8367	0.88	0.8442	0.6977	0.7284	0.5767	0.7949	0.6314	0.6371	0.5227	0.897	1.1435	0.7842	0.5977	0.841	0.8622	0.7688	1.0885	0.7681	1.1872	0.8731	0.8256	0.6373	0.9183	0.7591	1.1182	0.8248	0.8691	0.7887	0.6932	0.8189
6098	PC(18:1/20:3)	Phosphatidylcholine	Ester	54532	GC-FID	100010680	.	.		.			9.2344	8.436	8.2309	7.7302	6.6381	8.3318	7.7028	8.1777	7.1698	7.0909	5.0832	6.3198	5.5671	5.7262	4.332	5.9267	7.4833	8.2504	7.3435	6.0284	7.1777	8.2686	7.6864	9.3971	9.475	9.3961	9.306	9.517	7.3213	8.6371	8.0897	7.8443	10.3911	7.2988	8.2475	5.125	9.5209
6099	PC(18:1/20:4)	Phosphatidylcholine	Ester	54172	GC-FID	100010320	.	.		.			27.8793	27.1275	25.2637	25.9553	22.1033	26.3842	26.3435	29.6575	23.9854	24.5865	18.9343	22.9524	19.043	19.6975	19.7581	23.6814	28.5783	25.8532	25.7447	20.1004	24.3264	23.6113	23.3092	27.2173	26.0529	30.72	26.75	28.576	24.2309	26.3549	23.463	29.6822	34.2487	28.1828	30.0284	25.7415	30.7399
6103	PC(18:1/22:4)	Phosphatidylcholine	Ester	53834	GC-FID	100009982	.	.		.														0.8338		0.8137		0.6332								0.4847								1.1539	0.985	0.9356
6104	PC(18:1/22:5)	Phosphatidylcholine	Ester	53663	GC-FID	100009811	.	.		.			1.5686	1.7779	1.2564	1.5082	1.4838	1.5216		1.6708	1.7395	1.8475	1.7024	1.3937	1.1184	1.2765	1.5909	1.5152	1.4298	2.0934	1.3817		1.5125	1.6294	1.8	1.7723	1.4022	1.6382	1.5048	1.426	1.2224	1.2585	1.4832	1.6277	1.9293	1.7825	1.6728	1.5472	2.2413
6105	PC(18:1/22:6)	Phosphatidylcholine	Ester	53496	GC-FID	100009644	.	.		.			3.434	4.1647	2.8331	3.2395	3.6509	3.6127	4.4038	4.3605	2.7447	4.5519	3.8672	3.1659	2.875	3.1171	2.8666	3.3589	2.9664	4.6385	4.193	4.7382	3.1095	4.0287	2.284	3.6816	3.8754	4.259	3.3972	4.2757	3.6387	3.5286	2.4591	4.8637	5.9594	4.2434	5.254	4.4058	7.4236
6106	PC(18:2/14:1)	Phosphatidylcholine	Ester	53303	GC-FID	100009451	.	.		.
6014	PC(18:2/16:1)	Phosphatidylcholine	Ester	54173	GC-FID	100010321	.	.		.			13.141	13.4255	12.5035	12.1838	10.4905	13.7946	14.3626	16.386	13.5493	13.2893	12.4333	13.0739	11.4164	11.0374	10.1905	15.0717	12.5513	11.4759	11.3047	9.304	11.2138	12.0129	13.2694	16.7832	14.8745	15.1418	13.4625	14.7175	12.4475	13.9048	12.8219	13.3334	12.3386	11.4683	10.7436	10.6638	12.7602
6015	PC(18:2/18:2)	Phosphatidylcholine	Ester	53304	GC-FID	100009452	.	.		.			25.9271	22.0027	18.5168	18.0815	14.5071	16.4876	28.7252	39.1748	26.1138	18.9464	17.1935	18.0374	14.7301	15.9351	17.9138	27.6169	22.4513	17.5763	15.7603	12.1469	13.2068	12.3413	16.6297	26.9276	27.8989	23.9146	20.438	19.0138	15.0204	16.4953	22.5693	24.0027	20.7035	18.5103	18.1177	16.1341	17.6319
6016	PC(18:2/18:3)	Phosphatidylcholine	Ester	53835	GC-FID	100009983	.	.		.			0.7926	0.6558	0.7018	0.6856	0.4664	0.6036	0.9129	2.3979	1.2355	0.8897	0.9346	0.6551	0.6586	0.774	0.6342	1.6194	1.1366	1.1698	0.6955	0.7599	0.6992	0.7515	0.7631	1.6599	1.076	0.8798	0.7672	0.7795	0.6055	0.8567	0.8227	1.2978	1.1242	0.8097	1.2362	0.9096	1.132
6018	PC(18:2/20:1)	Phosphatidylcholine	Ester	53305	GC-FID	100009453	.	.		.			0.5266	0.7783		0.6353	0.6167	0.5644		0.646	0.7222					0.4836		0.443						0.4967	0.5651	0.5903	0.4474	0.8236	0.813		0.3686	0.6608	0.5377	0.5395	0.6214		0.5686	0.5792	0.4867
6019	PC(18:2/20:2)	Phosphatidylcholine	Ester	53836	GC-FID	100009984	.	.		.			0.7559	0.5138	0.6896	0.5605	0.508	0.7583	0.5912	0.8145	0.5685	0.7325		0.6096	0.5341	0.494		0.5579	0.7395	0.8889	0.6111	0.672	0.5957	0.6774	0.5001	0.6483	0.6699	0.5158	0.7829	0.6854	0.6295	0.506	0.6952	0.7837	0.7147	0.6816	0.666	0.449	0.7622
6020	PC(18:2/20:3)	Phosphatidylcholine	Ester	53497	GC-FID	100009645	.	.		.			2.7241	2.3415	2.6668	2.4239	2.1077	2.2438	2.1635	2.6873	2.5878	2.2467	2.3751	2.5858	2.3477	2.1018	1.6466	2.2121	3.1428	2.6491	2.649	2.641	1.7694	2.8285	2.6718	3.4715	3.1235	2.6846	2.8098	2.9893	2.3172	2.351	2.589	2.6624	3.2886	2.5554	2.7662	1.7283	3.1678
6021	PC(18:2/20:4)	Phosphatidylcholine	Ester	54533	GC-FID	100010681	.	.		.			10.447	9.8074	8.5207	7.8748	7.2721	7.7983	9.3857	10.1418	10.7722	10.5281	7.6251	9.0978	7.202	7.9096	6.7854	9.2648	12.3634	11.1818	9.5729	7.9906	8.4625	9.3736	9.7004	12.1163	11.7557	11.72	8.689	10.2157	9.0794	9.2888	9.356	13.6281	14.0932	11.4943	12.014	8.8826	11.5739
6025	PC(18:2/22:4)	Phosphatidylcholine	Ester	54535	GC-FID	100010683	.	.		.																																				1.1088
6026	PC(18:2/22:5)	Phosphatidylcholine	Ester	53498	GC-FID	100009646	.	.		.																					0.5743
6027	PC(18:2/22:6)	Phosphatidylcholine	Ester	54349	GC-FID	100010497	.	.		.										1.424									1.3028									1.3569							1.2262			1.415	1.7656
6028	PC(20:0/14:1)	Phosphatidylcholine	Ester	54350	GC-FID	100010498	.	.		.					0.4063		0.3835		0.5632	0.4516				0.3523			0.3772	0.4582	0.3342		0.4026						0.4038		0.3052	0.4212	0.459	0.4276	0.4851	0.4032	0.4834	0.4038	0.4793	0.3183	0.4481
6029	PC(20:0/16:1)	Phosphatidylcholine	Ester	53837	GC-FID	100009985	.	.		.
6030	PC(20:0/18:1)	Phosphatidylcholine	Ester	53306	GC-FID	100009454	.	.		.			1.2463	1.6262	1.1391	1.2735	0.7173	1.0505	0.9688	1.0035	1.1271	1.2046	0.9842	1.0023	0.9687	0.8282	0.7986	0.8606	1.2287	1.6678	1.193	1.3273	1.1042	1.0214	1.1487	1.8271	1.0543	1.6015	1.6488	1.2524	1.1058	1.18	1.3903	1.0218	1.2532	1.0138	0.8748	0.8546	0.9761
6031	PC(20:0/18:2)	Phosphatidylcholine	Ester	53307	GC-FID	100009455	.	.		.			2.6326	3.2184	2.5367	3.0437	2.2287	2.8893	2.6313	3.1558	3.1038	2.5441	2.4666	2.7351	2.0071	1.9337	2.2819	2.8169	2.5754	2.7056	2.322	2.0546	2.2866	2.2909	2.1889	3.7376	2.998	3.9314	2.9029	2.7937	1.9906	2.3412	3.0138	3.2887	3.0997	2.8458	2.5501	2.2525	2.5058
6032	PC(20:0/18:3)	Phosphatidylcholine	Ester	54536	GC-FID	100010684	.	.		.
6036	PC(20:0/20:3)	Phosphatidylcholine	Ester	54175	GC-FID	100010323	.	.		.			0.344																									0.4658						0.4355		0.3953			0.6194
6037	PC(20:0/20:4)	Phosphatidylcholine	Ester	53308	GC-FID	100009456	.	.		.			1.3855	1.3539	1.4711	1.4722	0.9688	1.1345	1.2124	1.5472	1.8025	1.7021	1.0522	1.4496	1.0182	1.1966	1.361	1.3675	1.5672	1.5741	1.3597	1.5705	1.2649	1.1102	1.2679	1.2538	1.3804	1.4267	1.1733	1.5374	1.4807	1.7543	1.3961	1.613	1.8272	1.7148	1.7924	1.2644	1.4228
6040	PC(20:0/22:4)	Phosphatidylcholine	Ester	54177	GC-FID	100010325	.	.		.
6041	PC(20:0/22:5)	Phosphatidylcholine	Ester	54178	GC-FID	100010326	.	.		.
6042	PC(20:0/22:6)	Phosphatidylcholine	Ester	54351	GC-FID	100010499	.	.		.
3532	p-cresol sulfate	Xenobiotics	Benzoate Metabolism	36103	LC/MS Neg	100001315	2890	187.007	3233-57-7	4615423		HMDB11635	264388512	266908640	243167248	223653168	220262576	237838544	294655392	319092800	139209104	136082672	125159264	134272416	171724208	198628368	271296128	193022128	157284064	171398656	189880240	190140016	175277136	166426016	205401568	279310560	193148416	203766864	178574992	169009312	144257792	133968192	125008736	283583392	191583040	202887232	155419568	83311416	128407192
174	p-cresol-glucuronide*	Amino Acid	Tyrosine Metabolism	48841	LC/MS Neg	100006191	2420	283.082	17680-99-8	154035		HMDB11686	394270	477996	435181	392662	318464	235560	987568	817531	190672	430669	451327	526649	617997	636288	841538	273381	196208	511903	406702	283016	191293	146775	388878	599674	418516	320759	265943	137821	105299	106226	231880	563781	132847	119066	76326.2		46356.6
6285	PE(14:0/18:1)	Phosphatidylethanolamine	Ester	54538	GC-FID	100010686	.	.		.
6286	PE(14:0/18:2)	Phosphatidylethanolamine	Ester	54005	GC-FID	100010153	.	.		.
6292	PE(14:0/20:4)	Phosphatidylethanolamine	Ester	54180	GC-FID	100010328	.	.		.
6298	PE(14:0/22:6)	Phosphatidylethanolamine	Ester	53668	GC-FID	100009816	.	.		.
6240	PE(15:0/20:2)	Phosphatidylethanolamine	Ester	53841	GC-FID	100009989	.	.		.				0.2074		0.2338		0.363		0.2577									0.1727							0.2834	0.3567				0.2631		0.231
6349	PE(15:0/22:4)	Phosphatidylethanolamine	Ester	54356	GC-FID	100010504	.	.		.
6351	PE(15:0/22:6)	Phosphatidylethanolamine	Ester	54357	GC-FID	100010505	.	.		.
6355	PE(16:0/16:0)	Phosphatidylethanolamine	Ester	54006	GC-FID	100010154	.	.		.			0.0948	0.0732	0.091	0.0681	0.0809	0.0778		0.0657	0.0649	0.0473	0.0524	0.0503		0.0558			0.1194	0.0809	0.0856		0.095	0.0812	0.0814	0.1451	0.1018	0.089	0.0804	0.0666	0.0663	0.0782	0.0729	0.0743	0.1495	0.1361	0.138		0.1679
6356	PE(16:0/16:1)	Phosphatidylethanolamine	Ester	53672	GC-FID	100009820	.	.		.			0.1412	0.1176	0.1016			0.1605			0.1298							0.1036	0.4499	0.3286	0.2917		0.3396	0.3444	0.2999	0.306	0.1156	0.1218		0.0838		0.1649	0.1403	0.2341	0.2637	0.2698	0.2857		0.4016
6359	PE(16:0/18:1)	Phosphatidylethanolamine	Ester	54007	GC-FID	100010155	.	.		.			2.5213	2.1235	1.9694	1.8198	1.7132	2.5972	1.7826	1.8349	2.4557	1.6013	1.2177	1.2003	1.1864	1.3757	1.9036	2.3851	5.4438	3.8298	3.411	3.0785	3.9665	4.789	4.1943	7.1374	2.502	2.4267	2.0826	2.0554	2.1248	2.9145	2.2049	3.819	4.1882	4.0014	4.2437	1.037	5.3634
6360	PE(16:0/18:2)	Phosphatidylethanolamine	Ester	53502	GC-FID	100009650	.	.		.			3.2937	3.0284	2.7837	2.9684	2.4734	3.5969	3.2572	3.9032	3.9687	2.1151	1.6264	1.599	2.0706	2.0606	3.3844	5.1816	6.3111	4.3468	3.5297	2.6088	4.0622	5.7467	6.1549	8.5418	3.6502	3.1672	2.9847	2.9409	3.176	4.0864	4.0673	7.9732	9.0927	8.0612	8.0616	1.8086	11.217
6361	PE(16:0/18:3)	Phosphatidylethanolamine	Ester	54183	GC-FID	100010331	.	.		.			0.116	0.1115		0.1345	0.1274	0.1353	0.1439	0.1583	0.187	0.1029		0.1038	0.1316	0.1263	0.1591	0.2031	0.3211	0.1593	0.2173	0.2212	0.274	0.2489	0.2104	0.4174	0.1621	0.1918	0.1371		0.1599	0.2431	0.1588	0.3586	0.5612	0.3993	0.4306	0.1206	0.554
6363	PE(16:0/20:1)	Phosphatidylethanolamine	Ester	54185	GC-FID	100010333	.	.		.																																		0.0866					0.0953
6364	PE(16:0/20:2)	Phosphatidylethanolamine	Ester	53315	GC-FID	100009463	.	.		.				0.1107				0.0978		0.1571	0.1059	0.086	0.0713	0.0584				0.1197						0.1208	0.1533	0.1475	0.0917	0.0975	0.1117	0.1248	0.085		0.0879	0.2294	0.2292	0.2205	0.1727		0.2565
6365	PE(16:0/20:3)	Phosphatidylethanolamine	Ester	54543	GC-FID	100010691	.	.		.			0.455	0.4038	0.619	0.3631	0.3002	0.5359	0.5765	0.4207	0.5691	0.4204	0.3523	0.2766	0.2451	0.301	0.3353	0.4578	0.8407	0.6882	0.5615	0.4892	0.6314	0.9041	0.9884	1.0617	0.5509	0.5334	0.6173	0.5316	0.4312	0.6561	0.6467	1.2064	1.2804	1.1586	1.2415	0.267	1.9192
6366	PE(16:0/20:4)	Phosphatidylethanolamine	Ester	54544	GC-FID	100010692	.	.		.			4.0474	4.1337	4.3899	3.2523	3.243	4.4209	3.7959	3.7772	5.4219	2.9023	2.474	2.5634	2.1253	2.4643	3.922	4.578	7.0535	5.7423	5.1386	3.9194	5.1218	7.049	8.5662	7.2685	5.0565	5.0638	4.4229	4.5473	4.132	5.3733	5.7789	9.9956	10.0152	9.8486	9.0882	2.2461	14.5234
6367	PE(16:0/20:5)	Phosphatidylethanolamine	Ester	54008	GC-FID	100010156	.	.		.			0.2009	0.1966	0.1923	0.2576	0.2365	0.291	0.2507		0.3287			0.1518	0.2155			0.245	0.5528	0.447	0.26	0.3004	0.2703	0.3489	0.468	0.397	0.2702	0.3479		0.2325	0.2741	0.2618	0.2774	0.4794	0.4578	0.5322	0.4552		0.7369
6242	PE(16:0/22:4)	Phosphatidylethanolamine	Ester	54358	GC-FID	100010506	.	.		.			0.2767	0.2741	0.4822	0.3091	0.2026	0.3298	0.3557	0.2731	0.4003	0.2404	0.2291	0.1833	0.1817	0.2397	0.3669	0.3696	0.798	0.59	0.4974	0.4854	0.5272	0.6724	0.6489	0.5513	0.4171	0.4397	0.345	0.3741	0.3746	0.3672	0.3876	1.0844	1.3369	1.2641	1.1686	0.1902	1.5402
6243	PE(16:0/22:5)	Phosphatidylethanolamine	Ester	54359	GC-FID	100010507	.	.		.			1.554	1.8298	1.4089	1.6336	1.6532	1.9835	1.7298	1.2175	2.2087	1.7273	0.9504	0.9476	0.915	0.9862	1.9257	2.3214	3.4118	2.8664	2.1162	1.1836	2.7058	3.5729	4.2202	2.8692	1.532	1.5025	1.6428	2.0199	1.6232	1.9519	1.9606	5.0479	4.4743	5.3814	4.8785	1.1682	6.0722
6244	PE(16:0/22:6)	Phosphatidylethanolamine	Ester	53845	GC-FID	100009993	.	.		.			5.4473	4.7838	4.0649	4.2526	3.3812	5.544	4.4608	4.2593	6.5053	4.02	2.603	2.3423	2.5369	3.6865	5.3682	7.6665	7.3671	5.3391	4.1193	5.6859	5.3159	7.2224	8.4609	6.3302	4.7853	4.6673	4.8124	4.4765	4.9175	7.2877	5.6508	17.2611	17.3812	16.5077	15.1821	3.9843	23.6123
6252	PE(17:0/18:1)	Phosphatidylethanolamine	Ester	53317	GC-FID	100009465	.	.		.																			0.2725					0.2464		0.5622	0.2611						0.2203
6253	PE(17:0/18:2)	Phosphatidylethanolamine	Ester	54009	GC-FID	100010157	.	.		.									0.2028										0.3325				0.3247	0.3072	0.2462	0.7409	0.265	0.2171			0.25		0.308	0.2704	0.447	0.3719	0.2749		0.3865
6256	PE(17:0/20:2)	Phosphatidylethanolamine	Ester	54545	GC-FID	100010693	.	.		.			0.8589	0.6876	0.5606	0.7274	0.5844	0.7031	0.6339	0.5904	0.9156	0.5617	0.5483	0.4802	0.5649	0.4982	0.6209	0.6415	0.5606	0.5909	0.3576	0.5806	0.4912	0.5478	0.5671	0.9448	0.9118	0.8674	0.7595	0.9003	0.6577	0.9627	0.7905	0.4536	0.5711	0.5548	0.5417	0.3825	0.4983
6258	PE(17:0/20:4)	Phosphatidylethanolamine	Ester	53503	GC-FID	100009651	.	.		.			0.35					0.3237	0.2916		0.3003					0.2484			0.2997	0.3507	0.2536		0.3056	0.3891	0.3965	0.4873	0.2491	0.2057	0.3014	0.289	0.2656		0.3581	0.4112	0.4736		0.3407		0.3167
6262	PE(17:0/22:4)	Phosphatidylethanolamine	Ester	54010	GC-FID	100010158	.	.		.			0.3359	0.4743	0.2587	0.303	0.4043	0.4246	0.293	0.2878	0.4477	0.3972	0.3052	0.2676	0.3422	0.1949	0.2348	0.3217	0.384		0.2299		0.3576	0.3783	0.3436	0.4672	0.3896	0.3932	0.4125	0.4868	0.4207	0.4861	0.4431	0.3128	0.3397	0.2874	0.362	0.2585	0.3915
6263	PE(17:0/22:5)	Phosphatidylethanolamine	Ester	53505	GC-FID	100009653	.	.		.																									0.141
6264	PE(17:0/22:6)	Phosphatidylethanolamine	Ester	54189	GC-FID	100010337	.	.		.																																			0.2769
6266	PE(18:0/14:1)	Phosphatidylethanolamine	Ester	54190	GC-FID	100010338	.	.		.
6267	PE(18:0/15:0)	Phosphatidylethanolamine	Ester	53506	GC-FID	100009654	.	.		.																										0.2771
6268	PE(18:0/16:0)	Phosphatidylethanolamine	Ester	53507	GC-FID	100009655	.	.		.			0.1262	0.1117	0.1031			0.1126	0.1294		0.1201	0.1164		0.096			0.1166	0.0971	0.2149	0.1506	0.1046		0.1636	0.1631	0.1923	0.2128	0.1164	0.117	0.1559	0.1177		0.171	0.1294	0.1634	0.1745	0.2182	0.1823		0.2298
6269	PE(18:0/16:1)	Phosphatidylethanolamine	Ester	54191	GC-FID	100010339	.	.		.																			0.1184					0.1172	0.1128	0.1429							0.0619			0.0684
6270	PE(18:0/17:0)	Phosphatidylethanolamine	Ester	53508	GC-FID	100009656	.	.		.																			0.2336		0.1961			0.2108					0.2492
6271	PE(18:0/18:0)	Phosphatidylethanolamine	Ester	54547	GC-FID	100010695	.	.		.			0.5355	0.5291	0.4958	0.4318	0.4011	0.5632	0.5582	0.5479	0.5562	0.5702	0.4252	0.469	0.4497	0.4249	0.5599	0.6436	0.7367	0.5622	0.6064	0.4822	0.5748	0.6151	0.681	0.8076	0.6054	0.643	0.651	0.5286	0.5513	0.6928	0.5832	0.8168	0.8393	0.7423	0.8086	0.6151	0.8548
6272	PE(18:0/18:1)	Phosphatidylethanolamine	Ester	54548	GC-FID	100010696	.	.		.			15.7023	13.5643	12.3224	12.9137	12.8318	16.5461	14.0313	13.3277	13.5434	10.4791	9.0611	10.117	10.4808	11.9811	11.5958	13.2146	22.8552	17.6982	18.7233	17.1557	20.2029	21.8549	19.4246	28.1544	16.2431	16.1386	15.5212	14.2042	15.3576	19.6271	13.1856	20.5235	20.7361	18.511	19.7393	10.7132	21.2929
6273	PE(18:0/18:2)	Phosphatidylethanolamine	Ester	54011	GC-FID	100010159	.	.		.			36.3317	30.4706	28.4013	28.9324	27.9445	34.7257	33.4136	41.8324	37.4434	23.5968	21.3786	24.1082	28.8842	28.035	27.2437	42.8206	41.3561	28.9116	26.9034	21.8081	27.8899	33.6011	40.0652	56.76	37.4456	31.8521	33.2051	31.6158	33.244	38.8949	35.4607	57.6013	58.3521	50.5027	48.7079	26.979	57.253
6274	PE(18:0/18:3)	Phosphatidylethanolamine	Ester	53847	GC-FID	100009995	.	.		.			0.4607	0.3937	0.3558	0.3075	0.2983	0.4269	0.4844	0.5884	0.6592	0.4001	0.3368	0.3219	0.4768	0.423	0.5796	0.5872	1.2056	0.6799	0.7351	0.892	0.7313	0.9254	0.6815	1.4821	0.552	0.4957	0.4198	0.3509	0.4533	0.7643	0.5171	1.0822	1.3341	1.1566	1.0334	0.4907	1.564
6276	PE(18:0/20:1)	Phosphatidylethanolamine	Ester	54363	GC-FID	100010511	.	.		.			0.1126	0.1205	0.1691		0.1154	0.1167	0.1168	0.1314	0.1102	0.121		0.1048	0.113	0.1024	0.1122	0.1173	0.1342	0.1657				0.1415	0.1519	0.1783		0.1173	0.1523	0.0968	0.1302	0.1257	0.1176	0.1961	0.205	0.1734	0.1646		0.1886
6277	PE(18:0/20:2)	Phosphatidylethanolamine	Ester	54012	GC-FID	100010160	.	.		.			0.6082	0.5667	0.4896	0.5641	0.5192	0.6778	0.5021	0.5158	0.6039	0.4049	0.3781	0.4609	0.5599	0.511	0.4093	0.4714	0.7835	0.5163	0.5761	0.4964	0.6674	0.6466	0.7931	0.8782	0.6404	0.5992	0.6567	0.5849	0.628	0.7271	0.5827	1.1296	1.1858	1.0301	1.1203	0.3964	1.1982
6278	PE(18:0/20:3)	Phosphatidylethanolamine	Ester	54549	GC-FID	100010697	.	.		.			7.0571	5.1626	6.708	4.9708	5.5002	6.7882	6.7388	5.1531	6.8173	5.0884	4.7182	4.6997	5.1908	5.9676	3.6561	5.1839	7.4147	5.9276	6.0084	5.7474	5.7984	7.9897	7.9783	9.6476	6.6782	6.9365	7.7795	7.1054	5.8902	8.5588	7.1836	10.3468	12.2249	10.4889	12.0907	4.8982	14.6458
6279	PE(18:0/20:4)	Phosphatidylethanolamine	Ester	54013	GC-FID	100010161	.	.		.			24.2284	22.4031	24.3153	19.1405	19.8776	25.3735	22.1124	22.5329	28.7284	19.6775	16.516	18.3505	15.4373	18.4498	20.834	24.4553	30.9168	24.8855	23.3806	21.642	22.6048	29.1911	32.1936	35.9419	27.6873	30.6982	25.1892	28.3002	23.8557	29.0847	26.8069	50.2233	52.9587	47.2563	45.0211	19.4494	58.2857
6305	PE(18:0/20:5)	Phosphatidylethanolamine	Ester	54192	GC-FID	100010340	.	.		.			1.6609	1.4945	1.2268	1.4004	1.1247	1.6131	1.5309	1.1658	2.1428	1.2457	1.1597	1.0677	1.0942	1.5014	1.5552	1.5045	2.8088	2.08	1.5355	1.4098	1.6205	1.8792	2.1333	2.7792	1.6261	1.9302	1.6704	1.5448	1.6307	1.9308	1.3321	2.766	2.645	2.4492	2.425	0.9888	4.1144
6308	PE(18:0/22:4)	Phosphatidylethanolamine	Ester	53674	GC-FID	100009822	.	.		.			0.5792	0.5909	0.7877	0.4956	0.6817	0.7286	0.5816	0.6074	0.85	0.6032	0.4821	0.6135	0.4647	0.6396	0.6291	0.5735	0.9628	0.894	0.688	0.7318	0.7851	0.9156	0.9821	1.0336	0.799	1.0521	0.7956	0.9763	0.6905	1.0341	0.8234	1.5531	1.944	1.6866	1.6633	0.8209	2.141
6309	PE(18:0/22:5)	Phosphatidylethanolamine	Ester	53319	GC-FID	100009467	.	.		.			2.9892	3.9349	2.9506	3.2895	3.5951	3.9711	3.1411	3.4818	3.8609	3.1616	2.6069	3.014	2.6826	3.1172	3.599	3.9732	4.9237	4.1986	3.1616	2.4023	4.4474	4.4479	5.359	4.7477	3.308	3.4703	3.7193	3.9983	2.7522	4.2212	3.3504	7.4574	6.4629	7.2474	7.9241	3.9019	9.0593
6310	PE(18:0/22:6)	Phosphatidylethanolamine	Ester	54193	GC-FID	100010341	.	.		.			7.2039	5.9998	6.0749	6.0951	5.1272	8.04	6.7088	5.4318	9.1886	5.2511	4.7439	4.3359	5.4153	7.364	5.8012	8.1556	8.7215	5.2527	5.4841	7.5149	6.1975	7.282	7.1896	7.7981	6.548	7.793	6.6098	6.7667	6.3946	9.9489	7.1602	17.9968	18.8834	19.6296	17.0493	8.8529	22.742
6311	PE(18:1/14:1)	Phosphatidylethanolamine	Ester	53320	GC-FID	100009468	.	.		.																					0.1162						0.0831
6312	PE(18:1/16:1)	Phosphatidylethanolamine	Ester	54550	GC-FID	100010698	.	.		.			0.1494	0.194	0.1837	0.1568	0.1231	0.1693	0.1858	0.1651	0.1601	0.152	0.1597	0.1715	0.1296	0.1322	0.1834	0.1683	0.275	0.2624	0.2045	0.2078	0.2826	0.2098	0.2481	0.4373	0.1991	0.2369	0.2625	0.1858	0.2285	0.2414	0.1737	0.2436	0.1883	0.1197	0.1695	0.1064	0.1751
6313	PE(18:1/18:1)	Phosphatidylethanolamine	Ester	53321	GC-FID	100009469	.	.		.			1.1984	1.1017	0.8865	0.7119	0.7438	1.1682	1.4638	1.9101	1.5044	0.9111	0.6338	0.7073	0.8711	0.9854	1.3375	1.7315	2.1282	1.3143	1.1618	0.8248	1.4298	1.9472	1.901	6.3085	1.4501	1.3985	1.0101	0.99	1.0505	1.6723	1.1717	1.4689	1.3266	1.1046	1.018	0.9115	1.5314
6314	PE(18:1/18:2)	Phosphatidylethanolamine	Ester	54551	GC-FID	100010699	.	.		.			3.2631	2.715	2.5288	2.2761	2.3622	3.0344	4.3745	6.1237	3.7286	2.0281	1.5176	1.7954	2.3112	2.1797	3.2522	5.9673	4.8119	2.9607	2.5518	1.7429	2.9792	4.1598	5.1054	10.7818	3.4861	3.1904	2.9213	2.5432	3.054	3.8145	3.7475	5.1956	4.6205	3.8568	3.5987	2.0484	5.7868
6315	PE(18:1/18:3)	Phosphatidylethanolamine	Ester	54194	GC-FID	100010342	.	.		.			0.0923						0.1331	0.3175	0.1485	0.1148		0.082		0.0901	0.142	0.2818	0.1525	0.1342	0.1276		0.1181	0.1226	0.1179	0.4806	0.0975	0.1068		0.0541	0.0997	0.1281		0.1569	0.2647	0.1172	0.1257	0.1181	0.232
6317	PE(18:1/20:1)	Phosphatidylethanolamine	Ester	53322	GC-FID	100009470	.	.		.																										0.0912
6318	PE(18:1/20:2)	Phosphatidylethanolamine	Ester	54552	GC-FID	100010700	.	.		.										0.1235									0.0809					0.1102		0.1172											0.0857		0.0949
6319	PE(18:1/20:3)	Phosphatidylethanolamine	Ester	54195	GC-FID	100010343	.	.		.			0.546	0.388	0.515	0.2732	0.3552	0.4019	0.5647	0.455	0.5159	0.3028	0.2441	0.2403	0.2382	0.299	0.2564	0.5059	0.5769	0.5113	0.4523	0.3601	0.4622	0.7542	0.7349	0.9573	0.4109	0.5219	0.5712	0.3551	0.3553	0.5133	0.5068	0.5847	0.6083	0.5542	0.6888	0.2579	0.839
6320	PE(18:1/20:4)	Phosphatidylethanolamine	Ester	54364	GC-FID	100010512	.	.		.			3.487	3.5778	3.9918	2.6035	2.7297	3.7342	3.9845	4.0069	3.8989	2.5209	2.0469	2.2032	1.5734	2.0775	3.5819	4.1218	4.3891	3.2303	3.0166	2.491	3.2591	3.914	5.4723	5.9057	4.0083	4.9666	3.7892	4.2263	3.4108	4.2805	4.2233	5.419	5.0524	4.9436	3.9094	1.9211	5.7886
6321	PE(18:1/20:5)	Phosphatidylethanolamine	Ester	53675	GC-FID	100009823	.	.		.			0.2765			0.2224	0.2096		0.2532		0.2749			0.1108		0.1794	0.348	0.2488	0.3071	0.3512			0.3177	0.2596	0.2687	0.4673	0.2058	0.314	0.2653	0.2379	0.1811	0.3617	0.2812	0.2408			0.357		0.4416
6322	PE(18:1/22:0)	Phosphatidylethanolamine	Ester	55177	GC-FID	100013437	.	.		.			0.9522	2.4198	1.2991	1.0932	0.2996	0.3463	0.9685	1.0292	1.017	2.1968	1.6569	1.3272	0.7005	0.484	1.5677	1.1318	0.7085	2.2766	1.2129	0.5033	0.3254	0.3141	0.7735	1.1166	0.6416	1.9409	1.3893	1.1417	0.3364	0.4225	0.4947	0.5613	0.6474	0.4059	0.4527	0.355	0.2016
6325	PE(18:1/22:4)	Phosphatidylethanolamine	Ester	53323	GC-FID	100009471	.	.		.					0.1583				0.1292																			0.159		0.1161		0.1395		0.2523			0.1483		0.2279
6326	PE(18:1/22:5)	Phosphatidylethanolamine	Ester	53324	GC-FID	100009472	.	.		.			0.3237	0.439	0.3178	0.3318	0.3784	0.343	0.3629	0.3981	0.3249	0.2862	0.238	0.1632		0.2452	0.2915	0.4509	0.5312	0.477	0.431	0.2578	0.4552	0.5	0.6018	0.6394	0.3958	0.3292	0.3824	0.3401	0.3767	0.3224	0.4528	0.7234	0.4714	0.5209	0.3856	0.3024	0.8961
6327	PE(18:1/22:6)	Phosphatidylethanolamine	Ester	53509	GC-FID	100009657	.	.		.			0.7516	0.6876	0.7268	0.8654	0.7239	0.7804	1.1284	0.9252	0.8038	0.7317	0.5269	0.3899	0.6084	0.7121	0.8171	1.2273	1.2336	0.7686	0.7812	1.3521	1.0115	1.0817	1.302	1.1593	0.8056	0.9682	0.59	0.8479	1.018	1.0283	0.8343	2.0618	1.8513	1.5503	1.5713	0.9121	2.269
6328	PE(18:2/14:1)	Phosphatidylethanolamine	Ester	54016	GC-FID	100010164	.	.		.				0.1583	0.0856																					0.0841		0.065
6329	PE(18:2/16:1)	Phosphatidylethanolamine	Ester	53510	GC-FID	100009658	.	.		.			0.2912	0.2262	0.2641	0.282	0.2171	0.2446	0.2853	0.4197	0.3695	0.3978	0.2711	0.3763	0.2799	0.2894	0.2992	0.4508	0.4141	0.3632	0.3841	0.238	0.2218	0.3376	0.4612	0.6018	0.5716	0.5528	0.4315	0.5453	0.43	0.4902	0.4973	0.3927	0.3798	0.3304	0.2812	0.2448	0.3186
6330	PE(18:2/18:2)	Phosphatidylethanolamine	Ester	53325	GC-FID	100009473	.	.		.			0.3017	0.2294	0.187	0.1785	0.1648	0.1965	0.3743	0.9877	0.3348	0.2149	0.1257	0.1368	0.17	0.1761	0.2459	0.6622	0.3641	0.2101	0.1495	0.119	0.1688	0.2327	0.32	0.7964	0.3431	0.2327	0.2423	0.2112	0.194	0.2657	0.314	0.4401	0.3914	0.271	0.2115	0.1824	0.4168
6331	PE(18:2/18:3)	Phosphatidylethanolamine	Ester	54554	GC-FID	100010702	.	.		.										0.1435								0.0649								0.0742
6333	PE(18:2/20:1)	Phosphatidylethanolamine	Ester	54196	GC-FID	100010344	.	.		.
6334	PE(18:2/20:2)	Phosphatidylethanolamine	Ester	54197	GC-FID	100010345	.	.		.
6335	PE(18:2/20:3)	Phosphatidylethanolamine	Ester	54017	GC-FID	100010165	.	.		.																		0.0682	0.0837							0.1464	0.0941
6336	PE(18:2/20:4)	Phosphatidylethanolamine	Ester	54555	GC-FID	100010703	.	.		.			0.3564	0.3949	0.4373	0.2667	0.2308	0.3003	0.3406	0.536	0.4787	0.2651	0.2349	0.2603	0.1787	0.2362	0.4279	0.4996	0.5277	0.3636	0.3198	0.3063	0.2382	0.3936	0.5243	0.7784	0.4333	0.518	0.3	0.398	0.2852	0.3878	0.5371	0.5085	0.5142	0.3934	0.3711	0.2568	0.735
6337	PE(18:2/20:5)	Phosphatidylethanolamine	Ester	54198	GC-FID	100010346	.	.		.
6340	PE(18:2/22:4)	Phosphatidylethanolamine	Ester	53327	GC-FID	100009475	.	.		.
6342	PE(18:2/22:6)	Phosphatidylethanolamine	Ester	53677	GC-FID	100009825	.	.		.
6403	PE(O-16:0/16:0)	Phosphatidylethanolamine	Ether	53849	GC-FID	100009997	.	.		.
6369	PE(O-16:0/18:0)	Phosphatidylethanolamine	Ether	54558	GC-FID	100010706	.	.		.
6370	PE(O-16:0/18:1)	Phosphatidylethanolamine	Ether	54366	GC-FID	100010514	.	.		.			0.2017	0.2064	0.1357	0.1521	0.1334	0.1536	0.201	0.2063	0.1807	0.1936	0.1104	0.2077	0.1271	0.137	0.1306	0.2076	0.275	0.3369	0.2231	0.1786	0.2043	0.1863	0.273	0.3648	0.2434	0.2787	0.1774	0.178	0.2035	0.2238	0.1883	0.2842	0.1883	0.1547	0.2797	0.1783	0.2204
6371	PE(O-16:0/18:2)	Phosphatidylethanolamine	Ether	53850	GC-FID	100009998	.	.		.			0.3363	0.2947	0.2842	0.2229	0.238	0.2411	0.4039	0.4829	0.3113	0.2895	0.2069	0.2252	0.2082	0.2464	0.3744	0.4658	0.5212	0.3573	0.3484	0.2068	0.3237	0.3853	0.5905	0.7455	0.3705	0.4693	0.3487	0.3924	0.306	0.3316	0.4454	0.5538	0.4794	0.406	0.4115	0.2864	0.533
6372	PE(O-16:0/18:3)	Phosphatidylethanolamine	Ether	54018	GC-FID	100010166	.	.		.
6376	PE(O-16:0/20:3)	Phosphatidylethanolamine	Ether	54200	GC-FID	100010348	.	.		.			0.1173	0.0911	0.1348		0.0654	0.0859	0.1765	0.1499	0.1447	0.1096		0.0871		0.1286	0.147	0.1506	0.1684	0.1578	0.1337		0.088	0.1744	0.2192	0.3193	0.1321	0.2009	0.1729	0.1423	0.0987	0.1759	0.208	0.1941	0.1859	0.1969		0.1886	0.2116
6377	PE(O-16:0/20:4)	Phosphatidylethanolamine	Ether	53329	GC-FID	100009477	.	.		.			1.0763	1.1117	1.0008	0.8715	0.6684	0.8394	2.0407	1.6487	1.2126	1.1982	0.81	0.9505	0.6537	0.7933	1.7428	1.7129	1.9487	1.6896	1.4114	1.0425	1.208	1.3366	2.4479	2.4654	1.5627	1.6349	1.5406	1.3531	0.9869	1.2692	2.1763	3.1246	2.8928	2.5669	2.4315	2.1089	2.6503
6378	PE(O-16:0/20:5)	Phosphatidylethanolamine	Ether	53330	GC-FID	100009478	.	.		.									0.2674		0.2391						0.2014	0.1795	0.1802		0.1537				0.208	0.2772	0.193	0.3195							0.2804
6381	PE(O-16:0/22:4)	Phosphatidylethanolamine	Ether	53852	GC-FID	100010000	.	.		.			0.2073	0.2487	0.2866	0.214	0.1793	0.1969	0.3006	0.3267	0.2127	0.1833	0.2059	0.2078	0.1598	0.1846	0.2367	0.2737	0.3604	0.2473	0.3264		0.2347	0.2597	0.5157	0.4032	0.2058	0.4155	0.2809	0.2597	0.2132	0.2443	0.3344	0.3094	0.4014	0.3081	0.4167	0.2287	0.3339
6382	PE(O-16:0/22:5)	Phosphatidylethanolamine	Ether	53331	GC-FID	100009479	.	.		.			0.8058	0.9068	0.8775	0.8301	0.7125	0.8719	1.2419	1.5034	1.187	1.096	0.9389	0.8287	0.5607	0.6793	1.2673	1.442	1.8438	1.6379	1.2475	0.7383	1.2565	1.3542	2.4298	2.1776	1.028	1.1784	1.3337	1.3235	0.8558	1.1154	1.5906	1.9149	1.2471	1.4742	1.2294	1.1729	1.7874
6383	PE(O-16:0/22:6)	Phosphatidylethanolamine	Ether	53332	GC-FID	100009480	.	.		.			1.1992	1.005	0.784	0.7346	0.5792	0.8897	1.34	0.9252	1.2403	1.1824	0.7316	0.6537	0.7292	0.9825	0.8906	1.5564	1.4801	1.1385	0.9834	0.98	0.8424	1.1583	1.3915	1.4345	1.1364	1.269	0.9663	0.8569	1.2247	1.5384	1.206	2.7249	2.0312	2.1811	1.357	2.0636	2.1861
6385	PE(O-18:0/16:0)	Phosphatidylethanolamine	Ether	53333	GC-FID	100009481	.	.		.			0.2625	0.2253	0.2147	0.2262	0.1836	0.2471	0.1928	0.2284	0.2378	0.1637	0.1936	0.1624	0.2237	0.1711	0.1866	0.2272	0.224	0.2624	0.2269	0.2407	0.19	0.2383	0.2564	0.3121	0.2776	0.2468	0.217	0.2188	0.1942	0.2991	0.1877	0.2468	0.2131	0.1783	0.2022	0.1725	0.151
6386	PE(O-18:0/16:1)	Phosphatidylethanolamine	Ether	53334	GC-FID	100009482	.	.		.																									0.0902
6387	PE(O-18:0/18:0)	Phosphatidylethanolamine	Ether	53853	GC-FID	100010001	.	.		.																										0.0973
6388	PE(O-18:0/18:1)	Phosphatidylethanolamine	Ether	53513	GC-FID	100009661	.	.		.			0.6361	0.5127	0.4839	0.4571	0.4186	0.6731	0.5515	0.5243	0.4852	0.4166	0.3254	0.3978	0.3548	0.3276	0.3919	0.4563	0.7995	0.6913	0.5484	0.604	0.5249	0.6996	0.6201	1.297	0.722	0.7943	0.646	0.5056	0.5817	0.6412	0.5648	0.4371	0.4873	0.5127	0.4624	0.3847	0.5335
6389	PE(O-18:0/18:2)	Phosphatidylethanolamine	Ether	54368	GC-FID	100010516	.	.		.			1.0571	0.9278	0.8527	0.9388	0.8238	1.0202	1.1543	1.2218	0.889	0.872	0.5796	0.7315	0.775	0.7426	0.8424	1.1673	1.4171	1.1466	0.9958	0.7694	0.8752	1.0319	1.2586	1.9745	1.272	1.2073	1.2568	1.0691	0.996	1.2358	1.2391	1.3502	1.3085	1.084	1.15	0.9243	1.1341
6390	PE(O-18:0/18:3)	Phosphatidylethanolamine	Ether	54369	GC-FID	100010517	.	.		.																										0.1036
6393	PE(O-18:0/20:2)	Phosphatidylethanolamine	Ether	53515	GC-FID	100009663	.	.		.
6394	PE(O-18:0/20:3)	Phosphatidylethanolamine	Ether	53335	GC-FID	100009483	.	.		.			0.3603	0.2915	0.3858	0.2264	0.2178	0.2556	0.4165	0.3593	0.3194	0.1893	0.2632	0.201	0.2291	0.2343	0.2072	0.2621	0.4175	0.2666	0.2622	0.2557	0.2414	0.2909	0.3588	0.4905	0.3764	0.4068	0.4018	0.456	0.3757	0.3749	0.3952	0.3767	0.4342	0.3398	0.3726	0.2902	0.3404
6395	PE(O-18:0/20:4)	Phosphatidylethanolamine	Ether	54203	GC-FID	100010351	.	.		.			2.073	2.0976	2.2033	1.9074	1.564	2.0874	2.3236	2.3888	2.5616	2.3315	1.686	2.1497	1.7489	2.0577	2.4116	2.8116	3.2333	2.7356	2.8099	2.4108	2.2857	2.49	3.0476	3.7363	3.51	3.8228	3.324	3.4145	2.8237	2.9702	3.2125	3.6423	3.5164	3.5279	3.2356	3.3824	3.5714
6396	PE(O-18:0/20:5)	Phosphatidylethanolamine	Ether	54204	GC-FID	100010352	.	.		.						0.2798			0.3152	0.2223	0.2353	0.2225	0.2837	0.2364	0.2411	0.2484	0.3161	0.3197	0.3232	0.2253	0.2104		0.1827	0.1836	0.2876	0.2687	0.2853	0.3888	0.3566	0.3247	0.2958	0.3724	0.3224	0.3983		0.2019			0.3468
6399	PE(O-18:0/22:4)	Phosphatidylethanolamine	Ether	54019	GC-FID	100010167	.	.		.			0.1641	0.2433	0.239	0.1378	0.1961	0.2338	0.2154	0.2122	0.2837	0.1965	0.1394	0.2068	0.138	0.2259	0.1551	0.2281	0.2114	0.2102	0.1634	0.2631	0.1806	0.2503	0.2692	0.2072	0.3069	0.3453	0.1983	0.2374	0.2204	0.2454	0.1787	0.3902	0.2968	0.3655	0.2536	0.2817	0.3307
6400	PE(O-18:0/22:5)	Phosphatidylethanolamine	Ether	54370	GC-FID	100010518	.	.		.			0.518	0.7719	0.7608	0.5283	0.7032	0.657	0.7137	0.7379	0.6609	0.7071	0.5305	0.479	0.4467	0.5	0.5743	0.8125	0.8887	0.8026	0.5707	0.5599	0.7075	0.7865	0.9135	0.9019	0.716	0.7856	0.7861	0.8947	0.5344	0.899	0.8465	0.8883	0.69	0.7165	0.7544	0.7034	0.8423
6401	PE(O-18:0/22:6)	Phosphatidylethanolamine	Ether	54371	GC-FID	100010519	.	.		.			0.8952	0.8463	0.6423	0.7351	0.6303	0.897	0.9786	0.8648	1.3466	0.8199	0.7377	0.5502	0.6573	0.8653	0.7913	1.1117	1.0438	0.6199	0.6095	0.8578	0.7331	0.9463	0.8762	0.973	1.1983	1.1498	0.9857	1.2813	1.0471	1.3026	0.7904	1.4402	1.3435	1.3055	0.9591	1.9028	1.4712
6465	PE(P-14:0/18:1)	Phosphatidylethanolamine	Plasmalogen	54372	GC-FID	100010520	.	.		.
6409	PE(P-16:0/16:0)	Phosphatidylethanolamine	Plasmalogen	54373	GC-FID	100010521	.	.		.			0.1078	0.1223				0.103	0.1434	0.0698			0.1153				0.1192	0.1439	0.1371	0.1227	0.1481		0.098		0.1303	0.1986	0.1355		0.1673	0.1038		0.1272	0.1135	0.1783	0.108	0.1427		0.0972	0.1291
6410	PE(P-16:0/16:1)	Phosphatidylethanolamine	Plasmalogen	54374	GC-FID	100010522	.	.		.																			0.0979						0.0872	0.1165						0.1106
6411	PE(P-16:0/18:0)	Phosphatidylethanolamine	Plasmalogen	54375	GC-FID	100010523	.	.		.												0.1038					0.0719
6412	PE(P-16:0/18:1)	Phosphatidylethanolamine	Plasmalogen	53336	GC-FID	100009484	.	.		.			1.0595	1.0112	0.9857	0.8362	0.7099	0.9552	1.2575	1.2376	0.9768	1.212	0.8923	1.0134	0.687	0.8389	1.0244	1.2952	1.3477	1.325	1.0456	0.6949	0.9216	1.0505	1.3056	2.1055	1.4883	1.6662	1.3094	1.6215	1.0071	1.3227	1.2279	1.562	1.2783	1.1436	1.0434	1.1707	0.9804
6413	PE(P-16:0/18:2)	Phosphatidylethanolamine	Plasmalogen	54561	GC-FID	100010709	.	.		.			2.6291	2.5468	2.305	2.3037	1.5882	2.1417	3.6334	4.2818	3.0872	2.5431	2.1543	2.4105	2.0937	2.0027	3.2889	4.6841	3.7035	2.9666	2.5795	1.7181	2.13	2.367	3.9934	5.1309	3.6502	3.6648	3.4648	3.6771	2.874	3.1142	4.1444	4.836	3.7844	3.4335	3.0157	3.459	3.0778
6414	PE(P-16:0/18:3)	Phosphatidylethanolamine	Plasmalogen	53854	GC-FID	100010002	.	.		.											0.1169		0.0877	0.0455				0.0812		0.1084				0.0803		0.1234							0.0934	0.1152				0.1072
6416	PE(P-16:0/20:1)	Phosphatidylethanolamine	Plasmalogen	53520	GC-FID	100009668	.	.		.
6417	PE(P-16:0/20:2)	Phosphatidylethanolamine	Plasmalogen	54376	GC-FID	100010524	.	.		.					0.0562															0.081						0.0984	0.0753		0.0845
6418	PE(P-16:0/20:3)	Phosphatidylethanolamine	Plasmalogen	53855	GC-FID	100010003	.	.		.			0.7837	0.7662	0.8493	0.5077	0.4945	0.661	1.36	1.0111	0.8394	0.8966	0.8362	0.7271	0.5796	0.6686	0.9593	1.2669	1.1273	0.9592	0.7866	0.5474	0.6624	0.9112	1.3945	1.883	1.1018	1.3048	1.1963	1.0827	0.8346	1.2029	1.3558	1.1324	0.9002	0.853	0.863	1.105	0.9569
6419	PE(P-16:0/20:4)	Phosphatidylethanolamine	Plasmalogen	54020	GC-FID	100010168	.	.		.			7.8862	9.1099	9.1638	6.2539	5.3845	7.2222	13.575	13.1155	11.3834	9.6805	7.8406	9.0544	6.1013	7.2688	16.6457	15.6255	13.8778	11.5175	9.3406	7.0269	7.5726	9.6511	18.4593	18.6179	10.9742	15.0834	11.0675	12.3447	8.4626	9.7419	16.1789	16.6339	13.5847	13.0605	11.7216	14.0954	13.4956
6420	PE(P-16:0/20:5)	Phosphatidylethanolamine	Plasmalogen	54562	GC-FID	100010710	.	.		.			0.5964	0.5106	0.4321	0.447	0.3984	0.4251	1.1885	0.7035	0.919	0.7916	0.6975	0.5415	0.6512	0.606	1.5218	1.1613	0.7902	0.559	0.4405	0.333	0.2956	0.4746	0.8502	1.2157	0.6381	0.9741	0.6673	0.6263	0.6032	0.6873	1.0186	0.6871	0.5591	0.5547	0.5354	0.5279	0.983
6423	PE(P-16:0/22:4)	Phosphatidylethanolamine	Plasmalogen	54206	GC-FID	100010354	.	.		.			0.9614	1.3106	1.6791	0.9356	0.8208	1.1348	1.0557	1.1689	1.1517	1.155	0.9918	0.9924	0.6537	0.7016	0.9096	0.9941	1.3386	1.2903	1.0142	0.7217	0.7619	1.353	1.2718	1.5134	0.9831	2.4712	1.3417	1.8439	0.9981	1.181	1.0615	2.0249	1.5691	1.5286	1.4713	1.1917	1.7445
6424	PE(P-16:0/22:5)	Phosphatidylethanolamine	Plasmalogen	53521	GC-FID	100009669	.	.		.			3.1223	4.3236	3.3572	2.8633	2.85	3.343	3.6411	4.4226	3.287	4.6263	2.7901	3.3706	2.118	2.6138	4.4356	4.942	6.272	5.2032	3.5051	1.9805	3.6701	4.5	6.3881	5.5748	3.916	4.6602	3.9199	5.0451	3.4674	3.8029	4.252	6.5532	4.5986	4.7732	4.9288	4.2243	5.2201
6425	PE(P-16:0/22:6)	Phosphatidylethanolamine	Plasmalogen	53679	GC-FID	100009827	.	.		.			4.7379	4.5225	4.0021	3.8618	3.1598	3.7234	5.0867	5.2324	6.1488	4.9664	4.0508	3.3609	3.6102	5.0836	5.3273	6.7949	5.9006	4.232	3.9373	4.02	3.5616	4.3862	5.36	5.6213	4.6694	5.8341	4.8511	4.8608	4.2818	5.7717	4.9833	8.6616	6.7705	7.3878	6.3463	8.7636	7.6048
6426	PE(P-16:1/18:1)	Phosphatidylethanolamine	Plasmalogen	54207	GC-FID	100010355	.	.		.												0.0935
6428	PE(P-18:0/16:0)	Phosphatidylethanolamine	Plasmalogen	53337	GC-FID	100009485	.	.		.			0.3123	0.388	0.2757	0.2771	0.318	0.3307	0.364	0.3696	0.4195	0.361	0.2855	0.2778	0.2305	0.2875	0.3318	0.4423	0.5009	0.3819	0.3253	0.2634	0.342	0.3227	0.4352	0.6789	0.535	0.5554	0.4914	0.3879	0.4167	0.5407	0.3912	0.6449	0.5438	0.5149	0.4938	0.4128	0.5541
6429	PE(P-18:0/16:1)	Phosphatidylethanolamine	Plasmalogen	53857	GC-FID	100010005	.	.		.			0.0766	0.1293	0.1137		0.093				0.098	0.1236		0.1029			0.1189		0.1093	0.1233	0.1425		0.1336		0.1353	0.1877	0.1031	0.1404		0.1451		0.142	0.1091	0.1178	0.1224				0.0769
6430	PE(P-18:0/18:0)	Phosphatidylethanolamine	Plasmalogen	53522	GC-FID	100009670	.	.		.																									0.1043	0.1097													0.1071
6431	PE(P-18:0/18:1)	Phosphatidylethanolamine	Plasmalogen	53338	GC-FID	100009486	.	.		.			1.1648	1.3451	1.0789	0.9436	0.8146	1.1926	1.3392	1.3772	1.2713	1.1384	0.9742	1.0563	0.9039	1.019	0.9912	1.3868	1.5627	1.2695	1.2036	0.8963	1.1401	1.2693	1.3756	2.3832	1.8564	2.0683	1.8756	1.5296	1.4889	1.8181	1.5401	1.7125	1.6032	1.3665	1.3048	1.4316	1.3017
6432	PE(P-18:0/18:2)	Phosphatidylethanolamine	Plasmalogen	54377	GC-FID	100010525	.	.		.			4.2945	3.9002	3.5868	3.7337	2.9945	3.5323	4.6061	5.3024	4.4732	4.4096	3.4115	3.6558	3.5397	3.4134	3.7918	5.6755	5.4027	4.335	3.6742	2.9204	3.0452	3.4713	4.8748	7.1109	6.6617	6.4111	6.2932	5.7955	5.004	5.7465	6.0767	6.8259	6.3528	5.6901	5.382	4.8645	5.366
6433	PE(P-18:0/18:3)	Phosphatidylethanolamine	Plasmalogen	53523	GC-FID	100009671	.	.		.			0.0823				0.0881			0.1056	0.1485	0.1136	0.127			0.0855	0.1552	0.1137	0.1119							0.1819	0.1221	0.1682		0.1062	0.0867	0.1835	0.137	0.1432	0.1555	0.1186	0.1428	0.1425
6435	PE(P-18:0/20:1)	Phosphatidylethanolamine	Plasmalogen	53339	GC-FID	100009487	.	.		.
6436	PE(P-18:0/20:2)	Phosphatidylethanolamine	Plasmalogen	53340	GC-FID	100009488	.	.		.										0.08						0.0545											0.087					0.1098
6437	PE(P-18:0/20:3)	Phosphatidylethanolamine	Plasmalogen	54564	GC-FID	100010712	.	.		.			1.1477	0.8489	1.2975	0.654	0.6534	0.8637	1.5341	1.2729	1.1014	1.1874	1.1207	1.0083	0.8636	1.0857	0.9844	1.4757	1.4025	1.2672	0.8805	0.8142	0.8584	1.0611	1.6524	2.2041	1.6	1.961	2.0134	1.6628	1.4471	1.6671	1.8077	1.2711	1.2681	1.1654	1.3177	1.3604	1.4233
6438	PE(P-18:0/20:4)	Phosphatidylethanolamine	Plasmalogen	53524	GC-FID	100009672	.	.		.			10.794	11.9212	13.9909	8.9744	8.1676	11.1508	14.0518	15.0194	16.8315	16.713	12.1274	13.5886	9.2963	11.6842	16.2829	18.1847	19.2683	16.5923	14.0012	11.3072	11.469	14.5764	19.986	25.8379	22.4765	27.5472	22.6272	22.5961	16.8553	18.1471	22.3226	23.6366	21.2412	19.71	16.8906	19.8322	21.0989
6439	PE(P-18:0/20:5)	Phosphatidylethanolamine	Plasmalogen	54208	GC-FID	100010356	.	.		.			1.0284	0.9089	0.758	0.7207	0.6329	0.7895	1.345	0.9801	1.6093	1.7152	1.4857	1.3231	1.2142	1.5326	1.9226	1.6363	1.4576	1.0877	1.025	0.6883	0.7538	0.7241	1.4274	2.1714	2.1304	2.6	2.0064	1.8864	1.6307	1.8313	1.7488	1.383	1.4198	1.2316	1.0451	1.0321	1.5767
6442	PE(P-18:0/22:4)	Phosphatidylethanolamine	Plasmalogen	53680	GC-FID	100009828	.	.		.			0.4268	0.7197	0.9391	0.4149	0.5267	0.672	0.4113	0.61	0.7223	0.4463	0.427	0.5601	0.3736	0.3867	0.4704	0.4614	0.7131	0.5721	0.4877	0.4399	0.4172	0.7571	0.4983	0.5385	0.604	1.5135	0.7204	0.902	0.6318	0.6522	0.4864	1.014	0.7696	0.6095	0.5827	0.6307	0.7289
6443	PE(P-18:0/22:5)	Phosphatidylethanolamine	Plasmalogen	53681	GC-FID	100009829	.	.		.			1.8129	2.2185	1.8638	1.3495	1.4855	1.9711	1.9153	2.3104	2.1609	2.4444	1.4198	1.8846	1.0785	1.2414	1.7624	2.5491	3.0952	2.3695	1.8737	1.0488	2.0455	2.3646	2.85	2.5935	2.252	2.7725	2.4343	2.8546	1.7196	2.1346	2.2756	3.1809	2.2371	2.6186	2.2465	2.2056	2.7129
6444	PE(P-18:0/22:6)	Phosphatidylethanolamine	Plasmalogen	54209	GC-FID	100010357	.	.		.			3.3444	3.4773	3.0868	2.7917	2.257	3.3116	3.3147	3.2463	4.8121	4.1372	2.3797	2.8325	2.6052	4.029	3.587	5.105	4.2012	2.858	2.6965	3.3319	2.4684	3.3216	3.0923	4.0367	4.538	5.042	4.3872	4.4364	4.5248	5.9177	3.9972	5.916	5.7021	5.5703	4.7036	6.3873	6.0404
6446	PE(P-18:1/16:0)	Phosphatidylethanolamine	Plasmalogen	54565	GC-FID	100010713	.	.		.			0.251	0.2657	0.1944	0.1896	0.1847	0.1868	0.3199	0.3244	0.2566	0.2799	0.2036	0.2473	0.226	0.1929	0.2663	0.265	0.4025	0.3222	0.247	0.1588	0.2518	0.2098	0.3473	0.5613	0.3741	0.2528	0.3267	0.3015	0.2677	0.264	0.4403	0.7094	0.6145	0.5484	0.414	0.3071	0.449
6447	PE(P-18:1/16:1)	Phosphatidylethanolamine	Plasmalogen	53341	GC-FID	100009489	.	.		.										0.0802										0.0778										0.0662
6448	PE(P-18:1/18:0)	Phosphatidylethanolamine	Plasmalogen	54566	GC-FID	100010714	.	.		.																																		0.121
6449	PE(P-18:1/18:1)	Phosphatidylethanolamine	Plasmalogen	54210	GC-FID	100010358	.	.		.			0.8909	0.8513	0.595	0.6424	0.5765	0.7529	0.9156	1.0399	0.7755	0.827	0.6268	0.6533	0.5762	0.5386	0.7838	0.8189	1.1711	0.9004	0.8806	0.5975	0.7814	0.8252	0.9967	1.4307	1.247	1.1466	0.9802	1.013	0.9116	1.0637	0.942	1.6814	1.4549	1.1257	1.2395	1.0452	1.0854
6450	PE(P-18:1/18:2)	Phosphatidylethanolamine	Plasmalogen	54211	GC-FID	100010359	.	.		.			2.0708	1.8785	1.6559	1.7021	1.23	1.6963	2.3975	2.8149	1.99	1.9642	1.5943	1.611	1.5755	1.4223	1.9289	2.6189	2.6415	2.405	1.9242	1.2465	1.5665	1.7833	2.4202	3.2273	2.6146	2.6679	2.2464	2.3884	1.942	2.1771	2.5469	4.644	3.6338	3.4853	3.226	2.6912	3.1319
6451	PE(P-18:1/18:3)	Phosphatidylethanolamine	Plasmalogen	54379	GC-FID	100010527	.	.		.																		0.0882								0.0862												0.0903	0.1013
6453	PE(P-18:1/20:1)	Phosphatidylethanolamine	Plasmalogen	54212	GC-FID	100010360	.	.		.
6454	PE(P-18:1/20:2)	Phosphatidylethanolamine	Plasmalogen	53342	GC-FID	100009490	.	.		.
6455	PE(P-18:1/20:3)	Phosphatidylethanolamine	Plasmalogen	53682	GC-FID	100009830	.	.		.			0.416	0.4826	0.5002	0.3614	0.2629	0.3155	0.8329	0.6951	0.6142	0.6276	0.4754	0.4399	0.41	0.44	0.5487	0.6907	0.7326	0.662	0.5965	0.3934	0.454	0.5739	0.7993	1.2133	0.8073	0.8788	0.8479	0.8013	0.5441	0.7432	0.9322	0.869	0.7555	0.6591	0.6888	0.6639	0.8711
6456	PE(P-18:1/20:4)	Phosphatidylethanolamine	Plasmalogen	53859	GC-FID	100010007	.	.		.			6.3221	6.6788	6.7866	5.2766	4.1333	5.5237	10.7301	10.3541	8.4418	7.6411	6.4273	6.9744	4.9552	5.7714	9.5782	10.6727	11.2444	9.5835	8.0842	6.4004	6.5007	8.0904	12.5553	14.0674	10.2158	12.3181	9.9955	10.2037	7.1766	8.5815	12.1734	15.5249	14.1453	12.7896	11.6727	11.257	13.0564
6457	PE(P-18:1/20:5)	Phosphatidylethanolamine	Plasmalogen	54380	GC-FID	100010528	.	.		.			0.52	0.3758	0.3315	0.3396	0.332	0.4631	0.9342	0.573	0.7666	0.7334	0.5448	0.5415	0.494	0.5747	1.0686	0.8909	0.8271	0.707	0.5123	0.3774	0.3776	0.4015	0.6318	1.0611	0.7101	0.9739	0.8973	0.7629	0.6614	0.6647	0.7195	0.8187	0.7196	0.624	0.5354	0.4105	0.8865
6460	PE(P-18:1/22:4)	Phosphatidylethanolamine	Plasmalogen	54567	GC-FID	100010715	.	.		.			0.2567	0.2574	0.4121	0.2162	0.2674	0.3175	0.2436	0.2418	0.3162	0.2164	0.1334	0.2495	0.1831	0.1909	0.1939	0.2254	0.2946	0.2698	0.2099	0.3074	0.184	0.3034	0.2348	0.266	0.2623	0.4074	0.3118	0.4324	0.2039	0.2546	0.2	0.4289	0.3736	0.3257	0.3255	0.3154	0.3339
6461	PE(P-18:1/22:5)	Phosphatidylethanolamine	Plasmalogen	53343	GC-FID	100009491	.	.		.			0.9209	0.9446	0.8775	0.8346	0.773	0.8512	0.9839	1.2221	0.9739	1.0859	0.6603	0.8007	0.5451	0.6276	1.0743	1.2812	1.6089	1.3158	1.0303	0.4629	0.824	1.0469	1.1449	1.2897	0.856	0.9458	0.9271	1.1022	0.671	1	0.8819	1.9468	1.1486	1.5155	1.2518	1.3131	1.3858
6462	PE(P-18:1/22:6)	Phosphatidylethanolamine	Plasmalogen	54022	GC-FID	100010170	.	.		.			2.4069	2.2311	1.66	1.889	1.6353	2.0018	2.68	2.7279	2.6437	2.2864	2.0716	1.7322	1.5514	2.5148	2.0999	3.5308	2.7864	1.9864	1.5302	2.01	1.7543	1.8822	2.5254	3.0692	2.3115	3.0235	2.6381	2.7467	2.1409	3.1554	2.8216	4.2997	4.6759	3.9238	3.8057	5.2796	4.393
6463	PE(P-18:2/18:2)	Phosphatidylethanolamine	Plasmalogen	54214	GC-FID	100010362	.	.		.			0.1211	0.1993	0.137	0.1731	0.1221	0.165	0.2001	0.2286	0.1988	0.1421	0.1427	0.1289	0.188	0.1286	0.1945	0.2151	0.1691	0.2108	0.1605	0.1618	0.1493	0.1486	0.2069	0.2291	0.1517	0.1521	0.236	0.1692	0.158	0.1107	0.2327	0.4412	0.3335	0.3455	0.349	0.1832	0.2625
6464	PE(P-18:2/20:4)	Phosphatidylethanolamine	Plasmalogen	54215	GC-FID	100010363	.	.		.			0.3963	0.4096	0.4289	0.2979	0.2968	0.3618	0.7047	0.6253	0.5715	0.4274	0.3967	0.3161	0.3368	0.362	0.6829	0.7265	0.6693	0.4649	0.4812	0.4432	0.3447	0.4701	0.7677	0.7146	0.3629	0.4883	0.4854	0.4059	0.3355	0.4231	0.6764	1.0936	0.962	0.7707	0.7454	0.4694	0.8326
6406	PE(P-18:2/22:6)	Phosphatidylethanolamine	Plasmalogen	54023	GC-FID	100010171	.	.		.																																							0.4144
1102	pelargonate (9:0)	Lipid	Medium Chain Fatty Acid	12035	LC/MS Neg	437	4798	157.123	112-05-0	8158	C01601	HMDB00847	4020200	5.40218e+06	5256901	2181148	4.01228e+06	2.55964e+06	4008788	3068259	5.07816e+06	2.87792e+06	4411914	4347065	3646487	3.54672e+06	3.64443e+06	3150744	3761346	4.21419e+06	3218412	2.51366e+06	3.53527e+06	2.35002e+06	4624567	4848874	4.09404e+06	2.65182e+06	3.47388e+06	2.75375e+06	2.08967e+06	2.50587e+06	4.6951e+06	3.3638e+06	3.08995e+06	3.00486e+06	4117618	3.77728e+06	3855135
4496	perfluorooctanesulfonic acid (PFOS)	Xenobiotics	Chemical	57564	LC/MS Neg	100010955	5233	498.93	1763-23-1	74483	C18142	HMDB59586	707646	743688	811980	836526	863708	845253	703339	721584	806159	720449	742945	774573	881889	788525	656889	657656	857863	802516	952863	929741	884222	903090	828585	777819	680612	771786	754269	851729	968880	858941	620782	801292	797892	669288	538771	1.00439e+06	835737
139	phenol sulfate	Amino Acid	Tyrosine Metabolism	32553	LC/MS Neg	100001510	2156	172.991	937-34-8	74426	C02180	HMDB60015	40853320	37648008	34761360	33366522	33463318	35380480	68460000	42046208	36886624	25888544	23944412	25045718	28785266	29995792	55299892	32886502	29132002	27857034	31767804	33137078	34414644	37970312	62811692	27417570	40567364	42597664	41569728	41641996	41936128	48432060	43373984	76378840	62027680	57268804	46323024	24370410	38360488
118	phenylacetate	Amino Acid	Phenylalanine Metabolism	57745	LC/MS Neg	100000011	2150	91.0554	103-82-2	999	C07086	HMDB00209				16521	42918.4	25904.2	67871.4	38385.3		24153.1			81047.8	89627.9	53004				24308.5		39993.4	18819.1	33590.1		29320.3					29227
854	phenylacetylcarnitine	Peptide	Acetylated Peptides	48425	LC/MS Pos Early	100006108	3092	280.154	287108-21-8	101724840			108785	220264	105248	156137	154778	103556	417992	186193	220414	593075	85709.2	463587	742338	822762	475138	226914	185763	488932	445556	227055	449062	365430	543299	840231	312104	254826	231291	132920	243500	246619	271024	235568	134167			534479	80569.6
857	phenylacetylglutamine	Peptide	Acetylated Peptides	35126	LC/MS Neg	100001417	2330	263.104	28047-15-6	92258	C04148	HMDB06344	26202354	32278778	25633244	23064146	20311010	21096202	32104376	28703966	15923042	30201532	28307546	26471306	29979092	31816244	40498188	17912786	16650632	35772752	29861132	26618922	20366270	21273062	28710836	30970332	24298524	24931586	21195698	16820668	12081817	13546456	21145244	20626430	11881474	11063950	6.57134e+06	18495650	6.8123e+06
109	phenylalanine	Amino Acid	Phenylalanine Metabolism	64	LC/MS Pos Early	460	2878	166.086	63-91-2	6140	C00079	HMDB00159	272781792	321148128	319510016	302388480	337054080	395152992	268361744	245146288	285961056	269695680	273796352	263423232	299938304	340954528	344149312	262698896	277430496	348206720	329155552	331139776	332433952	377080224	268547232	334177088	273665952	309524192	306530016	288632160	323272704	360740128	258629968	305870112	231808912	252840848	236210800	441398368	348180608
688	phenylalanylleucine	Peptide	Dipeptide	40192	LC/MS Neg	100003200	4179	277.156	3303-55-7	4078229			78237.1	46447.2		60192.4	101685	156144	65754.7	67504	94405.1		30065.2			103885	86626.8	77848.9	109281	79090.7			84419.2	132986	69380.8	107911	119943		98039.3	77240.8		122965	86055.1	92636.1	86091.1	104082	81759.1	170743	114240
690	phenylalanylphenylalanine	Peptide	Dipeptide	38150	LC/MS Neg	100002293	4292	311.14	2577-40-4	6993090			143579	91321	89563.4	102887	132746	235244	124557	58758.5	142093	64765.7		34435.5	85063.6	157949	141328	137278	157394	123047	112152	103635	170915	199786	134473	182162	160908	123024	124159	90413.3	134853	170479	114869					91842
693	phenylalanyltryptophan	Peptide	Dipeptide	41377	LC/MS Neg	100003594	4165	350.151	24587-41-5	134906		HMDB29006	526523	771389	851596	882053	424836	477994	541184	540369	434705	893986	966031	924813	629372	450731	781955	507924	546300	1.00772e+06	987017	898471	461228	480445	537585	784747	467439	623138	748207	624188	432689	421279	444021	452228	458746	478294	516905	335620	670905
114	phenyllactate (PLA)	Amino Acid	Phenylalanine Metabolism	22130	LC/MS Neg	100000774	2208	165.056	828-01-3	3848	C05607	HMDB00779	1.52726e+06	1.75009e+06	2.33463e+06	2.13885e+06	2.7194e+06	2.64114e+06	2.26954e+06	1.21494e+06	1.44359e+06	1.42643e+06	1.76927e+06	2.09337e+06	2346686	2.78599e+06	1.86754e+06	1.27674e+06	1.70753e+06	2.19341e+06	2.86817e+06	3.09057e+06	3.29767e+06	2.6822e+06	2.32225e+06	1.65122e+06	1.10154e+06	1.72001e+06	1.87974e+06	1.93497e+06	1995159	1.79196e+06	1.25588e+06	2.1069e+06	1.75203e+06	2196706	1.50723e+06	5111969	2.46406e+06
113	phenylpyruvate	Amino Acid	Phenylalanine Metabolism	566	LC/MS Neg	241	2515	163.04	156-06-9	997	C00166	HMDB00205	235980	260458	216929	107537	223961	405095	167578	170503	202201	173618	99349.8	108043	409625	499507	183008	150404	194820	269007	370256	318601	302183	413590	237213	219501	122834	293580	267164	233123	320495	354597	152336	268309	589147	202737	281349	582807	390287
1083	phosphate	Energy	Oxidative Phosphorylation	42109	LC/MS Pos Early	461	576	98.9842	7664-38-2	1061	C00009	HMDB01429	11884967	12747960	16228881	15075289	13447933	16997812	13765895	13203711	15015517	14703119	15948503	16832418	14122284	11259322	11400484	12485340	14188927	14682011	14976765	14159269	11245986	13688673	12767951	9952313	12689686	15021241	15476308	14803518	12327109	12838631	12975676	13481075	9813914	10627474	9319611	18129140	14094000
1601	choline phosphate	Lipid	Phospholipid Metabolism	34396	LC/MS Pos Early	267	700	184.073	72556-74-2	1014	C00588	HMDB01565	3.32993e+06	6.66352e+06	5.82405e+06	3341262	7281041	8237447	3.23018e+06	3396309	4900195	3.56975e+06	2.56672e+06	3.5364e+06	7.99259e+06	5803179	2.73753e+06	2.8784e+06	4.49155e+06	4.25609e+06	3.39634e+06	2.9737e+06	4.94658e+06	7770305	2.73604e+06	2.76125e+06	3.08657e+06	8941305	4.01811e+06	5415662	5213283	4506946	2.53356e+06	4606371	3888952	3.275e+06	2.7603e+06	7712643	5744204
1606	phosphoethanolamine	Lipid	Phospholipid Metabolism	1600	LC/MS Pos Early	1026	700	142.026	1071-23-4	1015	C00346	HMDB00224	1.73789e+06	5937417	6167401	1.96331e+06	4.11748e+06	5317349	2.03215e+06	2.29028e+06	4.20886e+06	2.50237e+06	2.58216e+06	3604263	3.55265e+06	2.27191e+06	1.82057e+06	1.31659e+06	3.58477e+06	3.12373e+06	2.97297e+06	1.95463e+06	2.52007e+06	6.25093e+06	1.87279e+06	1.57942e+06	1.73786e+06	9413619	3.32366e+06	6.24117e+06	3.30575e+06	3.28454e+06	1.7854e+06	3398975	2.18155e+06	2.08933e+06	1.65336e+06	3.2748e+06	2.79156e+06
6765	PI(16:0/16:0)	PI	Ester	54568	GC-FID	100010716	.	.		.			0.1835	0.1576	0.1646	0.1748	0.1867	0.2276	0.1716	0.1175	0.2307	0.2252	0.1723	0.1698	0.1998	0.1705	0.1756	0.1219	0.4116	0.4886	0.3787	0.3377	0.3658	0.4289	0.2661	0.3283	0.2735	0.2305	0.2411	0.143	0.1965	0.2568	0.1596	0.2771	0.3602	0.2675	0.3924	0.1338	0.3996
6766	PI(16:0/16:1)	PI	Ester	54381	GC-FID	100010529	.	.		.			0.1634	0.2475	0.168	0.1834	0.1915	0.2335	0.1531	0.106	0.1521	0.1528	0.1242	0.141	0.1618	0.2093		0.1345	0.6229	0.6657	0.6529	0.6255	0.6508	0.7299	0.3901	0.383	0.1654	0.215	0.2074	0.2002	0.2436	0.2965	0.1364	0.1939	0.1978	0.243	0.23	0.0917	0.243
6768	PI(16:0/18:1)	PI	Ester	53344	GC-FID	100009492	.	.		.			1.981	2.053	1.7572	1.7461	1.4752	1.926	1.6635	1.7361	1.9218	1.7318	1.5551	1.5879	1.7332	1.6851	1.5449	1.3131	3.0215	2.8974	3.0694	2.6628	3.1447	3.3031	2.5211	3.4491	2.1641	2.2037	2.12	1.8532	1.7927	2.3286	1.4962	1.9704	1.994	1.6072	1.6849	1.2533	1.899
6769	PI(16:0/18:2)	PI	Ester	54382	GC-FID	100010530	.	.		.			1.6669	1.7643	1.6375	1.6489	1.3392	1.7382	1.4489	1.8821	1.9281	1.799	1.5497	1.6836	1.7282	1.7398	1.4628	1.6761	2.4363	2.2774	2.0489	1.7236	2.2159	2.283	1.9374	2.1164	1.4767	1.3999	1.6826	1.3661	1.502	1.5097	1.3262	2.2371	2.5731	2.2631	2.2795	1.334	2.7291
6770	PI(16:0/18:3)	PI	Ester	54216	GC-FID	100010364	.	.		.																				0.067
6774	PI(16:0/20:3)	PI	Ester	53860	GC-FID	100010008	.	.		.			0.4141	0.2974	0.3739	0.2626	0.2492	0.3367	0.4	0.3142	0.2928	0.3666	0.3672	0.2842	0.3115	0.4057	0.285	0.2543	0.4004	0.4719	0.3714	0.39	0.4024	0.5481	0.4534	0.5436	0.3127	0.4317	0.4739	0.3473	0.2942	0.4017	0.2874	0.5038	0.4783	0.5884	0.6044	0.2995	0.6884
6775	PI(16:0/20:4)	PI	Ester	53861	GC-FID	100010009	.	.		.			1.1537	1.1673	1.1437	1.0637	0.7967	1.216	1.0138	1.0949	1.4708	1.3118	1.091	1.1132	0.8688	1.1949	1.1108	0.9712	2.1598	2.1903	2.2673	2.1702	2.109	2.0827	1.7671	2.0928	1.3054	1.3219	1.5474	1.178	1.163	1.466	1.0438	2.5426	2.7634	2.6895	2.4967	1.0063	3.2267
6779	PI(16:0/22:4)	PI	Ester	54383	GC-FID	100010531	.	.		.																0.1025															0.1118			0.1389	0.1327
6780	PI(16:0/22:5)	PI	Ester	53527	GC-FID	100009675	.	.		.			0.2788	0.3171	0.2415		0.2359	0.2273	0.1935		0.2228	0.2436	0.229	0.1974	0.1926	0.2198		0.1953	0.332	0.4125	0.3569		0.3713	0.3344	0.3722	0.3296	0.24			0.2882		0.2828	0.2165	0.3317	0.2723	0.3666	0.3484	0.2056	0.4839
6781	PI(16:0/22:6)	PI	Ester	54217	GC-FID	100010365	.	.		.																0.3155
6800	PI(18:0/16:0)	PI	Ester	53345	GC-FID	100009493	.	.		.			0.1578	0.1777	0.232	0.1064	0.1847	0.1679	0.1412	0.1743	0.1483	0.1528	0.122	0.1612	0.1446	0.1283	0.1464	0.1249	0.2243	0.2246	0.2347	0.3004	0.1825	0.2036	0.1984	0.2351	0.1524	0.223	0.1707	0.1645	0.1356	0.1959	0.1445	0.2187	0.136	0.1574	0.1604	0.1073	0.18
6682	PI(18:0/16:1)	PI	Ester	54569	GC-FID	100010717	.	.		.			0.1855	0.2203	0.1468	0.1552	0.1836	0.3133	0.1743	0.1958	0.2543	0.3135	0.2122	0.2212	0.2569	0.273	0.2235	0.273	0.3551	0.4203	0.388	0.4027	0.4703	0.4527	0.3788	0.3709	0.1927	0.2116	0.2694	0.1967	0.28	0.3097	0.1912	0.2723	0.2707	0.2253	0.269	0.1165	0.2342
6685	PI(18:0/18:1)	PI	Ester	53684	GC-FID	100009832	.	.		.			1.8277	1.6791	1.5172	1.586	1.3891	1.8735	1.5443	1.8199	2.0277	1.8875	1.3595	1.7336	1.6203	1.8434	1.6527	1.7475	1.9597	1.8946	1.9471	1.9127	2.0854	2.0014	1.9325	3.2708	2.1159	2.0504	2.2697	1.7282	1.732	2.0344	1.2998	2.4362	2.1494	1.8725	1.8326	1.7107	1.7301
6686	PI(18:0/18:2)	PI	Ester	54218	GC-FID	100010366	.	.		.			3.8423	4.3215	3.5337	3.9861	3.7934	4.5263	3.4518	4.761	5.0752	4.6494	4.3103	4.4916	5.1221	4.9977	3.645	5.4173	4.2461	4.064	3.7514	3.3617	3.8864	4.0244	3.8986	4.7982	3.6819	3.8199	4.2868	3.8966	3.88	4.3006	2.9722	6.7245	6.8415	5.7225	5.757	4.0768	6.0373
6687	PI(18:0/18:3)	PI	Ester	54024	GC-FID	100010172	.	.		.			0.0834	0.1005	0.0872			0.1029	0.0926		0.1378	0.136		0.093	0.1844	0.1132	0.1057	0.1023	0.1541	0.1416	0.1261	0.22	0.1535	0.1628	0.1415	0.1471		0.1273	0.1166					0.203	0.2206	0.1677	0.1422	0.1209	0.1644
6690	PI(18:0/20:2)	PI	Ester	53528	GC-FID	100009676	.	.		.			0.1647	0.1577	0.1197	0.1578	0.1245	0.182	0.1173	0.1849	0.1777	0.2068	0.1268	0.1432	0.1973	0.1532	0.1346	0.1418	0.1571	0.1331	0.1063	0.1287	0.1519	0.1405	0.1245	0.1493	0.1288	0.1764	0.1902	0.1478	0.1725	0.1298	0.1497	0.2537	0.2901	0.2095	0.2058	0.1385	0.2224
6691	PI(18:0/20:3)	PI	Ester	54025	GC-FID	100010173	.	.		.			2.1654	1.9677	2.2211	1.738	1.8955	2.0641	1.7459	1.7514	2.555	2.339	2.4153	2.1238	2.261	2.8019	1.5349	1.7527	1.9604	1.9358	1.82	2.0561	1.7725	2.2674	1.7813	2.4739	1.7855	2.1491	2.518	1.9558	2.0245	2.5442	1.7302	2.9952	3.5566	3.1291	3.3569	2.0243	4.5165
6692	PI(18:0/20:4)	PI	Ester	54026	GC-FID	100010174	.	.		.			11.1856	12.8574	11.7512	11.2409	10.8304	13.4498	9.0273	11.2346	14.412	13.0237	11.9097	12.5358	11.1952	13.8584	10.7684	10.7543	12.5212	12.0628	11.834	12.0289	11.2865	12.5866	10.3565	12.7914	10.9904	13.6427	13.5487	12.7108	12.0075	13.9812	9.3511	22.2827	24.1472	22.2995	20.0253	13.4406	25.7865
6693	PI(18:0/20:5)	PI	Ester	53529	GC-FID	100009677	.	.		.																							0.1559
6695	PI(18:0/22:4)	PI	Ester	53685	GC-FID	100009833	.	.		.			0.121	0.1326	0.1682		0.1176	0.1622	0.1244	0.1327			0.1837	0.1566	0.138	0.1487	0.1165	0.1498	0.1448				0.17	0.1859		0.1621		0.165		0.1562	0.148	0.191	0.1222	0.1946	0.2027	0.1663	0.2398	0.1701	0.2501
6696	PI(18:0/22:5)	PI	Ester	54384	GC-FID	100010532	.	.		.			0.337	0.4858	0.3301	0.3818	0.4363	0.5207	0.2419	0.3398	0.5304	0.4848	0.3696	0.4711	0.4214	0.4724	0.4406	0.4182	0.3916	0.4368	0.3624	0.3125	0.4737	0.5324	0.4398	0.4771	0.364	0.3051	0.3855	0.3641	0.3393	0.3654	0.2818	0.6011	0.4629	0.6701	0.5765	0.3345	0.5044
6697	PI(18:0/22:6)	PI	Ester	54219	GC-FID	100010367	.	.		.						0.3955			0.3996	0.3789	0.5941	0.5025		0.3461		0.4845		0.5859	0.4831		0.4653	0.7726		0.4897				0.4315		0.4605	0.4441	0.5839		0.5111	0.5642	0.5417		0.4764	0.4998
6699	PI(18:1/16:1)	PI	Ester	54220	GC-FID	100010368	.	.		.			0.115	0.1782	0.1775	0.1606	0.159	0.1517	0.1397	0.1611	0.1745	0.1356	0.1497	0.148	0.176	0.1765	0.1429	0.1705	0.2823	0.2897	0.2911	0.2598	0.2708	0.2576	0.1899	0.2087	0.1131	0.1614	0.1838	0.1239	0.1471	0.216	0.1237		0.136		0.1367	0.1243	0.1236
6700	PI(18:1/18:1)	PI	Ester	53346	GC-FID	100009494	.	.		.			2.0595	1.7943	1.5311	1.6598	1.3295	1.5933	2.3518	2.2689	2.1951	1.9422	1.593	1.7971	1.8824	1.7378	1.9347	1.9547	2.12	1.9608	1.7868	1.5555	1.8954	1.8368	1.7769	4.0105	2.0636	1.8115	2.0328	1.4818	1.6734	2.0319	1.3401	2.3812	1.9281	1.5604	1.6365	1.7701	1.4541
6701	PI(18:1/18:2)	PI	Ester	53530	GC-FID	100009678	.	.		.			0.7578	0.6704	0.6858	0.6667	0.6993	0.7058	1.045	1.5017	0.9303	0.8009	0.6919	0.8796	0.9879	1.0369	0.7158	1.3581	0.7925	0.7146	0.5899	0.4991	0.6374	0.7458	0.6875	1.0018	0.6722	0.6277	0.7111	0.5849	0.61	0.6509	0.5476	1.0987	0.975	0.853	0.8139	0.7827	0.8596
6737	PI(18:1/20:3)	PI	Ester	54027	GC-FID	100010175	.	.		.			0.1653	0.1762	0.1825	0.1489	0.109	0.2045	0.1827	0.1282	0.1761	0.1468	0.1273	0.1391		0.1805	0.1591	0.1827	0.1784	0.2185	0.2093	0.2243	0.1765	0.2367	0.1643	0.2136	0.1455	0.1737	0.2448	0.1695	0.1227	0.1513	0.149	0.1679	0.1905	0.2179	0.1785	0.119	0.2229
6738	PI(18:1/20:4)	PI	Ester	54221	GC-FID	100010369	.	.		.			0.8278	0.7138	0.855	0.7323	0.655	0.9551	0.799	0.7325	0.7717	0.641	0.6887	0.6159	0.5773	0.7214	0.7226	0.831	1.2768	1.1085	1.04	1.1778	0.9154	1.1808	0.5765	0.9035	0.6527	0.8471	0.7754	0.8888	0.7157	0.6669	0.5067	0.9803	0.972	0.9062	0.8951	0.662	1.0613
6748	PI(18:2/18:2)	PI	Ester	53686	GC-FID	100009834	.	.		.			0.0729	0.1026		0.1137			0.14	0.2524	0.1125	0.0804		0.1034	0.1089	0.0735	0.1101	0.1796					0.0959	0.0785		0.092	0.0816	0.0991	0.1057				0.1026	0.1973	0.1668	0.1364	0.1348		0.1363
219	picolinate	Amino Acid	Tryptophan Metabolism	1512	LC/MS Pos Early	1022	910	124.039	98-98-6	1018	C10164	HMDB02243	867996	1.98656e+06	1.63203e+06	1429851	1.45834e+06	1.56847e+06	1.35981e+06	1.04058e+06	717194	1.69527e+06	1.74499e+06	1.98379e+06	3.34277e+06	4.35762e+06	1.35947e+06	685760	896690	3.18548e+06	3.01284e+06	2.4813e+06	1905699	2282378	1.06322e+06	2.71043e+06	780709	2.74906e+06	2044541	1674973	1.07091e+06	1.24166e+06	879716	372290	556723			3.29015e+06	446903
103	pipecolate	Amino Acid	Lysine Metabolism	1444	LC/MS Pos Early	1025	2200	130.086	4043-87-2	849	C00408	HMDB00070	10113049	10301056	10852240	10022714	25532702	27100900	17501362	13193232	38990024	22999468	23941276	23436892	32319770	35432016	62474708	27594508	13058477	27857886	24509706	23599662	39787220	31978430	19503520	20649114	41058856	62719276	53682752	41884120	68693672	56461856	53427348	13896192	51713856	43600852	32244614	48287636	49899428
3849	piperine	Xenobiotics	Food Component/Plant	33935	LC/MS Pos Late	100001267	1168	286.144	94-62-2	638024	C03882	HMDB29377	269461	63432.2	122943	96984.5	380107	1.06999e+06	3082915	5637756	2.79165e+06	744767	428044	723456	1.86954e+06	3.73031e+06	2657644	7459513	1.68663e+06	377946	663250	840704	2119073	3.49495e+06	2298133	1.28972e+06	513651	107632	114027	140096	1.00641e+06	1.81322e+06	1.85424e+06	993352	605900	547570	409385	7.72823e+06	1.98719e+06
2481	pregn steroid monosulfate C21H34O5S*	Lipid	Progestin Steroids	32619	LC/MS Neg	100002067	5000	397.205	1247-64-9	.			5811878	8.0192e+06	9188499	8601144	6934762	6.6357e+06	4961648	4824854	4772836	12529061	14019330	14567118	15457720	14278777	6.66728e+06	4409968	5.70916e+06	8796445	8949408	8705012	7408440	7757193	4.76981e+06	5.23975e+06	7.08857e+06	9395610	8765271	9503886	7633280	7642835	4132465	4.05232e+06	4322375	3.99985e+06	3.42895e+06	6.9347e+06	4762136
2474	pregnanediol-3-glucuronide	Lipid	Progestin Steroids	40708	LC/MS Neg	100003470	5145	495.296	1852-49-9	123796		HMDB10318	346588	386334	452312	413324	465346	428323	275328	319404	267360	422808	495138	520589	681843	551500	264238	325893	328518	336412	429574	356379	310186	275063	366508	267780	335780	399825	323215	267657	308216	276111	320027	337742	323797	249822	231943	663824	406659
2479	pregnanolone/allopregnanolone sulfate	Lipid	Progestin Steroids	48394	LC/MS Neg	100006173	5160	397.205		.							33856.9	38879.4											34981.2				18908.7					26044.1			17622.2	23680		96926.5	133111	86461.8	78521.9	84645.9	169664
2480	pregnen-diol disulfate C21H34O8S2*	Lipid	Progestin Steroids	32562	LC/MS Neg	100001993	3868	238.077		.			13050959	16095820	12536309	14942684	13725420	14506918	10919316	10900757	12368236	11653174	18116926	14935387	15389801	14965803	15675025	13790408	14662264	12353161	19074672	13992048	12845399	14157493	15806944	8800758	9150782	19592318	12435739	14275301	17819194	12026850	9554390	9793891	12699284	10271697	8.14931e+06	13564804	23050642
2441	pregnenolone sulfate	Lipid	Pregnenolone Steroids	38170	LC/MS Neg	100002129	5100	395.19	1247-64-9	105074		HMDB00774	933367	1496649	1.17163e+06	1.14755e+06	889865	846504	680688	778997	543019	3.34175e+06	3.90023e+06	3578758	2.11039e+06	1591120	550922	477170	1.51435e+06	2.26642e+06	1.4662e+06	998440	853745	988608	484355	926392	1.2284e+06	2.03264e+06	1.04396e+06	990655	975463	1.02666e+06	487175	977308	886894	771843	608209	1.34725e+06	944367
356	proline	Amino Acid	Urea cycle; Arginine and Proline Metabolism	1898	LC/MS Pos Early	480	1603	116.071	147-85-3	145742	C00148	HMDB00162	840068544	799100544	743963072	751558080	775623168	901962496	1096553216	883376960	970669312	567652480	640457344	585942912	621674432	657657152	1003001216	1045789952	1004249408	908407104	854018816	828996544	805248896	886070016	1092989312	1203194752	838522752	797330368	716490432	653585920	706601856	765844928	857930304	1201306112	992427840	1042684352	942508672	703010048	1133063936
697	prolylalanine	Peptide	Dipeptide	40705	LC/MS Pos Early	100003668	2290	187.108	6422-36-2	418041		HMDB29010					379309	2.06056e+06		207739						1.12194e+06			111929				344851	1.77291e+06	117996	1.13649e+06		121581			435550	965322						2.42583e+06	1.27963e+06
703	prolylglycine	Peptide	Dipeptide	40703	LC/MS Pos Early	100003674	2136	173.092	2578-57-6	6426709		HMDB11178	466459	431015	364875	296976	1.01614e+06	6.08847e+06	578868	1.06373e+06	636961	360024	327019	274003	1.13805e+06	3.74092e+06	651486	568914	718370	706731	404880	348025	867505	4579892	530428	4.17232e+06	453168	378056	405918	207408	917548	3.0834e+06	434539	856564	288542	414850	314178	7.82318e+06	2898240
369	pro-hydroxy-pro	Amino Acid	Urea cycle; Arginine and Proline Metabolism	35127	LC/MS Pos Early	100001167	2128	229.118	18684-24-7	11673055		HMDB06695	5.72234e+06	8484321	8258319	7.99969e+06	7775606	8063840	9207326	9541856	26543794	13506868	12140405	10838093	10603669	12937036	17526810	10406983	16213290	14019788	13721320	13573980	12493801	13553383	9151823	41363368	11105964	10621526	10466820	8086806	8324926	8784523	9826158	8614472	5807244	6517080	5627560	11300957	11159369
1315	propionylcarnitine (C3)	Lipid	Fatty Acid Metabolism (also BCAA Metabolism)	32452	LC/MS Pos Early	100001162	2590	218.139	17298-37-2	107738	C03017	HMDB00824	6546271	13133057	7690313	5685034	7.35273e+06	12753651	7.67793e+06	8545290	8853046	15707854	7.97161e+06	8941329	11354811	19025306	12321240	7631010	9630341	20929148	14059017	11408948	12884996	18728130	10924824	25204076	7.60772e+06	13720782	10443719	7300334	9340588	13370889	8135082	7067690	8064417	6.26995e+06	5140906	16854898	9108774
1316	propionylglycine	Lipid	Fatty Acid Metabolism (also BCAA Metabolism)	31932	LC/MS Neg	100001150	960	130.051	21709-90-0	98681		HMDB00783	181590	134216	109711	91161.6	66893.3	193999	92231.5	198412	206588	148931	203221	165785	179000	172783	101275	107922	205451	161160	193841	102537	133887	136110	139388	286595	123999	110995	72460.8	84787.9	130157	114644	103212	104965	114582	100349	93975.4	236229	212350
3527	propyl 4-hydroxybenzoate sulfate	Xenobiotics	Benzoate Metabolism	48460	LC/MS Neg	100006264	3971	259.028	162338-10-5	.			5.00578e+06	3.55184e+06	2.86773e+06	2.1446e+06	1595487	1.11937e+06	524113	1.6794e+06	2.07536e+06	1.64102e+06	1710317	1.41696e+06	1.0547e+06	1.05593e+06	1.73635e+06	476824			1.28385e+06	1.37023e+06	1.65008e+06	1.47634e+06	396278		503605	1.22844e+06	1.15001e+06	718772	393030	345879						219805
3295	pseudouridine	Nucleotide	Pyrimidine Metabolism, Uracil containing	33442	LC/MS Neg	821	1100	243.062	1445-07-4	15047	C02067	HMDB00767	13595721	13566780	16287355	16434691	15030238	13682617	14121132	12456025	10863020	12738184	14289735	14647303	11847337	9467950	12510627	11086594	12947057	14275359	16864364	17142596	16394977	14736536	13196312	10206047	10670321	15459521	15432783	16442878	13554919	12449833	10417470	5748939	10648140	11247903	8.07581e+06	10279857	13355747
3463	pyridoxate	Cofactors and Vitamins	Vitamin B6 Metabolism	31555	LC/MS Neg	100001121	2185	182.046	82-82-6	6723	C00847	HMDB00017	2.18e+06	2617149	1.91995e+06	1.6066e+06	1.84503e+06	2.46105e+06	2.58421e+06	2.91417e+06	1.34622e+06	2.16589e+06	2.07493e+06	2.36495e+06	2.70833e+06	2200611	3.00341e+06	1997433	2464409	11205691	8799063	7.49334e+06	5.76007e+06	5430278	2.99073e+06	4.70576e+06	2.54729e+06	7388443	5.22473e+06	4793258	3.96433e+06	4327474	3.08943e+06	2.8793e+06	7.1389e+06	7.28715e+06	5537452	6.61318e+06	6157898
49	pyroglutamine*	Amino Acid	Glutamate Metabolism	46225	LC/MS Pos Early	100001540	1900	129.066	2353-44-8	134508			280342400	377139040	324975776	311683456	332296320	352496960	262307664	295250432	316516576	346609952	339931520	332584256	397492128	429924256	353170336	303355680	350282080	499997184	499374720	486162464	413994880	432535232	351999936	389230272	274768608	333260384	317949856	277153280	287959808	284874144	250619360	181533984	183446768	197387888	161356400	212095264	178373664
717	pyroglutamylvaline	Peptide	Dipeptide	32394	LC/MS Neg	100001132	1755	227.104	21282-10-0	152416				67519.1	67154.3	72385.4	56703	53163.7	50974.9	34954		62319.7	52814.3	46502.4	50449.9	67163.4	45810.8	43434.7	55131.6	92941.4	70289	62177.6	53185.4	52641.4	55768.8	67999.8	49686.9	71439.5	59308.1	57388.2	50521.4	65227.2	32360.6	32641.4	28170.6	27637.2	28665.4	87000.2	56394.9
3935	pyrraline	Xenobiotics	Food Component/Plant	48428	LC/MS Neg	100001767	2304	253.119	74509-14-1	122228		HMDB33143	353018	261855	271280	220437	207449	253211	412960	414934	171429	65050.7	74074.8	55209	106502	104417	116518	300665	106407	99331.4	103961	104557	61528.2	95636.2	663841	719537	279086	231254	216851	192325	175602	148946	162276	285229	136155	179883	126188	221224	209631
886	pyruvate	Carbohydrate	Glycolysis, Gluconeogenesis, and Pyruvate Metabolism	48990	LC/MS Polar	823	1083	87.0088	127-17-3	1060	C00022	HMDB00243	4.02928e+06	19545062	10826648	14779312	14863969	13042798	7.25041e+06	6.85678e+06	13051025	15849416	15866176	17604516	13611360	17479288	8945568	9552874	10735484	15243763	16434042	9500131	16274210	14904426	7815333	10111609	9301866	14001218	10544010	9150879	12935795	14226525	5016392	28792764	49447940	19983186	12735496	20393840	10616344
3859	quinate	Xenobiotics	Food Component/Plant	18335	LC/MS Polar	100000442	2432.9	191.056	77-95-2	6508	C00296	HMDB03072	406986	536198	440135	459939	340325	294467	215809	161838	135884	92626	102044	104760	125168	112435			311076	517614	510456	472326	332772	310667	82670.8		211772	555945	478972	403927	443943	267910		19506468	18995874	17323254	17747682	246496	12893181
3348	quinolinate	Cofactors and Vitamins	Nicotinate and Nicotinamide Metabolism	1899	LC/MS Pos Early	182	845	168.029	89-00-9	1066	C03722	HMDB00232	598777	641946	611635	609513	665767	631596	617309	559682	504512	540093	415114	469654	472972	632295	564051	491881	575858	843573	960634	905682	1.04385e+06	759774	673943	761310	611932	1.0168e+06	894220	981369	959799	880390	743516	274886	331657	346798	328904	336636	261541
3452	retinol (Vitamin A)	Cofactors and Vitamins	Vitamin A Metabolism	1806	LC/MS Pos Late	498	1636	269.226	68-26-8	445354	C00473	HMDB00305	22367056	21738226	20980822	21822458	21249888	24542132	22057890	20713570	22565270	21963672	21093012	21510202	20545142	20565288	18252542	20013296	25537956	22302022	25605074	26956436	25527182	25181274	25048386	22940682	22386146	22079228	22476704	21544644	21543918	25245792	21217942	33351382	34176264	34182028	32220652	18562372	35291552
905	ribitol	Carbohydrate	Pentose Metabolism	15772	LC/MS Polar	100000406	1789.6	151.061	488-81-3	6912	C00474	HMDB00508	192495	326842	306347	234359	280346	224336	143948	188937	148171	187501	185735	177775	202857	207037	184378	188320	220544	450852	344717	278294	214270	215359	126891	247823	152393	267674	189556	222407	261807	184509	122636	171785	307619	209082	216305	158231	199951
57	S-1-pyrroline-5-carboxylate	Amino Acid	Glutamate Metabolism	42370	LC/MS Pos Early	35	1528	114.055	2906-39-0	1196	C04322	HMDB01301	2.99024e+06	1.5691e+06	1.3496e+06	868505	2.33848e+06	1.87297e+06	1.74058e+06	1.92713e+06	3.08573e+06	592680	942017	1.1533e+06	1.17926e+06	2.53122e+06	2.08233e+06	2.1196e+06	2484503	1.70665e+06	796189	1.02557e+06	1.40315e+06	2.58604e+06	2.18583e+06	2099164	1.86713e+06	1.69237e+06	1.53646e+06	1.13083e+06	2.08217e+06	1777125	1875937	2.17174e+06	1.26741e+06	1.86877e+06	1.3914e+06	2.37633e+06	2.3355e+06
3864	saccharin	Xenobiotics	Food Component/Plant	21151	LC/MS Neg	100000870	2000	181.992	81-07-2	5143	D01085	HMDB29723	566926	1.49747e+06	654035	521484	367890	500575	479127	569532	258054	306162	257790	150311	193581	153545	25035.6	2731.05	8702.88	21425.9	9039.34		2877.23		14249.4	332657	393573	837824	519488	372528	210754	184820	49663.8
320	S-adenosylhomocysteine (SAH)	Amino Acid	Methionine, Cysteine, SAM and Taurine Metabolism	42382	LC/MS Neg	197	1832.4	383.114	979-92-0	439155	C00021	HMDB00939	48417	72818.1	78428.7	51344.5	54513.2	87023.5	48234.9	47905.4		62645	80541.2	75782.8	63736.1	74945.1	63711	41752.6	61337.9	71897.8	78750	64919.4	62022.6	80942.6	33250.9	57919.1	42663.9	105775	77843.5	88663.3	54557.7	44483.4	38137.1	36106.2		33906	30362.7	43419.4	84411.9
4254	salicylate	Xenobiotics	Drug	1515	LC/MS Polar	501	802	137.024	69-72-7	338	C00805	HMDB01895	842497	453720	659199	855586	1.23172e+06	1.68622e+06	82496088	1.23644e+06	619374	371315	362435	660652	1.36347e+06	1.36769e+06	1.60758e+06	766136	1.39185e+06	917307	854466	926489	1309222	1.23202e+06	859404	921450	711584	387436	585698	1.01461e+06	1.32306e+06	1.45656e+06	916374	1.16288e+06	1.00698e+06	780410	687685	888220	687155
4058	salicyluric glucuronide*	Xenobiotics	Drug	33384	LC/MS Neg	100001332	1463	370.078		.				64125.7				32383.2	24501222	336712						31833.7	88348.2		264093	300064	305266	229159	247965	176910	81632.2	104823		83678.5	64363.4	59156.9			65081.5	64541.9	69648.3	39934.2	50635.9	40694	61276.5
3867	S-allylcysteine	Xenobiotics	Food Component/Plant	43239	LC/MS Pos Early	100004509	2690	162.058	21593-77-1	98280		HMDB34323	3.66375e+06	2.7046e+06	2599806	2.29803e+06	2.18733e+06	2.10752e+06	2.97578e+06	2.39434e+06	2.06197e+06	888888	742292	587734	757889	751547	1.82384e+06	1.40068e+06	9637967	6075446	5852530	5605325	5.80511e+06	6.52275e+06	2.02677e+06	359041	3.15872e+06	2.1915e+06	2141064	1.74578e+06	2.12723e+06	2.0078e+06	4.42453e+06	956306	553102	596950	475631	1.57005e+06	2770532
4	sarcosine	Amino Acid	Glycine, Serine and Threonine Metabolism	1516	LC/MS Pos Early	1023	1280	90.055	107-97-1	1088	C00213	HMDB00271	14006225	15549986	18361232	16863776	14894582	14976309	13722617	16797012	19072236	6.04966e+06	19496878	16737272	16434205	17410712	18066922	18656518	16041364	18756778	17418998	20009196	4.39025e+06	17484718	16633896	15729634	20618876	17964226	20020320	20092192	17200810	16214308	17184316	16809822	16284979	16753919	15271964	20089116	17120108
1256	sebacate (decanedioate)	Lipid	Fatty Acid, Dicarboxylate	32398	LC/MS Neg	100001211	1788	201.113	111-20-6	5192	C08277	HMDB00792	177208	592871	1.50001e+06	1.88728e+06	802209	246186	224650	163159	190377	2.87863e+06	7.02256e+06	10587136	13781397	5.87725e+06	588461		154510	586522	1.2486e+06	1.04324e+06	359015	152591	217392	390426	105925	364105	760515	898692	384436	101138	176112	125847	125639	166131	79526.6	795762
9	serine	Amino Acid	Glycine, Serine and Threonine Metabolism	1648	LC/MS Pos Early	503	1239	106.05	56-45-1	5951	C00065	HMDB00187	113081704	110779328	102382384	103110808	110771544	125652104	129384200	125205248	115269568	72560976	72980848	69580440	71955336	71818424	120553024	130652184	105321672	96209256	93500248	91109200	90495912	97728328	105279944	120965544	107096888	110055440	100261288	95022728	101650712	104776928	116403816	80211640	83230976	77146752	74526624	95674536	90083616
220	serotonin	Amino Acid	Tryptophan Metabolism	2342	LC/MS Pos Early	504	2550	177.102	153-98-0	5202	C00780	HMDB00259	368494	2741350	3.31583e+06	407210	1.46877e+06	1.69201e+06	816999	741201	2.10985e+06	630147	882672	1.56801e+06	345369	298868	622792	372646	1.57246e+06	817496	424784	212765	683648	2.13631e+06	459917	488675	455867	5851134	1.16481e+06	3.40245e+06	1097668	1.25241e+06	373645	290051	107224	175144	130466	275862	146995
7114	SM(14:0)	Sphingomyelin	Sphingomyelin	54222	GC-FID	100010370	.	.		.			23.3768	24.523	21.6614	21.2579	17.4632	21.8058	21.5784	21.4792	22.385	21.8016	18.4489	19.6765	15.6783	16.7496	17.2375	19.8407	21.6239	20.5286	18.988	13.9071	16.1974	17.6737	19.7834	23.8594	24.0911	26.3625	25.0772	24.9087	20.7217	24.1914	22.8171	16.9243	16.2788	14.0748	15.5893	10.9683	16.3175
7115	SM(16:0)	Sphingomyelin	Sphingomyelin	54385	GC-FID	100010533	.	.		.			175.138	191.927	169.754	164.998	141.227	174.061	165.115	166.74	186.522	181.232	157.827	168.099	141.858	147.142	146.439	170.347	162.115	164.749	150.46	118.472	133.781	143.593	158.786	173.968	179.801	199.634	190.231	191.391	161.619	185.159	175.516	169.215	163.8	147.518	154.57	131.113	162.993
7116	SM(18:0)	Sphingomyelin	Sphingomyelin	54386	GC-FID	100010534	.	.		.			24.4642	27.5692	24.5356	24.6598	21.1469	25.5052	24.2006	23.9751	30.7939	29.6449	26.3201	27.8144	24.3424	25.1646	25.6107	29.2762	24.4672	25.7797	23.915	20.0605	22.1131	23.2165	26.083	26.4487	25.7595	29.0826	28.8325	28.763	24.7336	28.5244	25.9997	21.8803	21.2164	19.7592	20.7181	16.4189	21.7672
7117	SM(18:1)	Sphingomyelin	Sphingomyelin	53862	GC-FID	100010010	.	.		.			11.0325	12.4135	11.1685	11.297	9.1676	11.6311	11.8942	11.7779	12.9058	12.6225	11.4736	11.6703	10.3011	11.087	12.1315	13.9807	11.5271	12.2418	10.7014	8.9588	9.6806	11.1868	12.5003	12.5723	11.5231	12.6733	12.3314	12.0077	10.5319	11.8902	11.7545	10.4765	10.4493	9.8133	9.9301	7.2715	10.5629
7118	SM(20:0)	Sphingomyelin	Sphingomyelin	53687	GC-FID	100009835	.	.		.			51.283	55.5824	45.9779	47.31	37.6636	49.53	46.8612	53.4152	52.0697	51.2088	43.2705	46.1673	38.3251	41.0462	43.9715	48.6585	47.3327	47.7367	41.7515	33.3651	37.1583	39.4987	44.8267	56.3661	52.7972	53.4757	52.6568	52.113	43.4677	49.5882	47.8969	54.9654	53.9287	44.1642	47.7985	31.4782	53.8057
7125	SM(20:1)	Sphingomyelin	Sphingomyelin	53531	GC-FID	100009679	.	.		.			8.7681	9.9174	8.8345	8.329	6.9764	9.4368	8.694	9.6884	9.6916	9.6945	8.4468	8.8173	7.4425	7.7289	7.7925	9.6226	9.2431	9.2873	8.402	6.5165	7.3547	7.9194	8.4189	9.8392	8.6911	9.3688	9.3168	9.0797	7.6668	8.8804	8.2323	8.5085	9.1375	7.6627	8.4348	5.4973	8.786
7120	SM(22:0)	Sphingomyelin	Sphingomyelin	53347	GC-FID	100009495	.	.		.			65.1958	72.238	61.7191	60.85	49.6838	65.5644	58.3473	63.033	63.3173	62.791	52.8185	56.4933	46.634	50.1892	48.196	56.7817	59.6782	58.9055	51.3145	42.6311	48.6532	49.4173	53.5808	64.1767	63.4721	65.2629	64.8982	64.4742	52.9808	60.9527	55.6868	66.9852	65.3131	56.154	59.6324	39.3417	63.7257
7121	SM(22:1)	Sphingomyelin	Sphingomyelin	54570	GC-FID	100010718	.	.		.			45.2573	51.0223	42.7644	43.6828	35.8663	47.2361	42.1292	46.1486	44.088	42.3982	37.064	40.217	32.9438	34.943	34.0452	41.5349	42.4149	41.4016	37.9624	32.6977	34.322	36.2753	39.4968	46.8564	42.8447	46.5899	46.6573	44.5093	37.6612	43.8484	39.4294	41.9156	43.5251	37.4708	40.823	27.9469	43.9695
7122	SM(24:0)	Sphingomyelin	Sphingomyelin	53863	GC-FID	100010011	.	.		.			34.111	37.6139	33.7678	34.4638	28.5995	36.6961	32.2627	32.2622	35.1964	33.076	29.7545	33.0666	28.0824	29.2088	26.0743	30.5289	30.7115	31.7882	28.1	23.7533	27.2528	27.3302	29.9824	30.5661	31.9001	35.7916	34.7663	34.8415	29.1769	32.8896	31.3155	31.1817	30.0057	25.397	27.7143	21.7709	29.0102
7123	SM(24:1)	Sphingomyelin	Sphingomyelin	54028	GC-FID	100010176	.	.		.			59.8082	66.3337	57.4301	57.7371	49.0437	61.2986	55.4575	59.8311	69.566	63.7173	58.8736	64.6374	54.5924	55.5812	52.7842	62.7861	61.3145	60.483	56.2534	48.7412	51.9248	54.0591	59.1886	64.5367	60.6295	68.3674	66.3755	63.9363	53.5003	62.6799	57.7992	53.1794	56.4329	47.9392	51.2322	46.5588	54.583
7124	SM(26:0)	Sphingomyelin	Sphingomyelin	54387	GC-FID	100010535	.	.		.			2.4847	2.8207	2.3234	2.4208	1.8363	2.3037	2.1831	2.4954	2.6273	2.6843	2.3706	2.5553	1.9664	2.2151	2.3591	2.6636	2.5857	2.8326	2.3051	2.091	2.1472	2.0308	2.3352	3.2444	2.8202	3.2178	3.1139	3.0652	2.256	2.6053	2.704	2.544	2.7827	2.2813	2.5528	2.0696	2.6111
7119	SM(26:1)	Sphingomyelin	Sphingomyelin	53348	GC-FID	100009496	.	.		.			0.5914	0.6506	0.6266	0.6018	0.5154	0.6566	0.5971	0.5784	0.7426	0.6991	0.6286	0.6978	0.6016	0.6058	0.5976	0.6825	0.7321	0.675	0.6439	0.4977	0.571	0.6433	0.6295	0.7667	0.6203	0.7264	0.6883	0.7036	0.5939	0.6295	0.6653	0.5647	0.6763	0.5411	0.6044	0.4747	0.583
328	S-methylcysteine	Amino Acid	Methionine, Cysteine, SAM and Taurine Metabolism	39592	LC/MS Neg	100002749	880	134.028	1187-84-4	24417		HMDB02108	488494	358768	399403	417746	419211	456686	423000	434592	746933	467064	517062	464755	265114	233056	576827	455444	551397	373255	440250	410367	328293	332182	356525	252923	548618	568406	505123	546273	581500	405324	567564	434529	374046	405324	287336	451542	681001
329	S-methylcysteine sulfoxide	Amino Acid	Methionine, Cysteine, SAM and Taurine Metabolism	43378	LC/MS Pos Early	100002927	900	152.038	6853-87-8	82142		HMDB29432	3481909	2.96967e+06	2.98438e+06	3.27234e+06	3.50978e+06	3.53723e+06	3.3323e+06	3.29929e+06	5342358	3529586	3.67412e+06	3.59768e+06	4.24919e+06	4.89233e+06	4909099	4.01763e+06	4.07576e+06	3.64332e+06	3.70888e+06	3570299	3.86608e+06	4.08514e+06	3.44215e+06	2537981	3925096	3615815	3.60698e+06	3.30386e+06	3.93461e+06	3.87684e+06	4411250	5908985	4.89985e+06	5575667	4964939	9243304	5.72171e+06
312	S-methylmethionine	Amino Acid	Methionine, Cysteine, SAM and Taurine Metabolism	38127	LC/MS Pos Early	100002183	2555	164.074	3493-12-07	458	C05319	HMDB38670	465999	268298	255732	179941	1.59168e+06	2.04424e+06	878318	336411	81216.9				2.02316e+06	3185016	541231	401576	237107	5.81837e+06	3.47207e+06	2.82555e+06	3.90007e+06	3.45596e+06	262223		241690	660089	460378	334792	1.35206e+06	978503	436213	1.08822e+06	1866584	1718776	1276917	1.36056e+06	2.74893e+06
386	spermidine	Amino Acid	Polyamine Metabolism	485	LC/MS Pos Late	50	700	146.165	124-20-9	1102	C00315	HMDB01257	261586	335925	511340	181475	91924.9	214784	137653	277182	416714	120581	371277	252701			203678	250614	253365	237760	153951	171494	92862	422064	204206		130932	766482	276523	72630.8	114447	206930	237134	488047	115778	335576	137883	91274.4	173676
2251	sphinganine-1-phosphate	Lipid	Sphingolipid Metabolism	52605	LC/MS Pos Late	100001876	1431	382.272	19794-97-9	520		HMDB01383		334392	386036	249470		231455		165445		143944		258217			112526	83409.6	212083	262377	308818	172184		335639				721348	211291	461981	123759	197988		258668	221187	203673	277253
2289	sphingosine 1-phosphate	Lipid	Sphingolipid Metabolism	34445	LC/MS Pos Late	100000626	1375	380.256	26993-30-6	5283560	C06124	HMDB00277	588966	1.07436e+06	1.15684e+06	866841	872751	1154058	586607	568204	816910	492299	465627	840235	502250	459792	481446	491811	950955	696797	1.02627e+06	791506	694253	1.14885e+06	793707	669200	756934	1.82377e+06	737551	1.15898e+06	661020	793408	530774	1.13302e+06	570298	855801	890548	573542	777685
3883	stachydrine	Xenobiotics	Food Component/Plant	34384	LC/MS Pos Early	100001296	1440	144.102	4136-37-2	115244	C10172	HMDB04827	7366418	9041365	8071907	7.6231e+06	7936772	8.27975e+06	7.45094e+06	6907130	96417024	101784952	106548072	94832120	88844824	83889288	93718112	64114716	37134656	45057192	40209716	41471448	39161296	38437288	28652068	21986596	88078048	99416176	101378320	91888920	88510952	76617936	63445912	36530296	38138728	38027316	33900188	3.03669e+06	35705080
1348	stearoylcarnitine (C18)	Lipid	Fatty Acid Metabolism(Acyl Carnitine)	34409	LC/MS Pos Late	100001391	1485	428.373	18822-91-8	6426855		HMDB00848		898582	967035	1.02457e+06	826819	738614	242744	265159	461577	905526	827938	1.20656e+06	920542	874600	511368		367119	781438	938813	1.00776e+06	659101	650622	379831	399327	577325	999123	996596	1011037	859450	721836	400191	509923	663464	817680	518725	582073	595050
1395	stearoylcholine*	Lipid	Fatty Acid Metabolism (Acyl Choline)	57464	LC/MS Pos Late	100015759	1520	370.368		.																																					952611		1.08983e+06
1252	suberate (octanedioate)	Lipid	Fatty Acid, Dicarboxylate	15730	LC/MS Neg	100000016	804.3	173.082	505-48-6	10457	C08278	HMDB00893	119231	332115	371171	312573	263824	383718	160232	286021	201593	648908	961945	1.48849e+06	1.57435e+06	647806	265859	155872	204115	371481	409359	383515	322114	133173	190122			287537	286344	274322	222801	258632	269168	167355		117621			209079
1354	suberoylcarnitine (C8-DC)	Lipid	Fatty Acid Metabolism(Acyl Carnitine)	52990	LC/MS Pos Early	100006627	2964	318.191		.			288856	908917	1.04947e+06	1.86244e+06	2.96205e+06	1694325	310890	230284	360308	2.74705e+06	3.76849e+06	4.7602e+06	8083301	6.9344e+06	573289	167291	190623	902938	1.51196e+06	1.68324e+06	2.12737e+06	1.47425e+06	334170	272408	240814	746240	1.0808e+06	1.37701e+06	2.06682e+06	1.0662e+06	185388	176699	111484	148734	203431	2.17256e+06	136109
1067	succinate	Energy	TCA Cycle	52308	LC/MS Pos Early	252	1150	136.06	110-15-6	1110	C00042	HMDB00254	290258	1.14763e+06	412882	303044	319520	206599	247253	120106		549913	318665	330702	129346	177788	197799	203456	397502	712900	455236	327794	458573	100306	166823	188342	371890	954022	530334	293964	352172	301020	176862	332889	534735	243116	385940	240292	259707
4505	succinimide	Xenobiotics	Chemical	41888	LC/MS Polar	100003696	2155	116.035	123-56-8	11439	C07273		183723	194223	167790	328636	265007	244424	225815		185125	212231	210019	464251	271060	334702	207615	137175	249125	314481	187761	168215	219647	321316	232230	105096	199980	274863				192085	193919	217103	216196	243930	158433	258079	248846
3617	sucralose	Xenobiotics	Food Component/Plant	36649	LC/MS Neg	100001789	3140	395.007	56038-13-2	71485	C12285	HMDB31554	82807.6	140951	99080.8	70564.6	65410.8	60947	119551								466687	324394	81809.2	144025	108851	74486.5	84413.7	69658.9	77004.5	201855	109454	157343	146957	123577	73352.6	54923	249751
961	sucrose	Carbohydrate	Disaccharides and Oligosaccharides	1519	LC/MS Polar	935	3092	387.114	57-50-1	5988	C00089	HMDB00258		920866	621466	561747	363872	298321	99161.7		149028	66113.9	64140.9		77612.3	72825.4	326622			715287	639562	586016	348028	242184		143568		537788	422422	328248	245501	162940	64968.4	45058.2	331440	281975	231707		119189
4401	sulfate*	Xenobiotics	Chemical	46960	LC/MS Neg	100002528	616	96.9601	14808-79-8	1118	C00059	HMDB01448	58953652	70675328	68228072	66666280	68049272	75609560	57382256	60305988	53239280	71465584	85207904	91663896	96588016	94773112	59545844	51559268	62684608	87567192	93112664	88121232	77317520	83728984	62599736	93095848	46269996	63395468	65959156	64151032	63674540	63597240	50132156	54787344	53285204	54731692	59550920	106609984	64230960
8434	TAG36:0-FA12:0	Triacylglycerol	Ester	54388	GC-FID	100010536	.	.		.			0.0607	0.0967	0.0554		0.0629				0.0711	0.0611	0.0606		0.0667	0.0299	0.046	0.1012	0.1696	0.1024	0.1167	0.031	0.0891		0.0462	0.0767	0.1287	0.0712	0.0782
8435	TAG38:0-FA12:0	Triacylglycerol	Ester	53532	GC-FID	100009680	.	.		.			0.0611	0.116	0.0646	0.0762					0.052				0.0605				0.3574	0.0675	0.0744	0.0401	0.0494	0.0907	0.0852	0.2172	0.1188	0.0582	0.0651		0.0609		0.0405
8441	TAG40:0-FA12:0	Triacylglycerol	Ester	53688	GC-FID	100009836	.	.		.			0.1142		0.0328	0.0393	0.0655	0.0412			0.085	0.0284			0.038		0.0736		1.0425	0.1879	0.1739	0.0518	0.1179	0.0591	0.2	0.5451	0.2315	0.0685	0.0708	0.0802	0.0857	0.092	0.0674			0.1257	0.1183		0.1247
8442	TAG40:0-FA14:0	Triacylglycerol	Ester	53349	GC-FID	100009497	.	.		.			0.2063	0.0945	0.0398	0.0407	0.0285				0.1237						0.0359	0.0311	0.8199	0.1702	0.1503	0.0666	0.1086	0.039	0.2666	1.1999	0.3119	0.1557	0.0838	0.0493	0.0983	0.0694	0.0921	0.1496	0.2033	0.2032	0.1647		0.1325
8443	TAG40:0-FA16:0	Triacylglycerol	Ester	53689	GC-FID	100009837	.	.		.			0.2155	0.0819	0.0466		0.0303	0.0386			0.1397						0.0735	0.0516	1.1484	0.2732	0.2179	0.0765	0.1192	0.0915	0.2444	1.7967	0.365	0.1743	0.1076		0.1006	0.0645	0.1326	0.1718	0.4767	0.4958	0.3832		0.3232
8457	TAG42:0-FA12:0	Triacylglycerol	Ester	53533	GC-FID	100009681	.	.		.			0.3705	0.1472	0.0817	0.0645	0.0586	0.0719	0.0706	0.0512	0.2263	0.0398	0.0498		0.0362	0.0357	0.0698	0.0589	2.6042	0.5456	0.5364	0.1466	0.3348	0.199	0.508	1.9674	0.5855	0.2347	0.1463	0.0722	0.1713	0.0941	0.1767	0.3034	0.5639	0.738	0.5383	0.0444	0.4967
8458	TAG42:0-FA14:0	Triacylglycerol	Ester	54029	GC-FID	100010177	.	.		.			0.6914	0.3128	0.1735	0.1225	0.12	0.098	0.1535	0.101	0.3583	0.1608	0.1212	0.1214	0.1313	0.0813	0.1542	0.0909	2.4529	0.7577	0.6252	0.2864	0.4172	0.2848	0.7443	3.1776	0.9438	0.4431	0.3389	0.1653	0.2904	0.2052	0.3135	0.4137	1.0167	1.0501	0.7037	0.0739	0.8649
8332	TAG42:0-FA16:0	Triacylglycerol	Ester	53690	GC-FID	100009838	.	.		.			1.0291	0.3185	0.211	0.1316	0.1277	0.1402	0.1685	0.0804	0.503	0.0981	0.1247	0.0757	0.1156	0.0732	0.2481	0.1508	4.297	1.1301	0.9429	0.2978	0.5471	0.3249	0.9709	6.4328	1.3494	0.5601	0.325	0.1507	0.3511	0.2148	0.4876	0.8778	1.4986	1.6255	1.1587	0.0534	1.1007
8334	TAG42:1-FA12:0	Triacylglycerol	Ester	54030	GC-FID	100010178	.	.		.			0.2575	0.1154	0.0605	0.0559	0.0615	0.0404		0.1171	0.1495	0.0394	0.0374		0.0362		0.0636	0.0315	2.1071	0.5059	0.4339	0.1403	0.2464	0.175	0.3762	1.1337	0.3576	0.1491	0.0864	0.0548	0.0707	0.0681	0.1459	0.3488	0.2922	0.2763	0.2612	0.0534	0.2795
8335	TAG42:1-FA14:0	Triacylglycerol	Ester	53350	GC-FID	100009498	.	.		.			0.3927	0.1361	0.089	0.0699	0.0559	0.0515	0.0679		0.1663				0.0436		0.0909	0.0631	1.239	0.3121	0.2755	0.1075	0.1888	0.0992	0.3458	1.9819	0.5022	0.1968	0.1358	0.0773	0.1028	0.0733	0.191	0.2015	0.4357	0.4795	0.4037		0.4318
8337	TAG42:1-FA16:0	Triacylglycerol	Ester	53351	GC-FID	100009499	.	.		.			0.3553	0.1482	0.1143	0.0671	0.0508	0.0438	0.0729	0.0634	0.2669	0.0659	0.0451	0.0505	0.0483	0.0405	0.1273	0.1259	2.3739	0.6677	0.5108	0.1808	0.2263	0.1884	0.4029	3.5489	0.4402	0.1903	0.1213	0.0835	0.1152	0.0741	0.1905	0.4462	1.1961	1.2972	0.8679	0.0493	0.853
8338	TAG42:1-FA16:1	Triacylglycerol	Ester	53691	GC-FID	100009839	.	.		.			0.1962	0.0977	0.056	0.0997	0.0414	0.0394	0.0592		0.0792	0.0746					0.0571	0.0381	0.948	0.3037	0.2334	0.0902	0.1692	0.0898	0.1918	1.2123	0.2227	0.1126	0.0642	0.0982	0.0549	0.0662	0.1008	0.1833	0.2888	0.3544	0.2612		0.2291
8339	TAG42:1-FA18:1	Triacylglycerol	Ester	54223	GC-FID	100010371	.	.		.			0.3522	0.2013	0.1108	0.0808	0.0711	0.0646	0.1245	0.1056	0.3039	0.0603	0.0643		0.0608	0.0501	0.1548	0.101	1.5704	0.438	0.3863	0.1348	0.2705	0.1566	0.5369	2.9573	0.5921	0.2001	0.1509	0.1044	0.1466	0.1226	0.2684	0.4381	0.622	0.5315	0.4813	0.0484	0.4702
8340	TAG42:2-FA12:0	Triacylglycerol	Ester	53692	GC-FID	100009840	.	.		.			0.0708							0.0758	0.04							0.0432	0.5598	0.1396	0.0956	0.0496	0.0811	0.0752	0.1029	0.1872	0.097	0.076					0.0598	0.1527	0.139	0.1585	0.1034
8344	TAG42:2-FA18:2	Triacylglycerol	Ester	53352	GC-FID	100009500	.	.		.			0.1658	0.1376	0.0593	0.0605	0.0535	0.0477	0.1115	0.0901	0.1168	0.0718	0.0918	0.0418	0.0528	0.0473	0.064	0.078	0.5337	0.1496	0.1783	0.0997	0.1152	0.0981	0.197	0.6248	0.2478	0.0997	0.0926	0.066	0.0871	0.093	0.1586	0.3521	0.4272	0.5836	0.4129	0.0641	0.3378
8361	TAG44:0-FA12:0	Triacylglycerol	Ester	53693	GC-FID	100009841	.	.		.			0.9573	0.498	0.309	0.2597	0.1945	0.2043	0.2105	0.2211	0.559	0.2181	0.2369	0.2227	0.2173	0.1451	0.2559	0.227	5.5899	1.6032	1.4116	0.5323	0.8793	0.6687	1.2034	4.7819	1.2602	0.5304	0.4241	0.2896	0.4208	0.3459	0.4515	1.1001	2.206	2.3863	1.9228	0.2469	1.8954
8362	TAG44:0-FA14:0	Triacylglycerol	Ester	54389	GC-FID	100010537	.	.		.			2.3761	1.0131	0.6163	0.4344	0.3493	0.2893	0.2655	0.1911	1.006	0.2486	0.2081	0.2269	0.1763	0.1415	0.3557	0.3183	6.9445	2.309	1.7082	0.7104	1.0199	0.7306	1.9825	12.698	2.7821	1.2832	0.9138	0.5412	0.746	0.5837	0.9677	2.5409	6.7444	7.0222	5.4914	0.1043	6.3088
8364	TAG44:0-FA16:0	Triacylglycerol	Ester	54031	GC-FID	100010179	.	.		.			2.7971	1.1671	0.8425	0.5925	0.4746	0.4311	0.3659	0.3501	1.3611	0.3753	0.3919	0.3489	0.3388	0.2303	0.6594	0.4738	12.942	3.7511	3.1921	1.2149	2.1791	1.3826	2.9704	16.5242	3.5564	1.5286	0.9601	0.6275	0.9999	0.7266	1.3767	3.1007	7.4296	7.3425	6.0331	0.3179	6.5049
8366	TAG44:0-FA18:0	Triacylglycerol	Ester	53534	GC-FID	100009682	.	.		.			2.8864	2.9031	2.3803	2.7297	2.3862	2.0382	2.1049	1.9999	2.7102	2.9549	3.144	2.7119	2.9266	1.552	2.482	1.3212	4.1322	2.5554	4.3511	3.5081	3.2064	2.6566	2.6046	5.144	3.195	3.3941	3.3841	2.6667	3.5099	2.5665	2.3003	8.6465	12.1405	12.3117	10.1331	6.6484	10.305
8368	TAG44:1-FA12:0	Triacylglycerol	Ester	54390	GC-FID	100010538	.	.		.			1.3286	0.6284	0.4165	0.2917	0.1945	0.1788	0.2215	0.2539	0.6438	0.1907	0.1764	0.1753	0.1455	0.0736	0.2194	0.2468	5.7527	1.8199	1.5553	0.6166	0.9442	0.6994	1.4641	5.3374	1.589	0.5979	0.4629	0.3008	0.3269	0.2711	0.5411	1.3467	1.9462	2.0823	1.6343	0.1178	1.8968
8369	TAG44:1-FA14:0	Triacylglycerol	Ester	53694	GC-FID	100009842	.	.		.			1.7794	0.7655	0.4417	0.3852	0.2555	0.2127	0.1885	0.2621	0.7413	0.2151	0.1963	0.1499	0.1245	0.0897	0.2594	0.2427	5.6901	1.8923	1.4482	0.6052	0.9188	0.7122	1.4671	7.6627	2.1185	0.7742	0.6315	0.3737	0.3758	0.3444	0.7523	1.5755	2.9612	2.7406	2.3402	0.1285	3.0451
8370	TAG44:1-FA14:1	Triacylglycerol	Ester	54032	GC-FID	100010180	.	.		.			0.3973	0.1909	0.1479	0.0996	0.0808	0.0897	0.0971	0.058	0.1815	0.0603	0.0901	0.0783	0.0632	0.0562	0.0879	0.0793	1.3623	0.4357	0.4055	0.1703	0.2357	0.1677	0.2859	2.5735	0.4668	0.1804	0.1639	0.1081	0.1028	0.1162	0.1931	0.4024	0.7382	0.725	0.6763	0.0819	0.8133
8372	TAG44:1-FA16:0	Triacylglycerol	Ester	53864	GC-FID	100010012	.	.		.			2.2531	1.0187	0.6298	0.4604	0.3324	0.269	0.3529	0.258	0.9773	0.2656	0.2642	0.2322	0.2363	0.1469	0.5159	0.5836	7.986	2.7294	2.23	0.8825	1.3454	0.8421	1.9388	12.7135	2.4717	0.9867	0.7416	0.493	0.5292	0.497	1.0478	1.9827	3.8771	4.2166	3.1933	0.2209	3.4836
8373	TAG44:1-FA16:1	Triacylglycerol	Ester	54571	GC-FID	100010719	.	.		.			0.6364	0.3893	0.1724	0.158	0.1258	0.1194	0.1166	0.1056	0.2311	0.1135	0.1188	0.1084	0.0869	0.0658	0.0933	0.1255	3.1216	1.0683	0.8715	0.3693	0.5652	0.3851	0.6969	2.9025	0.7374	0.3089	0.2315	0.1613	0.1792	0.1526	0.3077	0.8242	1.5772	1.4516	1.3161	0.1031	1.6597
8375	TAG44:1-FA18:1	Triacylglycerol	Ester	53695	GC-FID	100009843	.	.		.			2.3165	1.0745	0.5822	0.4329	0.3958	0.4405	0.5028	0.4293	1.162	0.3266	0.3041	0.2932	0.2329	0.1768	0.6217	0.5425	6.5967	2.167	1.97	0.7536	1.1974	0.783	2.3202	10.9427	2.7467	1.2338	0.8389	0.5294	0.6629	0.6414	1.3003	2.2618	2.7459	2.7309	2.1338	0.3393	2.1736
8377	TAG44:2-FA12:0	Triacylglycerol	Ester	53535	GC-FID	100009683	.	.		.			0.5318	0.2882	0.1556	0.1209	0.0794	0.0719	0.1307	0.1822	0.3287	0.1005	0.0668	0.0598	0.0472	0.0451	0.1057	0.1449	2.0078	0.6455	0.5474	0.2145	0.3288	0.2045	0.4821	1.5205	0.6445	0.2726	0.1954	0.1507	0.127	0.12	0.3491	0.8178	0.9876	0.9607	0.7094	0.0759	0.7537
8378	TAG44:2-FA14:0	Triacylglycerol	Ester	54224	GC-FID	100010372	.	.		.			0.4752	0.2485	0.1803	0.1006	0.0749	0.0851	0.1162	0.1597	0.2647	0.0814	0.087	0.0736	0.0576	0.0403	0.1026	0.1555	1.6677	0.5212	0.4202	0.1667	0.2953	0.2129	0.4095	1.354	0.5877	0.2215	0.1637	0.1176	0.1212	0.1037	0.2562	0.735	0.8834	1.0485	0.7846	0.0749	0.8716
8380	TAG44:2-FA16:0	Triacylglycerol	Ester	53353	GC-FID	100009501	.	.		.			0.7892	0.3714	0.2312	0.1844	0.1431	0.1126	0.2332	0.1645	0.3951	0.1017	0.1533	0.0898	0.0869	0.075	0.2535	0.4198	2.4491	0.7997	0.7305	0.2878	0.4045	0.3199	0.6398	3.7175	0.8472	0.341	0.3213	0.1776	0.1494	0.1822	0.4796	1.4538	2.2094	2.3391	1.7175	0.082	1.5722
8381	TAG44:2-FA16:1	Triacylglycerol	Ester	54033	GC-FID	100010181	.	.		.			0.2926	0.1729	0.1049	0.0859	0.0441	0.062	0.0637	0.0666	0.1679	0.0575	0.0812	0.0724	0.0608	0.0372	0.0664	0.1103	1.3026	0.4014	0.4046	0.1826	0.2183	0.1393	0.351	1.7615	0.3539	0.1145	0.1399	0.0973	0.0798	0.0907	0.1496	0.2856	0.487	0.6258	0.39	0.0427	0.657
8382	TAG44:2-FA18:1	Triacylglycerol	Ester	54225	GC-FID	100010373	.	.		.			0.5547	0.2892	0.1377	0.0976	0.1113	0.0996	0.1868	0.1324	0.3071	0.1033	0.1011	0.0705	0.0658	0.0648	0.2248	0.2094	1.6138	0.496	0.4339	0.1803	0.2893	0.2201	0.5725	3.2593	0.6931	0.2734	0.2093	0.1162	0.1477	0.157	0.3645	0.5744	0.7074	0.8875	0.6261	0.0767	0.6835
8383	TAG44:2-FA18:2	Triacylglycerol	Ester	54226	GC-FID	100010374	.	.		.			0.9283	0.5103	0.2015	0.189	0.1413	0.1449	0.2992	0.3201	0.479	0.1267	0.1336	0.1179	0.0874	0.0491	0.2284	0.4138	2.4337	0.8508	0.7204	0.27	0.4453	0.2803	0.8042	2.7783	1.2469	0.4629	0.3852	0.1888	0.1871	0.2	0.5968	1.5933	2.0607	1.9831	1.3549	0.0907	1.5934
8389	TAG44:3-FA18:2	Triacylglycerol	Ester	54391	GC-FID	100010539	.	.		.			0.2552	0.1061	0.0784	0.0594	0.0409	0.0509	0.0908	0.1142	0.136	0.0496	0.0738	0.0735	0.0645	0.0284	0.124	0.1776	0.6002	0.2091	0.1841	0.0597	0.1227	0.0736	0.2466	0.7592	0.2883	0.1227	0.0988	0.0554	0.0621	0.0678	0.1676	0.4073	0.6955	0.6973	0.4881	0.0402	0.4848
8271	TAG45:0-FA14:0	Triacylglycerol	Ester	54392	GC-FID	100010540	.	.		.			0.5425	0.2259	0.1635	0.155	0.074	0.1097	0.051	0.0337	0.1743	0.0584		0.0698	0.0391	0.0342	0.0664	0.0733	0.9924	0.3418	0.3122	0.1494	0.1728	0.1365	0.3214	2.7235	0.5752	0.285	0.213	0.1148	0.1573	0.1444	0.1852	0.2681	0.5861	0.5559	0.4642		0.555
8272	TAG45:0-FA15:0	Triacylglycerol	Ester	53865	GC-FID	100010013	.	.		.			0.3896	0.1625	0.1114	0.094	0.0576	0.0547	0.0469		0.1463	0.0588	0.063	0.0524	0.0483	0.0415	0.0944	0.0436	0.844	0.3083	0.2636	0.1202	0.1641	0.1064	0.2866	2.3956	0.5036	0.243	0.1676	0.1077	0.15	0.1133	0.1862	0.2425	0.5536	0.5706	0.5075		0.4755
8273	TAG45:0-FA16:0	Triacylglycerol	Ester	54572	GC-FID	100010720	.	.		.			0.5272	0.2854	0.1495	0.1159	0.0992	0.1142	0.0887	0.0569	0.2391	0.0908	0.0528	0.0823	0.0762	0.0479	0.098	0.1116	1.5203	0.525	0.4394	0.1958	0.3201	0.2157	0.4932	3.3897	0.7551	0.3509	0.2537	0.1479	0.2432	0.1592	0.2934	0.3862	0.7382	0.8485	0.5132	0.0634	0.6821
8279	TAG45:1-FA15:0	Triacylglycerol	Ester	53536	GC-FID	100009684	.	.		.			0.3904	0.1293	0.0868	0.0653	0.0505	0.043	0.0587	0.0501	0.1407	0.0495	0.0733	0.048	0.041		0.0551	0.0615	0.7736	0.2701	0.2527	0.0806	0.138	0.117	0.2348	1.3974	0.3377	0.1474	0.1565	0.0857	0.0822	0.0694	0.113	0.1406	0.2512	0.289	0.2304	0.0368	0.2318
8280	TAG45:1-FA16:0	Triacylglycerol	Ester	54573	GC-FID	100010721	.	.		.			0.2682	0.1493	0.089	0.076	0.0605	0.066	0.0757	0.142	0.1248	0.0663	0.0521	0.0504	0.0391	0.0575	0.0897	0.0641	0.8758	0.3228	0.3167	0.1138	0.1688	0.1142	0.2222	1.5754	0.3215	0.1285	0.1029	0.0952	0.0983	0.0831	0.1406	0.2254	0.4596	0.4877	0.3957	0.0439	0.4424
8283	TAG45:1-FA18:1	Triacylglycerol	Ester	53537	GC-FID	100009685	.	.		.			0.366	0.1578	0.1069	0.1031	0.0759	0.0654	0.0764	0.0683	0.1663	0.0731	0.0781	0.0473	0.0723	0.032	0.098	0.0817	0.764	0.2632	0.2517	0.0847	0.1641	0.1248	0.2629	1.5081	0.4151	0.1515	0.1335	0.0979	0.0871	0.0963	0.1692	0.1776	0.3435	0.2845	0.1989	0.0557	0.2384
8293	TAG46:0-FA12:0	Triacylglycerol	Ester	53538	GC-FID	100009686	.	.		.			0.6036	0.3185	0.2222	0.1341	0.1161	0.1017	0.1493	0.1747	0.4302	0.0987	0.1057	0.0968	0.0835	0.0754	0.1901	0.1412	3.1023	1.0126	0.8925	0.3206	0.5049	0.3489	0.8168	3.2179	0.8657	0.378	0.2185	0.1787	0.2039	0.1676	0.313	0.6831	1.1876	0.9818	0.8975	0.1093	0.8649
8294	TAG46:0-FA14:0	Triacylglycerol	Ester	54393	GC-FID	100010541	.	.		.			5.5972	2.7065	1.8171	1.3933	1.0334	1.0014	0.8192	0.5638	2.3895	0.8231	0.848	0.8785	0.7553	0.5387	1.0838	1.1108	13.7233	5.2261	4.6742	1.9699	2.9492	2.3144	4.5182	28.7774	5.5812	2.8538	2.2406	1.5647	1.7403	1.5436	2.3587	8.0397	21.4395	19.8135	17.9521	0.6177	18.3742
8296	TAG46:0-FA16:0	Triacylglycerol	Ester	53354	GC-FID	100009502	.	.		.			9.7267	4.9405	3.1959	2.3521	1.8816	1.6884	1.1934	1.0545	4.0801	1.4957	1.3926	1.4561	1.2055	0.8811	1.8836	1.9763	27.835	10.9039	8.79	3.8328	5.6868	4.3953	8.2654	56.4894	10.1883	4.9589	3.7295	2.6992	3.0633	2.7969	4.1084	14.3692	40.2201	37.8454	34.8379	0.9441	36.4463
8298	TAG46:0-FA18:0	Triacylglycerol	Ester	53539	GC-FID	100009687	.	.		.			0.9795	0.4716	0.2894	0.1941	0.1814	0.1882	0.2304	0.1829	0.6214	0.1877	0.155	0.1511	0.1367	0.1277	0.2684	0.1762	3.4626	1.2132	0.8889	0.3716	0.584	0.4492	0.9464	5.8463	1.3944	0.6506	0.4481	0.2633	0.3724	0.2955	0.5135	0.8729	1.5088	1.2549	1.1473	0.1324	1.106
8300	TAG46:1-FA12:0	Triacylglycerol	Ester	53866	GC-FID	100010014	.	.		.			3.7689	2.1112	1.2254	1.0132	0.7567	0.735	0.7195	1.2593	2.0769	0.7134	0.6126	0.6161	0.4858	0.3736	0.9397	1.1717	16.0472	6.0448	4.9635	2.2358	3.4039	2.5123	4.5248	15.9087	3.9037	1.9272	1.5222	1.0628	0.9831	0.9903	1.859	6.2046	7.5902	7.7944	6.1848	0.9384	7.3671
8301	TAG46:1-FA14:0	Triacylglycerol	Ester	53696	GC-FID	100009844	.	.		.			9.7725	5.2354	3.1601	2.2927	1.5835	1.5404	1.3131	1.075	3.3284	1.1478	1.1233	0.9958	0.748	0.5731	1.2542	1.652	19.6678	7.8853	6.7449	2.6871	4.1245	2.9932	6.8554	33.0918	9.4096	4.4903	3.6572	2.6818	2.0802	2.048	4.2256	11.6368	21.46	21.53	18.6547	0.5591	23.177
8302	TAG46:1-FA14:1	Triacylglycerol	Ester	54227	GC-FID	100010375	.	.		.			2.4074	2.2246	1.2344	1.1458	1.2691	1.8756	1.8098	1.7241	2.4911	1.2941	1.7196	1.5112	2.0038	1.8961	1.2225	1.5961	4.9348	2.2273	2.4076	1.0801	1.924	2.2565	2.5957	8.8977	2.263	1.6678	1.5759	1.07	1.551	2.1465	1.7794	4.1164	4.6512	4.0671	3.9506	4.0574	5.628
8304	TAG46:1-FA16:0	Triacylglycerol	Ester	53355	GC-FID	100009503	.	.		.			7.6409	4.1184	2.6618	2.063	1.5574	1.4559	1.1604	1.7658	3.6395	1.3258	1.3307	1.3921	0.8876	0.7967	1.8179	2.0713	31.7976	13.061	11.2489	4.5668	6.9117	4.8066	8.0166	40.4865	7.8022	3.9097	3.1239	2.1093	1.9437	2.031	3.6086	11.791	22.099	21.8844	19.0242	1.3983	22.0511
8305	TAG46:1-FA16:1	Triacylglycerol	Ester	53540	GC-FID	100009688	.	.		.			2.4105	1.357	0.9517	0.7104	0.4867	0.5369	0.3157	0.258	1.0396	0.516	0.4207	0.4354	0.3681	0.2299	0.4681	0.6002	9.1942	3.9198	3.4073	1.4253	2.1898	1.4696	2.3254	12.546	2.4083	1.3145	1.1138	0.7664	0.6561	0.6474	1.0759	4.277	10.8453	10.4781	9.2047	0.2863	11.2732
8307	TAG46:1-FA18:0	Triacylglycerol	Ester	54034	GC-FID	100010182	.	.		.			0.4752	0.2032	0.1148	0.0849	0.0851	0.0813	0.1216	0.094	0.3023	0.0962	0.083	0.0882	0.0674	0.0402	0.2152	0.1527	1.1629	0.4616	0.3424	0.138	0.2685	0.1538	0.4162	3.2428	0.567	0.3072	0.2157	0.1081	0.168	0.1118	0.2541	0.3878	0.4357	0.4438	0.3364		0.3207
8308	TAG46:1-FA18:1	Triacylglycerol	Ester	54394	GC-FID	100010542	.	.		.			9.3867	5.1361	3.1522	2.3862	1.8482	2.1508	2.2362	2.3821	4.6615	1.6298	1.8214	1.5515	1.5019	1.2346	1.8938	2.4417	24.487	9.1764	7.7931	3.2576	5.3667	3.9356	8.6668	31.1885	9.2644	4.5751	3.7915	2.4583	2.2515	2.6732	4.4585	11.7472	14.9685	14.4655	13.0424	2.2945	14.4336
8312	TAG46:2-FA12:0	Triacylglycerol	Ester	54035	GC-FID	100010183	.	.		.			2.3822	1.3173	0.7731	0.7099	0.5308	0.5015	0.6163	1.2115	1.5123	0.6184	0.5764	0.5172	0.3423	0.3008	0.6892	1.1344	9.7809	3.5077	3.0777	1.2404	2.1657	1.3865	2.6038	6.9831	2.3766	1.2478	1.1527	0.7384	0.6163	0.634	1.2568	5.0169	6.6897	7.5067	5.7822	0.7395	6.2903
8313	TAG46:2-FA14:0	Triacylglycerol	Ester	54036	GC-FID	100010184	.	.		.			4.6605	2.0563	1.4314	1.0996	0.7504	0.7058	0.875	0.7658	1.8257	0.6531	0.6384	0.5343	0.3232	0.2397	0.6576	1.163	6.9195	2.8126	2.5852	0.9986	1.5717	1.1274	2.7364	10.6882	4.6064	2.1265	1.8434	1.1317	0.8764	0.8836	2.2282	7.7687	10.9188	11.6859	8.955	0.2982	10.9249
8314	TAG46:2-FA14:1	Triacylglycerol	Ester	54574	GC-FID	100010722	.	.		.			1.35	0.8023	0.4943	0.3709	0.269	0.2857	0.249	0.1638	0.5174	0.2017	0.2546	0.2672	0.1562	0.1375	0.2744	0.2916	3.8952	1.446	1.2834	0.5228	0.7808	0.5311	1.0701	6.1845	1.4357	0.752	0.6231	0.3501	0.2685	0.2889	0.6292	1.04	1.9462	1.8011	1.6936	0.1544	2.2372
8315	TAG46:2-FA16:0	Triacylglycerol	Ester	53356	GC-FID	100009504	.	.		.			2.7825	1.4808	0.9808	0.7891	0.5936	0.5844	0.6156	1.2026	1.4851	0.6239	0.6362	0.5645	0.4848	0.3312	0.7771	1.2465	10.1663	3.8343	3.6782	1.2859	2.3043	1.6195	2.5846	9.0756	2.6922	1.3491	1.0268	0.735	0.6809	0.7185	1.4382	6.018	9.1041	8.7144	7.6024	0.7772	8.3976
8316	TAG46:2-FA16:1	Triacylglycerol	Ester	53867	GC-FID	100010015	.	.		.			1.9116	0.9573	0.6337	0.4812	0.3508	0.3149	0.3178	0.3508	0.8749	0.3528	0.3439	0.3187	0.2192	0.1848	0.3509	0.4622	7.539	2.8751	2.555	1.0578	1.5978	1.1023	1.8521	7.5303	1.7785	0.9653	0.8027	0.5591	0.4303	0.4037	0.8234	2.2862	3.9984	4.1077	3.5605	0.2463	4.4253
8318	TAG46:2-FA18:1	Triacylglycerol	Ester	54037	GC-FID	100010185	.	.		.			3.8567	1.685	1.0726	0.8272	0.5583	0.6245	0.9307	0.6982	1.7554	0.5563	0.5867	0.5018	0.3091	0.2848	0.8805	1.1584	8.1633	2.9598	2.6776	1.0246	1.7123	1.192	2.9304	14.1896	3.5836	1.7535	1.3907	0.8022	0.796	0.7518	1.6823	2.9806	3.8429	3.6103	3.0542	0.3979	3.5034
8319	TAG46:2-FA18:2	Triacylglycerol	Ester	53868	GC-FID	100010016	.	.		.			3.9018	1.8277	1.3278	0.9959	0.7311	0.6474	0.9341	1.4825	2.0289	0.7128	0.6561	0.6025	0.4009	0.2875	0.9062	1.5652	8.7404	3.5466	3.0429	1.2518	2.0144	1.4835	3.1763	7.8768	3.8727	1.816	1.5749	0.9227	0.8938	0.8481	2.0022	9.0262	12.1098	11.2193	9.6757	0.616	10.7302
8322	TAG46:3-FA12:0	Triacylglycerol	Ester	54038	GC-FID	100010186	.	.		.			0.4645	0.3497	0.1954	0.1641	0.1045	0.1178	0.1596	0.3645	0.3847	0.1474	0.1535	0.1285	0.0991	0.075	0.1644	0.2713	1.924	0.7402	0.6216	0.2728	0.4052	0.3199	0.4836	1.2381	0.5899	0.3047	0.2268	0.1658	0.1719	0.1837	0.2955	1.1747	1.6079	1.411	1.3651	0.1432	1.6252
8323	TAG46:3-FA14:0	Triacylglycerol	Ester	54395	GC-FID	100010543	.	.		.			0.7831	0.4007	0.2474	0.1809	0.1364	0.1199	0.174	0.1529	0.3655	0.1084	0.1064	0.1137	0.0756	0.0576	0.1805	0.214	1.2245	0.4975	0.4376	0.1703	0.2859	0.1878	0.5354	1.9043	0.8295	0.364	0.2917	0.2213	0.159	0.1459	0.4552	1.0222	1.7327	1.8482	1.5636	0.0552	2.0676
8324	TAG46:3-FA14:1	Triacylglycerol	Ester	53357	GC-FID	100009505	.	.		.			0.5432	0.3364	0.2166	0.2099	0.1747	0.1522	0.2132	0.1734	0.3127	0.1602	0.2177	0.1825	0.1606	0.1161	0.1991	0.1864	1.0993	0.4479	0.4238	0.2236	0.298	0.2368	0.3821	1.4802	0.5641	0.3822	0.3611	0.1989	0.1994	0.1874	0.348	0.821	0.9535	1.1655	0.893	0.2869	1.2226
8325	TAG46:3-FA16:0	Triacylglycerol	Ester	54396	GC-FID	100010544	.	.		.			0.3713	0.1956	0.1595	0.1255	0.1324	0.1329	0.1231	0.2307	0.3015	0.134	0.1631	0.17	0.1045	0.112	0.1949	0.2809	1.1947	0.4807	0.4431	0.2054	0.308	0.2636	0.351	1.1337	0.3584	0.2405	0.1696	0.1557	0.1163	0.1785	0.2456	1.0141	1.8557	1.8401	1.5738	0.1482	1.8928
8326	TAG46:3-FA16:1	Triacylglycerol	Ester	54397	GC-FID	100010545	.	.		.			0.5157	0.2637	0.1769	0.1413	0.106	0.1196	0.1289	0.1979	0.3519	0.1566	0.1218	0.1102	0.1138	0.0683	0.1249	0.251	1.5328	0.6928	0.6481	0.245	0.4252	0.3015	0.4369	1.2868	0.5316	0.2644	0.2139	0.149	0.1219	0.1074	0.2706	0.9508	1.1312	1.2777	0.9181	0.1409	1.2941
8327	TAG46:3-FA18:1	Triacylglycerol	Ester	54575	GC-FID	100010723	.	.		.			0.7159	0.3648	0.243	0.1743	0.1563	0.1752	0.388	0.3256	0.5974	0.17	0.1557	0.1481	0.1138	0.0844	0.3449	0.5444	1.3141	0.4929	0.4742	0.178	0.308	0.2441	0.5976	2.5911	0.8738	0.3863	0.2555	0.219	0.1899	0.2104	0.512	1.0579	1.0662	1.2647	0.7424	0.1257	0.7987
8328	TAG46:3-FA18:2	Triacylglycerol	Ester	54576	GC-FID	100010724	.	.		.			1.4448	0.7069	0.4366	0.3552	0.2143	0.2367	0.498	0.5672	0.9397	0.2772	0.2709	0.2595	0.1816	0.1281	0.492	0.8091	3.2593	1.2483	1.0711	0.3675	0.7192	0.5322	1.1612	3.3979	1.5979	0.7305	0.5546	0.3697	0.3112	0.3444	0.9019	2.231	2.7904	3.0836	2.3129	0.2311	2.7378
8329	TAG46:3-FA18:3	Triacylglycerol	Ester	54039	GC-FID	100010187	.	.		.			0.4179	0.1777	0.112	0.0899	0.076	0.0584	0.1448	0.1754	0.3095	0.1026	0.0777	0.0671	0.0477	0.0407	0.1142	0.2422	1.2554	0.5219	0.4174	0.1799	0.2484	0.2056	0.3873	1.2981	0.4918	0.2734	0.2018	0.1361	0.1623	0.1378	0.2531	1.1909	1.8249	1.7653	1.4256	0.0834	1.7126
8208	TAG46:4-FA18:2	Triacylglycerol	Ester	53869	GC-FID	100010017	.	.		.			0.3178	0.1654	0.1069	0.0991	0.0677	0.0774	0.2112	0.2628	0.2543	0.0802	0.0847	0.0935	0.0581	0.0521	0.1644	0.4184	0.4567	0.2312	0.2255	0.0719	0.1835	0.1009	0.2111	0.6196	0.2979	0.1861	0.1383	0.0879	0.0875	0.0837	0.2621	0.8113	0.8715	0.9005	0.5497	0.092	0.6557
8225	TAG47:0-FA14:0	Triacylglycerol	Ester	54228	GC-FID	100010376	.	.		.			0.557	0.3352	0.1724	0.1476	0.1127	0.1097	0.0978	0.0774	0.2719	0.0925	0.0773	0.0665	0.0571	0.0576	0.1022	0.0853	1.2631	0.4861	0.422	0.1667	0.2639	0.1856	0.4392	3.762	0.6983	0.336	0.2537	0.1731	0.2079	0.1481	0.2615	0.305	0.921	0.8632	0.7356	0.0406	0.8384
8226	TAG47:0-FA15:0	Triacylglycerol	Ester	54229	GC-FID	100010377	.	.		.			1.1292	0.5027	0.3695	0.2993	0.2463	0.2179	0.216	0.113	0.4886	0.2163	0.2022	0.1789	0.1743	0.1161	0.2385	0.2159	1.9202	0.8142	0.7021	0.3037	0.4781	0.3856	0.7095	5.688	1.1909	0.5955	0.4842	0.3148	0.3893	0.3674	0.3963	0.7967	1.7856	1.7507	1.5818	0.1296	1.6398
8227	TAG47:0-FA16:0	Triacylglycerol	Ester	53697	GC-FID	100009845	.	.		.			2.1874	1.1756	0.8145	0.5777	0.508	0.5192	0.3831	0.2416	0.9621	0.4594	0.3904	0.3839	0.3071	0.2883	0.4812	0.5005	4.9213	1.9938	1.8327	0.755	1.178	0.9396	1.6663	13.3869	2.4606	1.2543	0.9601	0.7468	0.8129	0.8081	0.9815	1.6128	4.1505	3.9533	3.3667	0.2277	3.7101
8228	TAG47:0-FA17:0	Triacylglycerol	Ester	53870	GC-FID	100010018	.	.		.			0.5577	0.3449	0.2586	0.1972	0.1679	0.1793	0.194	0.1768	0.3031	0.1742	0.1727	0.1907	0.1352	0.0879	0.1405	0.1568	1.3257	0.5891	0.466	0.2318	0.3502	0.3121	0.4236	3.5655	0.6341	0.3476	0.3111	0.2095	0.2719	0.2496	0.2568	0.4949	0.8902	0.907	0.8348	0.0964	0.9524
8232	TAG47:1-FA14:0	Triacylglycerol	Ester	53871	GC-FID	100010019	.	.		.			1.9605	0.8996	0.6617	0.4705	0.3363	0.3253	0.293	0.1932	0.6718	0.2279	0.2332	0.1937	0.1699	0.1067	0.2343	0.3335	3.0233	1.3048	0.9667	0.4836	0.6991	0.5138	1.1153	7.5075	1.9349	0.9644	0.7305	0.5821	0.4432	0.4392	0.8812	1.2039	2.2931	1.9002	1.7552	0.0958	2.0226
8234	TAG47:1-FA15:0	Triacylglycerol	Ester	53358	GC-FID	100009506	.	.		.			1.8512	0.8987	0.6617	0.4868	0.3445	0.3654	0.3178	0.2068	0.7013	0.2784	0.2531	0.2565	0.1582	0.1482	0.2493	0.3289	2.8027	1.2071	1.1306	0.4463	0.7165	0.5155	1.0523	6.9386	1.853	0.9653	0.7213	0.5535	0.4415	0.4948	0.8494	1.006	1.7873	1.9214	1.6183	0.0953	2.061
8235	TAG47:1-FA16:0	Triacylglycerol	Ester	54398	GC-FID	100010546	.	.		.			1.2935	0.6993	0.5055	0.4456	0.2772	0.2977	0.2181	0.159	0.567	0.2236	0.2303	0.218	0.1807	0.1446	0.2624	0.3192	3.6264	1.4238	1.191	0.5501	0.754	0.6019	0.9731	7.4889	1.3944	0.7462	0.6546	0.4633	0.4106	0.4015	0.6414	1.1909	2.3803	2.4497	2.1532	0.1167	2.461
8236	TAG47:1-FA16:1	Triacylglycerol	Ester	54577	GC-FID	100010725	.	.		.			0.7862	0.4791	0.2732	0.3664	0.4722	0.2627	0.1754	0.0869	0.2943	0.2004	0.1926	0.1398	0.1885	0.1094	0.2517	0.2971	1.9009	0.9065	0.7891	0.3616	0.6087	0.36	0.9072	3.2086	0.8531	0.4406	0.4565	0.2409	0.3438	0.2526	0.4467	0.6263	0.8971	1.0989	0.8782	0.2705	1.1934
8237	TAG47:1-FA17:0	Triacylglycerol	Ester	53872	GC-FID	100010020	.	.		.			0.3117	0.1966	0.1556	0.1047	0.0606	0.0669	0.1259	0.0977	0.1711	0.0693	0.0738	0.0879	0.0553	0.0553	0.0909	0.1066	0.9904	0.4304	0.3854	0.163	0.2578	0.1705	0.3199	2.0253	0.3532	0.238	0.2185	0.121	0.1163	0.1518	0.1639	0.2647	0.5331	0.3999	0.3056	0.0645	0.4239
8239	TAG47:1-FA18:1	Triacylglycerol	Ester	54578	GC-FID	100010726	.	.		.			2.0544	1.0641	0.6981	0.5366	0.3696	0.3399	0.3336	0.2389	0.7389	0.3016	0.2428	0.2091	0.1641	0.1348	0.3061	0.3893	2.8663	1.182	1.0766	0.4449	0.6161	0.5066	1.1908	6.6179	2.3817	1.1127	0.862	0.5619	0.5522	0.4563	0.9433	1.0887	1.7771	1.6889	1.4176	0.0953	1.4676
8242	TAG47:2-FA14:0	Triacylglycerol	Ester	53541	GC-FID	100009689	.	.		.			0.7312	0.4442	0.2681	0.2149	0.1476	0.135	0.1665	0.1174	0.2919	0.1286	0.1306	0.1126	0.0664	0.0406	0.1183	0.2168	0.9297	0.454	0.3653	0.153	0.2652	0.2218	0.4317	1.6891	0.8163	0.4134	0.3898	0.2308	0.1955	0.1681	0.4117	0.735	1.1278	1.2094	0.9215	0.0504	1.0477
8244	TAG47:2-FA15:0	Triacylglycerol	Ester	54230	GC-FID	100010378	.	.		.			0.8389	0.4356	0.2922	0.2175	0.1393	0.1725	0.1616	0.1495	0.3431	0.1316	0.1683	0.1333	0.0757	0.0813	0.1196	0.2353	1.1407	0.5074	0.509	0.1776	0.3134	0.2575	0.4199	2.1805	0.8561	0.4118	0.4416	0.256	0.2056	0.2304	0.4175	0.6393	1.0816	1.0989	0.9591	0.0783	1.0173
8245	TAG47:2-FA16:1	Triacylglycerol	Ester	54579	GC-FID	100010727	.	.		.			0.301	0.2249	0.1327	0.0955	0.0973	0.0808	0.0615	0.0546	0.128	0.1036	0.0672	0.0731	0.0483	0.0404	0.0566	0.0655	0.8372	0.3701	0.347	0.1407	0.1962	0.1755	0.1962	1.2247	0.2728	0.182	0.1774	0.1305	0.0976	0.1247	0.1576	0.2564	0.4306	0.4795	0.4459	0.0457	0.5073
8247	TAG47:2-FA18:1	Triacylglycerol	Ester	53698	GC-FID	100009846	.	.		.			0.6082	0.3478	0.2222	0.1636	0.1277	0.1037	0.1561	0.1317	0.2607	0.1295	0.1041	0.0942	0.0727	0.0595	0.1273	0.1638	1.1773	0.4998	0.4275	0.1685	0.2592	0.2029	0.3844	2.2518	0.6688	0.3163	0.2741	0.2034	0.1719	0.2074	0.2997	0.4916	0.5075	0.5072	0.3935	0.0808	0.5762
8248	TAG47:2-FA18:2	Triacylglycerol	Ester	54580	GC-FID	100010728	.	.		.			0.8931	0.4309	0.342	0.2703	0.1766	0.1522	0.2236	0.1802	0.4862	0.1846	0.141	0.1434	0.083	0.0701	0.1841	0.3206	1.0376	0.4594	0.4238	0.184	0.2987	0.1861	0.4969	1.7036	0.9276	0.5098	0.3667	0.3036	0.2494	0.2244	0.4753	0.9135	1.3277	1.3232	1.023	0.0902	1.2822
8139	TAG48:0-FA14:0	Triacylglycerol	Ester	54399	GC-FID	100010547	.	.		.			4.8889	2.6432	1.7578	1.2652	0.8781	1.0415	0.8392	0.7276	2.4559	0.9736	0.696	0.7079	0.5717	0.462	1.0001	1.1081	10.2636	4.4829	3.7505	1.6229	2.4363	1.8262	3.8472	23.9862	5.1041	2.5729	1.8638	1.5541	1.5106	1.454	2.2229	6.7189	12.8924	12.497	10.9611	0.4419	12.513
8141	TAG48:0-FA16:0	Triacylglycerol	Ester	54581	GC-FID	100010729	.	.		.			25.4142	14.246	10.3518	7.6254	6.6148	7.4663	4.5351	3.9943	13.3904	6.1377	5.62	6.3065	5.4547	4.2573	7.4897	8.0052	63.1453	28.4791	23.2438	11.0607	18.9798	15.8838	20.5202	132.581	22.9183	13.6562	11.1995	9.2549	10.2224	10.6563	11.3723	50.4771	134.086	119.425	107.704	6.6129	126.438
8143	TAG48:0-FA18:0	Triacylglycerol	Ester	54400	GC-FID	100010548	.	.		.			3.9446	1.9741	1.3295	0.8968	0.7509	0.8231	0.6837	0.4819	2.0265	0.7134	0.5594	0.5367	0.459	0.3566	0.9254	0.8461	9.8859	3.9289	3.15	1.341	1.9521	1.5643	3.2518	22.4387	4.7575	2.2995	1.6823	1.2818	1.3612	1.1288	1.7926	4.8303	10.6727	9.4508	8.8101	0.3365	9.5328
8145	TAG48:1-FA12:0	Triacylglycerol	Ester	53542	GC-FID	100009690	.	.		.			0.9481	0.4725	0.3001	0.2236	0.1761	0.1559	0.2352	0.4048	0.559	0.2059	0.1732	0.1736	0.1161	0.0991	0.2654	0.2897	3.4202	1.2422	0.931	0.4107	0.6389	0.5177	0.945	4.4623	1.0485	0.5543	0.3472	0.2672	0.273	0.2385	0.461	1.1228	1.1773	1.0094	0.9808	0.1871	0.8477
8146	TAG48:1-FA14:0	Triacylglycerol	Ester	54040	GC-FID	100010188	.	.		.			33.554	17.4628	12.9526	10.0238	6.8431	7.2526	6.1997	5.5846	14.0622	6.4039	5.5433	5.2094	3.3611	3.074	6.1913	9.2863	65.738	29.1353	24.1016	11.4901	17.8909	13.7734	25.736	118.414	29.1801	17.1524	13.8031	11.3687	8.9753	9.3772	15.3088	54.3306	88.5773	81.4093	77.1745	3.4792	88.8111
8147	TAG48:1-FA14:1	Triacylglycerol	Ester	54231	GC-FID	100010379	.	.		.			0.8358	0.4253	0.3258	0.2475	0.1592	0.1809	0.1561	0.1058	0.3695	0.159	0.1358	0.1671	0.1431	0.1184	0.2325	0.2182	2.4799	0.9927	0.8129	0.3629	0.5491	0.3946	0.6087	4.8347	0.9306	0.4283	0.3731	0.2824	0.2264	0.2363	0.3783	0.7285	1.1944	1.1281	1.0891	0.102	1.3696
8149	TAG48:1-FA16:0	Triacylglycerol	Ester	53359	GC-FID	100009507	.	.		.			49.5479	26.3308	20.436	15.9475	11.3775	11.6257	9.1527	8.1305	21.5579	10.5956	9.5788	9.5451	6.5265	5.4424	10.851	15.0587	126.751	56.1188	47.9002	22.3932	33.6657	25.6899	42.8518	212.973	46.779	25.8282	23.0416	17.0724	14.657	15.7619	23.4322	94.7464	171.907	160.767	146.887	7.487	179.087
8150	TAG48:1-FA16:1	Triacylglycerol	Ester	53543	GC-FID	100009691	.	.		.			5.5987	3.2253	2.7385	2.2993	1.8346	1.9882	1.1989	0.9037	2.9246	1.7212	1.8709	1.7564	1.4423	1.0971	1.7928	2.248	23.0486	10.4407	9.3109	4.2317	6.6719	5.4386	6.3533	32.7691	6.0074	3.628	3.148	2.4953	2.4425	2.7324	2.9327	15.0295	32.9136	33.4857	28.8972	1.7889	39.3233
8152	TAG48:1-FA18:0	Triacylglycerol	Ester	53699	GC-FID	100009847	.	.		.			2.2111	1.014	0.7121	0.5117	0.3875	0.4275	0.4334	0.5481	1.3139	0.3887	0.3579	0.3063	0.2617	0.2026	0.6325	0.6131	7.0129	2.763	2.1403	0.9235	1.3708	1.1335	2.0884	13.2152	2.6907	1.3194	0.8694	0.6504	0.655	0.554	1.043	2.1223	3.2568	3.2998	2.7976	0.31	3.3206
8153	TAG48:1-FA18:1	Triacylglycerol	Ester	54401	GC-FID	100010549	.	.		.			42.9919	22.4156	16.7603	12.3973	8.8002	9.2408	8.2378	7.1736	19.4658	7.8674	6.9544	6.1579	4.0295	3.4869	7.6122	11.2814	82.0665	39.7614	32.5373	14.6744	21.1027	16.6741	33.557	155.701	40.6499	22.7397	19.1649	14.6398	11.4926	12.0192	20.2957	66.6229	108.672	104.757	93.8219	4.0524	111.249
8157	TAG48:2-FA12:0	Triacylglycerol	Ester	54582	GC-FID	100010730	.	.		.			4.2724	2.3843	1.6839	1.217	0.8167	0.8471	1.2031	2.4258	2.7454	0.8932	0.8126	0.7778	0.4951	0.3513	1.0957	1.7959	12.1375	4.8453	3.9986	1.6279	2.5052	2.1417	4.1945	11.7185	4.3055	2.1414	1.6842	1.1899	0.914	1.0273	2.1863	6.0602	5.5124	5.5577	4.4604	0.9486	4.9644
8158	TAG48:2-FA14:0	Triacylglycerol	Ester	54583	GC-FID	100010731	.	.		.			20.0684	12.4883	8.5156	6.9197	4.905	5.2326	5.2731	5.5607	10.6146	4.9167	4.4643	4.1384	2.5145	2.0639	4.6908	9.0681	37.401	18.5282	16.5053	7.0162	11.2458	8.4998	14.6935	50.2273	20.6568	12.0493	10.8125	7.7154	5.9193	6.5973	11.6529	52.8671	81.3681	81.8303	66.1838	2.8558	81.2492
8159	TAG48:2-FA14:1	Triacylglycerol	Ester	53700	GC-FID	100009848	.	.		.			5.7912	3.1157	2.2795	1.8577	1.24	1.3783	1.1742	0.9269	2.5007	1.1107	1.0819	1.0823	0.8994	0.7749	1.3355	1.658	15.4518	6.7323	5.6995	2.4526	3.8935	2.8533	4.5633	25.6587	6.3775	3.1132	2.8341	1.9199	1.6308	1.7228	3.0097	5.3966	8.1524	8.6722	7.0755	0.8347	9.5447
8161	TAG48:2-FA16:0	Triacylglycerol	Ester	53360	GC-FID	100009508	.	.		.			25.9246	14.6392	10.7436	8.2885	5.5097	6.4269	6.0607	6.3941	13.2081	5.9817	5.6141	4.8819	3.4085	2.6616	5.9157	10.6351	55.4137	27.8358	23.296	10.2383	16.198	12.3239	19.3109	75.9388	26.0558	14.3357	13.0892	9.6421	7.358	7.8602	14.3109	61.4519	95.5335	95.8732	86.8936	3.4409	99.2923
8162	TAG48:2-FA16:1	Triacylglycerol	Ester	54402	GC-FID	100010550	.	.		.			10.03	6.5603	4.6939	3.4984	2.5802	2.7592	2.3401	1.8545	5.0582	2.5229	2.434	2.2582	1.4086	1.1788	2.314	3.2846	30.8149	15.9568	13.4496	5.988	8.9348	7.2782	8.8919	37.7941	9.7908	6.1655	5.6766	4.4829	3.0914	3.5383	5.3137	18.7662	29.6585	28.6953	26.565	1.6339	38.0027
8163	TAG48:2-FA18:0	Triacylglycerol	Ester	53701	GC-FID	100009849	.	.		.			0.4936	0.275	0.211	0.155	0.1089	0.1344	0.2085	0.359	0.4254	0.1255	0.1351	0.1266	0.1016	0.104	0.2278	0.2574	1.7265	0.7379	0.6152	0.2441	0.3596	0.3015	0.6398	2.0119	0.6592	0.3229	0.2241	0.1518	0.1758	0.2074	0.33	1.0287	1.0116	0.8534	1.0378	0.1454	1.0848
8164	TAG48:2-FA18:1	Triacylglycerol	Ester	54584	GC-FID	100010732	.	.		.			24.0107	13.0411	9.3072	7.0096	4.6074	5.1487	5.5634	7.3012	12.3364	4.5274	4.0894	3.706	2.0658	1.9921	4.5456	7.119	53.5561	26.1998	21.7288	8.8831	13.4584	10.7434	20.4417	77.4386	24.3776	12.7008	10.4977	7.7244	5.6367	6.4233	11.7113	30.1467	35.868	33.6011	29.1755	3.1252	39.012
8165	TAG48:2-FA18:2	Triacylglycerol	Ester	54041	GC-FID	100010189	.	.		.			18.6496	10.8534	7.9357	6.1905	4.2987	4.6201	5.2559	6.1866	10.4251	4.5183	4.2909	3.6977	2.0902	1.8577	4.5623	9.2411	29.9362	16.0949	13.7068	5.9989	9.6922	7.2698	13.3034	38.8584	18.6504	11.1211	9.1505	7.4163	5.6991	6.1618	10.2158	55.2684	90.7337	78.6784	71.8165	2.6963	82.0294
8170	TAG48:3-FA12:0	Triacylglycerol	Ester	53370	GC-FID	100009518	.	.		.			3.8598	2.2123	1.3469	0.9792	0.7257	0.8492	1.3145	3.984	3.1245	0.9352	0.7948	0.7393	0.479	0.3446	1.0348	2.5631	8.1209	3.642	3.1299	1.2436	2.1905	1.5532	3.4532	6.1121	3.8454	1.9816	1.5397	1.0947	0.7707	1.0273	2.0653	8.2798	8.2976	6.993	5.9111	0.9745	6.7406
8171	TAG48:3-FA14:0	Triacylglycerol	Ester	53551	GC-FID	100009699	.	.		.			4.3113	3.0401	2.0998	1.6113	1.0223	1.103	1.342	1.5548	2.8718	1.2331	1.1639	0.9401	0.603	0.4754	1.1442	2.5012	7.7924	4.2929	3.7588	1.7613	2.664	1.9578	3.4207	9.6559	4.6971	2.9502	2.4369	1.8644	1.373	1.4992	2.7295	13.0046	20.2724	18.5179	16.5288	0.6211	20.0577
8172	TAG48:3-FA14:1	Triacylglycerol	Ester	53883	GC-FID	100010031	.	.		.			3.1607	1.7936	1.3245	1.0838	0.8583	0.8132	0.8495	0.8737	1.8122	0.7372	0.9137	0.93	0.6279	0.5865	0.9343	1.5182	6.5168	3.2635	3.1738	1.2891	1.9876	1.5108	2.2202	9.2328	3.4295	1.7337	1.5212	1.1944	0.8168	1.1199	1.799	4.3565	6.958	6.8337	5.8609	0.6684	7.738
8174	TAG48:3-FA16:0	Triacylglycerol	Ester	53884	GC-FID	100010032	.	.		.			4.9814	2.9503	1.9923	1.4131	1.0799	1.1161	1.3537	1.3207	2.743	1.1241	1.1225	1.1344	0.7456	0.6079	1.1382	2.5119	11.1008	5.1193	4.5351	1.9216	3.0504	2.1957	3.488	14.8381	5.4219	2.6693	2.399	1.8695	1.4611	1.5673	3.0595	10.673	17.5982	19.03	15.3393	0.704	18.9729
8175	TAG48:3-FA16:1	Triacylglycerol	Ester	54408	GC-FID	100010556	.	.		.			4.1509	2.9579	1.9878	1.5955	1.0431	1.089	1.2017	1.2231	2.4959	1.1893	1.1196	1.0047	0.5937	0.4955	1.0126	2.2005	8.3656	4.7362	4.384	1.7559	3.0858	2.1656	3.357	9.8007	4.1492	2.4832	2.386	1.7059	1.1926	1.3836	2.4791	9.2468	13.9364	13.6284	10.9941	0.7164	15.1105
8177	TAG48:3-FA18:1	Triacylglycerol	Ester	54585	GC-FID	100010733	.	.		.			5.2939	3.2896	2.0735	1.6006	1.1244	1.248	1.926	4.6052	3.8242	1.4062	1.2723	1.1463	0.8012	0.6503	1.6272	3.3704	11.2608	4.943	4.5323	1.9239	3.0209	2.5206	4.6085	11.9026	5.4861	2.722	2.3832	1.8403	1.2595	1.5725	3.1879	9.5356	10.3703	9.8116	8.1829	1.3228	9.3738
8178	TAG48:3-FA18:2	Triacylglycerol	Ester	54232	GC-FID	100010380	.	.		.			10.7589	6.4724	4.2992	3.2962	2.3978	2.6356	3.5335	6.173	6.9711	2.5607	2.4347	2.0402	1.3276	1.0757	2.6398	5.8688	20.4588	9.8761	8.9429	3.738	6.1047	4.5441	8.0943	21.5533	11.2103	5.9744	5.4192	3.9362	2.638	3.2753	6.3997	21.0329	27.7139	26.9755	22.7558	1.8408	30.4408
8179	TAG48:3-FA18:3	Triacylglycerol	Ester	53544	GC-FID	100009692	.	.		.			2.0919	1.1964	0.7574	0.6865	0.4446	0.4587	0.4815	0.7003	1.3635	0.516	0.4266	0.4407	0.2607	0.1955	0.4418	1.1316	5.2344	2.4257	2.1522	0.9522	1.4485	1.0477	1.5078	6.6686	2.4658	1.4034	1.1018	0.8269	0.6657	0.6992	1.4112	8.5102	14.9992	13.1049	12.1255	0.2491	15.7714
8183	TAG48:4-FA12:0	Triacylglycerol	Ester	53702	GC-FID	100009850	.	.		.			1.0818	0.6927	0.4081	0.3303	0.2327	0.2992	0.6067	2.0927	1.1732	0.3942	0.2967	0.2843	0.186	0.1254	0.3724	1.3826	2.5204	1.0683	1.0363	0.3802	0.6375	0.4782	1.002	1.9891	1.2329	0.6457	0.4435	0.3972	0.2657	0.3518	0.8366	3.8908	3.6157	3.7289	2.8671	0.3624	3.224
8184	TAG48:4-FA14:0	Triacylglycerol	Ester	53361	GC-FID	100009509	.	.		.			0.5004	0.2854	0.1931	0.1514	0.1127	0.1173	0.1568	0.1822	0.3351	0.1621	0.1181	0.1333	0.0674	0.0734	0.1208	0.3275	1.1822	0.5387	0.5374	0.2227	0.3168	0.2274	0.3599	1.2847	0.5552	0.3344	0.2676	0.191	0.1399	0.1681	0.2764	1.7166	2.3922	2.6528	2.1851	0.0693	2.9167
8185	TAG48:4-FA14:1	Triacylglycerol	Ester	54403	GC-FID	100010551	.	.		.			0.5218	0.3704	0.2122	0.1941	0.1466	0.1444	0.1678	0.1522	0.3551	0.1675	0.2059	0.205	0.1416	0.1214	0.156	0.3308	1.2303	0.6219	0.6317	0.2459	0.4319	0.2474	0.3229	1.6385	0.5921	0.341	0.3324	0.2162	0.1567	0.2126	0.357	0.8194	1.3807	1.3183	1.0276	0.1105	1.465
8186	TAG48:4-FA16:0	Triacylglycerol	Ester	53362	GC-FID	100009510	.	.		.			0.4936	0.2986	0.2228	0.1768	0.1568	0.1407	0.1733	0.2246	0.3527	0.1511	0.2044	0.1688	0.1558	0.146	0.1752	0.364	1.6677	0.6989	0.6545	0.2573	0.3797	0.3188	0.3703	1.9074	0.5825	0.2594	0.2611	0.2387	0.1461	0.2074	0.3088	1.2055	2.2504	2.622	1.9696	0.177	2.5789
8187	TAG48:4-FA16:1	Triacylglycerol	Ester	53873	GC-FID	100010021	.	.		.			0.6739	0.4394	0.2637	0.2195	0.18	0.1684	0.238	0.2102	0.4159	0.2212	0.2044	0.1807	0.1348	0.1067	0.1877	0.4221	1.4982	0.6493	0.6774	0.2691	0.4554	0.3472	0.4532	1.655	0.6725	0.411	0.3417	0.2672	0.218	0.2222	0.4366	1.384	2.0385	2.1116	1.6799	0.111	2.3789
8188	TAG48:4-FA18:1	Triacylglycerol	Ester	54404	GC-FID	100010552	.	.		.			0.4653	0.3119	0.2351	0.1921	0.151	0.1548	0.2504	0.5727	0.4398	0.1992	0.1971	0.1813	0.1943	0.1428	0.2654	0.5254	1.264	0.5494	0.5117	0.2013	0.3703	0.2965	0.4636	1.4026	0.6754	0.2734	0.2648	0.2179	0.1843	0.2229	0.3687	1.2137	1.4148	1.2484	0.9899	0.2322	1.2941
8189	TAG48:4-FA18:2	Triacylglycerol	Ester	54042	GC-FID	100010190	.	.		.			2.2156	1.4137	1.0675	0.7022	0.5849	0.6672	1.1412	4.1437	2.3712	0.7537	0.7565	0.7209	0.4057	0.3133	0.8728	2.5322	4.7989	2.0808	1.7402	0.8055	1.3012	0.9764	1.7129	3.6048	2.3058	1.3993	1.0944	0.7227	0.6168	0.7503	1.5916	7.6762	7.3407	6.8906	5.7799	0.7147	6.4718
8190	TAG48:4-FA18:3	Triacylglycerol	Ester	53703	GC-FID	100009851	.	.		.			1.2904	0.6124	0.5111	0.3516	0.2564	0.2278	0.3811	0.731	0.8581	0.3034	0.3026	0.2595	0.1567	0.1335	0.281	0.7353	3.6322	1.6146	1.4061	0.5624	0.9007	0.6554	0.9701	3.612	1.3258	0.7594	0.6768	0.4667	0.3921	0.3659	0.8377	3.3084	4.2172	4.0638	3.3758	0.2052	5.0121
8193	TAG48:4-FA20:4	Triacylglycerol	Ester	53874	GC-FID	100010022	.	.		.			0.2796	0.1751	0.1344	0.0849	0.0818	0.084	0.0923	0.0891	0.149	0.0814	0.0648	0.0704	0.0532	0.0474	0.0585	0.0789	1.3296	0.5929	0.4403	0.1489	0.221	0.1644	0.2755	0.9382	0.3451	0.2141	0.1784	0.0908	0.084	0.0914	0.1639	0.9638	1.8369	1.8027	1.2557	0.0802	1.4438
[truncated: 465 more rows]
[truncated: 601 more columns]

## Sheet: ScaledImpData
												SAMPLE NAME	APST-00956	APST-00957	APST-00958	APST-00959	APST-00960	APST-00961	APST-00962	APST-00963	APST-00964	APST-00965	APST-00966	APST-00967	APST-00968	APST-00969	APST-00970	APST-00971	APST-00972	APST-00973	APST-00974	APST-00975	APST-00976	APST-00977	APST-00978	APST-00979	APST-00980	APST-00981	APST-00982	APST-00983	APST-00984	APST-00985	APST-00986	APST-00988	APST-00989	APST-00990	APST-00991	APST-00992	APST-00993
[truncated: 1,619 more rows]
[truncated: 601 more columns]

[truncated: 1 more sheets: Pathway Heat Map]
