# Supplementary material for: Metabolic recovery from heavy exertion following banana compared to sugar beverage or water only ingestion: A randomized, crossover trial
Source: PLoS One. 2018 Mar 22;13(3):e0194843. doi: 10.1371/journal.pone.0194843 (PMC5864065; doi:10.1371/journal.pone.0194843)
Supplement: S2 Table — (XLSX) [file pone.0194843.s004.xlsx]

## Sheet: VIP Rank Exercise
SAS_ID	Biochemical Name	SUPER PATHWAY	SUB PATHWAY	VIP_Water_0hvsPre	Water_0hvsPre	Water_0.75hvsPre	Water_1.5hvsPre	Water_3hvsPre	Water_4.5hvsPre	Water_21hvsPre	Water_45hvsPre		P_Water_0hvsPre	Q_Water_0hvsPre	P_Water_0.75hvsPre	Q_Water_0.75hvsPre	P_Water_1.5hvsPre	Q_Water_1.5hvsPre	P_Water_3hvsPre	Q_Water_3hvsPre	P_Water_4.5hvsPre	Q_Water_4.5hvsPre	P_Water_21hvsPre	Q_Water_21hvsPre	P_Water_45hvsPre	Q_Water_45hvsPre
391	FFA(16:1)	Free Fatty Acids	Free Fatty Acids	3.17146	8.18	4.24	3.88	0.77	0.71	1.16	1.03		0	0	0	0	0	0	0.0405	0.0264	0.0093	0.0077	0.2401	0.2435	0.8486	0.6776
445	glycerol	Lipid	Glycerolipid Metabolism	3.14512	9.71	4.18	2.58	0.68	0.7	1	0.81		0	0	0	0	0	3e-15	0.0008	0.0009	0.0016	0.0017	0.9678	0.5932	0.0595	0.2842
1570	Total FFA	Neutral Complex Lipids	Free Fatty Acid	3.13942	2.62	2.03	1.94	1.07	0.97	1.05	1.03		0	0	0	0	0	0	0.185	0.1008	0.4984	0.2325	0.2824	0.2734	0.519	0.5623
395	FFA(18:2)	Free Fatty Acids	Free Fatty Acids	3.06858	7.26	4.32	3.86	0.63	0.6	1.29	1.04		0	0	0	0	0	0	0.0005	0.0006	8.8193e-05	0.0002	0.0552	0.0851	0.7869	0.6606
396	FFA(18:3)	Free Fatty Acids	Free Fatty Acids	3.05174	3.98	2.27	2.2	0.79	0.82	1.05	0.99		0	0	0	0	0	0	0.0032	0.0028	0.0108	0.0088	0.5118	0.4011	0.9309	0.7004
390	FFA(16:0)	Free Fatty Acids	Free Fatty Acids	3.05134	1.96	1.62	1.6	1.13	1.03	1	1.02		0	0	0	0	0	0	0.0054	0.0044	0.4639	0.22	0.9666	0.5931	0.5932	0.5972
162	acetylcarnitine (C2)	Lipid	Fatty Acid Metabolism(Acyl Carnitine)	3.02411	3.42	3.35	3.23	2.05	1.24	1.43	1.03		0	0	0	0	0	0	0	0	0.0096	0.008	1.7604e-05	0.0005	0.6998	0.6318
392	FFA(17:0)	Free Fatty Acids	Free Fatty Acids	3.00257	2.21	1.95	1.88	1.03	0.93	1.04	1.01		0	0	0	0	0	0	0.6246	0.2719	0.142	0.0832	0.4211	0.3561	0.8122	0.6663
661	oleoyl ethanolamide	Lipid	Endocannabinoid	2.99401	3.48	3.23	2.9	1.12	0.82	1.4	1.02		0	0	0	0	0	3e-15	0.3773	0.1813	0.1072	0.0657	0.0074	0.0199	0.8544	0.6792
538	linoleoyl ethanolamide	Lipid	Endocannabinoid	2.9778	5.32	4.14	3.53	1.03	0.82	1.36	0.92		0	0	1e-15	6e-15	2.72e-13	2.335e-12	0.8798	0.3595	0.2532	0.1338	0.0658	0.0974	0.6011	0.5982
662	oleoylcarnitine (C18:1)	Lipid	Fatty Acid Metabolism(Acyl Carnitine)	2.97332	5.12	4.12	3.09	1.74	0.95	1.3	1.13		0	0	0	0	0	0	6.1725e-08	2.9132e-07	0.5799	0.2609	0.0103	0.0248	0.2364	0.3924
85	3-hydroxylaurate	Lipid	Fatty Acid, Monohydroxy	2.95984	10.29	7.97	5.96	1.1	0.69	1.39	1.2		0	0	0	0	0	0	0.5728	0.254	0.0337	0.024	0.0568	0.087	0.2796	0.4298
87	3-hydroxyoctanoate	Lipid	Fatty Acid, Monohydroxy	2.94214	4.47	5.46	4.19	1.82	1.09	1.46	1.14		0	0	0	0	0	0	3.6218e-07	1.2236e-06	0.4778	0.2251	0.0012	0.006	0.2477	0.4048
1586	tryptophan	Amino Acid	Tryptophan Metabolism	2.93274	0.75	0.86	0.87	1.1	1.16	0.92	0.97		0	0	5.1438e-07	1.7108e-06	1.1566e-06	3.5323e-06	0.001	0.001	1.9128e-07	9.6396e-07	0.0046	0.015	0.3355	0.4674
394	FFA(18:1)	Free Fatty Acids	Free Fatty Acids	2.93192	8.06	5.66	4.83	0.71	0.63	1.44	1.05		0	0	0	0	0	0	0.0155	0.0113	0.0009	0.0011	0.009	0.0223	0.7109	0.6344
480	hexanoylcarnitine (C6)	Lipid	Fatty Acid Metabolism(Acyl Carnitine)	2.91916	6.98	3.27	2.42	0.7	0.54	1.32	0.91		0	0	1.215e-12	8.666e-12	5.5333e-08	2.359e-07	0.0249	0.0172	0.0001	0.0002	0.0845	0.117	0.5586	0.5793
1602	xanthine	Nucleotide	Purine Metabolism, (Hypo)Xanthine/Inosine containing	2.91237	3.5	3.14	2.58	1.89	1.1	1.23	1.01		0	0	0	0	0	0	3.1462e-10	2.9473e-09	0.3603	0.1787	0.0352	0.0603	0.8918	0.6893
271	cis-4-decenoylcarnitine (C10:1)	Lipid	Fatty Acid Metabolism(Acyl Carnitine)	2.91164	5.55	2.46	1.6	0.88	0.83	1.16	1.02		0	0	3.23e-13	2.557e-12	9.4407e-05	0.0001	0.2696	0.1377	0.1081	0.0662	0.2063	0.2198	0.8698	0.6808
159	9-hydroxystearate	Lipid	Fatty Acid, Monohydroxy	2.90715	7.22	2.62	2.52	0.65	0.56	1.14	1.01		0	0	1.2043e-07	4.4176e-07	2.4507e-07	8.9467e-07	0.0166	0.012	0.0013	0.0014	0.4504	0.3692	0.9389	0.7014
387	FFA(14:0)	Free Fatty Acids	Free Fatty Acids	2.90669	3.43	2.02	1.96	1	0.93	1.06	0.98		0	0	0	0	0	0	0.9686	0.3841	0.273	0.1418	0.4289	0.3594	0.7837	0.6606
597	myristoylcarnitine (C14)	Lipid	Fatty Acid Metabolism(Acyl Carnitine)	2.89276	10.85	7.91	6.05	3.09	1.19	1.2	1.05		0	0	0	0	0	0	5.1148e-10	4.5832e-09	0.331	0.1674	0.3124	0.2915	0.7793	0.6604
658	octanoylcarnitine (C8)	Lipid	Fatty Acid Metabolism(Acyl Carnitine)	2.88154	5.03	2.3	1.43	0.63	0.53	1.22	0.99		0	0	2.1172e-07	7.3861e-07	0.0219	0.016	0.0034	0.0029	5.9471e-05	0.0001	0.1948	0.2123	0.946	0.7029
143	5-bromotryptophan	Amino Acid	Tryptophan Metabolism	2.87152	0.47	0.65	0.68	1	0.99	0.84	0.91		0	0	1.1e-13	8.84e-13	2.486e-11	1.8362e-10	0.9886	0.3876	0.9172	0.3704	0.0025	0.0101	0.1014	0.3031
358	decanoylcarnitine (C10)	Lipid	Fatty Acid Metabolism(Acyl Carnitine)	2.86306	4.79	2.22	1.45	0.65	0.62	1.31	0.99		0	0	3.9829e-08	1.6079e-07	0.0085	0.0071	0.0022	0.002	0.0007	0.0008	0.0565	0.0866	0.9517	0.7049
522	laurylcarnitine (C12)	Lipid	Fatty Acid Metabolism(Acyl Carnitine)	2.86131	7.68	4.85	3.18	1.11	0.6	1.38	0.88		0	0	2e-15	2e-14	2.6027e-09	1.4131e-08	0.5777	0.2552	0.0079	0.0068	0.0917	0.1225	0.5215	0.5631
539	linoleoylcarnitine (C18:2)*	Lipid	Fatty Acid Metabolism(Acyl Carnitine)	2.85293	4.69	3.36	2.22	1.27	0.78	1.11	1.04		0	0	0	0	1.4886e-10	1.0047e-09	0.0509	0.0323	0.0425	0.0294	0.3755	0.3291	0.7328	0.6395
8	13-HODE + 9-HODE	Lipid	Fatty Acid, Monohydroxy	2.84815	6.02	1.36	1.75	0.45	0.52	1.07	0.92		0	0	0.1	0.0611	0.0029	0.0027	1.5937e-05	2.8644e-05	0.0005	0.0007	0.7293	0.5037	0.643	0.615
86	3-hydroxymyristate	Lipid	Fatty Acid, Monohydroxy	2.8478	5.59	5.15	4.42	1.05	0.65	1.48	0.97		0	0	0	0	0	0	0.7189	0.3065	0.0019	0.002	0.0053	0.0163	0.826	0.6699
215	caprate (10:0)	Lipid	Medium Chain Fatty Acid	2.84505	4.35	2.43	2.23	0.64	0.56	1.22	0.96		0	0	4.3676e-11	2.5032e-10	1.361e-09	7.6507e-09	0.0007	0.0008	1.0115e-05	2.7025e-05	0.1255	0.155	0.7679	0.6559
11	16-hydroxypalmitate	Lipid	Fatty Acid, Monohydroxy	2.84246	6.24	4.49	3.89	0.89	0.75	1.26	1.05		0	0	0	0	0	0	0.2566	0.1321	0.0045	0.0042	0.0271	0.0498	0.6649	0.6225
536	leucylphenylalanine/isoleucylphenylalanine	Peptide	Dipeptide	2.84208	0.31	0.53	0.49	1.27	2.27	1.01	1.05		0	0	5.7318e-07	1.8772e-06	2.0452e-08	9.5525e-08	0.0581	0.0362	1.4489e-10	1.4485e-09	0.9481	0.5873	0.6718	0.6238
1603	xanthosine	Nucleotide	Purine Metabolism, (Hypo)Xanthine/Inosine containing	2.84033	6.01	5.76	4.28	3.13	2.03	1.17	1.09		0	0	0	0	0	0	1e-15	1.8e-14	4.0977e-07	1.9389e-06	0.2643	0.26	0.5223	0.5631
82	3-hydroxyhexanoate	Lipid	Fatty Acid, Monohydroxy	2.83848	3.77	4.53	4.34	2.8	1.48	1.67	1.3		0	0	0	0	0	0	0	0	6.5736e-05	0.0001	2.418e-07	1.4299e-05	0.0069	0.2242
929	phenylalanyltryptophan	Peptide	Dipeptide	2.83577	1.78	1.84	1.59	0.88	0.84	1.17	1.02		0	0	0	0	0	4e-15	0.0159	0.0115	0.0021	0.0022	0.0049	0.0153	0.6617	0.6224
586	mannose	Carbohydrate	Fructose, Mannose and Galactose Metabolism	2.83353	0.45	0.55	0.68	0.7	0.64	1.12	1.03		0	0	0	0	2.7839e-10	1.7337e-09	3.1001e-09	2.2032e-08	2.84e-13	3.906e-12	0.066	0.0974	0.5731	0.5852
596	myristoleoylcarnitine (C14:1)*	Lipid	Fatty Acid Metabolism(Acyl Carnitine)	2.82236	13.03	9.53	6.55	1.61	0.86	1.7	0.88		0	0	0	0	4e-15	3.7e-14	0.0403	0.0263	0.5207	0.2401	0.0224	0.0436	0.5983	0.5978
81	3-hydroxydecanoate	Lipid	Fatty Acid, Monohydroxy	2.78334	7.56	8.17	5.88	1.46	0.81	1.45	1.13		0	0	0	0	0	0	0.0089	0.0069	0.1459	0.0852	0.0098	0.0238	0.4123	0.5123
672	palmitoylcarnitine (C16)	Lipid	Fatty Acid Metabolism(Acyl Carnitine)	2.73799	2.98	2.83	2.46	1.81	1.4	1.14	1.01		0	0	0	0	0	0	1.0189e-08	6.1161e-08	0.0012	0.0013	0.2038	0.2184	0.8982	0.6896
479	hexadecanedioate	Lipid	Fatty Acid, Dicarboxylate	2.73408	13.42	19.6	14.53	4.25	1.75	1.55	1.07		0	0	0	0	0	0	0	0	0.0001	0.0002	0.0026	0.0102	0.6365	0.6109
518	kynurenate	Amino Acid	Tryptophan Metabolism	2.69871	2.1	2.25	2.16	1.48	1.48	1.13	0.96		0	0	0	0	0	0	2.3409e-06	5.6098e-06	2.2341e-06	7.9585e-06	0.1436	0.1712	0.5974	0.5978
670	palmitoleoylcarnitine (C16:1)*	Lipid	Fatty Acid Metabolism(Acyl Carnitine)	2.68471	9.68	6.37	4.7	1.42	1.03	1.05	1.03		0	0	0	0	0	0	0.0119	0.0089	0.8392	0.3475	0.7229	0.5003	0.8557	0.6792
80	3-hydroxybutyrylcarnitine (2)	Lipid	Fatty Acid Metabolism(Acyl Carnitine)	2.68409	9.4	13.81	14.14	8.11	4.2	2.44	1.2		0	0	0	0	0	0	0	0	0	0	1.1747e-07	8.8696e-06	0.2832	0.4317
495	hypoxanthine	Nucleotide	Purine Metabolism, (Hypo)Xanthine/Inosine containing	2.67356	8.16	5.82	3.34	1.47	0.7	1	0.81		0	0	0	0	2.3256e-10	1.4666e-09	0.041	0.0267	0.0557	0.0373	0.9845	0.5932	0.2704	0.423
1601	vanillylmandelate (VMA)	Amino Acid	Tyrosine Metabolism	2.66505	3.29	2.53	1.75	1.43	1.21	1.05	0.98		0	0	0	0	0	0	1.0749e-08	6.3294e-08	0.002	0.0021	0.4658	0.3766	0.7135	0.6348
7	12,13-DiHOME	Lipid	Fatty Acid, Dihydroxy	2.65035	4.13	1.43	1.59	0.41	0.43	0.95	0.88		7e-15	5.4e-14	0.0469	0.0314	0.0089	0.0073	9.2691e-07	2.5815e-06	2.0393e-06	7.3491e-06	0.7742	0.5228	0.4546	0.5311
1018	suberate (octanedioate)	Lipid	Fatty Acid, Dicarboxylate	2.64613	3.43	4.54	4.53	3.26	1.32	1.57	1.13		3.3672e-11	1.9106e-10	2e-15	1.6e-14	1e-15	9e-15	1.961e-10	2.0207e-09	0.1245	0.0745	0.0131	0.0298	0.5127	0.5571
9	15-methylpalmitate	Lipid	Fatty Acid, Branched	2.64549	3.91	3.76	3.52	0.84	0.65	1.17	0.97		0	0	0	0	0	0	0.1836	0.1002	0.0014	0.0015	0.2449	0.2463	0.8042	0.6656
158	9,10-DiHOME	Lipid	Fatty Acid, Dihydroxy	2.64298	4.18	1.83	1.8	0.96	1	1.02	0.86		0	0	3.6317e-05	7.0856e-05	4.7696e-05	8.4757e-05	0.8018	0.3363	0.9937	0.3886	0.8674	0.5578	0.2815	0.4308
40	2-hydroxybutyrate/2-hydroxyisobutyrate	Amino Acid	Glutathione Metabolism	2.63598	2.55	4.06	5.5	5.09	2.57	2.36	1.53		0	0	0	0	0	0	0	0	0	0	1e-14	9.875e-12	8.4046e-05	0.0954
603	N2,N2-dimethylguanosine	Nucleotide	Purine Metabolism, Guanine containing	2.59746	1.67	1.49	1.39	1.01	0.97	1.11	1.04		0	0	3e-15	2.4e-14	3.2538e-11	2.3487e-10	0.867	0.3571	0.5651	0.2557	0.0325	0.0576	0.4354	0.5243
1550	taurocholenate sulfate	Lipid	Secondary Bile Acid Metabolism	2.59551	3.48	3.13	3.05	2.79	2.71	1.18	0.91		0	0	8e-15	6.7e-14	1.3e-14	1.17e-13	1.149e-12	1.614e-11	4.426e-12	5.4875e-11	0.2518	0.2524	0.5074	0.5567
974	propionylcarnitine (C3)	Lipid	Fatty Acid Metabolism (also BCAA Metabolism)	2.59027	1.99	1.31	0.94	1.28	1.87	1.06	0.99		0	0	0.0004	0.0005	0.4036	0.1996	0.0011	0.0011	0	8e-15	0.4484	0.3684	0.8972	0.6896
167	adenosine 3',5'-cyclic monophosphate (cAMP)	Nucleotide	Purine Metabolism, Adenine containing	2.58629	3.22	1.73	1.41	0.88	0.93	0.9	0.9		0	0	3.8447e-05	7.389e-05	0.0087	0.0072	0.3465	0.1695	0.5939	0.2658	0.4259	0.3577	0.4183	0.5159
581	malate	Energy	TCA Cycle	2.58476	2.23	1.52	1.16	1.19	1.18	1.06	0.99		0	0	3.3122e-11	2.0248e-10	0.0171	0.0128	0.0041	0.0035	0.0072	0.0062	0.375	0.3291	0.8088	0.6663
164	aconitate [cis or trans]	Energy	TCA Cycle	2.58086	1.58	1.77	1.69	1.56	1.39	1.2	1.11		0	0	0	0	0	0	0	0	5.346e-12	6.3727e-11	8.9051e-05	0.0013	0.0248	0.2669
987	S-1-pyrroline-5-carboxylate	Amino Acid	Glutamate Metabolism	2.57147	0.42	0.54	0.48	0.76	1.11	0.76	0.84		0	0	3.6e-14	3e-13	0	0	0.0005	0.0005	0.2035	0.113	0.0005	0.0035	0.0305	0.2669
449	glycine	Amino Acid	Glycine, Serine and Threonine Metabolism	2.56935	0.75	0.7	0.66	0.71	0.81	0.87	0.94		1.9e-14	1.38e-13	0	0	0	0	0	0	5.2666e-09	3.9331e-08	0.0002	0.0019	0.1029	0.3036
200	azelate (nonanedioate)	Lipid	Fatty Acid, Dicarboxylate	2.55052	1.88	2.01	2.05	1.75	1.24	1.42	1.27		1.5258e-08	6.3347e-08	7.0749e-10	3.4405e-09	1.2034e-10	8.2197e-10	5.1162e-07	1.6139e-06	0.0489	0.0334	0.0015	0.007	0.0313	0.2669
84	3-hydroxyisobutyrate	Amino Acid	Leucine, Isoleucine and Valine Metabolism	2.5471	3.05	3.33	1.61	2.73	2.67	1.65	1.14		4e-15	3e-14	0	0	0.0006	0.0007	1.096e-12	1.5753e-11	3.221e-12	4.2476e-11	0.0003	0.0027	0.3488	0.4755
431	gamma-glutamyltryptophan	Peptide	Gamma-glutamyl Amino Acid	2.54348	2	1.87	1.6	1.3	1.26	1.02	1.05		1.45e-13	9.78e-13	3.9155e-11	2.2849e-10	3.5806e-07	1.2636e-06	0.0045	0.0038	0.0107	0.0087	0.8171	0.5409	0.6004	0.5982
79	3-hydroxybutyrylcarnitine (1)	Lipid	Fatty Acid Metabolism(Acyl Carnitine)	2.51917	13.13	23.74	32.78	35.32	18.35	5.21	1.74		0	0	0	0	0	0	0	0	0	0	2.3536e-11	5.5673e-09	0.0224	0.2669
629	N-acetylmethionine	Amino Acid	Methionine, Cysteine, SAM and Taurine Metabolism	2.51524	1.57	1.43	1.24	1.42	1.44	1.11	0.99		3e-15	2.5e-14	3.7161e-10	1.9237e-09	0.0001	0.0002	3.9262e-10	3.5698e-09	1.2502e-10	1.2704e-09	0.0583	0.089	0.8623	0.6794
1546	taurine	Amino Acid	Methionine, Cysteine, SAM and Taurine Metabolism	2.46854	1.57	1.29	1.31	1.29	1.31	0.86	0.83		1.087e-12	7.047e-12	5.0219e-05	9.2898e-05	1.2442e-05	2.7253e-05	4.0524e-05	6.4244e-05	1.7598e-05	4.2778e-05	0.014	0.0313	0.003	0.1995
635	N-acetyltaurine	Amino Acid	Methionine, Cysteine, SAM and Taurine Metabolism	2.45953	1.67	1.52	1.43	1.33	1.15	1.09	1.03		0	3e-15	3.3987e-11	2.0582e-10	8.4496e-09	4.1607e-08	3.6255e-06	7.9927e-06	0.026	0.0192	0.1388	0.1676	0.6089	0.6017
31	2-aminoadipate	Amino Acid	Lysine Metabolism	2.44595	2.71	2.16	1.95	2.98	5.27	1.2	1.07		2.1113e-10	1.1151e-09	1.0376e-06	3.2331e-06	1.7192e-05	3.4559e-05	3.528e-12	4.5449e-11	0	0	0.2259	0.2338	0.6661	0.6225
273	citrate	Energy	TCA Cycle	2.44575	1.32	1.46	1.35	1.31	1.14	1.11	1.11		0	0	0	0	0	0	0	0	6.0395e-05	0.0001	0.0011	0.0059	0.0013	0.1863
448	glycerophosphorylcholine (GPC)	Lipid	Phospholipid Metabolism	2.4326	0.52	0.68	0.66	0.9	0.9	0.92	1.05		6e-15	4.3e-14	2.2492e-06	6.4742e-06	5.0395e-07	1.6938e-06	0.2097	0.1121	0.193	0.1082	0.3087	0.2898	0.5838	0.5914
644	N-formylmethionine	Amino Acid	Methionine, Cysteine, SAM and Taurine Metabolism	2.42283	1.35	1.33	1.21	1.2	1.05	1.09	1.04		5.27e-13	3.516e-12	1.9802e-11	1.2462e-10	5.2751e-06	1.2938e-05	9.0329e-06	1.7562e-05	0.2523	0.1335	0.0338	0.0586	0.3754	0.4905
481	hexanoylglutamine	Lipid	Fatty Acid Metabolism (Acyl Glutamine)	2.3992	7.12	9.88	9.16	3.82	1.38	3.01	1.53		0	0	0	0	0	0	4.547e-12	5.6367e-11	0.0924	0.0579	1.0376e-08	1.0908e-06	0.0262	0.2669
665	ornithine	Amino Acid	Urea cycle; Arginine and Proline Metabolism	2.39843	0.77	0.8	0.78	1.01	1.21	0.89	0.95		2.1454e-10	1.1151e-09	9.6337e-08	3.6376e-07	2.5192e-09	1.3795e-08	0.8545	0.3524	3.1602e-06	1.0883e-05	0.0032	0.0115	0.2	0.3689
995	serine	Amino Acid	Glycine, Serine and Threonine Metabolism	2.39801	0.79	0.73	0.71	0.79	0.85	0.98	1		2.9056e-11	1.6766e-10	0	0	0	0	7.868e-11	8.8448e-10	1.0241e-05	2.7128e-05	0.5548	0.4218	0.9192	0.6977
414	fumarate	Energy	TCA Cycle	2.39339	2.04	1.5	1.14	1.22	0.97	0.82	0.96		1.695e-09	7.7457e-09	0.0006	0.0007	0.2607	0.1386	0.0875	0.0525	0.7641	0.3239	0.088	0.1195	0.7363	0.6421
14	17-methylstearate	Lipid	Fatty Acid, Branched	2.38444	2.67	3.55	2.84	1.53	0.72	1.4	1.13		1.7249e-07	6.598e-07	4.0945e-11	2.3678e-10	3.0732e-08	1.3651e-07	0.022	0.0154	0.0743	0.0481	0.0721	0.1037	0.5101	0.5567
41	2-hydroxydecanoate	Lipid	Fatty Acid, Monohydroxy	2.38213	2.22	1.79	1.31	0.9	0.65	1.3	1.17		2.104e-12	1.3516e-11	3.7482e-07	1.2866e-06	0.0162	0.0122	0.3439	0.1689	0.0002	0.0002	0.0178	0.0371	0.1653	0.3451
455	glycocholenate sulfate*	Lipid	Secondary Bile Acid Metabolism	2.37979	2	1.79	1.6	1.21	1.06	1	1.02		2.3e-14	1.65e-13	1.7368e-10	9.2136e-10	1.4005e-07	5.4916e-07	0.0344	0.0229	0.5296	0.2432	0.9627	0.5922	0.8399	0.6744
68	3,4-methyleneheptanoate	Xenobiotics	Food Component/Plant	2.37487	5.54	5.14	5.48	2.51	1.51	1.11	1.25		6.6876e-11	3.6721e-10	6.6455e-10	3.2563e-09	8.6586e-11	6.0441e-10	0.0004	0.0005	0.1115	0.0678	0.6884	0.4836	0.3779	0.4927
489	homovanillate (HVA)	Amino Acid	Tyrosine Metabolism	2.36916	4.51	4.09	3.42	1.73	0.85	1.68	1.27		5.431e-12	3.3315e-11	1.7102e-10	9.1482e-10	1.4689e-08	7.0688e-08	0.0104	0.0079	0.4402	0.2105	0.0156	0.0337	0.2591	0.4126
989	S-adenosylhomocysteine (SAH)	Amino Acid	Methionine, Cysteine, SAM and Taurine Metabolism	2.3669	1.81	1.59	1.38	1.37	1.51	1.28	0.97		5.2016e-07	1.8939e-06	0.0001	0.0002	0.0057	0.005	0.0065	0.0052	0.0005	0.0006	0.037	0.0631	0.8079	0.6663
1591	undecanedioate	Lipid	Fatty Acid, Dicarboxylate	2.36181	2.08	3.06	2.56	1.66	1.24	1.07	0.99		1.06e-12	6.941e-12	0	0	0	0	6.8619e-07	2.0648e-06	0.0357	0.0253	0.4806	0.386	0.926	0.7002
409	FFA(22:6)	Free Fatty Acids	Free Fatty Acids	2.35799	1.74	1.73	1.76	1.05	1.03	1.03	1.06		2.8348e-10	1.4622e-09	6.2922e-10	3.1069e-09	9.1842e-11	6.3413e-10	0.5491	0.247	0.7508	0.3198	0.7212	0.4995	0.4951	0.5544
671	palmitoyl ethanolamide	Lipid	Endocannabinoid	2.33863	1.61	1.66	1.6	1.12	0.94	1.16	0.99		1.0176e-09	4.845e-09	1.061e-10	5.821e-10	1.4946e-09	8.3282e-09	0.1403	0.0793	0.4204	0.2033	0.0555	0.0854	0.8851	0.6865
76	3-hydroxy-2-ethylpropionate	Amino Acid	Leucine, Isoleucine and Valine Metabolism	2.33812	1.76	2.11	2.15	1.83	1.44	1.44	1.24		7.2412e-09	3.2015e-08	7.1e-14	5.77e-13	8e-15	7.5e-14	5.6147e-10	4.8214e-09	0.0002	0.0003	0.0002	0.0017	0.0277	0.2669
1016	stearoylcarnitine (C18)	Lipid	Fatty Acid Metabolism(Acyl Carnitine)	2.33763	3.45	3.17	3.27	2.88	2.03	1.12	1.02		1.0562e-11	6.3639e-11	3.808e-10	1.9555e-09	7.6688e-11	5.4127e-10	5.5576e-09	3.6555e-08	8.2344e-05	0.0001	0.523	0.4046	0.9326	0.7004
216	caprylate (8:0)	Lipid	Medium Chain Fatty Acid	2.32564	4.09	1.97	1.26	1.07	1.13	1.31	1.26		4e-15	2.7e-14	0.0001	0.0002	0.1806	0.1014	0.6899	0.2954	0.4888	0.2287	0.1191	0.1484	0.1883	0.3593
73	3beta-hydroxy-5-cholestenoate	Lipid	Sterol	2.32515	1.86	1.66	1.53	1.05	0.98	0.93	0.86		1.6353e-11	9.6322e-11	4.7256e-08	1.8725e-07	3.0586e-06	7.9301e-06	0.6205	0.2705	0.8042	0.3361	0.4425	0.3653	0.0894	0.3011
1555	tetradecanedioate	Lipid	Fatty Acid, Dicarboxylate	2.32108	10.09	19.67	15.97	4.4	1.82	1.49	1.12		0	0	0	0	0	0	0	0	0.0001	0.0002	0.0095	0.0234	0.4464	0.5291
69	3,4-methyleneheptanoylcarnitine	Lipid	Fatty Acid Metabolism(Acyl Carnitine)	2.31579	4.99	3.96	3.29	2.43	1.91	1.11	1.07		0	0	5.43e-13	4.102e-12	2.0388e-10	1.3081e-09	1.7397e-06	4.3724e-06	0.0005	0.0006	0.5743	0.4306	0.6981	0.6318
1024	sulfate*	Xenobiotics	Chemical	2.31075	1.28	1.51	1.56	1.52	1.64	1.04	0.98		6.5331e-10	3.2233e-09	0	0	0	0	0	0	0	0	0.2975	0.2827	0.5418	0.5711
380	estrone 3-sulfate	Lipid	Estrogenic Steroids	2.29196	5.46	4.57	3.34	1.82	1.27	1.43	1.33		1.1e-14	7.9e-14	6.535e-12	4.3434e-11	2.6457e-08	1.2091e-07	0.0055	0.0045	0.2659	0.1392	0.0925	0.1234	0.1793	0.3528
982	pyruvate	Carbohydrate	Glycolysis, Gluconeogenesis, and Pyruvate Metabolism	2.27943	1.95	1.31	1	1.26	1.35	0.8	0.89		4.891e-12	3.0275e-11	0.0049	0.0044	0.983	0.398	0.0158	0.0115	0.0016	0.0017	0.0175	0.0367	0.2263	0.3847
515	isovalerylcarnitine (C5)	Amino Acid	Leucine, Isoleucine and Valine Metabolism	2.26733	1.65	1.22	0.93	1.42	2.1	1.13	0.92		1.2898e-07	4.9897e-07	0.0363	0.0249	0.4572	0.2209	0.0002	0.0002	1.4e-14	2.37e-13	0.1948	0.2123	0.3863	0.4973
519	kynurenine	Amino Acid	Tryptophan Metabolism	2.26549	0.73	0.84	0.86	1.12	1.1	0.96	0.98		2.9338e-11	1.6786e-10	0.0002	0.0003	0.001	0.0011	0.0138	0.0102	0.0411	0.0285	0.3816	0.3324	0.6429	0.615
89	3-hydroxysebacate	Lipid	Fatty Acid, Monohydroxy	2.2621	19.56	61.33	54.01	18.19	4.39	3.01	1.79		0	0	0	0	0	0	0	0	1.2535e-09	1.0223e-08	5.2021e-06	0.0002	0.0159	0.2669
277	cortisone	Lipid	Corticosteroids	2.25604	1.39	1.09	0.97	0.8	0.66	0.97	0.95		9.8371e-10	4.7168e-09	0.1081	0.0652	0.5399	0.2527	3.6753e-05	5.9176e-05	2.5e-14	4.15e-13	0.5137	0.4011	0.307	0.4494
994	sebacate (decanedioate)	Lipid	Fatty Acid, Dicarboxylate	2.25182	8.89	19.84	17.51	5.77	1.68	1.55	0.79		0	0	0	0	0	0	0	5e-15	0.0126	0.0101	0.0351	0.0602	0.257	0.4111
78	3-hydroxybutyrate (BHBA)	Lipid	Ketone Bodies	2.25094	11.79	22.69	27.45	5.78	1.55	3.11	1.24		0	0	0	0	0	0	1e-15	2.5e-14	0.0404	0.0281	1.5893e-07	1.0742e-05	0.3191	0.4575
1604	xanthurenate	Amino Acid	Tryptophan Metabolism	2.24712	3.08	2.77	2.79	2.6	3.46	1.17	0.94		4.3613e-10	2.1996e-09	2.2011e-08	9.357e-08	1.1433e-08	5.5863e-08	1.087e-07	4.6997e-07	7.142e-12	8.3531e-11	0.3756	0.3291	0.7314	0.6395
152	6-oxopiperidine-2-carboxylate	Amino Acid	Lysine Metabolism	2.22838	2.02	2.16	2.03	1.94	2.9	1.52	1.22		1.3428e-09	6.2197e-09	4.9743e-11	2.8009e-10	8.2266e-10	4.8838e-09	1.0427e-08	6.1989e-08	0	0	0.0002	0.0021	0.0765	0.2884
652	N-palmitoylserine	Lipid	Endocannabinoid	2.22325	0.48	0.48	0.54	1.63	1.66	0.81	0.86		8.8004e-08	3.4837e-07	1.3867e-07	5.0006e-07	6.1992e-06	1.4973e-05	0.0004	0.0004	0.0002	0.0003	0.1245	0.1542	0.2543	0.4102
1599	vanillactate	Amino Acid	Tyrosine Metabolism	2.21198	2.05	2.16	2.16	1.86	1.37	1.11	0.97		1e-15	5e-15	0	0	0	0	2.055e-12	2.7039e-11	0.0003	0.0005	0.2245	0.2331	0.7301	0.6395
98	3-methyladipate	Lipid	Fatty Acid, Dicarboxylate	2.21037	2.92	3.78	3.36	2.52	1.58	1.18	1.04		1.4281e-11	8.5295e-11	0	2e-15	2.9e-14	2.71e-13	4.8837e-09	3.355e-08	0.0033	0.0031	0.2958	0.2815	0.7834	0.6606
59	2'-O-methyluridine	Nucleotide	Pyrimidine Metabolism, Uracil containing	2.20364	1.57	1.22	0.98	0.82	0.97	1.2	1.33		2.7841e-06	9.2923e-06	0.0434	0.0292	0.8193	0.3495	0.0412	0.0268	0.7838	0.3298	0.0592	0.0901	0.0032	0.1995
121	4-hydroxyphenylpyruvate	Amino Acid	Tyrosine Metabolism	2.20129	2.94	1.91	1.48	1.91	1.97	0.88	0.85		0	0	9.7164e-09	4.2429e-08	0.0004	0.0005	6.822e-09	4.4399e-08	1.3924e-09	1.1208e-08	0.2528	0.2526	0.1301	0.3296
442	glutarate (pentanedioate)	Lipid	Fatty Acid, Dicarboxylate	2.18462	2.38	1.88	1.85	1.34	1.54	1.14	1.21		7.2849e-10	3.5684e-09	7.4632e-06	1.8646e-05	9.743e-06	2.2104e-05	0.0351	0.0232	0.0018	0.0019	0.3463	0.3103	0.1648	0.3451
628	N-acetylleucine	Amino Acid	Leucine, Isoleucine and Valine Metabolism	2.17389	1.43	1.03	1	1.26	1.54	1.1	0.95		2.8233e-06	9.3771e-06	0.6592	0.2978	0.9804	0.3972	0.0023	0.0021	2.3048e-08	1.5106e-07	0.2127	0.2238	0.4985	0.555
198	asparagine	Amino Acid	Alanine and Aspartate Metabolism	2.16939	0.73	0.72	0.71	0.82	0.99	1.05	1.06		1e-15	7e-15	0	0	0	0	3.1926e-07	1.0966e-06	0.8223	0.3421	0.2102	0.2227	0.1067	0.3068
263	C-glycosyltryptophan	Amino Acid	Tryptophan Metabolism	2.16226	1.3	1.29	1.22	1.1	1.02	1.03	1		1.1338e-08	4.8551e-08	6.4574e-08	2.5121e-07	9.5993e-06	2.1856e-05	0.0317	0.0213	0.6179	0.274	0.4624	0.3752	0.981	0.7119
24	2,3-dihydroxy-2-methylbutyrate	Amino Acid	Leucine, Isoleucine and Valine Metabolism	2.1603	2.31	2.4	2.44	2.6	2.39	1.66	1.27		2e-15	1.2e-14	0	2e-15	0	0	0	0	0	3e-15	9.9439e-07	4.4804e-05	0.0181	0.2669
1020	succinate	Energy	TCA Cycle	2.15057	3.74	1.36	0.98	0.93	0.89	0.82	0.95		0	0	0.0043	0.004	0.8402	0.3558	0.4867	0.2231	0.2539	0.134	0.0601	0.0908	0.6574	0.6205
386	FFA(12:0)	Free Fatty Acids	Free Fatty Acids	2.14271	3.39	1.78	1.8	0.84	0.78	1.11	0.95		0	0	5.8938e-08	2.321e-07	2.1085e-08	9.7762e-08	0.0963	0.0571	0.0164	0.0127	0.3094	0.2898	0.6316	0.6091
520	lactate	Carbohydrate	Glycolysis, Gluconeogenesis, and Pyruvate Metabolism	2.13443	2.22	1.5	1.24	0.99	0.92	0.82	0.88		1.641e-11	9.6322e-11	0.0006	0.0007	0.0676	0.0427	0.9055	0.3657	0.486	0.2275	0.0917	0.1225	0.2805	0.4298
153	7-alpha-hydroxy-3-oxo-4-cholestenoate (7-Hoca)	Lipid	Sterol	2.12493	1.66	1.27	1.14	0.78	0.81	0.95	0.92		1.27e-13	8.68e-13	0.0004	0.0006	0.0512	0.0336	0.0002	0.0002	0.0016	0.0017	0.466	0.3766	0.2068	0.3749
48	2-hydroxystearate	Lipid	Fatty Acid, Monohydroxy	2.12343	0.64	1.09	1.24	1.3	1.01	1.2	0.96		6.4755e-08	2.6244e-07	0.3042	0.1575	0.0087	0.0072	0.0016	0.0015	0.8624	0.354	0.0308	0.0557	0.6331	0.6095
404	FFA(22:0)	Free Fatty Acids	Free Fatty Acids	2.11632	2.24	2.03	1.53	0.99	0.92	0.95	0.93		9.131e-12	5.5508e-11	2.4393e-09	1.1429e-08	0.0002	0.0003	0.9113	0.3675	0.4809	0.2261	0.6875	0.4835	0.5467	0.5737
971	proline	Amino Acid	Urea cycle; Arginine and Proline Metabolism	2.10814	0.74	0.75	0.72	0.78	0.88	0.95	0.95		1.06e-13	7.3e-13	1.071e-12	7.814e-12	1e-15	7e-15	1.4938e-09	1.1544e-08	0.0019	0.002	0.1882	0.2073	0.1619	0.3443
506	inosine	Nucleotide	Purine Metabolism, (Hypo)Xanthine/Inosine containing	2.10536	4.72	3.98	2.86	2.02	1.3	0.95	0.83		0	0	0	0	1.4292e-11	1.0681e-10	4.6001e-06	9.8073e-06	0.0891	0.056	0.7173	0.4988	0.228	0.3847
402	FFA(20:4)	Free Fatty Acids	Free Fatty Acids	2.10388	3.35	2.55	2.21	1.14	0.92	1.07	0.99		0	0	6.05e-12	4.0881e-11	3.0445e-09	1.6251e-08	0.3052	0.1528	0.5034	0.2344	0.6221	0.4528	0.9592	0.7086
148	5-methylthioadenosine (MTA)	Amino Acid	Polyamine Metabolism	2.09081	1.51	1.8	1.6	1.49	1.82	1.17	1.05		1.1472e-06	4.047e-06	1.7099e-11	1.1087e-10	3.4329e-08	1.5144e-07	2.7359e-06	6.4075e-06	4.035e-12	5.1037e-11	0.0631	0.0948	0.5489	0.5745
208	bilirubin (E,E)*	Cofactors and Vitamins	Hemoglobin and Porphyrin Metabolism	2.07505	2.03	1.49	1.48	0.93	0.83	0.82	0.85		1.055e-07	4.152e-07	0.0027	0.0026	0.0031	0.0029	0.5533	0.2479	0.1497	0.087	0.1344	0.1635	0.2161	0.3799
490	hydantoin-5-propionic acid	Amino Acid	Histidine Metabolism	2.07334	3.54	3.23	2.84	4.1	7.04	1.64	1.03		6.06e-13	4.006e-12	3.8177e-11	2.2483e-10	2.0959e-09	1.1577e-08	1e-15	2.5e-14	0	0	0.0041	0.0141	0.8528	0.679
369	dodecanedioate	Lipid	Fatty Acid, Dicarboxylate	2.07182	11.77	20.35	16.07	5.08	1.75	1.62	1.05		0	0	0	0	0	0	0	0	0.0017	0.0018	0.0067	0.0186	0.7817	0.6606
279	creatine	Amino Acid	Creatine Metabolism	2.03852	1.72	1.29	1.21	3.09	2.85	1.14	1.04		5.0889e-11	2.8401e-10	0.0021	0.0021	0.0189	0.014	0	0	0	0	0.0964	0.1261	0.621	0.6037
643	N-formylanthranilic acid	Amino Acid	Tryptophan Metabolism	2.03049	1.51	1.57	1.64	1.65	1.63	1.17	0.94		2.6159e-05	7.7104e-05	7.0601e-06	1.8055e-05	5.5774e-07	1.8545e-06	4.5641e-07	1.501e-06	7.0716e-07	3.0869e-06	0.1042	0.1341	0.533	0.5677
128	5,6-dihydrothymine	Nucleotide	Pyrimidine Metabolism, Thymine containing	2.02706	1.6	1.33	1.16	0.81	0.79	1.03	1.04		1.4603e-10	7.9542e-10	0.0001	0.0002	0.046	0.0308	0.0032	0.0028	0.0014	0.0015	0.6525	0.4674	0.627	0.6074
964	piperine	Xenobiotics	Food Component/Plant	2.01153	0.22	0.34	0.39	1.18	1.54	1.23	1.03		6.9972e-06	2.2159e-05	0.0015	0.0016	0.0052	0.0047	0.6168	0.2691	0.1946	0.1089	0.5386	0.4123	0.9263	0.7002
464	guanidinosuccinate	Amino Acid	Guanidino and Acetamido Metabolism	2.00812	3.58	3.09	3.17	2.25	2.25	1.42	1.27		6.2e-14	4.3e-13	4.9195e-11	2.7946e-10	1.0029e-11	7.5842e-11	1.3563e-06	3.5836e-06	1.3082e-06	5.132e-06	0.0342	0.0592	0.1478	0.3402
1573	Total LPC	Phospholipids	Lysophosphatidylcholine	1.99692	0.66	0.64	0.66	0.75	0.73	0.9	0.98		0	0	0	0	0	0	5.5337e-10	4.8188e-09	8.639e-12	9.9165e-11	0.0208	0.0414	0.6449	0.6159
657	octadecanedioate	Lipid	Fatty Acid, Dicarboxylate	1.99514	3.04	3.69	3.7	2.13	1.52	1.33	1.22		0.0002	0.0005	1.7061e-05	3.8427e-05	1.2627e-05	2.7534e-05	0.0113	0.0085	0.1594	0.0916	0.3402	0.3089	0.5028	0.5564
631	N-acetylphenylalanine	Amino Acid	Phenylalanine Metabolism	1.98857	1.55	1.08	0.96	1.12	1.33	1.02	0.96		2.1379e-10	1.1151e-09	0.2877	0.151	0.5945	0.2734	0.1026	0.0605	2.7701e-05	6.2212e-05	0.7138	0.4982	0.5875	0.594
549	LPC(18:2)	Lysophosphatidylcholine	Ester	1.98779	0.54	0.5	0.49	0.57	0.55	0.94	1.04		0	0	0	0	0	0	0	0	0	0	0.335	0.3056	0.5422	0.5711
484	histidine	Amino Acid	Histidine Metabolism	1.98497	0.81	0.76	0.74	1.07	1.31	0.99	0.97		6.7286e-09	2.9943e-08	5.6e-14	4.6e-13	0	0	0.0645	0.0396	1.41e-13	2.125e-12	0.829	0.5432	0.3586	0.4808
77	3-hydroxy-3-methylglutarate	Lipid	Mevalonate Metabolism	1.98457	1.78	2.12	1.95	1.77	1.79	1.29	1.41		2.8089e-05	8.1731e-05	7.8634e-08	3.0225e-07	1.3899e-06	4.0874e-06	3.1659e-05	5.1647e-05	2.4553e-05	5.6367e-05	0.0663	0.0976	0.0124	0.2669
65	3-(4-hydroxyphenyl)lactate	Amino Acid	Tyrosine Metabolism	1.97927	1.6	1.81	1.7	1.54	1.26	1.2	1.09		3.577e-12	2.2342e-11	0	0	9e-15	8.8e-14	1.466e-10	1.5628e-09	0.0005	0.0007	0.0074	0.0199	0.2159	0.3799
834	PE(18:1/22:0)	Phosphatidylethanolamine	Ester	1.97819	2.62	1.82	1.6	0.48	0.46	1.16	1.06		0	0	6.1981e-08	2.426e-07	1.6296e-05	3.3178e-05	1.5203e-11	1.7735e-10	2.154e-12	2.903e-11	0.1805	0.2021	0.6016	0.5982
393	FFA(18:0)	Free Fatty Acids	Free Fatty Acids	1.97468	1.71	1.57	1.6	1.14	1.01	1.06	1.06		0	0	0	0	0	0	0.0134	0.0099	0.8537	0.3518	0.2251	0.2335	0.2805	0.4298
770	PC(20:0/18:1)	Phosphatidylcholine	Ester	1.95843	1.43	1.18	1.14	0.95	0.91	0.95	0.96		2.122e-10	1.1151e-09	0.0034	0.0032	0.0179	0.0133	0.3107	0.1552	0.0942	0.0589	0.3795	0.3312	0.4849	0.5505
32	2-aminobutyrate	Amino Acid	Glutathione Metabolism	1.94888	0.67	0.67	0.77	1.08	1.26	1.61	1.27		1.1404e-09	5.3923e-09	1.2494e-09	5.9406e-09	7.0468e-05	0.0001	0.2394	0.125	0.0005	0.0006	7.15e-13	2.2543e-10	0.0002	0.1072
161	acetoacetate	Lipid	Ketone Bodies	1.94183	6.12	12.31	15.68	3.9	1.71	2.06	1.15		3e-15	2.2e-14	0	0	0	0	1.9507e-09	1.4531e-08	0.0163	0.0127	0.0012	0.0063	0.5369	0.5687
888	PE(P-16:1/18:1)	Phosphatidylethanolamine	Plasmalogen	1.93368	2.4	1.35	1.16	0.91	0.93	1.07	1.02		3e-15	2.2e-14	0.0061	0.0053	0.1707	0.0964	0.3883	0.185	0.4761	0.2248	0.534	0.4109	0.835	0.6739
36	2'-deoxyuridine	Nucleotide	Pyrimidine Metabolism, Uracil containing	1.92449	1.66	1.57	1.53	1.35	1.28	1.21	1.28		2.0003e-05	6.0802e-05	0.0002	0.0003	0.0004	0.0005	0.0111	0.0084	0.0406	0.0282	0.1085	0.1388	0.0351	0.2669
408	FFA(22:5)	Free Fatty Acids	Free Fatty Acids	1.92035	1.89	1.64	1.41	0.97	0.95	0.94	1.03		1.1659e-08	4.9612e-08	1.0846e-05	2.6471e-05	0.0018	0.0019	0.7569	0.3203	0.6096	0.2712	0.5921	0.4398	0.8201	0.6671
379	erythronate*	Carbohydrate	Aminosugar Metabolism	1.91947	1.34	1.41	1.4	1.31	1.22	1.15	1.05		1.3664e-08	5.7787e-08	3.4587e-11	2.0614e-10	3.9494e-11	2.8188e-10	1.1666e-07	4.9241e-07	9.9412e-05	0.0002	0.0046	0.015	0.319	0.4575
211	biliverdin	Cofactors and Vitamins	Hemoglobin and Porphyrin Metabolism	1.91208	2.16	2.26	2.26	1.53	1.38	1.24	0.88		3.6161e-07	1.3237e-06	1.1222e-07	4.1638e-07	7.5336e-08	3.0874e-07	0.0046	0.0039	0.032	0.023	0.1532	0.1796	0.3728	0.4899
630	N-acetylneuraminate	Carbohydrate	Aminosugar Metabolism	1.90793	1.98	2.06	2.02	1.18	1.3	1.07	1.01		2.4628e-05	7.3871e-05	1.1811e-05	2.8501e-05	1.5274e-05	3.1916e-05	0.304	0.1525	0.1	0.062	0.6739	0.4762	0.9318	0.7004
382	ethylmalonate	Amino Acid	Leucine, Isoleucine and Valine Metabolism	1.9045	3.82	3.89	3.35	2.4	1.8	1.33	1.18		0	0	0	0	0	0	0	0	2.3405e-10	2.1653e-09	0.0018	0.0081	0.067	0.2868
626	N-acetylhistidine	Amino Acid	Histidine Metabolism	1.90064	1.42	1.34	1.17	1.29	1.34	1.06	0.94		4.4347e-06	1.4379e-05	0.0002	0.0003	0.0408	0.0277	0.0008	0.0009	0.0001	0.0002	0.4652	0.3766	0.4306	0.5214
1561	threonine	Amino Acid	Glycine, Serine and Threonine Metabolism	1.90022	0.75	0.71	0.68	0.8	0.94	0.93	0.96		2.3607e-07	8.8804e-07	2.5495e-09	1.1859e-08	3.64e-12	2.8547e-11	3.9929e-05	6.3628e-05	0.2614	0.1373	0.1714	0.1948	0.4804	0.5481
674	pantothenate	Cofactors and Vitamins	Pantothenate and CoA Metabolism	1.88812	1.55	1.31	1.29	1.16	1.03	1.12	1.05		2.4655e-11	1.4348e-10	4.5443e-05	8.4551e-05	7.3976e-05	0.0001	0.0186	0.0133	0.6062	0.2703	0.0848	0.117	0.4634	0.5385
650	N-oleoyltaurine	Lipid	Endocannabinoid	1.88489	3.3	7.29	9.9	5.19	1.9	1.56	1.1		2.5644e-07	9.5414e-07	0	1e-15	0	0	1.853e-12	2.4905e-11	0.0053	0.0048	0.0539	0.0837	0.6792	0.625
92	3-methoxytyramine sulfate	Amino Acid	Tyrosine Metabolism	1.88442	3.18	3.37	2.84	2.29	2.14	1.2	1.12		1e-15	5e-15	0	0	2.33e-13	2.027e-12	4.2915e-09	2.9813e-08	6.3613e-08	3.6175e-07	0.1973	0.2138	0.4307	0.5214
458	glycohyocholate	Lipid	Secondary Bile Acid Metabolism	1.85785	0.31	0.28	0.32	0.88	0.83	0.87	0.87		8.1728e-08	3.2542e-07	8.8131e-09	3.9015e-08	1.5472e-07	5.9927e-07	0.5504	0.2472	0.3992	0.1945	0.5141	0.4011	0.5286	0.5646
163	acisoga	Amino Acid	Polyamine Metabolism	1.83832	1.65	1.55	1.42	1.2	1.19	1.45	1.24		9.4329e-06	2.9462e-05	0.0001	0.0002	0.0019	0.002	0.1042	0.0611	0.1223	0.0733	0.001	0.0055	0.0511	0.2712
962	picolinate	Amino Acid	Tryptophan Metabolism	1.83584	1.67	2.1	2.28	2.38	2.86	1.43	0.96		1.7655e-06	6.0712e-06	1.2247e-11	8.0216e-11	3.2e-14	2.86e-13	2e-15	3.2e-14	0	0	0.0008	0.0051	0.7071	0.6326
406	FFA(22:2)	Free Fatty Acids	Free Fatty Acids	1.8315	1.65	1.25	1.18	1	1	1	1.02		6.2e-14	4.3e-13	0.0008	0.0009	0.0131	0.0101	1	0.3876	1	0.3886	1	0.5932	0.8064	0.6663
1564	tigloylglycine	Amino Acid	Leucine, Isoleucine and Valine Metabolism	1.8237	2.56	1.89	1.18	0.34	0.64	0.8	0.89		2.683e-06	8.9989e-06	0.0016	0.0017	0.4115	0.2026	9.6563e-08	4.2342e-07	0.0237	0.0176	0.2668	0.2621	0.5477	0.5737
1597	valine	Amino Acid	Leucine, Isoleucine and Valine Metabolism	1.81752	0.82	0.82	0.84	1.09	1.33	0.92	0.96		0.033	0.0321	0.035	0.0242	0.0603	0.0389	0.3557	0.173	0.0024	0.0025	0.4011	0.3432	0.6701	0.6238
399	FFA(20:1)	Free Fatty Acids	Free Fatty Acids	1.81266	1.54	1.67	1.4	0.99	0.97	0.97	0.96		1.1519e-09	5.4092e-09	8.89e-13	6.56e-12	2.0857e-06	5.7321e-06	0.8689	0.3574	0.6927	0.3	0.6669	0.4737	0.5991	0.5978
129	5,6-dihydrouracil	Nucleotide	Pyrimidine Metabolism, Uracil containing	1.81112	2.1	1.35	1.71	1.26	1.13	1.1	1.31		0.0002	0.0004	0.1291	0.0757	0.0066	0.0057	0.2393	0.125	0.5196	0.2398	0.6204	0.4519	0.1737	0.3459
502	indoleacetate	Amino Acid	Tryptophan Metabolism	1.80063	0.63	0.75	0.76	1.29	1.46	1.82	0.93		1.7854e-07	6.7912e-07	0.0012	0.0013	0.0017	0.0018	0.0043	0.0037	2.7089e-05	6.1505e-05	4.4558e-11	8.4321e-09	0.4372	0.5254
980	pyroglutamylvaline	Peptide	Dipeptide	1.80023	1.66	1.63	1.51	1.62	1.47	1.15	1.28		6.809e-06	2.1664e-05	2.1776e-05	4.6749e-05	0.0002	0.0003	2.0342e-05	3.5132e-05	0.0006	0.0008	0.2049	0.2188	0.0291	0.2669
986	ribitol	Carbohydrate	Pentose Metabolism	1.80012	1.52	1.5	1.34	1.36	1.02	1.11	0.95		1.0624e-06	3.7675e-06	3.0103e-06	8.4752e-06	0.0007	0.0008	0.0003	0.0004	0.8593	0.3536	0.2187	0.2284	0.5348	0.5683
933	phosphoethanolamine	Lipid	Phospholipid Metabolism	1.79964	1.58	1.14	1.17	1.47	1.41	0.84	0.81		3.0237e-06	9.9456e-06	0.1776	0.0995	0.1122	0.067	9.0533e-05	0.0001	0.0004	0.0006	0.0729	0.1044	0.0296	0.2669
482	hexanoylglycine	Lipid	Fatty Acid Metabolism(Acyl Glycine)	1.79593	8.91	9	6.6	1.32	0.98	1.5	1.2		0	1e-15	0	2e-15	5.16e-13	4.259e-12	0.2718	0.1387	0.9285	0.3735	0.1145	0.1443	0.4707	0.5421
828	PE(18:1/18:3)	Phosphatidylethanolamine	Ester	1.77931	0.52	0.39	0.38	0.45	0.53	0.77	0.83		3.2836e-05	9.4333e-05	4.6678e-09	2.125e-08	1.2419e-09	7.0436e-09	4.8179e-07	1.5518e-06	3.8117e-05	7.9019e-05	0.0937	0.1243	0.2438	0.4007
562	LPE(16:0)	Lysophosphatidylethanolamine	Ester	1.77058	0.58	0.58	0.66	0.87	0.83	0.89	0.93		0	2e-15	0	2e-15	2.0235e-10	1.3081e-09	0.0268	0.0184	0.0046	0.0043	0.0821	0.1145	0.2534	0.4098
410	FFA(24:0)	Free Fatty Acids	Free Fatty Acids	1.76564	1.69	1.48	1.48	1.17	1.01	1.07	1.08		2.626e-12	1.6713e-11	2.3094e-07	7.9699e-07	1.7655e-07	6.7156e-07	0.031	0.021	0.936	0.375	0.3873	0.3344	0.2878	0.4328
544	LPC(16:0)	Lysophosphatidylcholine	Ester	1.76233	0.7	0.71	0.74	0.87	0.85	0.88	0.95		1e-15	5e-15	1.9e-14	1.61e-13	3.93e-12	3.0447e-11	0.0011	0.0011	0.0003	0.0004	0.0037	0.0131	0.2143	0.3799
666	orotate	Nucleotide	Pyrimidine Metabolism, Orotate containing	1.75426	1.43	1.31	1.24	1.21	1.15	1.01	1		1.2501e-09	5.83e-09	3.6646e-06	1.0096e-05	0.0002	0.0003	0.0009	0.001	0.0148	0.0116	0.8253	0.5423	0.9839	0.7119
400	FFA(20:2)	Free Fatty Acids	Free Fatty Acids	1.75358	1.31	1.12	1.17	1	1	1	1		1.5056e-09	6.9266e-09	0.0132	0.0104	0.0005	0.0006	1	0.3876	1	0.3886	1	0.5932	1	0.7119
407	FFA(22:4)	Free Fatty Acids	Free Fatty Acids	1.7528	1.39	1.27	1.28	1	1	1	1		5.892e-07	2.1339e-06	0.0003	0.0004	0.0002	0.0003	1	0.3876	1	0.3886	1	0.5932	1	0.7119
270	cinnamoylglycine	Xenobiotics	Food Component/Plant	1.72802	3.24	2.64	2.42	0.49	0.31	1.21	1.15		7.4261e-09	3.2621e-08	2.1018e-06	6.1268e-06	1.2257e-05	2.694e-05	0.0004	0.0005	1.0567e-08	7.4429e-08	0.3413	0.3094	0.4725	0.5434
441	glutamine	Amino Acid	Glutamate Metabolism	1.72518	0.85	0.85	0.81	0.8	0.93	1.04	1.01		2.5844e-08	1.0537e-07	4.4751e-08	1.7842e-07	1.166e-12	9.373e-12	6.9e-14	1.125e-12	0.0204	0.0154	0.2332	0.2384	0.6174	0.6037
453	glycocholate	Lipid	Primary Bile Acid Metabolism	1.72019	0.31	0.32	0.35	1.46	1.09	0.77	0.62		7.0953e-08	2.8586e-07	2.2679e-07	7.8689e-07	2.1025e-06	5.7321e-06	0.0781	0.0472	0.7007	0.3029	0.2383	0.2425	0.0275	0.2669
827	PE(18:1/18:2)	Phosphatidylethanolamine	Ester	1.71068	0.59	0.45	0.47	0.59	0.72	0.88	0.94		1.8545e-10	9.9424e-10	0	0	0	0	1.1911e-10	1.3151e-09	4.5861e-05	9.1679e-05	0.1046	0.1343	0.4479	0.5292
639	N-acetylvaline	Amino Acid	Leucine, Isoleucine and Valine Metabolism	1.70901	1.23	1.17	1.08	1.07	1.12	1.07	1.06		5.8297e-06	1.8635e-05	0.0007	0.0008	0.0896	0.0552	0.1133	0.0656	0.0131	0.0104	0.1609	0.1858	0.1852	0.356
283	cys-gly, oxidized	Amino Acid	Glutathione Metabolism	1.709	1.39	1.2	1.02	0.84	0.79	1.02	0.98		6.4729e-10	3.217e-09	0.0006	0.0007	0.6985	0.3092	0.001	0.001	8.9401e-06	2.4629e-05	0.7198	0.4993	0.697	0.6318
566	LPE(18:1)	Lysophosphatidylethanolamine	Ester	1.70045	0.58	0.54	0.6	0.7	0.59	0.95	0.99		1.5716e-10	8.4924e-10	5.82e-13	4.341e-12	1.1936e-09	6.8926e-09	2.2901e-05	3.858e-05	5.2222e-10	4.6242e-09	0.5256	0.4059	0.8667	0.6801
1547	tauro-beta-muricholate	Lipid	Primary Bile Acid Metabolism	1.70045	0.27	0.26	0.33	0.86	0.76	1.13	1.09		1.6719e-08	6.8991e-08	1.3147e-08	5.7022e-08	1.4207e-06	4.1207e-06	0.5156	0.2345	0.2352	0.1262	0.5801	0.4336	0.7055	0.6326
548	LPC(18:1)	Lysophosphatidylcholine	Ester	1.69595	0.68	0.65	0.65	0.68	0.64	0.95	1.02		2.89e-12	1.8218e-11	2e-14	1.67e-13	8e-15	7.9e-14	1.1276e-11	1.3407e-10	1e-15	2.1e-14	0.3172	0.2945	0.7323	0.6395
100	3-methylglutaconate	Amino Acid	Leucine, Isoleucine and Valine Metabolism	1.69355	1.65	1.7	1.66	1.62	1.7	1.32	1.11		0	2e-15	0	0	0	1e-15	3e-15	6.1e-14	0	0	4.2378e-06	0.0002	0.0884	0.3011
456	glycodeoxycholate	Lipid	Secondary Bile Acid Metabolism	1.66334	0.38	0.35	0.38	1.44	0.86	0.59	0.52		0.0008	0.0017	0.0003	0.0004	0.001	0.0012	0.2082	0.1114	0.6145	0.2729	0.0675	0.0987	0.0225	0.2669
494	hypotaurine	Amino Acid	Methionine, Cysteine, SAM and Taurine Metabolism	1.65984	1.56	1.15	1.26	1.47	1.36	0.87	0.76		1.1989e-07	4.6645e-07	0.0986	0.0603	0.006	0.0052	4.6555e-06	9.8575e-06	0.0003	0.0004	0.0852	0.1172	0.0008	0.1863
602	N1-methylinosine	Nucleotide	Purine Metabolism, (Hypo)Xanthine/Inosine containing	1.6598	1.65	1.36	1.3	1.15	1.15	1.16	0.94		1.7152e-05	5.2369e-05	0.0094	0.0077	0.0227	0.0165	0.2341	0.1232	0.2339	0.1258	0.2077	0.2205	0.5978	0.5978
555	LPC(20:4)	Lysophosphatidylcholine	Ester	1.65029	0.68	0.61	0.62	0.66	0.62	1	1.05		4.0882e-11	2.3004e-10	0	2e-15	1e-15	1.4e-14	1.82e-12	2.4905e-11	0	1e-14	0.9706	0.5932	0.4229	0.5168
429	gamma-glutamylphenylalanine	Peptide	Gamma-glutamyl Amino Acid	1.64754	1.34	1.28	1.11	1.01	1.29	1.12	0.94		9.9115e-06	3.0675e-05	0.0002	0.0003	0.1233	0.0726	0.8824	0.3597	0.0001	0.0002	0.0874	0.1191	0.3322	0.4645
618	N-acetyl-beta-alanine	Nucleotide	Pyrimidine Metabolism, Uracil containing	1.63399	1.23	1.06	1.06	0.97	1.04	1.02	1.09		0.0004	0.0009	0.3133	0.1615	0.2817	0.148	0.5456	0.2457	0.4736	0.2241	0.737	0.5072	0.1199	0.3189
668	O-sulfo-L-tyrosine	Xenobiotics	Chemical	1.63389	1.3	1.35	1.25	1.01	0.87	0.99	0.97		5.4263e-06	1.751e-05	3.9887e-07	1.3475e-06	9.004e-05	0.0001	0.8976	0.3635	0.0182	0.0138	0.9049	0.5746	0.5707	0.5851
103	3-phenylpropionate (hydrocinnamate)	Xenobiotics	Benzoate Metabolism	1.62076	0.39	0.27	0.39	0.7	0.69	1.05	1.4		4.209e-05	0.0001	2.4922e-08	1.0456e-07	4.7299e-05	8.455e-05	0.129	0.0735	0.115	0.0697	0.8395	0.5475	0.1435	0.3389
250	CER(16:0)	Ceramides	CER	1.61107	1.31	1.2	1.24	1.18	1.01	0.95	0.97		2.9549e-10	1.5127e-09	1.8107e-05	4.0079e-05	3.6736e-07	1.2893e-06	0.0001	0.0002	0.731	0.3131	0.1863	0.206	0.4658	0.5403
981	pyrraline	Xenobiotics	Food Component/Plant	1.60081	0.57	0.56	0.56	0.66	0.68	0.74	0.76		0.0017	0.0032	0.0015	0.0016	0.0012	0.0013	0.0189	0.0134	0.0302	0.0218	0.0901	0.1211	0.1297	0.3294
561	LPE(15:0)	Lysophosphatidylethanolamine	Ester	1.5884	0.47	0.46	0.44	0.45	0.61	0.79	1.06		3.5688e-06	1.1682e-05	2.0997e-06	6.1268e-06	5.8928e-07	1.9395e-06	1.2566e-06	3.3488e-06	0.0025	0.0025	0.1424	0.1704	0.7233	0.6385
554	LPC(20:3)	Lysophosphatidylcholine	Ester	1.58801	0.66	0.63	0.64	0.67	0.58	0.95	0.98		6.6157e-09	2.9634e-08	5.8008e-11	3.2379e-10	3.6519e-10	2.2522e-09	7.3062e-09	4.657e-08	9e-15	1.65e-13	0.4391	0.3644	0.732	0.6395
605	N4-acetylcytidine	Nucleotide	Pyrimidine Metabolism, Cytidine containing	1.58762	1.76	1.26	1.16	0.95	1.31	1.09	0.89		0.0012	0.0023	0.1879	0.1044	0.3978	0.1974	0.7681	0.324	0.1203	0.0723	0.6107	0.4485	0.5161	0.5602
197	arginine	Amino Acid	Urea cycle; Arginine and Proline Metabolism	1.58343	0.88	0.89	0.85	0.97	1.01	0.93	1.02		0.0003	0.0006	0.0005	0.0006	1.4063e-06	4.0979e-06	0.34	0.1672	0.8002	0.3354	0.0235	0.0449	0.5496	0.5746
676	PC(12:0/18:1)	Phosphatidylcholine	Ester	1.58331	1.69	1.08	1.37	0.59	0.41	0.73	1.16		0.0043	0.0067	0.6878	0.3087	0.0839	0.0519	0.0037	0.0032	1.3952e-06	5.3716e-06	0.0854	0.1173	0.4291	0.5213
553	LPC(20:2)	Lysophosphatidylcholine	Ester	1.57745	0.71	0.63	0.61	0.63	0.57	0.87	0.97		2.6365e-06	8.931e-06	2.3199e-10	1.2107e-09	6.944e-12	5.3144e-11	3.4428e-10	3.177e-09	9e-15	1.65e-13	0.0498	0.079	0.7118	0.6344
547	LPC(18:0)	Lysophosphatidylcholine	Ester	1.57586	0.75	0.74	0.76	0.83	0.79	0.82	0.95		5.5044e-10	2.7558e-09	5.748e-10	2.8825e-09	3.5932e-09	1.9021e-08	4.4126e-05	6.9598e-05	4.9483e-07	2.272e-06	2.073e-05	0.0005	0.2502	0.4058
498	imidazole lactate	Amino Acid	Histidine Metabolism	1.57137	1.44	1.24	1.17	1.61	1.87	1.06	0.98		4.117e-10	2.0919e-09	0.0003	0.0004	0.0058	0.0051	1e-15	2.5e-14	0	0	0.2883	0.2776	0.6704	0.6238
927	phenylalanylleucine	Peptide	Dipeptide	1.57053	0.69	0.78	0.73	0.99	1.29	0.95	0.92		6.5225e-05	0.0002	0.0089	0.0074	0.0009	0.0011	0.8845	0.36	0.007	0.006	0.6115	0.4485	0.3923	0.501
251	CER(18:0)	Ceramides	CER	1.56874	1.5	1.41	1.51	1.4	1.24	1.06	1.07		1.8797e-09	8.5322e-09	3.8113e-07	1.3013e-06	1.1682e-09	6.808e-09	4.6047e-07	1.5063e-06	0.001	0.0012	0.3452	0.3103	0.3285	0.4628
168	adenosine 5'-monophosphate (AMP)	Nucleotide	Purine Metabolism, Adenine containing	1.56102	1.97	1.08	1.08	0.94	1.04	0.87	0.63		0.0018	0.0032	0.7267	0.3235	0.7315	0.3207	0.7807	0.3286	0.8636	0.3543	0.5073	0.4	0.0335	0.2669
1574	Total LPE	Phospholipids	Lysophosphatidylethanolamine	1.54897	0.66	0.61	0.69	0.78	0.66	0.92	0.97		8.5551e-10	4.1607e-09	4.95e-13	3.835e-12	2.9649e-08	1.3263e-07	0.0002	0.0002	5.8979e-10	5.149e-09	0.1901	0.2089	0.6183	0.6037
608	N6-carbamoylthreonyladenosine	Nucleotide	Purine Metabolism, Adenine containing	1.53433	1.29	1.38	1.32	1.25	1.03	1.15	1.11		5.7044e-06	1.8321e-05	2.3376e-08	9.8718e-08	8.4534e-07	2.7397e-06	7.858e-05	0.0001	0.6432	0.2828	0.0131	0.0298	0.0558	0.2825
450	glycochenodeoxycholate	Lipid	Primary Bile Acid Metabolism	1.52316	0.42	0.45	0.37	1.19	1.05	0.74	0.59		2.7072e-05	7.9452e-05	0.0001	0.0002	1.1156e-06	3.4401e-06	0.3958	0.188	0.8148	0.3396	0.1473	0.1746	0.011	0.2669
210	bilirubin (Z,Z)	Cofactors and Vitamins	Hemoglobin and Porphyrin Metabolism	1.52048	1.36	1.35	1.4	1.54	1.47	1.15	0.93		7.2631e-06	2.2895e-05	1.3163e-05	3.1179e-05	9.6767e-07	3.043e-06	5.3572e-10	4.7317e-09	1.8405e-08	1.24e-07	0.0456	0.0741	0.3226	0.4593
275	corticosterone	Lipid	Corticosteroids	1.51728	2.89	1.88	0.92	0.28	0.1	1.49	0.86		0.0002	0.0004	0.027	0.0193	0.7777	0.3354	6.6925e-06	1.3701e-05	4e-15	7.1e-14	0.1549	0.1809	0.5791	0.5893
446	glycerol 3-phosphate	Lipid	Glycerolipid Metabolism	1.50444	1.48	1.26	0.86	1.76	1.88	0.82	1.07		0.0212	0.0227	0.189	0.1049	0.3862	0.192	0.001	0.0011	0.0002	0.0004	0.2581	0.256	0.6836	0.627
667	orotidine	Nucleotide	Pyrimidine Metabolism, Orotate containing	1.49394	1.25	1.13	1.12	0.96	1	1.18	1.01		0.0006	0.0012	0.0586	0.0382	0.0785	0.0489	0.5159	0.2345	0.9763	0.3867	0.008	0.021	0.8601	0.6792
219	carnitine	Lipid	Carnitine Metabolism	1.48786	0.83	0.86	0.79	0.9	1.07	1.04	0.99		1.7571e-06	6.0712e-06	0.0002	0.0003	9.5439e-10	5.6134e-09	0.0084	0.0065	0.0797	0.0509	0.3041	0.2868	0.8647	0.68
269	choline phosphate	Lipid	Phospholipid Metabolism	1.48743	1.31	0.94	0.98	1.8	1.73	0.89	0.93		0.0008	0.0017	0.4579	0.2219	0.7682	0.3326	8.95e-13	1.317e-11	2.5724e-11	2.7026e-10	0.1679	0.192	0.3467	0.4742
212	butyrylcarnitine (C4)	Lipid	Fatty Acid Metabolism (also BCAA Metabolism)	1.48742	3.5	1.96	1.32	0.84	0.79	0.94	0.78		0	0	5.23e-13	3.996e-12	0.0019	0.0019	0.0531	0.0334	0.0083	0.007	0.5147	0.4012	0.0064	0.2235
622	N-acetylglucosaminylasparagine	Carbohydrate	Aminosugar Metabolism	1.48419	1.71	1.34	1.34	1.15	1.09	1.16	1.08		2.9133e-06	9.6291e-06	0.0118	0.0094	0.0111	0.0088	0.2315	0.122	0.4295	0.2059	0.185	0.205	0.5062	0.5564
1434	TAG56:2-FA18:0	Triacylglycerol	Ester	1.48162	0.58	0.48	0.46	0.49	0.59	0.84	0.81		3.7822e-06	1.2322e-05	9.8696e-10	4.7278e-09	2.7589e-11	2.0144e-10	8.7384e-10	7.4011e-09	5.333e-06	1.678e-05	0.1358	0.1647	0.0752	0.2868
182	alpha-ketoglutarate	Energy	TCA Cycle	1.4814	1.51	1.59	1.47	1.36	1.55	1.36	1.33		0.0004	0.0008	7.0171e-05	0.0001	0.0009	0.001	0.0083	0.0065	0.0001	0.0002	0.0074	0.0199	0.0139	0.2669
840	PE(18:2/18:2)	Phosphatidylethanolamine	Ester	1.48077	0.59	0.47	0.45	0.57	0.68	0.88	1.01		1.378e-06	4.8116e-06	5.128e-12	3.5018e-11	1.73e-13	1.551e-12	1.2981e-07	5.2802e-07	0.0003	0.0004	0.2302	0.2368	0.8955	0.6896
567	LPE(18:2)	Lysophosphatidylethanolamine	Ester	1.46173	0.62	0.56	0.64	0.74	0.6	0.89	0.98		1.475e-08	6.1611e-08	2.1077e-11	1.3136e-10	7.4436e-08	3.0704e-07	0.0003	0.0004	1.1389e-09	9.4125e-09	0.1553	0.1812	0.8453	0.6769
203	beta-citrylglutamate	Amino Acid	Glutamate Metabolism	1.45686	1.38	1.19	1.13	1.1	1.11	1	0.97		0.0001	0.0003	0.035	0.0242	0.1313	0.0769	0.2359	0.1236	0.2081	0.1147	0.9926	0.5932	0.7378	0.6429
645	N-formylphenylalanine	Amino Acid	Tyrosine Metabolism	1.45244	1.46	0.9	0.84	0.97	1.02	0.74	0.74		0.0147	0.0174	0.5121	0.2437	0.2584	0.1376	0.8261	0.3433	0.8959	0.3639	0.0518	0.0811	0.0489	0.2712
28	21-hydroxypregnenolone monosulfate (1)	Lipid	Pregnenolone Steroids	1.4522	2.04	2.24	1.52	1.22	0.96	0.94	0.84		5.9713e-07	2.1512e-06	2.6096e-08	1.0877e-07	0.003	0.0028	0.1561	0.087	0.7468	0.3188	0.6496	0.4657	0.207	0.3749
580	lysine	Amino Acid	Lysine Metabolism	1.4515	0.87	0.83	0.81	1.09	1.37	1.06	1.07		0.0002	0.0006	1.2782e-06	3.9072e-06	4.4979e-08	1.9305e-07	0.0215	0.015	2e-15	3.4e-14	0.1581	0.1835	0.0861	0.3011
790	PE(16:0/18:2)	Phosphatidylethanolamine	Ester	1.45112	0.62	0.47	0.51	0.63	0.78	0.95	0.89		2.3805e-07	8.9056e-07	1e-15	1.2e-14	2.84e-13	2.407e-12	6.1073e-07	1.8975e-06	0.0059	0.0052	0.5688	0.4287	0.205	0.3737
592	methyl indole-3-acetate	Xenobiotics	Food Component/Plant	1.43118	1.75	2.43	1.7	1.75	2.78	2.74	1.18		0.0029	0.0049	3.7694e-06	1.0296e-05	0.0048	0.0044	0.0032	0.0028	8.2315e-08	4.5556e-07	1.2186e-07	8.8696e-06	0.3887	0.4987
181	alpha-ketobutyrate	Amino Acid	Methionine, Cysteine, SAM and Taurine Metabolism	1.42627	2.79	4.63	5.73	7.65	4.19	3.63	2		1.3503e-06	4.7392e-06	1.81e-12	1.2647e-11	1e-15	7e-15	0	0	2.1587e-11	2.3071e-10	1.4909e-09	2.0152e-07	0.0011	0.1863
276	cortisol	Lipid	Corticosteroids	1.42361	1.3	1.15	0.99	0.72	0.43	0.99	0.92		0.0041	0.0063	0.1229	0.0724	0.9382	0.3872	0.0003	0.0004	0	0	0.9234	0.5818	0.3673	0.4877
110	4-acetylphenol sulfate	Xenobiotics	Drug	1.41435	0.37	0.31	0.27	0.99	0.85	1.04	0.83		0.0003	0.0007	2.2192e-05	4.7484e-05	2.67e-06	7.0667e-06	0.9852	0.3876	0.5431	0.2475	0.8849	0.5665	0.4864	0.5512
590	methionylalanine	Peptide	Dipeptide	1.41112	4.87	1.68	1.35	1.05	1.03	0.89	0.89		0	0	0.0035	0.0033	0.088	0.0543	0.7706	0.3246	0.8735	0.3569	0.5014	0.3974	0.5014	0.5561
619	N-acetylcarnosine	Peptide	Dipeptide Derivative	1.40983	1.29	1.51	1.28	1.28	1.61	1.16	1.03		6.5135e-05	0.0002	3.8806e-10	1.977e-09	0.0002	0.0002	0.0002	0.0002	2.63e-13	3.71e-12	0.0221	0.0435	0.6653	0.6225
649	N-oleoylserine	Lipid	Endocannabinoid	1.4084	1.38	1.84	1.75	1.55	1.18	1.18	0.96		0.0082	0.011	8.5288e-07	2.6986e-06	4.4277e-06	1.1073e-05	0.0003	0.0003	0.17	0.0969	0.1812	0.2024	0.7584	0.6544
125	4-vinylguaiacol sulfate	Xenobiotics	Food Component/Plant	1.4056	0.3	0.23	0.2	0.7	0.65	0.75	0.61		0.0004	0.0008	1.8765e-05	4.1392e-05	1.6579e-06	4.6806e-06	0.2903	0.147	0.2034	0.113	0.3839	0.3328	0.1349	0.3315
253	CER(20:0)	Ceramides	CER	1.40385	1.38	1.21	1.27	1.27	1.15	1	0.99		7.5144e-09	3.2797e-08	0.0008	0.0009	1.5553e-05	3.2117e-05	2.5641e-05	4.2616e-05	0.0116	0.0094	0.9431	0.5873	0.8887	0.6879
977	pseudouridine	Nucleotide	Pyrimidine Metabolism, Uracil containing	1.38804	1.13	1.22	1.19	1.11	1.08	1.09	1.06		0.0019	0.0034	4.065e-07	1.3661e-06	1.2713e-05	2.7562e-05	0.0069	0.0055	0.0531	0.0358	0.0333	0.0584	0.1427	0.3375
1581	trans-4-hydroxyproline	Amino Acid	Urea cycle; Arginine and Proline Metabolism	1.38803	0.68	0.69	0.66	0.79	0.94	0.98	0.96		7.1306e-05	0.0002	0.0002	0.0003	1.539e-05	3.1947e-05	0.0144	0.0106	0.5311	0.2432	0.8142	0.5402	0.6478	0.6176
461	glycoursodeoxycholate	Lipid	Secondary Bile Acid Metabolism	1.38582	0.45	0.46	0.44	0.95	0.99	0.8	0.7		1.5884e-05	4.8717e-05	3.7612e-05	7.3111e-05	6.5374e-06	1.5612e-05	0.7677	0.324	0.9562	0.3807	0.2258	0.2338	0.0485	0.2712
389	FFA(15:0)	Free Fatty Acids	Free Fatty Acids	1.3854	2.47	1.97	1.85	1	0.84	0.91	0.83		0	0	4.312e-12	2.9764e-11	1.5026e-10	1.0047e-09	0.9716	0.3848	0.0732	0.0475	0.3276	0.3001	0.0482	0.2712
647	N-linoleoylglycine	Lipid	Fatty Acid Metabolism(Acyl Glycine)	1.38257	1.69	3.83	2.02	0.85	0.76	1.01	0.82		0.0043	0.0066	1.813e-12	1.2647e-11	0.0001	0.0002	0.3758	0.1808	0.1366	0.0809	0.9556	0.5891	0.2949	0.4406
144	5-hydroxyhexanoate	Lipid	Fatty Acid, Monohydroxy	1.38088	2.01	3.24	3.62	3.15	1.33	1.33	1.2		0.0095	0.0124	1.7646e-05	3.9392e-05	2.0351e-06	5.6207e-06	2.1002e-05	3.607e-05	0.2851	0.1473	0.2893	0.2777	0.4936	0.5544
826	PE(18:1/18:1)	Phosphatidylethanolamine	Ester	1.37344	0.62	0.45	0.46	0.62	0.77	0.93	0.94		2.7052e-07	1.001e-06	0	4e-15	1e-15	1.4e-14	6.1543e-07	1.9025e-06	0.0056	0.0049	0.4403	0.3648	0.504	0.5564
432	gamma-glutamyltyrosine	Peptide	Gamma-glutamyl Amino Acid	1.35801	1.24	1.15	0.97	0.92	1.09	0.99	0.95		0.0029	0.0048	0.0487	0.0324	0.6563	0.295	0.2504	0.1299	0.2382	0.1274	0.9115	0.5785	0.4331	0.5226
444	glycerate	Carbohydrate	Glycolysis, Gluconeogenesis, and Pyruvate Metabolism	1.35413	1.23	1.36	1.3	1.18	1.21	1.09	1.1		0.0005	0.0011	4.2606e-07	1.4244e-06	1.3737e-05	2.9282e-05	0.0049	0.0041	0.0014	0.0015	0.1709	0.1946	0.0987	0.303
209	bilirubin (E,Z or Z,E)*	Cofactors and Vitamins	Hemoglobin and Porphyrin Metabolism	1.35287	1.44	1.46	1.6	1.47	1.52	1.03	0.81		0.0062	0.0088	0.0055	0.0048	0.0005	0.0006	0.0044	0.0037	0.0019	0.0019	0.8002	0.534	0.1199	0.3189
1340	TAG54:0-FA18:0	Triacylglycerol	Ester	1.34042	0.68	0.61	0.59	0.58	0.65	0.83	0.77		0.0002	0.0006	2.6056e-06	7.3679e-06	5.6053e-07	1.8545e-06	2.1328e-07	7.9919e-07	4.1627e-05	8.4323e-05	0.0681	0.0992	0.0137	0.2669
733	PC(18:0/18:0)	Phosphatidylcholine	Ester	1.33893	1.21	1.04	1.02	0.93	0.94	0.95	0.92		3.5103e-05	0.0001	0.3818	0.1916	0.6216	0.2827	0.1487	0.0838	0.1752	0.0992	0.2475	0.2486	0.0799	0.2964
206	betaine	Amino Acid	Glycine, Serine and Threonine Metabolism	1.33182	0.84	0.87	0.85	0.92	0.98	1.02	0.97		2.174e-07	8.2235e-07	5.833e-05	0.0001	1.625e-06	4.6441e-06	0.0115	0.0087	0.6202	0.2745	0.5028	0.3974	0.3368	0.4676
96	3-methyl-2-oxobutyrate	Amino Acid	Leucine, Isoleucine and Valine Metabolism	1.33027	1.17	1.13	1.09	1.09	0.96	1.13	0.98		0.008	0.0108	0.0384	0.0262	0.159	0.0904	0.166	0.0921	0.4746	0.2242	0.0399	0.0667	0.7656	0.6559
634	N-acetylserine	Amino Acid	Glycine, Serine and Threonine Metabolism	1.32946	1.16	1.12	1.12	1.29	1.76	1.08	1.02		0.0071	0.0099	0.0338	0.0236	0.0419	0.0283	3.6326e-06	7.9927e-06	0	0	0.1496	0.1767	0.78	0.6604
71	3-acetylphenol sulfate	Xenobiotics	Chemical	1.3282	0.38	0.31	0.31	0.35	0.33	1.07	1		6.3596e-05	0.0002	1.2143e-06	3.7296e-06	1.3633e-06	4.0278e-06	1.4531e-05	2.6501e-05	4.2403e-06	1.3833e-05	0.7911	0.5313	0.9994	0.7119
582	maleate	Lipid	Fatty Acid, Dicarboxylate	1.32093	2.06	2.12	1.89	1.43	1.18	1.28	1.06		6.4074e-11	3.5469e-10	1.8723e-11	1.1899e-10	6.7785e-09	3.3905e-08	0.0009	0.001	0.1202	0.0723	0.0231	0.0444	0.621	0.6037
1019	suberoylcarnitine (C8-DC)	Lipid	Fatty Acid Metabolism(Acyl Carnitine)	1.3153	3.13	8.22	13.88	11.9	3.85	1.4	1.12		1.4581e-08	6.1282e-08	0	0	0	0	0	0	2.8072e-11	2.9e-10	0.0887	0.1201	0.573	0.5852
268	choline	Lipid	Phospholipid Metabolism	1.29321	0.88	0.79	0.76	0.98	1.06	1	0.97		0.0065	0.0093	1.1131e-06	3.4351e-06	1.5242e-08	7.2318e-08	0.6975	0.2984	0.2041	0.113	0.9784	0.5932	0.5283	0.5646
15	1-dihomo-linolenylglycerol (20:3)	Lipid	Monoacylglycerol	1.29252	2.15	5.59	2.63	0.89	1.05	1	0.85		0.0065	0.0093	2.2744e-09	1.0735e-08	0.0006	0.0007	0.686	0.2943	0.8608	0.3536	0.9963	0.5932	0.5726	0.5852
535	leucine	Amino Acid	Leucine, Isoleucine and Valine Metabolism	1.28555	0.88	0.89	0.95	1.25	1.44	1.09	0.98		0.0172	0.0194	0.0238	0.0174	0.3621	0.1817	1.8274e-05	3.219e-05	4.662e-12	5.6657e-11	0.1092	0.1388	0.6826	0.6266
992	S-allylcysteine	Xenobiotics	Food Component/Plant	1.27896	0.59	0.62	0.46	1.29	1.46	0.88	0.77		0.1117	0.0822	0.1477	0.085	0.0178	0.0133	0.4442	0.2069	0.2499	0.1325	0.6968	0.4884	0.4203	0.5168
13	17alpha-hydroxypregnenolone 3-sulfate	Lipid	Pregnenolone Steroids	1.27761	1.91	1.08	0.56	0.45	0.36	0.7	0.78		0.0004	0.0009	0.6687	0.3019	0.0015	0.0016	1.1994e-05	2.227e-05	4.2316e-08	2.597e-07	0.0468	0.0755	0.1648	0.3451
1013	sphinganine-1-phosphate	Lipid	Sphingolipid Metabolism	1.27472	1.51	1.21	1.24	1.03	1.08	1.05	0.97		0.0002	0.0005	0.0856	0.0535	0.0489	0.0322	0.8001	0.3358	0.4637	0.22	0.67	0.4743	0.8119	0.6663
217	carboxyethyl-GABA	Amino Acid	Glutamate Metabolism	1.27391	1.4	1.57	1.5	1.16	0.91	1.03	1.12		0.0334	0.0323	0.0049	0.0044	0.0109	0.0087	0.3385	0.1668	0.5307	0.2432	0.8435	0.5492	0.4775	0.5471
774	PC(20:0/20:4)	Phosphatidylcholine	Ester	1.27327	1.22	1.02	1.08	1.03	0.97	0.95	1.02		5.0045e-05	0.0001	0.7205	0.3216	0.119	0.0705	0.5674	0.2526	0.5423	0.2475	0.338	0.3075	0.66	0.6222
252	CER(18:1)	Ceramides	CER	1.26685	1.51	1.42	1.51	1.28	0.94	0.95	1.03		0.0003	0.0006	0.0019	0.002	0.0002	0.0003	0.0291	0.0197	0.5559	0.2532	0.6369	0.4607	0.7633	0.6559
424	gamma-glutamylglycine	Peptide	Gamma-glutamyl Amino Acid	1.26646	0.82	0.75	0.62	0.53	0.68	0.85	0.9		0.0009	0.0019	1.9884e-06	5.9091e-06	6e-15	5.5e-14	0	0	6.2165e-10	5.3518e-09	0.007	0.0192	0.0683	0.2868
356	DCER(26:0)	Dihydroceramides	DCER	1.26621	1.99	1.47	1.09	1.22	1.17	1.26	1.03		0.0002	0.0004	0.035	0.0242	0.6446	0.2912	0.2647	0.1355	0.3845	0.1891	0.1981	0.214	0.8804	0.6847
704	PC(16:0/16:0)	Phosphatidylcholine	Ester	1.26616	1.2	1.11	1.01	0.95	0.91	0.96	0.9		2.5206e-05	7.5074e-05	0.0195	0.0146	0.7944	0.3414	0.198	0.1067	0.0232	0.0172	0.3091	0.2898	0.0177	0.2669
501	indole-3-carboxylic acid	Amino Acid	Tryptophan Metabolism	1.26593	1.39	1.1	1.34	0.94	0.74	1.16	0.89		0.0054	0.0078	0.435	0.2127	0.0138	0.0106	0.5844	0.2577	0.0127	0.0102	0.2267	0.2341	0.3183	0.4575
45	2-hydroxyoctanoate	Lipid	Fatty Acid, Monohydroxy	1.26537	1.35	1.27	1.19	1.2	0.95	1.04	1.14		0.0011	0.0021	0.0095	0.0078	0.0626	0.0402	0.0451	0.029	0.5677	0.2563	0.6981	0.4889	0.1598	0.3442
1435	TAG56:2-FA18:1	Triacylglycerol	Ester	1.26154	0.73	0.7	0.69	0.7	0.75	0.92	0.88		0.0001	0.0003	1.3829e-05	3.2163e-05	8.8982e-06	2.0554e-05	1.0655e-05	2.0333e-05	0.0006	0.0007	0.3006	0.2844	0.1329	0.3315
1086	TAG46:3-FA18:1	Triacylglycerol	Ester	1.249	0.43	0.37	0.4	0.39	0.38	0.62	0.75		1.8957e-06	6.486e-06	1.5232e-08	6.5619e-08	1.6608e-07	6.3553e-07	6.817e-08	3.1454e-07	3.5756e-08	2.2163e-07	0.0066	0.0186	0.0912	0.3026
284	cystathionine	Amino Acid	Methionine, Cysteine, SAM and Taurine Metabolism	1.24112	1.95	2.05	2.57	2.12	2.81	0.8	0.64		0.0045	0.0069	0.0026	0.0026	6.7775e-05	0.0001	0.0015	0.0014	1.2672e-05	3.2591e-05	0.3442	0.3103	0.0586	0.2842
397	FFA(18:4)	Free Fatty Acids	Free Fatty Acids	1.23892	1.29	1.27	1.35	1.08	1.07	1.02	1.05		8.3711e-06	2.6266e-05	3.9878e-05	7.5958e-05	2.4418e-07	8.9467e-07	0.1831	0.1002	0.2315	0.1247	0.7932	0.5319	0.4206	0.5168
969	pregnenolone sulfate	Lipid	Pregnenolone Steroids	1.23494	1.76	1.68	1.32	1.14	0.94	0.75	0.81		3.2415e-09	1.4616e-08	9.6045e-08	3.6376e-07	0.0036	0.0033	0.1545	0.0863	0.5215	0.2403	0.003	0.0111	0.0219	0.2669
550	LPC(18:3)	Lysophosphatidylcholine	Ester	1.23141	0.63	0.56	0.58	0.66	0.58	0.87	0.9		1.6931e-07	6.5128e-07	1.8608e-10	9.7907e-10	7.1434e-10	4.3216e-09	1.7886e-06	4.4771e-06	7.955e-10	6.6633e-09	0.1035	0.1336	0.2467	0.4042
953	PI(18:0/22:4)	PI	Ester	1.22766	1.32	1.08	1.1	1.27	1.25	1.05	1.02		0.0073	0.0101	0.4832	0.2317	0.3731	0.1864	0.0237	0.0165	0.0345	0.0244	0.6445	0.4641	0.8525	0.679
374	EDTA	Xenobiotics	Chemical	1.22477	1.13	1.03	0.97	1	0.93	0.91	0.92		0.0008	0.0017	0.3462	0.1761	0.3491	0.1764	0.9955	0.3876	0.053	0.0358	0.0108	0.0257	0.0204	0.2669
465	gulonate*	Cofactors and Vitamins	Ascorbate and Aldarate Metabolism	1.22377	1.74	1.78	1.43	1.42	1.44	1.55	1.41		0.0239	0.0249	0.0212	0.0157	0.1425	0.0822	0.1534	0.0859	0.1386	0.0816	0.0729	0.1044	0.164	0.3451
617	N-acetyl-aspartyl-glutamate (NAAG)	Amino Acid	Glutamate Metabolism	1.21742	1.51	1.84	1.35	1.02	0.96	1.08	1.04		0.0047	0.007	3.6153e-05	7.0856e-05	0.0365	0.0251	0.8815	0.3597	0.7756	0.3275	0.5864	0.4366	0.7797	0.6604
625	N-acetylglycine	Amino Acid	Glycine, Serine and Threonine Metabolism	1.21483	1.48	1.62	1.58	1.29	1.01	1.27	1.07		3.6131e-05	0.0001	5.3656e-07	1.7663e-06	1.22e-06	3.6575e-06	0.0064	0.0052	0.884	0.3602	0.01	0.0241	0.4645	0.5393
169	adipoylcarnitine (C6-DC)	Lipid	Fatty Acid Metabolism(Acyl Carnitine)	1.20991	1.48	1.71	2.21	4.17	3.74	1.83	1.13		0.0122	0.0153	0.0008	0.001	6.2705e-07	2.0532e-06	0	0	0	8e-15	0.0001	0.0015	0.4442	0.5278
367	dimethylglycine	Amino Acid	Glycine, Serine and Threonine Metabolism	1.20837	1.13	1.12	1.09	1.62	1.64	1.09	1		0.0091	0.0119	0.0158	0.0121	0.0595	0.0384	0	0	0	0	0.054	0.0837	0.9789	0.7119
50	2-keto-3-deoxy-gluconate	Xenobiotics	Food Component/Plant	1.2029	1.22	1.19	1.15	1.13	0.95	1.02	0.99		0.0174	0.0196	0.0334	0.0233	0.0826	0.0511	0.1394	0.0788	0.5133	0.238	0.7923	0.5317	0.8941	0.6896
105	3-ureidopropionate	Nucleotide	Pyrimidine Metabolism, Uracil containing	1.20286	1.46	1.63	1.51	1.96	1.76	1.55	1.24		0.0139	0.0168	0.0015	0.0016	0.0068	0.0057	1.1465e-05	2.1546e-05	0.0002	0.0003	0.0041	0.0139	0.161	0.3442
677	PC(12:0/18:2)	Phosphatidylcholine	Ester	1.19981	1.46	0.88	0.79	0.38	0.4	0.92	0.94		0.0208	0.0224	0.4286	0.2102	0.1442	0.083	8.3009e-09	5.0814e-08	4.9508e-08	2.9226e-07	0.6264	0.4549	0.7279	0.6395
564	LPE(17:0)	Lysophosphatidylethanolamine	Ester	1.19845	0.69	0.65	0.71	0.83	0.82	0.89	0.96		7.5333e-08	3.0172e-07	4.5002e-10	2.2745e-09	8.9342e-07	2.8808e-06	0.0075	0.006	0.0036	0.0034	0.0823	0.1145	0.5261	0.5641
610	N6-succinyladenosine	Nucleotide	Purine Metabolism, Adenine containing	1.19665	1.25	1.37	1.36	1.28	1.09	1.11	0.9		0.0332	0.0322	0.0025	0.0025	0.0033	0.0031	0.0172	0.0124	0.3932	0.1921	0.3303	0.3022	0.3045	0.4488
58	2'-O-methylcytidine	Nucleotide	Pyrimidine Metabolism, Cytidine containing	1.19546	1.17	1.15	0.93	0.84	0.98	0.96	1.09		0.0137	0.0166	0.0324	0.0228	0.2876	0.1506	0.0057	0.0047	0.7609	0.323	0.5222	0.4045	0.1595	0.3442
646	nicotinamide	Cofactors and Vitamins	Nicotinate and Nicotinamide Metabolism	1.19286	1.54	1.06	1.28	0.79	0.72	0.93	0.78		0.004	0.0062	0.7197	0.3215	0.0974	0.0593	0.1215	0.0697	0.029	0.0212	0.611	0.4485	0.1047	0.3055
254	CER(20:1)	Ceramides	CER	1.18469	1.35	1.25	1.16	1.23	1.15	1.03	1.01		0.0006	0.0013	0.0119	0.0095	0.0952	0.0583	0.0161	0.0117	0.1037	0.0641	0.7338	0.5057	0.9188	0.6977
791	PE(16:0/18:3)	Phosphatidylethanolamine	Ester	1.17394	0.54	0.37	0.48	0.65	0.79	0.86	0.82		0.0001	0.0004	2.8004e-09	1.2932e-08	6.3148e-06	1.5194e-05	0.0085	0.0066	0.1441	0.0843	0.3417	0.3094	0.216	0.3799
256	CER(22:1)	Ceramides	CER	1.17374	1.22	1.12	1.08	1.1	1.07	0.99	1		4.8434e-05	0.0001	0.0239	0.0174	0.1206	0.0712	0.0513	0.0325	0.166	0.0949	0.7585	0.5163	0.9208	0.6979
166	adenosine	Nucleotide	Purine Metabolism, Adenine containing	1.16682	1.27	0.93	1.04	0.86	0.97	0.99	0.98		0.0316	0.031	0.5329	0.2514	0.7339	0.3213	0.1801	0.0991	0.7518	0.3201	0.9122	0.5785	0.8578	0.6792
1072	TAG46:1-FA18:0	Triacylglycerol	Ester	1.1654	0.35	0.28	0.25	0.25	0.29	0.67	0.75		0.0005	0.0011	3.1219e-05	6.2819e-05	3.0482e-06	7.9301e-06	4.1393e-06	8.9173e-06	2.739e-05	6.18e-05	0.1798	0.2015	0.3374	0.4676
966	pregnanediol-3-glucuronide	Lipid	Progestin Steroids	1.16286	1.46	1.36	1.41	1.42	1.14	1.22	1.09		0.0102	0.0131	0.0408	0.0277	0.0201	0.0147	0.0169	0.0122	0.3783	0.1867	0.1812	0.2024	0.5391	0.5705
632	N-acetylputrescine	Amino Acid	Polyamine Metabolism	1.16137	1.19	1.12	1	1.03	1.12	1.48	1.08		0.0007	0.0015	0.0279	0.0199	0.9317	0.3851	0.5586	0.2496	0.0287	0.0209	4.2e-14	1.9907e-11	0.1197	0.3189
280	creatinine	Amino Acid	Creatine Metabolism	1.16131	1.05	1.08	1.04	1.08	1.08	1	0.99		0.0011	0.0022	6.351e-06	1.6438e-05	0.0153	0.0116	2.0705e-06	5.0399e-06	1.7641e-06	6.4322e-06	0.823	0.5419	0.588	0.594
493	hyocholate	Lipid	Secondary Bile Acid Metabolism	1.15974	0.68	0.73	0.57	0.71	0.66	0.98	0.92		0.0152	0.0177	0.0477	0.0319	0.0003	0.0004	0.0274	0.0188	0.0082	0.0069	0.9015	0.574	0.6106	0.6024
611	N-acetyl-1-methylhistidine*	Amino Acid	Histidine Metabolism	1.15811	1.6	1.83	1.4	1.21	1.63	1.33	0.94		0.0102	0.0131	0.0012	0.0013	0.0649	0.0412	0.2928	0.1478	0.0077	0.0066	0.1182	0.1481	0.744	0.6462
401	FFA(20:3)	Free Fatty Acids	Free Fatty Acids	1.15761	1.38	1.14	1.21	0.93	0.93	0.93	0.93		2.8285e-07	1.041e-06	0.0374	0.0255	0.0021	0.0022	0.2675	0.1368	0.2675	0.1395	0.2675	0.2623	0.2675	0.4202
1342	TAG54:1-FA18:0	Triacylglycerol	Ester	1.15668	0.55	0.45	0.43	0.5	0.58	0.81	0.76		2.525e-05	7.5074e-05	3.1288e-08	1.2874e-07	4.1128e-09	2.1414e-08	7.0318e-07	2.0802e-06	0.0001	0.0002	0.141	0.1691	0.0497	0.2712
466	HCER(14:0)	Hexosylceramides	HCER	1.14724	1.36	1.14	1.08	1.16	0.92	1.01	1.01		0.0027	0.0046	0.2192	0.1197	0.4446	0.2157	0.1387	0.0786	0.4343	0.208	0.9508	0.5876	0.9159	0.697
438	glucuronate	Carbohydrate	Aminosugar Metabolism	1.1402	1.43	2.37	2.3	1.52	1.64	1.45	1.34		0.0182	0.0203	3.3052e-08	1.3428e-07	6.4268e-08	2.7036e-07	0.0058	0.0047	0.0012	0.0014	0.0148	0.0324	0.0549	0.2825
594	methylsuccinate	Amino Acid	Leucine, Isoleucine and Valine Metabolism	1.13975	1.37	1.42	1.14	1.29	1.09	1	0.96		0.0024	0.0041	0.0009	0.0011	0.2041	0.1127	0.0149	0.0109	0.3885	0.1902	0.9744	0.5932	0.7114	0.6344
1037	TAG42:1-FA18:1	Triacylglycerol	Ester	1.13424	0.32	0.24	0.22	0.31	0.3	0.86	0.8		0.0003	0.0006	5.8038e-06	1.5144e-05	1.6304e-06	4.6441e-06	0.0002	0.0003	9.9065e-05	0.0002	0.6242	0.4536	0.4814	0.5481
477	HCER(26:1)	Hexosylceramides	HCER	1.13349	1.26	1.17	1.14	1.13	1.25	1.06	1.14		0.0474	0.0427	0.1837	0.1023	0.2523	0.1352	0.3018	0.1517	0.0595	0.0395	0.6069	0.4469	0.25	0.4058
1572	Total LCER	Sphingolipids	Lactosylceramide	1.13316	1.15	1.04	1.06	1.02	0.94	0.96	1		1.2928e-05	3.983e-05	0.2761	0.1462	0.0936	0.0574	0.544	0.2451	0.0517	0.035	0.2113	0.2235	0.879	0.6846
415	furaneol sulfate	Xenobiotics	Food Component/Plant	1.13233	0.59	0.5	0.51	0.6	0.74	0.99	0.77		0.0058	0.0084	0.0003	0.0004	0.0004	0.0005	0.0069	0.0055	0.1099	0.067	0.9684	0.5932	0.18	0.353
419	gamma-glutamylalanine	Peptide	Gamma-glutamyl Amino Acid	1.13231	0.76	0.7	0.53	0.33	0.53	0.75	1.02		0.001	0.002	5.2561e-05	9.6673e-05	4.11e-13	3.438e-12	0	0	2.4e-13	3.546e-12	0.0006	0.004	0.8057	0.6663
589	methionine sulfoxide	Amino Acid	Methionine, Cysteine, SAM and Taurine Metabolism	1.12986	0.85	0.74	0.66	1.16	1.71	1.06	1.01		0.0212	0.0227	4.5163e-05	8.4551e-05	1.4561e-08	7.0605e-08	0.0334	0.0224	2.51e-13	3.614e-12	0.4069	0.3469	0.8383	0.6744
222	catechol sulfate	Xenobiotics	Benzoate Metabolism	1.1171	0.64	0.55	0.56	0.51	0.43	1.19	1.35		0.0064	0.0091	0.0003	0.0004	0.0004	0.0005	3.4422e-05	5.5567e-05	1.789e-07	9.1646e-07	0.2894	0.2777	0.0632	0.2842
264	chenodeoxycholate	Lipid	Primary Bile Acid Metabolism	1.11458	0.72	0.5	0.52	0.56	0.6	1.05	0.86		0.1024	0.0766	0.0005	0.0006	0.0011	0.0013	0.0033	0.0029	0.0102	0.0084	0.7939	0.532	0.4463	0.5291
568	LPE(18:3)	Lysophosphatidylethanolamine	Ester	1.11198	0.64	0.58	0.7	0.71	0.55	0.82	0.94		8.9599e-05	0.0002	2.1233e-06	6.1394e-06	0.0017	0.0018	0.0019	0.0018	1.6625e-07	8.8075e-07	0.0673	0.0986	0.5505	0.5751
1089	TAG46:4-FA18:2	Triacylglycerol	Ester	1.10998	0.45	0.41	0.4	0.37	0.42	0.59	0.84		2.5846e-05	7.6513e-05	5.8732e-06	1.5263e-05	2.5214e-06	6.7295e-06	3.5568e-07	1.2083e-06	8.252e-06	2.3279e-05	0.0054	0.0164	0.3752	0.4905
115	4-hydroxychlorothalonil	Xenobiotics	Chemical	1.10755	1.23	1.22	1.16	1.01	1.01	0.98	0.95		1.9562e-08	8.0235e-08	1.083e-07	4.0419e-07	7.1018e-05	0.0001	0.8694	0.3574	0.8372	0.3469	0.6465	0.4648	0.1381	0.3336
703	PC(16:0/14:1)	Phosphatidylcholine	Ester	1.10587	0.78	0.84	0.78	0.78	0.78	0.78	0.84		0.0009	0.0017	0.0238	0.0174	0.0009	0.001	0.0009	0.0009	0.0009	0.001	0.0009	0.0051	0.0181	0.2669
532	LCER(24:1)	Lactosylceramide	LCER	1.10456	1.19	1.04	1.07	1.04	0.94	0.96	0.98		2.1651e-05	6.5517e-05	0.3017	0.1566	0.085	0.0525	0.3026	0.152	0.1236	0.074	0.3658	0.3226	0.6933	0.6312
350	DCER(20:0)	Dihydroceramides	DCER	1.10405	1.35	1.14	1.04	0.99	1.04	1.08	1.05		0.003	0.0049	0.1904	0.1055	0.7217	0.317	0.9016	0.3645	0.6714	0.2931	0.4364	0.3635	0.6334	0.6095
565	LPE(18:0)	Lysophosphatidylethanolamine	Ester	1.10122	0.74	0.65	0.71	0.8	0.77	0.9	0.95		8.3723e-07	2.9845e-06	6.563e-12	4.3434e-11	3.8456e-08	1.6618e-07	0.0002	0.0003	2.0308e-05	4.7503e-05	0.0694	0.1006	0.393	0.5014
46	2-hydroxypalmitate	Lipid	Fatty Acid, Monohydroxy	1.09542	1.18	1.59	1.65	1.13	0.98	1.14	0.98		0.0169	0.0192	3.4683e-11	2.0614e-10	6.28e-13	5.116e-12	0.0623	0.0385	0.7285	0.3128	0.0496	0.0788	0.7402	0.644
1551	taurodeoxycholate	Lipid	Secondary Bile Acid Metabolism	1.09357	0.47	0.5	0.55	2.11	1.37	0.85	0.76		0.012	0.0151	0.0212	0.0157	0.042	0.0283	0.0124	0.0093	0.2938	0.1515	0.5833	0.4349	0.3601	0.4821
1437	TAG56:2-FA20:1	Triacylglycerol	Ester	1.09001	0.66	0.57	0.56	0.6	0.67	0.93	0.85		0.0003	0.0008	1.6641e-06	4.9683e-06	5.3453e-07	1.7871e-06	1.0341e-05	1.9856e-05	0.0005	0.0007	0.5341	0.4109	0.167	0.3459
18	1-methylimidazoleacetate	Amino Acid	Histidine Metabolism	1.08817	1.18	1.24	1.25	1.54	1.71	1.01	1.02		0.0029	0.0048	0.0002	0.0003	7.2403e-05	0.0001	3.8e-14	6.27e-13	0	0	0.8351	0.5457	0.7231	0.6385
527	LCER(20:0)	Lactosylceramide	LCER	1.08616	1.23	1.03	1.04	1.04	1	0.97	1.01		5.9425e-05	0.0002	0.5449	0.2557	0.5036	0.2391	0.4026	0.1907	0.949	0.3783	0.582	0.4343	0.9212	0.6979
607	N6-acetyllysine	Amino Acid	Lysine Metabolism	1.08352	1.13	1.13	1.02	1.28	1.44	1.12	1.08		0.0186	0.0207	0.0276	0.0197	0.687	0.3058	3.8593e-06	8.4018e-06	1.4876e-11	1.6466e-10	0.0403	0.0671	0.1328	0.3315
767	PC(18:2/22:6)	Phosphatidylcholine	Ester	1.08264	0.71	0.71	0.69	0.8	0.64	0.76	0.79		0.0009	0.0018	0.0011	0.0012	0.0003	0.0004	0.0247	0.0171	1.5887e-05	3.9391e-05	0.0059	0.0172	0.0219	0.2669
1039	TAG42:2-FA18:2	Triacylglycerol	Ester	1.08182	0.49	0.43	0.45	0.45	0.46	0.87	0.82		0.0011	0.0022	0.0001	0.0002	0.0003	0.0003	0.0002	0.0003	0.0004	0.0005	0.5191	0.4031	0.3473	0.4745
106	4-acetamidobutanoate	Amino Acid	Polyamine Metabolism	1.08089	1.19	1.19	1.03	0.98	1.04	1.22	0.97		0.0044	0.0068	0.0064	0.0055	0.5897	0.2722	0.745	0.3157	0.5585	0.2538	0.0012	0.0062	0.5669	0.5849
1432	TAG56:1-FA18:1	Triacylglycerol	Ester	1.07175	0.6	0.47	0.5	0.53	0.6	0.91	0.79		0.0001	0.0003	2.999e-08	1.242e-07	1.1934e-07	4.7381e-07	1.616e-06	4.1117e-06	9.5344e-05	0.0002	0.4695	0.3784	0.0687	0.2868
624	N-acetylglutamine	Amino Acid	Glutamate Metabolism	1.07051	1.39	1.12	0.92	0.93	0.9	1.21	1.11		0.0092	0.012	0.3723	0.1877	0.5144	0.2431	0.5754	0.2547	0.3788	0.1868	0.1294	0.1581	0.4214	0.5168
503	indoleacetylglutamine	Amino Acid	Tryptophan Metabolism	1.0695	0.55	0.4	0.32	0.44	0.72	1.79	0.82		6.6312e-05	0.0002	3.8144e-09	1.7489e-08	1.84e-13	1.625e-12	6.6009e-08	3.0686e-07	0.028	0.0205	0.0001	0.0013	0.1906	0.3593
706	PC(16:0/18:0)	Phosphatidylcholine	Ester	1.06138	1.2	1.08	0.99	0.91	0.88	0.89	0.88		0.0002	0.0004	0.0889	0.0553	0.7643	0.3321	0.035	0.0232	0.0088	0.0073	0.0174	0.0367	0.0083	0.2417
985	retinol (Vitamin A)	Cofactors and Vitamins	Vitamin A Metabolism	1.05916	0.84	0.86	0.86	0.89	0.93	0.95	1		1.0668e-07	4.1745e-07	1.1097e-05	2.6983e-05	1.0452e-05	2.3296e-05	0.0005	0.0005	0.03	0.0217	0.1101	0.1396	0.8962	0.6896
1594	urea	Amino Acid	Urea cycle; Arginine and Proline Metabolism	1.0591	1.12	1.23	1.22	1.22	1.38	1.31	1.01		0.0095	0.0124	4.5494e-06	1.2168e-05	1.3828e-05	2.9377e-05	1.3655e-05	2.5201e-05	3.718e-12	4.8014e-11	4.8512e-09	5.7378e-07	0.816	0.6663
1334	TAG53:6-FA18:1	Triacylglycerol	Ester	1.05306	0.96	0.94	0.95	0.96	0.96	0.96	1		0.0087	0.0115	0.0002	0.0003	0.0058	0.0051	0.0107	0.0082	0.0166	0.0128	0.0124	0.0284	0.9015	0.6912
1549	taurocholate	Lipid	Primary Bile Acid Metabolism	1.04872	0.49	0.54	0.53	1.93	1.27	0.92	0.61		0.0029	0.0048	0.0102	0.0083	0.0078	0.0066	0.0059	0.0048	0.3183	0.1623	0.7179	0.4988	0.0405	0.2669
422	gamma-glutamylglutamate	Peptide	Gamma-glutamyl Amino Acid	1.04864	1.19	0.9	0.66	0.79	1.12	0.94	1.03		0.1287	0.0915	0.34	0.1734	0.0003	0.0004	0.0365	0.024	0.3175	0.162	0.5811	0.434	0.7665	0.6559
543	LPC(15:0)	Lysophosphatidylcholine	Ester	1.04769	0.72	0.71	0.73	0.89	0.9	0.85	0.94		9.1752e-10	4.4306e-09	1.443e-10	7.7835e-10	2.6552e-09	1.4294e-08	0.0271	0.0186	0.0372	0.0261	0.0015	0.0072	0.221	0.3836
437	glucose	Carbohydrate	Glycolysis, Gluconeogenesis, and Pyruvate Metabolism	1.04646	0.88	0.84	0.88	1.25	0.99	1.02	1.04		0.001	0.0019	2.0704e-05	4.4747e-05	0.0018	0.0019	5.8704e-08	2.8356e-07	0.8042	0.3361	0.5915	0.4398	0.3287	0.4628
1343	TAG54:1-FA18:1	Triacylglycerol	Ester	1.04592	0.62	0.54	0.53	0.55	0.62	0.82	0.79		3.5254e-05	0.0001	1.3061e-07	4.7366e-07	5.7097e-08	2.4179e-07	2.185e-07	8.1382e-07	4.8485e-05	9.4805e-05	0.0775	0.1098	0.0443	0.2705
510	isoleucine	Amino Acid	Leucine, Isoleucine and Valine Metabolism	1.04494	0.9	0.93	0.99	1.28	1.51	1.1	1.03		0.0402	0.0374	0.1564	0.0893	0.7984	0.3427	7.4156e-07	2.1729e-06	1e-15	2.4e-14	0.0579	0.0885	0.5094	0.5567
1544	tartarate	Xenobiotics	Food Component/Plant	1.04138	0.61	1.17	1.25	0.83	1.18	1.58	1.08		0.0148	0.0174	0.4311	0.2111	0.2703	0.1431	0.3498	0.1707	0.4152	0.2014	0.024	0.0457	0.7165	0.6356
759	PC(18:2/18:2)	Phosphatidylcholine	Ester	1.04115	0.83	0.75	0.72	0.67	0.61	0.76	0.89		0.0046	0.0069	1.4521e-05	3.365e-05	4.5279e-07	1.5381e-06	1.3053e-09	1.0346e-08	1.3e-13	2.009e-12	2.5364e-05	0.0006	0.0784	0.2927
609	N6-carboxymethyllysine	Carbohydrate	Advanced Glycation End-product	1.0405	1.61	1.06	0.89	0.78	0.75	0.7	1.05		0.0145	0.0172	0.7588	0.3336	0.5421	0.2532	0.2128	0.1135	0.1477	0.0861	0.0659	0.0974	0.793	0.6617
584	maltotriose	Carbohydrate	Glycogen Metabolism	1.04029	2.57	1.31	1.56	1.72	1.41	0.99	0.55		0.0025	0.0044	0.3953	0.1975	0.1514	0.0865	0.0809	0.0487	0.2672	0.1395	0.9661	0.5931	0.057	0.2837
552	LPC(20:1)	Lysophosphatidylcholine	Ester	1.04002	0.69	0.72	0.74	0.71	0.64	0.76	0.94		0.0001	0.0004	0.0009	0.001	0.0021	0.0021	0.0004	0.0004	5.8468e-06	1.8031e-05	0.0048	0.0151	0.5109	0.5567
583	maltose	Carbohydrate	Glycogen Metabolism	1.03463	3.1	1.49	1.65	2.42	2.92	1.01	0.88		0.0002	0.0004	0.1855	0.1032	0.0947	0.058	0.0033	0.0029	0.0004	0.0005	0.9768	0.5932	0.6568	0.6205
1425	TAG55:7-FA18:1	Triacylglycerol	Ester	1.03397	0.9	0.86	0.87	0.87	0.89	0.96	0.95		0.0117	0.0149	0.0007	0.0008	0.0019	0.0019	0.0019	0.0017	0.0071	0.0061	0.3003	0.2844	0.2483	0.4051
965	pregn steroid monosulfate C21H34O5S*	Lipid	Progestin Steroids	1.03269	1.45	1.67	1.62	1.44	1.24	1.01	0.92		7.4857e-07	2.6825e-06	2.1872e-11	1.35e-10	2.3319e-10	1.4666e-09	1.5058e-06	3.8792e-06	0.0047	0.0043	0.936	0.5853	0.2495	0.4058
926	phenylalanine	Amino Acid	Phenylalanine Metabolism	1.0314	1.06	1.04	0.99	1.18	1.32	1.06	0.97		0.0409	0.0379	0.1623	0.092	0.8084	0.3458	2.0276e-09	1.4924e-08	0	0	0.0495	0.0788	0.3345	0.4666
923	phenylacetate	Amino Acid	Phenylalanine Metabolism	1.02709	0.73	0.8	0.91	1.36	1.65	1.19	1.04		0.0986	0.0746	0.2372	0.1283	0.6225	0.2828	0.103	0.0606	0.0082	0.007	0.3461	0.3103	0.8289	0.6709
193	arabitol/xylitol	Carbohydrate	Pentose Metabolism	1.02614	1.17	1.17	1.15	1.07	1	1.03	1.03		0.0033	0.0053	0.0035	0.0032	0.011	0.0087	0.1904	0.1031	0.9622	0.3818	0.5361	0.411	0.6349	0.6099
1440	TAG56:3-FA18:1	Triacylglycerol	Ester	1.02227	0.69	0.62	0.64	0.65	0.71	0.94	0.92		0.0009	0.0017	2.2421e-05	4.7814e-05	5.3322e-05	9.331e-05	0.0001	0.0002	0.0018	0.0019	0.6039	0.4457	0.4733	0.5434
524	LCER(16:0)	Lactosylceramide	LCER	1.0205	1.15	1.03	1.06	1.02	0.93	0.95	1		0.0002	0.0004	0.3586	0.1817	0.0978	0.0594	0.5924	0.2607	0.0351	0.0249	0.1769	0.199	0.9214	0.6979
599	N1-Methyl-2-pyridone-5-carboxamide	Cofactors and Vitamins	Nicotinate and Nicotinamide Metabolism	1.0188	1.21	1.27	1.4	1.99	1.85	1.58	1.13		0.0375	0.0355	0.009	0.0074	0.0002	0.0003	9e-14	1.397e-12	2.154e-11	2.3071e-10	6.5347e-07	3.2543e-05	0.1846	0.356
801	PE(17:0/18:2)	Phosphatidylethanolamine	Ester	1.01688	0.62	0.53	0.54	0.57	0.66	0.89	0.86		0.0075	0.0103	0.0005	0.0006	0.0007	0.0008	0.0017	0.0016	0.0204	0.0154	0.5287	0.4074	0.3953	0.5023
51	2-linoleoylglycerol (18:2)	Lipid	Monoacylglycerol	1.01036	0.67	0.96	0.86	0.62	0.88	0.47	0.71		0.0702	0.0581	0.8502	0.3638	0.4879	0.2332	0.0281	0.0192	0.5641	0.2556	0.0005	0.0035	0.1187	0.3189
531	LCER(24:0)	Lactosylceramide	LCER	1.0092	1.25	1.03	1.05	1.02	0.93	0.97	0.97		1.4813e-06	5.1458e-06	0.5617	0.2621	0.305	0.1582	0.5936	0.2608	0.1355	0.0804	0.4352	0.3631	0.5442	0.5716
388	FFA(14:1)	Free Fatty Acids	Free Fatty Acids	1.00636	3.61	2.58	2.5	0.88	0.84	0.99	0.97		0	0	5.9683e-11	3.3027e-10	1.5511e-10	1.0264e-09	0.3452	0.1692	0.2215	0.1207	0.9429	0.5873	0.818	0.6663
799	PE(16:0/22:6)	Phosphatidylethanolamine	Ester	1.006	0.68	0.52	0.57	0.7	0.88	1.05	0.97		2.7976e-05	8.1731e-05	1.169e-12	8.429e-12	7.4194e-10	4.4462e-09	8.4097e-05	0.0001	0.1388	0.0816	0.5707	0.4292	0.6999	0.6318
55	2-methylbutyrylcarnitine (C5)	Amino Acid	Leucine, Isoleucine and Valine Metabolism	1.00114	1.2	1.74	1.44	1.62	1.65	1.24	0.85		0.3886	0.2172	0.0083	0.007	0.0785	0.0489	0.0196	0.0139	0.0164	0.0127	0.306	0.2875	0.4222	0.5168
1448	TAG56:4-FA18:2	Triacylglycerol	Ester	0.997716	0.71	0.64	0.65	0.64	0.69	0.87	0.95		0.0014	0.0026	4.3813e-05	8.2474e-05	6.9014e-05	0.0001	3.1604e-05	5.1647e-05	0.0006	0.0007	0.2074	0.2205	0.6114	0.6027
1034	TAG42:1-FA14:0	Triacylglycerol	Ester	0.997092	0.3	0.28	0.23	0.3	0.24	0.69	0.72		0.0013	0.0025	0.0009	0.001	9.0719e-05	0.0001	0.0012	0.0012	0.0001	0.0002	0.3188	0.2951	0.3727	0.4899
1436	TAG56:2-FA20:0	Triacylglycerol	Ester	0.989232	0.69	0.58	0.58	0.57	0.64	0.93	0.84		0.0016	0.003	8.6264e-06	2.1216e-05	5.1979e-06	1.2847e-05	1.9659e-06	4.8527e-06	0.0002	0.0003	0.562	0.425	0.1453	0.3401
274	citrulline	Amino Acid	Urea cycle; Arginine and Proline Metabolism	0.98684	0.91	0.89	0.81	0.69	0.92	0.99	0.94		0.0167	0.019	0.0037	0.0034	2.9448e-07	1.0629e-06	0	0	0.055	0.0369	0.7956	0.5328	0.1226	0.3193
793	PE(16:0/20:2)	Phosphatidylethanolamine	Ester	0.986384	0.75	0.8	0.79	0.75	0.96	0.99	1.11		0.0587	0.0503	0.1634	0.0925	0.1201	0.071	0.0594	0.0369	0.7804	0.329	0.9253	0.5825	0.5092	0.5567
973	prolylglycine	Peptide	Dipeptide	0.982687	0.73	0.73	0.73	3.28	9.95	1.13	1.01		0.098	0.0744	0.102	0.0621	0.1066	0.0642	1.149e-09	9.3459e-09	0	0	0.5219	0.4045	0.9608	0.7093
975	propionylglycine	Lipid	Fatty Acid Metabolism (also BCAA Metabolism)	0.981825	1.28	0.9	0.59	0.85	1.23	0.73	0.96		0.1138	0.0836	0.4878	0.2333	0.0008	0.0009	0.3069	0.1535	0.1805	0.1019	0.0464	0.0753	0.7844	0.6606
546	LPC(17:0)	Lysophosphatidylcholine	Ester	0.981269	0.73	0.73	0.77	0.86	0.8	0.84	0.95		9.4635e-09	4.0781e-08	8.682e-09	3.8701e-08	9.2442e-07	2.9482e-06	0.0048	0.004	3.1046e-05	6.8261e-05	0.0015	0.007	0.2971	0.443
104	3-phosphoglycerate	Carbohydrate	Glycolysis, Gluconeogenesis, and Pyruvate Metabolism	0.976865	1.4	0.92	0.8	1.01	1.14	0.84	0.8		0.0148	0.0174	0.5368	0.2523	0.113	0.0673	0.9699	0.3844	0.3419	0.1719	0.2003	0.2156	0.0967	0.3029
27	21-hydroxypregnenolone disulfate	Lipid	Pregnenolone Steroids	0.976099	1.35	1.33	1.42	1.25	1.06	0.94	0.88		0.0015	0.0028	0.0031	0.003	0.0002	0.0003	0.02	0.0142	0.5151	0.2385	0.5082	0.4004	0.1758	0.3472
556	LPC(20:5)	Lysophosphatidylcholine	Ester	0.974303	0.7	0.6	0.63	0.62	0.66	0.92	0.98		0.0002	0.0005	2.016e-07	7.0714e-07	2.5061e-06	6.7171e-06	1.3633e-06	3.5868e-06	1.9263e-05	4.5747e-05	0.3843	0.3328	0.8522	0.679
1062	TAG45:1-FA18:1	Triacylglycerol	Ester	0.974052	0.39	0.31	0.29	0.26	0.27	0.53	0.69		0.0003	0.0007	1.2452e-05	2.9715e-05	2.6289e-06	6.9871e-06	3.0414e-07	1.0716e-06	7.3658e-07	3.1706e-06	0.0157	0.0338	0.1538	0.3405
1049	TAG44:1-FA18:1	Triacylglycerol	Ester	0.973354	0.45	0.36	0.37	0.35	0.36	0.68	0.76		0.0004	0.0009	9.0412e-06	2.2151e-05	1.106e-05	2.4565e-05	3.2298e-06	7.3687e-06	6.5285e-06	1.9651e-05	0.0867	0.1189	0.2276	0.3847
1565	tiglylcarnitine (C5:1-DC)	Amino Acid	Leucine, Isoleucine and Valine Metabolism	0.971251	1.4	1.95	1.89	1.66	1.87	2.31	1.59		0.0342	0.0329	3.9836e-05	7.5958e-05	6.8426e-05	0.0001	0.0015	0.0014	9.6332e-05	0.0002	1.926e-07	1.2149e-05	0.0035	0.2078
636	N-acetylthreonine	Amino Acid	Glycine, Serine and Threonine Metabolism	0.967602	1.14	1.1	1.06	1	1.02	1.19	1.09		0.0208	0.0225	0.0896	0.0556	0.275	0.1453	0.9667	0.3841	0.6826	0.2967	0.0017	0.0076	0.1051	0.3058
289	cysteinylglycine	Amino Acid	Glutathione Metabolism	0.966621	1.3	1.24	1.1	0.91	1.09	0.91	0.93		0.0024	0.0041	0.0146	0.0113	0.241	0.1301	0.2602	0.1336	0.3199	0.1628	0.2434	0.2452	0.3661	0.4873
620	N-acetylcitrulline	Amino Acid	Urea cycle; Arginine and Proline Metabolism	0.960084	1.68	1.51	1.14	1.26	2.88	1.08	0.74		5.7753e-05	0.0002	0.0015	0.0016	0.3028	0.1573	0.0746	0.0452	1e-15	1.9e-14	0.5696	0.4287	0.0175	0.2669
221	catechol glucuronide	Amino Acid	Tyrosine Metabolism	0.959662	0.6	0.52	0.52	0.47	0.5	1.25	1.14		0.0321	0.0313	0.0075	0.0064	0.006	0.0052	0.0017	0.0016	0.0039	0.0036	0.3439	0.3103	0.5965	0.5978
560	LPE(14:0)	Lysophosphatidylethanolamine	Ester	0.95685	0.59	0.52	0.65	0.62	0.56	0.76	0.93		0.0006	0.0013	2.6053e-05	5.4651e-05	0.0058	0.0051	0.0018	0.0017	0.0002	0.0003	0.0686	0.0997	0.6133	0.6033
179	alpha-hydroxyisocaproate	Amino Acid	Leucine, Isoleucine and Valine Metabolism	0.952143	1.16	1.32	1.34	1.5	1.19	1.36	1.12		0.0416	0.0384	0.0002	0.0003	7.8692e-05	0.0001	5.9965e-08	2.874e-07	0.0172	0.0132	3.4034e-05	0.0007	0.1116	0.312
673	palmitoylcholine	Lipid	Fatty Acid Metabolism (Acyl Choline)	0.948343	0.65	0.74	1.03	1.09	1.82	1.82	1.42		0.1	0.0753	0.249	0.1335	0.9019	0.3769	0.7289	0.31	0.0225	0.0168	0.0225	0.0437	0.1797	0.3529
1038	TAG42:2-FA12:0	Triacylglycerol	Ester	0.945317	0.36	0.31	0.36	0.34	0.35	1.05	1.03		0.0088	0.0117	0.003	0.0029	0.0094	0.0076	0.0053	0.0044	0.007	0.0061	0.8948	0.5701	0.9347	0.7009
525	LCER(18:0)	Lactosylceramide	LCER	0.944569	1.13	1.04	1.04	1.02	0.97	0.97	0.99		0.0004	0.001	0.2814	0.1483	0.2532	0.1356	0.4797	0.2203	0.4499	0.2145	0.4061	0.3465	0.6762	0.6247
809	PE(18:0/16:0)	Phosphatidylethanolamine	Ester	0.943619	0.7	0.56	0.68	0.49	0.74	0.88	0.94		0.0206	0.0224	0.0003	0.0004	0.0147	0.0112	8.046e-06	1.6011e-05	0.0564	0.0377	0.4101	0.3489	0.696	0.6317
1441	TAG56:3-FA18:2	Triacylglycerol	Ester	0.942367	0.65	0.55	0.55	0.59	0.64	0.84	0.87		0.0001	0.0003	1.4093e-07	5.0537e-07	1.6007e-07	6.1622e-07	2.0921e-06	5.0724e-06	7.3781e-05	0.0001	0.1225	0.1521	0.2016	0.3698
1347	TAG54:2-FA18:0	Triacylglycerol	Ester	0.938351	0.63	0.53	0.54	0.58	0.64	0.83	0.84		5.7285e-05	0.0002	6.5773e-08	2.5434e-07	6.7276e-08	2.7932e-07	1.3788e-06	3.6123e-06	0.0001	0.0002	0.0954	0.1257	0.1108	0.312
1028	TAG40:0-FA14:0	Triacylglycerol	Ester	0.934375	0.52	0.38	0.37	0.46	0.45	0.9	1.06		0.0652	0.055	0.0066	0.0057	0.005	0.0045	0.0283	0.0193	0.0254	0.0187	0.7751	0.523	0.8647	0.68
1029	TAG40:0-FA16:0	Triacylglycerol	Ester	0.93244	0.3	0.19	0.22	0.27	0.28	0.97	0.85		0.0031	0.0051	8.4065e-05	0.0001	0.0002	0.0003	0.0014	0.0013	0.0019	0.002	0.9401	0.5873	0.6953	0.6316
175	alliin	Xenobiotics	Food Component/Plant	0.932336	0.67	0.84	0.82	2.61	2.61	1.27	0.98		0.2029	0.1307	0.578	0.2677	0.5298	0.2495	0.0026	0.0024	0.0026	0.0026	0.4585	0.374	0.9402	0.7014
1512	TAG58:3-FA18:1	Triacylglycerol	Ester	0.93114	0.62	0.5	0.54	0.58	0.64	0.89	0.89		0.0016	0.0029	4.1536e-06	1.125e-05	4.9758e-05	8.7556e-05	0.0003	0.0003	0.0031	0.003	0.4422	0.3653	0.4293	0.5213
746	PC(18:1/16:1)	Phosphatidylcholine	Ester	0.929627	1.16	1.09	1.11	1.13	1.08	0.94	0.97		0.0086	0.0114	0.1149	0.0682	0.0606	0.039	0.0265	0.0183	0.1499	0.0871	0.2425	0.2448	0.6207	0.6037
294	DAG(12:0/18:1)	Diacylglycerol	Ester	0.928254	0.77	0.71	0.78	0.77	0.76	0.88	0.88		0.0145	0.0172	0.0015	0.0016	0.0219	0.016	0.0143	0.0105	0.01	0.0082	0.2525	0.2526	0.2284	0.3848
530	LCER(22:1)	Lactosylceramide	LCER	0.92765	1.15	1.09	1.1	1.06	1.02	1.01	0.98		0.003	0.0049	0.0539	0.0357	0.0408	0.0277	0.2347	0.1234	0.6859	0.2977	0.8518	0.5524	0.6635	0.6225
999	SM(18:0)	Sphingomyelin	Sphingomyelin	0.923496	1.11	1.02	1.02	0.99	0.96	0.98	1.03		0.0044	0.0067	0.6346	0.2893	0.6173	0.2815	0.7296	0.31	0.2214	0.1207	0.6428	0.4635	0.4545	0.5311
141	5alpha-pregnan-3beta,20alpha-diol monosulfate (2)	Lipid	Progestin Steroids	0.914823	1.71	1.41	1.42	1.28	1.35	1.32	1.18		0.0032	0.0052	0.0613	0.0398	0.0538	0.035	0.1696	0.0941	0.0962	0.0599	0.121	0.1504	0.3692	0.4886
353	DCER(22:1)	Dihydroceramides	DCER	0.907618	1.16	1.07	1.02	1.08	1.05	1	1.01		0.033	0.0321	0.3462	0.1761	0.7996	0.3427	0.2938	0.1482	0.4559	0.2167	0.9482	0.5873	0.926	0.7002
1433	TAG56:2-FA16:0	Triacylglycerol	Ester	0.905127	0.56	0.44	0.37	0.52	0.59	0.68	0.73		0.0002	0.0004	1.4701e-07	5.2426e-07	1.5961e-10	1.0453e-09	1.613e-05	2.8907e-05	0.0005	0.0007	0.0114	0.027	0.0365	0.2669
701	PC(16:0/12:0)	Phosphatidylcholine	Ester	0.904703	1.27	1	1.02	0.85	0.76	0.89	0.91		0.0041	0.0063	0.9801	0.4007	0.7765	0.3351	0.0552	0.0346	0.0009	0.001	0.1529	0.1795	0.229	0.3848
996	serotonin	Amino Acid	Tryptophan Metabolism	0.903506	1.96	1.05	1.3	1.21	0.9	0.98	0.7		0.0083	0.0111	0.8448	0.3617	0.3022	0.1572	0.4582	0.2124	0.6704	0.2928	0.9287	0.5828	0.1679	0.3459
417	gamma-CEHC	Cofactors and Vitamins	Tocopherol Metabolism	0.900801	0.78	0.72	0.64	0.65	0.72	0.77	0.81		0.0447	0.0408	0.0104	0.0084	0.0003	0.0005	0.0006	0.0007	0.009	0.0075	0.0334	0.0585	0.0957	0.3029
1563	thyroxine	Amino Acid	Tyrosine Metabolism	0.897879	1.1	1.13	1.14	1.01	0.96	1	1.03		0.02	0.0218	0.0033	0.0031	0.0013	0.0014	0.7184	0.3065	0.36	0.1787	0.9963	0.5932	0.4444	0.5278
925	phenylacetylglutamine	Peptide	Acetylated Peptides	0.897623	1.26	0.97	0.88	0.84	0.87	1.1	0.99		0.0857	0.0667	0.8431	0.3615	0.3303	0.1682	0.183	0.1002	0.2816	0.1458	0.4785	0.3853	0.9567	0.7076
425	gamma-glutamylhistidine	Peptide	Gamma-glutamyl Amino Acid	0.896387	1.15	1.05	0.87	0.86	1.17	1.23	1		0.1361	0.0955	0.6091	0.2793	0.1598	0.0908	0.1172	0.0676	0.1096	0.067	0.0331	0.0583	0.998	0.7119
529	LCER(22:0)	Lactosylceramide	LCER	0.895199	1.27	1	1.04	1.03	0.94	0.92	0.99		2.6694e-06	8.9976e-06	0.9473	0.3934	0.4178	0.2053	0.598	0.2621	0.2294	0.1239	0.1113	0.1406	0.8789	0.6846
1054	TAG44:2-FA18:1	Triacylglycerol	Ester	0.894942	0.45	0.37	0.37	0.39	0.38	0.6	0.69		0.0003	0.0007	8.5508e-06	2.1111e-05	7.493e-06	1.7694e-05	1.7351e-05	3.0652e-05	1.2928e-05	3.2841e-05	0.0209	0.0415	0.0972	0.3029
651	N-palmitoylglycine	Lipid	Fatty Acid Metabolism(Acyl Glycine)	0.891423	1.05	2.1	2	1.17	0.8	1.03	0.89		0.675	0.3285	5.8125e-10	2.8923e-09	3.9656e-09	2.0819e-08	0.1853	0.1008	0.0512	0.0348	0.8178	0.5409	0.3112	0.4508
978	pyridoxate	Cofactors and Vitamins	Vitamin B6 Metabolism	0.891256	1.25	1.02	0.96	1.1	1.12	1.21	1.2		0.0433	0.0399	0.8283	0.3566	0.7359	0.3217	0.3762	0.1808	0.3268	0.1658	0.0811	0.1136	0.0967	0.3029
545	LPC(16:1)	Lysophosphatidylcholine	Ester	0.889885	0.79	0.74	0.78	0.91	0.9	0.9	0.98		7.3768e-05	0.0002	9.5215e-07	2.9814e-06	6.6704e-05	0.0001	0.1278	0.0728	0.0815	0.0519	0.0879	0.1195	0.6867	0.6293
1164	TAG50:0-FA14:0	Triacylglycerol	Ester	0.888786	0.62	0.54	0.53	0.5	0.53	0.69	0.76		0.0022	0.0039	7.0642e-05	0.0001	3.7051e-05	6.763e-05	1.0401e-05	1.9909e-05	5.2918e-05	0.0001	0.0153	0.0333	0.0745	0.2868
517	I-urobilinogen	Cofactors and Vitamins	Hemoglobin and Porphyrin Metabolism	0.888319	1.51	1.64	1.49	1.19	1.68	1.12	0.67		0.0548	0.0478	0.0241	0.0175	0.0638	0.0407	0.4256	0.1998	0.0163	0.0127	0.5917	0.4398	0.0611	0.2842
1348	TAG54:2-FA18:1	Triacylglycerol	Ester	0.887364	0.65	0.56	0.58	0.59	0.66	0.84	0.82		0.0001	0.0004	7.6085e-07	2.4543e-06	1.6504e-06	4.6803e-06	3.3765e-06	7.6191e-06	0.0002	0.0003	0.1359	0.1647	0.0862	0.3011
540	linoleoylcholine*	Lipid	Fatty Acid Metabolism (Acyl Choline)	0.884824	0.69	0.9	1.21	1.06	1.68	2.34	1.26		0.1326	0.0935	0.6833	0.3074	0.452	0.2188	0.8155	0.34	0.0384	0.0269	0.0007	0.0045	0.3494	0.4757
595	myo-inositol	Lipid	Inositol Metabolism	0.884041	1.12	1.13	1.1	1.51	1.52	1.13	0.99		0.1624	0.1097	0.1465	0.0845	0.2538	0.1358	6.4698e-07	1.9803e-06	3.713e-07	1.7841e-06	0.1282	0.1574	0.9118	0.6958
22	1-oleoylglycerol (18:1)	Lipid	Monoacylglycerol	0.88295	0.75	1.07	1.01	0.71	0.74	0.87	0.94		0.054	0.0472	0.6464	0.2936	0.9431	0.3885	0.0208	0.0146	0.0431	0.0298	0.3416	0.3094	0.6707	0.6238
1066	TAG46:0-FA18:0	Triacylglycerol	Ester	0.87926	0.44	0.36	0.36	0.39	0.42	0.76	0.79		0.0007	0.0015	3.0917e-05	6.27e-05	2.8766e-05	5.4566e-05	8.5779e-05	0.0001	0.0003	0.0004	0.2614	0.2581	0.3256	0.4625
559	LPC(22:6)	Lysophosphatidylcholine	Ester	0.876799	0.81	0.78	0.83	0.84	0.64	0.99	1.12		0.0071	0.0099	0.0017	0.0018	0.0187	0.0138	0.0274	0.0188	1.8372e-08	1.24e-07	0.8608	0.5575	0.1686	0.3459
1036	TAG42:1-FA16:1	Triacylglycerol	Ester	0.875852	0.46	0.43	0.31	0.34	0.33	0.54	0.67		0.0048	0.0071	0.0021	0.0021	1.5328e-05	3.1923e-05	7.8132e-05	0.0001	4.2818e-05	8.6451e-05	0.0222	0.0435	0.1473	0.3402
1055	TAG44:2-FA18:2	Triacylglycerol	Ester	0.875098	0.37	0.29	0.3	0.28	0.31	0.66	0.86		0.0002	0.0005	5.032e-06	1.3238e-05	5.1581e-06	1.2799e-05	2.3321e-06	5.6098e-06	8.2624e-06	2.3279e-05	0.1116	0.1408	0.5576	0.5793
507	isobutyrylcarnitine (C4)	Amino Acid	Leucine, Isoleucine and Valine Metabolism	0.87432	1.29	1.19	1.01	1.2	1.69	1.16	1.03		0.0071	0.0099	0.0716	0.0455	0.8977	0.3758	0.053	0.0334	5.3475e-08	3.127e-07	0.129	0.1579	0.7851	0.6606
1108	TAG48:1-FA12:0	Triacylglycerol	Ester	0.873908	0.43	0.32	0.31	0.3	0.31	0.74	0.79		0.0008	0.0017	7.4653e-06	1.8646e-05	4.2586e-06	1.0778e-05	1.4892e-06	3.8525e-06	3.8914e-06	1.2899e-05	0.2354	0.2398	0.3442	0.472
1443	TAG56:3-FA20:1	Triacylglycerol	Ester	0.873449	0.71	0.64	0.65	0.66	0.73	0.99	0.94		0.0028	0.0047	9.7741e-05	0.0002	0.0002	0.0002	0.0002	0.0003	0.0054	0.0048	0.9632	0.5922	0.5926	0.5972
621	N-acetylglucosamine/N-acetylgalactosamine	Carbohydrate	Aminosugar Metabolism	0.871441	1.09	1.15	1.08	0.94	1.03	1.01	1.05		0.2684	0.1628	0.0828	0.0521	0.3515	0.1769	0.4166	0.1965	0.7541	0.3208	0.9136	0.5785	0.5649	0.5841
188	androstenediol (3beta,17beta) disulfate (2)	Lipid	Androgenic Steroids	0.871046	1.25	1.18	1.31	1.22	1.05	1.07	1.09		0.0011	0.0021	0.0149	0.0115	8.1418e-05	0.0001	0.0046	0.0039	0.4526	0.2155	0.3207	0.296	0.2056	0.3737
794	PE(16:0/20:3)	Phosphatidylethanolamine	Ester	0.869587	0.74	0.63	0.57	0.69	0.82	0.93	0.84		0.0014	0.0027	8.9933e-07	2.8298e-06	5.2248e-09	2.6983e-08	9.4122e-05	0.0001	0.0296	0.0214	0.4333	0.3618	0.0698	0.2868
486	homoarginine	Amino Acid	Urea cycle; Arginine and Proline Metabolism	0.865491	0.86	0.91	0.91	1.21	1.41	1.17	1.12		0.0103	0.0132	0.1129	0.0672	0.1412	0.0817	0.0017	0.0016	2.4014e-08	1.5345e-07	0.0086	0.022	0.0595	0.2842
795	PE(16:0/20:4)	Phosphatidylethanolamine	Ester	0.863621	0.79	0.56	0.61	0.71	0.87	1.01	0.92		0.0038	0.0061	1.7832e-11	1.1446e-10	5.4589e-09	2.7741e-08	4.6912e-05	7.3245e-05	0.0922	0.0578	0.9038	0.5743	0.3298	0.4628
551	LPC(20:0)	Lysophosphatidylcholine	Ester	0.862119	0.83	0.82	0.88	0.88	0.85	0.94	0.84		0.0036	0.0056	0.0022	0.0022	0.0395	0.0269	0.0439	0.0283	0.0118	0.0095	0.2875	0.2773	0.0055	0.2089
1032	TAG42:0-FA16:0	Triacylglycerol	Ester	0.858593	0.37	0.27	0.27	0.29	0.25	0.69	0.82		0.005	0.0074	0.0003	0.0004	0.0002	0.0003	0.0005	0.0006	0.0001	0.0002	0.305	0.2872	0.5794	0.5893
491	hydroquinone sulfate	Xenobiotics	Drug	0.858028	0.59	0.43	0.37	0.34	0.33	1.26	0.74		0.0318	0.0311	0.0008	0.0009	4.6307e-05	8.3328e-05	1.5074e-05	2.7251e-05	8.4395e-06	2.3564e-05	0.3493	0.3121	0.2133	0.3799
1596	ursodeoxycholate	Lipid	Secondary Bile Acid Metabolism	0.852347	0.38	0.38	0.29	0.36	0.43	0.95	0.86		9.6743e-06	3.0078e-05	1.4814e-05	3.4082e-05	2.8969e-08	1.3051e-07	3.4122e-06	7.6717e-06	0.0001	0.0002	0.8268	0.5425	0.4805	0.5481
963	pipecolate	Amino Acid	Lysine Metabolism	0.852201	0.75	0.76	0.71	1.3	1.36	1.13	1.01		0.0287	0.0286	0.0354	0.0244	0.0091	0.0074	0.0442	0.0285	0.0172	0.0132	0.3379	0.3075	0.9671	0.7112
149	5-methyluridine (ribothymidine)	Nucleotide	Pyrimidine Metabolism, Uracil containing	0.848679	1.07	1.13	1.12	1.11	1.09	1.1	1.07		0.0955	0.0729	0.0044	0.004	0.0068	0.0058	0.0139	0.0103	0.0435	0.03	0.0257	0.0482	0.1213	0.3193
60	2-oxindole-3-acetate	Xenobiotics	Food Component/Plant	0.846938	1.72	1.11	1.02	2.16	2.32	1.24	0.86		0.0152	0.0178	0.6392	0.2908	0.9168	0.3801	0.0006	0.0007	0.0002	0.0003	0.3272	0.3001	0.4909	0.5535
712	PC(16:0/20:2)	Phosphatidylcholine	Ester	0.845978	1.11	1.01	1.02	1.01	1.02	0.95	0.92		0.0256	0.0261	0.8274	0.3564	0.7129	0.3147	0.8858	0.3603	0.642	0.2825	0.2845	0.275	0.074	0.2868
1592	uracil	Nucleotide	Pyrimidine Metabolism, Uracil containing	0.843995	1.26	1.1	1.01	1.21	0.79	1.06	1		0.2522	0.1554	0.6384	0.2906	0.9449	0.3886	0.335	0.1652	0.2384	0.1274	0.7545	0.5144	0.99	0.7119
287	cysteine sulfinic acid	Amino Acid	Methionine, Cysteine, SAM and Taurine Metabolism	0.843915	0.88	0.91	0.89	0.87	0.91	1	0.99		0.0501	0.0446	0.1386	0.0804	0.0706	0.0443	0.0339	0.0227	0.1288	0.0768	0.9504	0.5876	0.8492	0.6776
122	4-imidazoleacetate	Amino Acid	Histidine Metabolism	0.84146	1.43	0.89	0.81	1.1	1.13	0.74	0.59		0.1141	0.0837	0.6212	0.2842	0.337	0.171	0.683	0.2932	0.5915	0.2653	0.1848	0.205	0.0195	0.2669
1511	TAG58:2-FA18:1	Triacylglycerol	Ester	0.840959	0.56	0.49	0.38	0.52	0.51	0.92	0.72		0.0049	0.0073	0.0006	0.0007	3.1742e-06	8.1964e-06	0.0014	0.0013	0.001	0.0011	0.6737	0.4762	0.1125	0.3123
891	PE(P-18:0/18:0)	Phosphatidylethanolamine	Plasmalogen	0.838282	1.16	1.11	1.14	1.05	1.05	1.19	1.06		0.0698	0.0578	0.21	0.1151	0.1144	0.0681	0.5303	0.2402	0.5853	0.2627	0.0314	0.0564	0.4883	0.5517
147	5-hydroxylysine	Amino Acid	Lysine Metabolism	0.832536	0.86	0.75	0.66	2.13	1.85	1.04	0.95		0.2401	0.149	0.0212	0.0157	0.0007	0.0008	1.939e-09	1.4531e-08	9.5478e-07	3.972e-06	0.7649	0.5188	0.6904	0.6301
266	cholate	Lipid	Primary Bile Acid Metabolism	0.830427	0.44	0.45	0.43	0.38	0.39	1.74	1.34		0.004	0.0062	0.0059	0.0051	0.0035	0.0033	0.0007	0.0007	0.0009	0.0011	0.0527	0.0821	0.3082	0.4494
1600	vanillic alcohol sulfate	Amino Acid	Tyrosine Metabolism	0.830225	0.48	0.36	0.44	0.75	0.66	0.95	0.88		0.0192	0.0212	0.0013	0.0014	0.0073	0.0062	0.3505	0.1709	0.171	0.0973	0.8768	0.5625	0.69	0.6301
142	5alpha-pregnan-3beta,20beta-diol monosulfate (1)	Lipid	Progestin Steroids	0.829978	1.76	1.43	1.4	1.25	1.15	1.1	0.87		0.001	0.0019	0.0387	0.0264	0.0488	0.0322	0.1947	0.1051	0.4219	0.2037	0.5614	0.425	0.4091	0.5094
1339	TAG54:0-FA16:0	Triacylglycerol	Ester	0.829308	0.56	0.47	0.47	0.51	0.55	0.75	0.68		3.2423e-05	9.3542e-05	1.2365e-07	4.5096e-07	9.2441e-08	3.7402e-07	9.5681e-07	2.641e-06	1.3686e-05	3.4345e-05	0.0381	0.0643	0.0054	0.2089
789	PE(16:0/18:1)	Phosphatidylethanolamine	Ester	0.82916	0.74	0.54	0.58	0.68	0.84	0.91	0.85		0.0016	0.0029	1.2035e-10	6.5469e-10	8.1278e-09	4.0336e-08	4.4909e-05	7.0653e-05	0.0544	0.0365	0.3396	0.3087	0.0746	0.2868
500	iminodiacetate (IDA)	Xenobiotics	Chemical	0.827164	0.73	1.37	1.39	0.92	1.29	1.31	0.99		0.034	0.0327	0.0358	0.0246	0.0248	0.0179	0.5553	0.2484	0.0854	0.0539	0.0678	0.0989	0.9463	0.7029
751	PC(18:1/20:2)	Phosphatidylcholine	Ester	0.823777	1.16	1.01	1.03	1.02	0.97	0.89	0.87		0.0148	0.0174	0.9306	0.3884	0.5918	0.2726	0.767	0.3239	0.6383	0.281	0.0431	0.0708	0.0186	0.2669
638	N-acetyltyrosine	Amino Acid	Tyrosine Metabolism	0.822008	1.19	0.92	0.95	0.99	1.15	0.88	0.92		0.3107	0.182	0.6494	0.2946	0.7693	0.3329	0.9461	0.3784	0.4271	0.2052	0.461	0.3751	0.6205	0.6037
1033	TAG42:1-FA12:0	Triacylglycerol	Ester	0.820548	0.26	0.24	0.2	0.21	0.16	0.78	1.01		0.0051	0.0075	0.0036	0.0033	0.0007	0.0009	0.0013	0.0012	0.0002	0.0003	0.6074	0.4469	0.9847	0.7119
140	5alpha-pregnan-3beta,20alpha-diol disulfate	Lipid	Progestin Steroids	0.819462	1.43	1.04	1.13	1.04	1	1.1	1.07		0.0456	0.0414	0.8353	0.3587	0.5003	0.2381	0.8293	0.3441	0.9972	0.3886	0.6054	0.4465	0.6874	0.6295
1056	TAG44:3-FA18:2	Triacylglycerol	Ester	0.816498	0.4	0.37	0.4	0.37	0.29	0.61	0.69		0.0001	0.0003	4.2567e-05	8.0602e-05	0.0001	0.0002	2.6029e-05	4.3029e-05	1.3548e-07	7.2393e-07	0.0351	0.0602	0.1158	0.3169
499	imidazole propionate	Amino Acid	Histidine Metabolism	0.816347	2.68	1.44	1.32	3.64	5.1	1.15	0.88		0.0018	0.0033	0.2547	0.136	0.383	0.1908	4.6897e-05	7.3245e-05	3.3003e-07	1.5982e-06	0.6574	0.4695	0.6753	0.6247
968	pregnen-diol disulfate C21H34O8S2*	Lipid	Progestin Steroids	0.816118	1.26	1.26	1.3	1.23	1.18	1.27	1.2		0.0079	0.0108	0.0089	0.0074	0.0026	0.0026	0.0177	0.0127	0.0604	0.0399	0.0059	0.0172	0.0335	0.2669
1005	SM(24:0)	Sphingomyelin	Sphingomyelin	0.815376	1.09	0.99	0.99	0.96	0.94	0.94	0.98		0.0056	0.0081	0.7226	0.3219	0.6687	0.2987	0.1813	0.0996	0.0364	0.0257	0.0442	0.0726	0.4741	0.5438
806	PE(17:0/22:6)	Phosphatidylethanolamine	Ester	0.815307	0.87	0.88	0.93	0.91	0.94	1.06	1.16		0.0936	0.0716	0.133	0.0777	0.423	0.2073	0.2484	0.1293	0.4485	0.214	0.466	0.3766	0.0751	0.2868
469	HCER(18:1)	Hexosylceramides	HCER	0.814797	1.13	1.02	1.01	0.96	0.93	0.99	0.96		0.0443	0.0406	0.7007	0.3138	0.8204	0.3497	0.4628	0.2144	0.2342	0.1258	0.9354	0.5853	0.5195	0.5624
1412	TAG55:2-FA18:1	Triacylglycerol	Ester	0.81244	0.62	0.54	0.52	0.52	0.6	0.82	0.85		0.0001	0.0003	1.3005e-06	3.9562e-06	1.8763e-07	7.0525e-07	1.8196e-07	7.1202e-07	4.502e-05	9.0309e-05	0.1035	0.1336	0.1727	0.3459
862	PE(O-18:0/18:0)	Phosphatidylethanolamine	Ether	0.809404	0.8	0.78	0.85	0.9	0.85	0.93	1.01		0.0207	0.0224	0.0091	0.0075	0.0967	0.059	0.2601	0.1336	0.082	0.0521	0.4126	0.3501	0.9486	0.7036
423	gamma-glutamylglutamine	Peptide	Gamma-glutamyl Amino Acid	0.806705	0.87	0.81	0.74	0.72	0.84	1.05	1.07		0.0048	0.0072	6.8011e-05	0.0001	5.3371e-09	2.7341e-08	2.0991e-10	2.1276e-09	0.0007	0.0008	0.3342	0.3052	0.2057	0.3737
291	cytidine	Nucleotide	Pyrimidine Metabolism, Cytidine containing	0.803682	0.76	1.01	1.03	1.08	1.11	0.83	1.07		0.1522	0.1043	0.94	0.3908	0.8575	0.3612	0.6805	0.2924	0.5762	0.2597	0.3454	0.3103	0.7306	0.6395
837	PE(18:1/22:6)	Phosphatidylethanolamine	Ester	0.802723	0.83	0.59	0.63	0.85	0.95	1.02	1.07		0.0353	0.0339	7.5838e-09	3.4043e-08	3.6999e-07	1.2913e-06	0.0693	0.0422	0.5644	0.2556	0.7988	0.5334	0.4178	0.5159
1417	TAG55:4-FA18:2	Triacylglycerol	Ester	0.802167	0.64	0.54	0.57	0.56	0.62	0.72	0.87		2.2209e-05	6.6911e-05	1.7343e-08	7.4215e-08	9.4951e-08	3.8174e-07	4.0572e-08	2.0561e-07	5.68e-06	1.7604e-05	0.002	0.0086	0.1687	0.3459
1595	uridine	Nucleotide	Pyrimidine Metabolism, Uracil containing	0.800714	1.09	1.12	1.21	1.27	0.82	1.09	1.11		0.1967	0.1279	0.1121	0.0671	0.0064	0.0055	0.0008	0.0009	0.0061	0.0054	0.2124	0.2238	0.1418	0.3368
405	FFA(22:1)	Free Fatty Acids	Free Fatty Acids	0.798834	1.15	1.26	1.27	1.06	0.98	1	1.01		0.1371	0.0961	0.0145	0.0112	0.0108	0.0086	0.5335	0.241	0.8166	0.3402	0.9659	0.5931	0.8763	0.6834
433	gamma-glutamylvaline	Peptide	Gamma-glutamyl Amino Acid	0.79847	1.14	1.12	0.94	0.93	1.21	1.17	1		0.0693	0.0575	0.1127	0.0672	0.3662	0.1834	0.3493	0.1707	0.0086	0.0073	0.0332	0.0583	0.9784	0.7119
1349	TAG54:2-FA18:2	Triacylglycerol	Ester	0.798436	0.66	0.57	0.56	0.59	0.67	0.81	0.84		5.2724e-05	0.0001	4.4043e-08	1.767e-07	1.9048e-08	8.9625e-08	1.8431e-07	7.1669e-07	9.5848e-05	0.0002	0.0336	0.0586	0.0947	0.3029
123	4-methyl-2-oxopentanoate	Amino Acid	Leucine, Isoleucine and Valine Metabolism	0.797821	0.87	0.96	1.03	1.34	1.17	1.08	0.93		0.0141	0.0171	0.514	0.2444	0.581	0.2691	4.5299e-07	1.4977e-06	0.0052	0.0047	0.1632	0.1877	0.1847	0.356
114	4-guanidinobutanoate	Amino Acid	Guanidino and Acetamido Metabolism	0.797619	0.7	0.73	0.66	1.68	1.75	0.96	0.84		0.0354	0.0339	0.066	0.0424	0.0153	0.0116	0.0025	0.0023	0.0011	0.0012	0.8221	0.5419	0.3112	0.4508
598	N-(2-furoyl)glycine	Xenobiotics	Food Component/Plant	0.79621	0.47	0.41	0.31	0.35	0.45	0.87	1.01		0.0008	0.0016	9.4053e-05	0.0002	2.1828e-07	8.1087e-07	3.6323e-06	7.9927e-06	0.0004	0.0005	0.5411	0.4136	0.9767	0.7119
656	o-cresol sulfate	Xenobiotics	Benzoate Metabolism	0.795076	0.55	0.5	0.4	0.43	0.37	1.04	1.05		0.0138	0.0168	0.0048	0.0043	0.0002	0.0003	0.0006	0.0007	4.8036e-05	9.4225e-05	0.8733	0.561	0.8372	0.6744
94	3-methyl catechol sulfate (1)	Xenobiotics	Benzoate Metabolism	0.794605	0.43	0.53	0.48	0.47	0.39	0.89	0.84		0.0013	0.0024	0.0151	0.0116	0.0049	0.0044	0.0032	0.0028	0.0003	0.0004	0.6422	0.4635	0.5041	0.5564
1582	trans-urocanate	Amino Acid	Histidine Metabolism	0.794436	1.34	1.26	1.34	1.65	1.5	1	1.11		0.0137	0.0167	0.0584	0.0381	0.015	0.0114	2.6802e-05	4.4189e-05	0.0007	0.0009	0.9696	0.5932	0.372	0.4899
1006	SM(24:1)	Sphingomyelin	Sphingomyelin	0.794166	1.08	0.99	0.99	0.97	0.94	0.96	0.99		0.0125	0.0156	0.7972	0.3455	0.7347	0.3214	0.2834	0.144	0.038	0.0266	0.1652	0.1895	0.7975	0.6629
347	DCER(16:0)	Dihydroceramides	DCER	0.792636	1.22	1.12	1.08	0.91	0.87	0.95	0.98		0.0531	0.0467	0.2712	0.1439	0.4673	0.2249	0.3497	0.1707	0.175	0.0992	0.6555	0.469	0.8592	0.6792
155	7-methylguanine	Nucleotide	Purine Metabolism, Guanine containing	0.791263	1.08	1.13	1.12	1.03	1.01	1.01	1.01		0.0228	0.0241	0.0002	0.0003	0.001	0.0012	0.3616	0.1753	0.6694	0.2926	0.714	0.4982	0.6749	0.6247
1562	thymol sulfate	Xenobiotics	Food Component/Plant	0.791004	0.68	0.66	0.61	0.83	0.88	0.94	0.76		0.2739	0.1647	0.2427	0.1306	0.1619	0.0918	0.5945	0.2611	0.726	0.3123	0.8648	0.5578	0.4497	0.5292
1414	TAG55:3-FA18:1	Triacylglycerol	Ester	0.790913	0.63	0.55	0.57	0.55	0.61	0.79	0.87		3.6133e-05	0.0001	1.6723e-07	5.8979e-07	3.9009e-07	1.3322e-06	1.1038e-07	4.7395e-07	9.1305e-06	2.5012e-05	0.03	0.0546	0.2214	0.3836
218	carboxyibuprofen	Xenobiotics	Drug	0.789049	1.43	1.38	1.67	1.15	1.23	1.86	0.91		0.3318	0.1918	0.3894	0.195	0.1655	0.0936	0.7046	0.301	0.5698	0.2571	0.0947	0.1253	0.8015	0.6649
711	PC(16:0/20:1)	Phosphatidylcholine	Ester	0.788794	1.14	1.09	1.05	1.03	1	0.95	0.99		0.0114	0.0145	0.0898	0.0557	0.3337	0.1696	0.5783	0.2552	0.9382	0.3752	0.3377	0.3075	0.7955	0.6623
340	DAG(18:2/20:3)	Diacylglycerol	Ester	0.787584	1.34	1.08	0.92	0.83	0.92	0.81	0.88		0.0012	0.0023	0.4256	0.2093	0.3432	0.1737	0.0376	0.0247	0.3275	0.1659	0.0187	0.0385	0.1528	0.3405
1449	TAG56:4-FA20:1	Triacylglycerol	Ester	0.785678	0.75	0.68	0.71	0.7	0.73	0.94	0.99		0.0082	0.011	0.0005	0.0006	0.0021	0.0022	0.0012	0.0012	0.0044	0.0041	0.6018	0.4448	0.9398	0.7014
88	3-hydroxypyridine sulfate	Xenobiotics	Chemical	0.785266	0.52	0.53	0.49	0.62	0.58	1.02	1.27		0.0035	0.0056	0.0055	0.0048	0.0015	0.0016	0.0357	0.0235	0.0168	0.0129	0.9286	0.5828	0.2804	0.4298
998	SM(16:0)	Sphingomyelin	Sphingomyelin	0.781472	1.09	0.97	0.97	0.92	0.88	0.92	0.95		0.0151	0.0176	0.3533	0.1791	0.317	0.1626	0.0176	0.0126	0.0003	0.0004	0.0155	0.0337	0.1491	0.3402
1031	TAG42:0-FA14:0	Triacylglycerol	Ester	0.780754	0.43	0.36	0.37	0.4	0.41	0.83	0.94		0.0111	0.0141	0.0023	0.0023	0.0025	0.0025	0.0058	0.0047	0.0068	0.0059	0.5764	0.4317	0.862	0.6794
1569	Total DCER	Sphingolipids	Dihydroceramide	0.778401	1.16	1.05	1.02	1.03	1	0.98	1.01		0.0003	0.0007	0.281	0.1482	0.5595	0.2606	0.5207	0.2364	0.9515	0.379	0.593	0.44	0.7551	0.6527
1057	TAG45:0-FA14:0	Triacylglycerol	Ester	0.777966	0.34	0.23	0.27	0.29	0.29	0.46	0.62		0.0016	0.003	2.515e-05	5.3105e-05	0.0001	0.0002	0.0003	0.0004	0.0003	0.0004	0.0211	0.0419	0.1597	0.3442
1030	TAG42:0-FA12:0	Triacylglycerol	Ester	0.777608	0.3	0.22	0.19	0.24	0.25	0.66	0.97		0.0063	0.009	0.0008	0.0009	0.0002	0.0002	0.0011	0.0011	0.0018	0.0019	0.3457	0.3103	0.9459	0.7029
183	alpha-tocopherol	Cofactors and Vitamins	Tocopherol Metabolism	0.775846	1.11	1.01	0.98	0.9	0.88	0.95	0.99		0.0024	0.0041	0.8613	0.3669	0.5117	0.2422	0.0014	0.0014	0.0002	0.0003	0.102	0.1323	0.6628	0.6225
1421	TAG55:6-FA18:1	Triacylglycerol	Ester	0.775512	0.95	0.95	0.93	0.94	0.96	0.96	0.97		0.0161	0.0186	0.0115	0.0092	0.0011	0.0012	0.0093	0.0072	0.0578	0.0385	0.0893	0.1202	0.2165	0.38
637	N-acetyltryptophan	Amino Acid	Tryptophan Metabolism	0.775056	1.23	0.79	0.66	1	1.13	0.75	0.89		0.0109	0.0139	0.0055	0.0048	3.8709e-07	1.3313e-06	0.9765	0.3865	0.1359	0.0805	0.0004	0.0033	0.1498	0.3402
1027	TAG40:0-FA12:0	Triacylglycerol	Ester	0.772279	0.42	0.29	0.38	0.45	0.36	1.32	1.27		0.038	0.0359	0.0036	0.0034	0.0191	0.0141	0.052	0.0328	0.0146	0.0115	0.5036	0.3974	0.5694	0.585
341	DAG(18:2/20:4)	Diacylglycerol	Ester	0.772108	1.58	1.31	1.17	1.07	1.01	0.87	0.92		2.1329e-06	7.2612e-06	0.0057	0.005	0.0996	0.0604	0.4891	0.224	0.9225	0.3723	0.1359	0.1647	0.3943	0.5023
1578	Total SM	Sphingolipids	Sphingomyelin	0.770901	1.08	0.97	0.97	0.93	0.9	0.94	0.97		0.0148	0.0174	0.3209	0.1649	0.2583	0.1376	0.0165	0.012	0.001	0.0012	0.0323	0.0576	0.3295	0.4628
361	deoxycholate	Lipid	Secondary Bile Acid Metabolism	0.769222	1.14	1.07	1	1.07	0.94	0.92	0.98		0.6336	0.3133	0.8112	0.3499	0.9928	0.3983	0.8162	0.3401	0.8339	0.3458	0.774	0.5228	0.9479	0.7034
771	PC(20:0/18:2)	Phosphatidylcholine	Ester	0.768979	1.12	0.91	0.91	0.83	0.79	0.86	0.94		0.0212	0.0227	0.0557	0.0366	0.0595	0.0384	0.0001	0.0002	1.6444e-06	6.1037e-06	0.0019	0.0083	0.226	0.3847
521	lanthionine	Xenobiotics	Chemical	0.768042	0.73	0.89	0.78	0.69	0.84	0.84	0.89		0.0798	0.0635	0.5334	0.2514	0.1821	0.1021	0.0393	0.0257	0.354	0.1765	0.3341	0.3052	0.5043	0.5564
30	2-acetamidophenol sulfate	Xenobiotics	Drug	0.766897	0.53	0.44	0.35	0.32	0.29	0.72	0.78		0.0503	0.0447	0.0129	0.0101	0.0015	0.0016	0.0005	0.0006	0.0002	0.0003	0.3205	0.296	0.4489	0.5292
612	N-acetyl-3-methylhistidine*	Amino Acid	Histidine Metabolism	0.765585	1.32	1.38	1.16	1.3	2.66	2.6	1.52		0.1645	0.1107	0.1159	0.0686	0.4601	0.222	0.1875	0.1018	1.2246e-06	4.8974e-06	2.2153e-06	9.5278e-05	0.0364	0.2669
542	LPC(14:0)	Lysophosphatidylcholine	Ester	0.764224	0.7	0.64	0.69	0.81	0.83	0.81	0.96		4.9598e-05	0.0001	6.7757e-07	2.2078e-06	1.5049e-05	3.1549e-05	0.0153	0.0112	0.0308	0.0221	0.0166	0.0353	0.6188	0.6037
364	dihydroferulic acid	Xenobiotics	Food Component/Plant	0.761686	0.63	0.45	0.45	0.6	0.67	2.36	0.94		0.1586	0.1077	0.0153	0.0118	0.0131	0.0101	0.1118	0.0649	0.2073	0.1144	0.008	0.0208	0.8601	0.6792
33	2-aminoheptanoate	Lipid	Fatty Acid, Amino	0.760949	0.82	0.8	0.66	0.76	0.68	0.95	0.98		0.2415	0.1497	0.2027	0.1116	0.0164	0.0123	0.1023	0.0604	0.0245	0.0181	0.7473	0.5106	0.9114	0.6958
427	gamma-glutamylleucine	Peptide	Gamma-glutamyl Amino Acid	0.760782	1.11	1.03	0.96	1.1	1.54	1.21	0.97		0.1821	0.1198	0.7198	0.3215	0.5805	0.2691	0.2243	0.1187	1.5361e-08	1.0698e-07	0.0108	0.0258	0.7155	0.6356
95	3-methyl catechol sulfate (2)	Xenobiotics	Benzoate Metabolism	0.759878	0.63	0.65	0.59	0.66	0.63	1.25	1.08		0.0333	0.0322	0.0539	0.0357	0.0157	0.0119	0.0549	0.0345	0.0328	0.0235	0.3037	0.2868	0.7279	0.6395
1249	TAG52:2-FA14:0	Triacylglycerol	Ester	0.758231	0.64	0.5	0.46	0.43	0.46	0.66	0.78		0.0045	0.0069	1.9624e-05	4.287e-05	1.3127e-06	3.915e-06	1.4342e-07	5.7208e-07	1.0384e-06	4.2628e-06	0.0087	0.022	0.1197	0.3189
537	lignoceroylcarnitine (C24)*	Lipid	Fatty Acid Metabolism(Acyl Carnitine)	0.756362	1.55	1.37	1.79	1.67	1.71	1.05	1.18		0.0099	0.0129	0.068	0.0435	0.0006	0.0007	0.0023	0.0021	0.0015	0.0016	0.7635	0.5182	0.3226	0.4593
1026	TAG38:0-FA12:0	Triacylglycerol	Ester	0.753446	0.47	0.49	0.4	0.56	0.47	0.96	0.88		0.0223	0.0237	0.0307	0.0217	0.0059	0.0052	0.0755	0.0458	0.0231	0.0172	0.8936	0.5698	0.6999	0.6318
1079	TAG46:2-FA18:1	Triacylglycerol	Ester	0.753244	0.46	0.37	0.37	0.34	0.33	0.55	0.72		0.0005	0.0011	8.3739e-06	2.0754e-05	9.1906e-06	2.1076e-05	1.2457e-06	3.3443e-06	5.7004e-07	2.5791e-06	0.0073	0.0199	0.1272	0.3259
956	PI(18:1/16:1)	PI	Ester	0.750296	1.29	1.14	1.18	1.37	1.3	0.99	1.01		0.0231	0.0243	0.2354	0.1277	0.13	0.0763	0.0046	0.0039	0.0175	0.0133	0.9188	0.5799	0.9383	0.7014
1330	TAG53:5-FA18:1	Triacylglycerol	Ester	0.749973	0.96	0.97	0.99	0.98	0.98	0.99	1.02		0.0237	0.0247	0.0356	0.0245	0.7156	0.3152	0.175	0.0967	0.2487	0.1321	0.5104	0.401	0.2662	0.4187
601	N1-methyladenosine	Nucleotide	Purine Metabolism, Adenine containing	0.749225	1.05	1.12	1.11	1.07	1.04	1.02	0.98		0.1611	0.109	0.0013	0.0014	0.0038	0.0035	0.0563	0.0352	0.2657	0.1392	0.6138	0.4488	0.5698	0.585
721	PC(17:0/18:1)	Phosphatidylcholine	Ester	0.747018	1.12	1.04	0.98	0.94	0.93	0.9	0.94		0.0243	0.0251	0.4044	0.2012	0.71	0.3136	0.2006	0.1081	0.1445	0.0844	0.0346	0.0597	0.2328	0.3888
1241	TAG52:0-FA18:0	Triacylglycerol	Ester	0.747007	0.59	0.5	0.48	0.52	0.6	0.73	0.72		0.0002	0.0005	1.0857e-06	3.3669e-06	1.8584e-07	7.0269e-07	3.0681e-06	7.0518e-06	0.0003	0.0004	0.0259	0.0483	0.0184	0.2669
1145	TAG49:0-FA18:0	Triacylglycerol	Ester	0.745643	0.54	0.42	0.43	0.43	0.47	0.62	0.68		0.0023	0.004	2.9178e-05	5.9648e-05	4.7768e-05	8.4757e-05	3.8733e-05	6.2041e-05	0.0002	0.0003	0.0198	0.0401	0.0635	0.2842
534	LCER(26:1)	Lactosylceramide	LCER	0.743432	1.2	1.08	0.99	1.16	0.94	0.88	1.1		0.067	0.0563	0.4153	0.2049	0.9077	0.3781	0.1331	0.0756	0.5357	0.2449	0.1868	0.2062	0.3197	0.4578
885	PE(P-16:0/22:4)	Phosphatidylethanolamine	Plasmalogen	0.737584	1.34	0.99	0.96	0.95	0.91	1.02	1		5.4478e-05	0.0001	0.9083	0.3826	0.6001	0.2755	0.4657	0.2155	0.2133	0.117	0.7565	0.5153	0.9977	0.7119
928	phenylalanylphenylalanine	Peptide	Dipeptide	0.736847	0.87	0.76	0.87	1.12	1.16	1.47	0.92		0.4325	0.2346	0.1303	0.0764	0.4292	0.2101	0.5128	0.2335	0.4227	0.2039	0.0339	0.0587	0.6251	0.6065
773	PC(20:0/20:3)	Phosphatidylcholine	Ester	0.734447	1.23	1.14	1.19	1.08	1.04	0.98	1.13		0.2069	0.1324	0.4254	0.2093	0.2783	0.1465	0.6258	0.2723	0.831	0.3448	0.8781	0.5629	0.4561	0.5322
653	N-palmitoyltaurine	Lipid	Endocannabinoid	0.732434	0.89	0.87	1.18	4.86	1.79	1.19	1.02		0.5033	0.2642	0.451	0.2188	0.3512	0.1769	0	0	0.0009	0.001	0.3211	0.296	0.8971	0.6896
766	PC(18:2/22:5)	Phosphatidylcholine	Ester	0.731533	0.85	0.97	0.85	0.94	0.82	0.87	1.02		0.1769	0.1172	0.7809	0.3415	0.1469	0.0845	0.5782	0.2552	0.0907	0.057	0.2209	0.2299	0.8913	0.6893
901	PE(P-18:0/22:5)	Phosphatidylethanolamine	Plasmalogen	0.728227	1.19	0.91	0.93	0.85	0.85	0.98	0.99		0.017	0.0192	0.1966	0.1086	0.2826	0.1482	0.029	0.0197	0.0258	0.019	0.7271	0.5029	0.8874	0.6873
1325	TAG53:4-FA18:0	Triacylglycerol	Ester	0.727664	0.97	0.97	0.96	0.97	0.97	0.98	0.99		0.0778	0.0626	0.1582	0.0902	0.046	0.0308	0.189	0.1025	0.1051	0.0648	0.2422	0.2448	0.723	0.6385
1442	TAG56:3-FA20:0	Triacylglycerol	Ester	0.727321	0.72	0.63	0.63	0.63	0.68	0.9	0.88		0.0033	0.0054	5.4974e-05	0.0001	6.285e-05	0.0001	4.7851e-05	7.4522e-05	0.0008	0.0009	0.3702	0.3258	0.2694	0.4225
236	CE(20:1)	Cholesterol Ester	Ester	0.726378	1.2	1.15	1.08	0.93	0.95	1.08	1.03		0.0168	0.0191	0.0618	0.04	0.2986	0.1556	0.3621	0.1753	0.5313	0.2432	0.3216	0.296	0.7009	0.6321
848	PE(18:2/22:6)	Phosphatidylethanolamine	Ester	0.724219	0.94	0.93	0.95	0.97	0.97	0.98	1.03		0.0616	0.0523	0.0586	0.0382	0.1171	0.0695	0.4718	0.2172	0.354	0.1765	0.4985	0.397	0.3414	0.4705
1009	S-methylcysteine	Amino Acid	Methionine, Cysteine, SAM and Taurine Metabolism	0.722917	0.82	0.83	0.8	0.7	0.65	0.88	0.94		0.0759	0.0614	0.0861	0.0538	0.0372	0.0255	0.0013	0.0013	0.0001	0.0002	0.2603	0.2576	0.5797	0.5893
864	PE(O-18:0/18:2)	Phosphatidylethanolamine	Ether	0.721766	0.83	0.74	0.75	0.79	0.82	0.88	0.92		0.0007	0.0014	1.1762e-07	4.3392e-07	3.3753e-07	1.2004e-06	3.6975e-05	5.9379e-05	0.0004	0.0005	0.0223	0.0435	0.1486	0.3402
930	phenyllactate (PLA)	Amino Acid	Phenylalanine Metabolism	0.717205	1.09	1.29	1.29	1.46	1.33	1.24	1		0.1228	0.0885	1.354e-05	3.1721e-05	9.4961e-06	2.1698e-05	1.4938e-10	1.5654e-09	1.2918e-06	5.1001e-06	0.0002	0.0018	0.9571	0.7076
1589	tyrosine	Amino Acid	Tyrosine Metabolism	0.716729	1.06	0.99	0.92	0.97	1.16	0.98	0.95		0.2213	0.1398	0.8355	0.3587	0.0677	0.0427	0.4421	0.2063	0.0013	0.0015	0.6496	0.4657	0.2156	0.3799
814	PE(18:0/18:2)	Phosphatidylethanolamine	Ester	0.71413	0.74	0.68	0.69	0.82	0.85	0.92	0.91		8.7561e-09	3.7973e-08	4.96e-13	3.835e-12	1.876e-12	1.4895e-11	8.3175e-05	0.0001	0.0014	0.0015	0.1175	0.1475	0.0526	0.2779
796	PE(16:0/20:5)	Phosphatidylethanolamine	Ester	0.713584	0.66	0.52	0.59	0.74	0.82	0.76	0.99		0.0145	0.0172	0.0001	0.0002	0.0019	0.002	0.0762	0.0462	0.2306	0.1243	0.0986	0.1285	0.9314	0.7004
993	sarcosine	Amino Acid	Glycine, Serine and Threonine Metabolism	0.712205	0.79	1.27	1.24	0.95	1.32	1.2	1.02		0.0316	0.031	0.0301	0.0214	0.0463	0.0309	0.6526	0.2822	0.0107	0.0087	0.0934	0.1241	0.8467	0.6769
1221	TAG51:2-FA18:0	Triacylglycerol	Ester	0.711305	0.76	0.7	0.69	0.68	0.68	0.75	0.86		0.001	0.0019	3.77e-05	7.3111e-05	1.0338e-05	2.315e-05	5.9279e-06	1.2258e-05	8.7605e-06	2.4242e-05	0.0007	0.0045	0.0738	0.2868
366	dimethylarginine (SDMA + ADMA)	Amino Acid	Urea cycle; Arginine and Proline Metabolism	0.7109	0.95	0.97	0.95	1.06	1.12	1.06	1.04		0.0558	0.0484	0.2262	0.1234	0.0993	0.0602	0.0356	0.0235	0.0001	0.0002	0.0278	0.051	0.134	0.3315
571	LPE(20:1)	Lysophosphatidylethanolamine	Ester	0.709285	0.73	0.64	0.69	0.72	0.62	0.93	1		0.003	0.005	3.4243e-05	6.8476e-05	0.0004	0.0005	0.0015	0.0014	7.0004e-06	2.0468e-05	0.5153	0.4012	0.9692	0.7119
904	PE(P-18:1/16:1)	Phosphatidylethanolamine	Plasmalogen	0.709054	0.78	0.96	0.82	0.79	0.77	0.95	0.9		0.0533	0.0467	0.7588	0.3336	0.1056	0.0637	0.0608	0.0377	0.0397	0.0277	0.6665	0.4737	0.3907	0.5001
359	dehydroisoandrosterone sulfate (DHEA-S)	Lipid	Androgenic Steroids	0.706911	1.24	1.32	1.27	1.17	1.08	1.03	1		0.0001	0.0003	7.6088e-07	2.4543e-06	2.4297e-05	4.72e-05	0.0039	0.0034	0.1421	0.0832	0.6428	0.4635	0.9303	0.7004
1326	TAG53:4-FA18:1	Triacylglycerol	Ester	0.706451	0.95	0.94	0.96	0.95	0.96	0.95	0.97		0.0077	0.0105	0.0017	0.0018	0.014	0.0107	0.0018	0.0017	0.0141	0.0111	0.0094	0.0231	0.0973	0.3029
54	2-methoxyresorcinol sulfate	Xenobiotics	Chemical	0.705801	0.86	0.83	0.84	0.81	0.81	1.14	1.03		0.3577	0.2045	0.2539	0.1357	0.3025	0.1572	0.2178	0.1157	0.2178	0.119	0.4234	0.357	0.8818	0.6847
932	phosphate	Energy	Oxidative Phosphorylation	0.704869	1.1	1	0.98	1.12	1.17	0.94	0.94		0.0444	0.0406	0.935	0.3894	0.7229	0.3173	0.0193	0.0137	0.0011	0.0012	0.191	0.2097	0.1617	0.3443
931	phenylpyruvate	Amino Acid	Phenylalanine Metabolism	0.703578	1.14	0.8	0.93	1.91	1.9	1.05	1.06		0.1578	0.1073	0.0198	0.0148	0.4005	0.1984	5.564e-12	6.7453e-11	1.0637e-11	1.1988e-10	0.5721	0.4299	0.5007	0.5561
1605	xylose	Carbohydrate	Pentose Metabolism	0.703123	0.83	0.95	0.84	1.16	1.52	1.2	1.01		0.2631	0.1607	0.7502	0.3317	0.2931	0.1531	0.3848	0.1844	0.0136	0.0108	0.2826	0.2734	0.9333	0.7004
1120	TAG48:2-FA18:0	Triacylglycerol	Ester	0.702487	0.46	0.38	0.38	0.38	0.39	0.73	0.84		0.0006	0.0012	2.5961e-05	5.4638e-05	1.6817e-05	3.4127e-05	1.942e-05	3.3823e-05	2.2547e-05	5.2148e-05	0.1486	0.1758	0.4298	0.5214
124	4-methylcatechol sulfate	Xenobiotics	Benzoate Metabolism	0.701878	0.77	0.65	0.61	0.59	0.54	1.12	1.1		0.1096	0.081	0.0083	0.007	0.0027	0.0026	0.0013	0.0013	0.0002	0.0003	0.4997	0.3971	0.5712	0.5851
1415	TAG55:3-FA18:2	Triacylglycerol	Ester	0.701448	0.65	0.56	0.55	0.53	0.63	0.76	0.84		7.07e-05	0.0002	8.8427e-08	3.3787e-07	3.4919e-08	1.5193e-07	7.063e-09	4.5489e-08	2.1764e-05	5.0715e-05	0.0113	0.0269	0.1079	0.3085
471	HCER(20:1)	Hexosylceramides	HCER	0.701299	1.2	1.21	1.06	1.17	0.98	1.06	0.99		0.113	0.0831	0.1086	0.0654	0.6122	0.2802	0.1708	0.0946	0.8859	0.3608	0.6176	0.4509	0.932	0.7004
1419	TAG55:5-FA18:2	Triacylglycerol	Ester	0.699242	0.69	0.64	0.63	0.61	0.66	0.77	0.95		0.0004	0.0009	3.0978e-05	6.27e-05	1.5822e-05	3.2421e-05	5.0772e-06	1.0677e-05	8.5732e-05	0.0002	0.012	0.0279	0.5956	0.5978
681	PC(14:0/16:1)	Phosphatidylcholine	Ester	0.697233	1.39	1.08	0.97	0.84	1.08	0.83	1.07		0.0274	0.0274	0.6199	0.2838	0.8546	0.3602	0.247	0.1287	0.5813	0.2613	0.2127	0.2238	0.6673	0.6226
285	cysteine	Amino Acid	Methionine, Cysteine, SAM and Taurine Metabolism	0.695546	1.07	1.08	1.04	1.05	1.04	0.9	0.99		0.0832	0.0654	0.0649	0.0417	0.267	0.1416	0.218	0.1157	0.3236	0.1644	0.0052	0.0161	0.821	0.6673
641	N-carbamoylalanine	Amino Acid	Alanine and Aspartate Metabolism	0.69325	1.4	1.61	1.55	1.12	1.22	0.89	1.3		0.1258	0.0902	0.0339	0.0236	0.0476	0.0316	0.6144	0.2684	0.3592	0.1784	0.6128	0.4488	0.2279	0.3847
1059	TAG45:0-FA16:0	Triacylglycerol	Ester	0.692951	0.48	0.38	0.43	0.45	0.4	0.55	0.76		0.0029	0.0049	9.7743e-05	0.0002	0.0006	0.0008	0.0013	0.0013	0.0002	0.0003	0.0141	0.0314	0.2549	0.4105
220	carotene diol (1)	Xenobiotics	Food Component/Plant	0.691583	1.18	1	0.98	0.88	0.83	0.99	1.03		0.0023	0.0041	0.9475	0.3934	0.7397	0.3229	0.0167	0.012	0.0006	0.0007	0.8393	0.5475	0.6292	0.6082
261	cerotoylcarnitine (C26)*	Lipid	Fatty Acid Metabolism(Acyl Carnitine)	0.691226	1.2	0.99	1.04	0.98	1.09	0.98	1.02		0.0039	0.0061	0.936	0.3894	0.5659	0.2632	0.8032	0.3367	0.2029	0.1129	0.7464	0.5103	0.7165	0.6356
1035	TAG42:1-FA16:0	Triacylglycerol	Ester	0.687696	0.33	0.28	0.29	0.26	0.22	0.51	0.6		0.0008	0.0017	0.0002	0.0003	0.0002	0.0003	6.9002e-05	0.0001	8.019e-06	2.2801e-05	0.0453	0.074	0.1213	0.3193
357	DCER(26:1)	Dihydroceramides	DCER	0.685631	1.19	1.25	1.19	1.1	1.15	0.96	1		0.0992	0.0749	0.0421	0.0285	0.1045	0.063	0.3871	0.185	0.2065	0.1141	0.7207	0.4995	0.9665	0.7112
1355	TAG54:3-FA18:0	Triacylglycerol	Ester	0.684535	0.69	0.6	0.59	0.61	0.68	0.81	0.88		0.0003	0.0006	5.1983e-07	1.72e-06	1.5306e-07	5.9647e-07	1.1691e-06	3.1564e-06	0.0001	0.0002	0.031	0.0559	0.189	0.3593
900	PE(P-18:0/22:4)	Phosphatidylethanolamine	Plasmalogen	0.683941	1.36	0.95	0.96	0.97	0.93	0.94	0.92		0.0003	0.0007	0.5147	0.2445	0.6627	0.2969	0.6874	0.2947	0.4008	0.1949	0.4432	0.3654	0.3295	0.4628
146	5-hydroxyindoleacetate	Amino Acid	Tryptophan Metabolism	0.680463	2.1	1.42	0.94	0.88	0.91	0.95	1.1		0.0009	0.0017	0.1152	0.0684	0.7714	0.3333	0.5524	0.2477	0.6606	0.2892	0.8105	0.5385	0.6562	0.6204
1052	TAG44:2-FA16:0	Triacylglycerol	Ester	0.678809	0.4	0.36	0.36	0.36	0.35	0.5	0.67		0.0002	0.0004	3.41e-05	6.8402e-05	3.1253e-05	5.8049e-05	2.8533e-05	4.6918e-05	1.963e-05	4.6442e-05	0.0047	0.0151	0.1029	0.3036
335	DAG(18:1/20:3)	Diacylglycerol	Ester	0.678184	1.32	1.06	0.96	0.87	0.92	0.88	0.83		0.0025	0.0043	0.5548	0.2594	0.649	0.2926	0.1258	0.0718	0.3613	0.1789	0.1458	0.1732	0.0407	0.2669
600	N1-Methyl-4-pyridone-3-carboxamide	Cofactors and Vitamins	Nicotinate and Nicotinamide Metabolism	0.677766	1.33	1.24	1.36	2.05	1.58	1.46	1.15		0.0768	0.0619	0.1837	0.1023	0.0518	0.0339	7.5308e-06	1.5316e-05	0.0043	0.004	0.0177	0.037	0.3687	0.4884
1431	TAG56:1-FA16:0	Triacylglycerol	Ester	0.677155	0.48	0.39	0.3	0.43	0.6	0.95	0.74		0.0023	0.0041	9.9851e-05	0.0002	6.784e-07	2.2099e-06	0.0004	0.0005	0.0322	0.023	0.8354	0.5457	0.2084	0.3762
1212	TAG51:1-FA15:0	Triacylglycerol	Ester	0.672988	0.7	0.54	0.54	0.54	0.54	0.69	0.79		0.0079	0.0108	6.7728e-06	1.746e-05	6.4032e-06	1.5349e-05	5.0493e-06	1.0655e-05	5.4301e-06	1.6914e-05	0.0066	0.0186	0.0768	0.2889
1063	TAG46:0-FA12:0	Triacylglycerol	Ester	0.671896	0.43	0.3	0.36	0.32	0.33	0.74	0.79		0.0039	0.0061	5.7791e-05	0.0001	0.0004	0.0005	8.3247e-05	0.0001	0.0001	0.0002	0.3054	0.2872	0.4227	0.5168
748	PC(18:1/18:2)	Phosphatidylcholine	Ester	0.671191	0.9	0.84	0.82	0.8	0.76	0.85	0.96		0.0213	0.0228	0.0001	0.0002	8.0285e-06	1.875e-05	1.131e-06	3.0671e-06	1.4806e-09	1.1766e-08	0.0004	0.0034	0.3228	0.4593
513	isoleucylleucine/leucylisoleucine	Peptide	Dipeptide	0.668415	0.89	0.9	0.91	1	1.16	0.95	1.09		0.1318	0.0932	0.1465	0.0845	0.1854	0.1037	0.9839	0.3876	0.0488	0.0333	0.5346	0.4109	0.2445	0.4013
512	isoleucylglycine	Peptide	Dipeptide	0.667155	0.8	0.91	0.87	1.13	2.17	0.84	1.18		0.1578	0.1073	0.5692	0.2646	0.3578	0.1797	0.4192	0.1976	9.3652e-07	3.9223e-06	0.2759	0.2688	0.2873	0.4328
1115	TAG48:2-FA12:0	Triacylglycerol	Ester	0.6665	0.47	0.34	0.34	0.29	0.29	0.64	0.76		0.001	0.0019	3.7287e-06	1.0229e-05	2.1728e-06	5.8732e-06	6.0601e-08	2.8822e-07	7.5119e-08	4.1948e-07	0.0513	0.0804	0.2203	0.3836
1050	TAG44:2-FA12:0	Triacylglycerol	Ester	0.665457	0.45	0.32	0.33	0.25	0.28	0.57	0.83		0.0098	0.0128	0.0003	0.0004	0.0004	0.0005	8.0036e-06	1.6011e-05	4.4855e-05	9.0271e-05	0.0682	0.0992	0.5421	0.5711
604	N2,N5-diacetylornithine	Amino Acid	Urea cycle; Arginine and Proline Metabolism	0.665437	1.24	1.07	0.97	1.46	2.27	1.25	0.97		0.1176	0.0857	0.6332	0.289	0.8215	0.3498	0.0057	0.0046	4.1451e-09	3.172e-08	0.1081	0.1384	0.8309	0.6717
1060	TAG45:1-FA15:0	Triacylglycerol	Ester	0.665293	0.38	0.31	0.37	0.34	0.24	0.52	0.82		0.0024	0.0041	0.0003	0.0004	0.0019	0.002	0.0008	0.0009	9.559e-06	2.5762e-05	0.0379	0.064	0.5244	0.5633
1123	TAG48:3-FA12:0	Triacylglycerol	Ester	0.664148	0.49	0.37	0.33	0.27	0.29	0.6	0.79		0.0009	0.0017	3.1926e-06	8.9491e-06	2.3297e-07	8.6038e-07	1.7239e-09	1.3159e-08	8.0047e-09	5.8373e-08	0.0152	0.033	0.2557	0.4106
1559	thioproline	Xenobiotics	Chemical	0.661679	1.07	0.88	0.85	0.88	0.89	0.84	1.02		0.1659	0.1114	0.0083	0.007	0.0003	0.0004	0.0045	0.0038	0.013	0.0104	0.0002	0.0016	0.7063	0.6326
97	3-methyl-2-oxovalerate	Amino Acid	Leucine, Isoleucine and Valine Metabolism	0.661501	0.89	0.97	1.05	1.42	1.31	1.16	1.02		0.0908	0.07	0.6724	0.3033	0.485	0.2321	2.556e-07	9.2418e-07	7.3035e-05	0.0001	0.0241	0.0457	0.7764	0.6594
875	PE(P-16:0/16:1)	Phosphatidylethanolamine	Plasmalogen	0.660609	1.14	0.96	1.06	0.98	0.98	1.5	1.1		0.289	0.172	0.7542	0.3327	0.6172	0.2815	0.8327	0.3453	0.8692	0.3559	0.0007	0.0045	0.4409	0.5278
1341	TAG54:1-FA16:0	Triacylglycerol	Ester	0.660322	0.68	0.53	0.51	0.55	0.62	0.77	0.72		0.0025	0.0043	7.9352e-07	2.5419e-06	8.7976e-08	3.5823e-07	1.6243e-06	4.1158e-06	0.0001	0.0002	0.0364	0.0621	0.0098	0.2546
467	HCER(16:0)	Hexosylceramides	HCER	0.658503	1.1	0.99	1	0.96	0.94	0.94	0.96		0.0141	0.017	0.6889	0.309	0.9096	0.3781	0.2925	0.1478	0.1035	0.064	0.0988	0.1286	0.2487	0.4052
127	5-(galactosylhydroxy)-L-lysine	Amino Acid	Lysine Metabolism	0.657696	1.21	1.17	1.01	1.12	1.44	1.5	1.13		0.2967	0.1754	0.3915	0.1959	0.9713	0.395	0.5255	0.2382	0.0438	0.0302	0.027	0.0498	0.4879	0.5517
505	indolepropionate	Amino Acid	Tryptophan Metabolism	0.657498	0.76	0.74	0.72	0.76	0.77	1.18	1.26		0.0404	0.0375	0.0311	0.0219	0.0145	0.0111	0.0417	0.027	0.0484	0.0331	0.2202	0.2295	0.0907	0.302
1211	TAG51:0-FA18:0	Triacylglycerol	Ester	0.657446	0.55	0.44	0.44	0.47	0.52	0.63	0.69		0.0008	0.0017	4.482e-06	1.2038e-05	3.8998e-06	9.9888e-06	2.1473e-05	3.6731e-05	0.0003	0.0004	0.0086	0.022	0.0372	0.2669
1025	TAG36:0-FA12:0	Triacylglycerol	Ester	0.656964	0.53	0.42	0.49	0.59	0.58	1.28	0.88		0.0742	0.0605	0.0146	0.0113	0.0449	0.0301	0.1312	0.0745	0.1156	0.07	0.4794	0.3857	0.7115	0.6344
831	PE(18:1/20:3)	Phosphatidylethanolamine	Ester	0.656904	0.84	0.72	0.68	0.78	0.82	0.87	0.87		0.0166	0.019	1.9018e-05	4.1808e-05	2.8863e-07	1.0477e-06	0.0011	0.0011	0.0097	0.008	0.0595	0.0902	0.0626	0.2842
957	PI(18:1/18:1)	PI	Ester	0.655499	0.82	0.76	0.79	0.8	0.78	0.74	0.92		0.0109	0.0139	0.0004	0.0005	0.0017	0.0018	0.0046	0.0039	0.0013	0.0015	0.0001	0.0014	0.2804	0.4298
1010	S-methylcysteine sulfoxide	Amino Acid	Methionine, Cysteine, SAM and Taurine Metabolism	0.654994	0.64	0.73	0.75	0.81	0.86	0.93	0.81		0.0046	0.007	0.0435	0.0293	0.0637	0.0407	0.1823	0.0999	0.3444	0.1729	0.6609	0.471	0.1861	0.357
988	saccharin	Xenobiotics	Food Component/Plant	0.652732	0.43	0.56	0.23	0.15	0.11	1.66	0.72		0.08	0.0635	0.2401	0.1295	0.0024	0.0024	9.4321e-05	0.0001	7.8102e-06	2.2413e-05	0.2927	0.28	0.4971	0.5547
1356	TAG54:3-FA18:1	Triacylglycerol	Ester	0.652356	0.72	0.67	0.69	0.68	0.73	0.85	0.87		0.004	0.0062	0.0005	0.0006	0.0009	0.001	0.0006	0.0007	0.0052	0.0047	0.1317	0.1607	0.2203	0.3836
258	CER(24:1)	Ceramides	CER	0.649858	1.21	1.15	1.16	1.2	1.13	1.01	0.99		0.0002	0.0005	0.0073	0.0062	0.003	0.0029	0.0005	0.0006	0.0136	0.0108	0.7766	0.523	0.8407	0.6746
1439	TAG56:3-FA18:0	Triacylglycerol	Ester	0.648569	0.71	0.63	0.59	0.64	0.69	0.87	0.85		0.0007	0.0015	4.7699e-06	1.2652e-05	1.9969e-07	7.4618e-07	8.7189e-06	1.7059e-05	0.0003	0.0004	0.1561	0.1817	0.116	0.3169
707	PC(16:0/18:1)	Phosphatidylcholine	Ester	0.645736	1.09	0.99	1.01	1.01	0.98	1	0.96		0.0884	0.0686	0.7992	0.3461	0.8507	0.359	0.9021	0.3645	0.6991	0.3024	0.976	0.5932	0.3843	0.4959
119	4-hydroxyphenylacetate	Amino Acid	Phenylalanine Metabolism	0.645606	1.24	1.3	1.61	1.33	1.34	1.11	1.14		0.3715	0.2102	0.279	0.1474	0.0493	0.0324	0.2338	0.1231	0.2299	0.124	0.6688	0.4743	0.5983	0.5978
1590	umbelliferone sulfate	Xenobiotics	Food Component/Plant	0.645499	0.49	0.9	1	1.06	0.81	0.8	0.86		0.0709	0.0584	0.782	0.3415	0.9905	0.3983	0.8749	0.3585	0.5786	0.2605	0.5616	0.425	0.6901	0.6301
1061	TAG45:1-FA16:0	Triacylglycerol	Ester	0.645309	0.5	0.43	0.43	0.49	0.46	0.58	0.64		0.0014	0.0026	0.0001	0.0002	9.8709e-05	0.0002	0.0011	0.0011	0.0003	0.0004	0.0107	0.0255	0.0416	0.2672
1430	TAG56:10-FA18:2	Triacylglycerol	Ester	0.644737	0.66	0.55	0.58	0.53	0.64	0.73	0.85		0.0002	0.0005	1.0314e-07	3.8715e-07	9.1985e-07	2.9482e-06	1.2688e-08	7.1316e-08	3.7945e-05	7.8926e-05	0.0048	0.0151	0.1339	0.3315
1416	TAG55:4-FA18:1	Triacylglycerol	Ester	0.644458	0.7	0.63	0.63	0.59	0.67	0.82	0.92		0.0002	0.0006	1.5831e-06	4.7487e-06	1.4714e-06	4.2483e-06	6.3432e-08	2.9711e-07	3.6796e-05	7.7055e-05	0.0386	0.0649	0.3708	0.489
302	DAG(14:0/20:0)	Diacylglycerol	Ester	0.644411	0.85	0.94	0.67	0.79	0.74	0.79	0.82		0.258	0.1582	0.6838	0.3074	0.0052	0.0047	0.1059	0.0619	0.0331	0.0236	0.0948	0.1253	0.1656	0.3451
1367	TAG54:4-FA18:3	Triacylglycerol	Ester	0.641698	0.68	0.58	0.57	0.54	0.59	0.71	0.84		0.0008	0.0017	3.5034e-06	9.6932e-06	1.2181e-06	3.6575e-06	7.0233e-08	3.2165e-07	5.4303e-06	1.6914e-05	0.003	0.0112	0.1274	0.3259
755	PC(18:1/22:5)	Phosphatidylcholine	Ester	0.641201	1.13	1.06	1.1	1.11	1.04	0.95	0.92		0.0531	0.0467	0.4038	0.2011	0.1422	0.0821	0.1156	0.0667	0.5672	0.2563	0.4411	0.3652	0.1828	0.356
1458	TAG56:5-FA20:1	Triacylglycerol	Ester	0.637633	0.76	0.67	0.68	0.65	0.7	0.85	0.98		0.016	0.0184	0.0006	0.0007	0.0007	0.0008	0.0001	0.0002	0.0019	0.002	0.1437	0.1712	0.8577	0.6792
307	DAG(15:0/18:1)	Diacylglycerol	Ester	0.636654	0.89	0.82	0.8	0.75	0.73	0.78	0.83		0.2887	0.1719	0.0738	0.0467	0.0464	0.0309	0.0112	0.0085	0.0056	0.0049	0.0235	0.0449	0.0852	0.3011
412	fructose	Carbohydrate	Fructose, Mannose and Galactose Metabolism	0.635666	0.66	0.73	0.85	1.25	0.93	1	1.26		0.0034	0.0055	0.0307	0.0217	0.2346	0.1274	0.1154	0.0667	0.5994	0.2681	0.993	0.5932	0.1029	0.3036
1504	TAG57:8-FA22:6	Triacylglycerol	Ester	0.635324	0.83	0.76	0.79	0.82	0.86	0.92	0.94		0.0046	0.007	3.6181e-05	7.0856e-05	0.0003	0.0003	0.0017	0.0016	0.0202	0.0153	0.1932	0.2113	0.3284	0.4628
324	DAG(16:1/20:2)	Diacylglycerol	Ester	0.635075	0.84	0.92	1.01	0.9	0.98	0.9	0.89		0.093	0.0714	0.4273	0.21	0.9513	0.3899	0.3215	0.1595	0.8509	0.3513	0.3459	0.3103	0.272	0.4236
1357	TAG54:3-FA18:2	Triacylglycerol	Ester	0.634911	0.71	0.61	0.61	0.63	0.69	0.81	0.89		0.0007	0.0015	2.0318e-06	6.0103e-06	9.5248e-07	3.0101e-06	3.6713e-06	8.0492e-06	0.0003	0.0004	0.0378	0.064	0.2478	0.4048
176	alpha-CEHC	Cofactors and Vitamins	Tocopherol Metabolism	0.634903	0.79	0.87	0.84	0.86	0.8	1.02	1.2		0.1731	0.1156	0.4011	0.2001	0.3211	0.1644	0.3577	0.1738	0.1983	0.1107	0.9149	0.5785	0.2862	0.4322
606	N6,N6,N6-trimethyllysine	Amino Acid	Lysine Metabolism	0.631889	0.87	0.88	0.79	0.76	1.13	1.13	0.98		0.0797	0.0635	0.1033	0.0628	0.0026	0.0025	0.0005	0.0006	0.1218	0.0731	0.115	0.1447	0.7884	0.6606
1167	TAG50:1-FA14:0	Triacylglycerol	Ester	0.630961	0.58	0.44	0.42	0.39	0.41	0.63	0.75		0.002	0.0036	5.4857e-06	1.4373e-05	1.3354e-06	3.9639e-06	8.0841e-08	3.6483e-07	4.67e-07	2.1602e-06	0.0079	0.0208	0.0945	0.3029
1376	TAG54:5-FA18:0	Triacylglycerol	Ester	0.630408	0.69	0.58	0.57	0.54	0.61	0.71	0.86		0.0023	0.0041	1.6787e-05	3.7941e-05	7.7828e-06	1.831e-05	8.1254e-07	2.3366e-06	5.5099e-05	0.0001	0.005	0.0156	0.2116	0.3796
557	LPC(22:4)	Lysophosphatidylcholine	Ester	0.629761	0.77	0.68	0.72	0.74	0.66	0.92	1		0.012	0.0151	0.0002	0.0004	0.0014	0.0015	0.0034	0.003	6.3095e-05	0.0001	0.4314	0.3609	0.9905	0.7119
468	HCER(18:0)	Hexosylceramides	HCER	0.629054	1.12	1	1	0.97	0.92	0.94	0.99		0.0133	0.0163	0.9872	0.4007	0.9212	0.3812	0.498	0.2276	0.085	0.0537	0.2095	0.2222	0.8082	0.6663
63	3-(3-hydroxyphenyl)propionate	Xenobiotics	Benzoate Metabolism	0.627532	0.64	0.62	0.56	0.58	0.73	1.41	1.46		0.1019	0.0762	0.0838	0.0526	0.0316	0.0222	0.0443	0.0285	0.2454	0.1308	0.2015	0.2164	0.1604	0.3442
865	PE(O-18:0/18:3)	Phosphatidylethanolamine	Ether	0.625346	0.91	0.91	0.91	0.91	0.91	0.95	0.95		0.0098	0.0127	0.0111	0.0089	0.0098	0.0079	0.0098	0.0075	0.0098	0.008	0.185	0.205	0.17	0.3459
744	PC(18:0/22:5)	Phosphatidylcholine	Ester	0.62451	1.11	1	1.04	1.05	1.01	0.92	0.95		0.0429	0.0395	0.9523	0.3949	0.4384	0.2136	0.3453	0.1692	0.795	0.3339	0.1091	0.1388	0.3289	0.4628
1113	TAG48:1-FA18:0	Triacylglycerol	Ester	0.622467	0.45	0.35	0.34	0.34	0.34	0.69	0.74		0.0003	0.0006	2.2788e-06	6.5301e-06	1.138e-06	3.4921e-06	7.8763e-07	2.2913e-06	8.4842e-07	3.5775e-06	0.0876	0.1192	0.174	0.3459
436	gluconate	Xenobiotics	Food Component/Plant	0.621751	1.4	1.54	1.31	1.38	1.45	1.22	1.69		0.0959	0.073	0.035	0.0242	0.1873	0.1045	0.1124	0.0652	0.0679	0.0445	0.3201	0.296	0.0097	0.2546
870	PE(O-18:0/22:4)	Phosphatidylethanolamine	Ether	0.620797	1.14	1.02	0.98	1.01	0.99	1	0.97		0.0705	0.0582	0.7405	0.3283	0.7788	0.3354	0.8693	0.3574	0.8837	0.3602	0.9491	0.5873	0.6658	0.6225
914	PE(P-18:1/22:4)	Phosphatidylethanolamine	Plasmalogen	0.61918	1.17	0.91	0.98	0.94	0.87	0.95	0.93		0.0247	0.0254	0.1932	0.107	0.7669	0.3325	0.3632	0.1756	0.0441	0.0303	0.4381	0.3642	0.3218	0.4593
970	pro-hydroxy-pro	Amino Acid	Urea cycle; Arginine and Proline Metabolism	0.617759	0.86	0.85	0.78	0.85	0.97	0.94	0.89		0.0581	0.0499	0.0478	0.0319	0.0023	0.0023	0.055	0.0346	0.6876	0.298	0.4374	0.364	0.1505	0.3402
1000	SM(18:1)	Sphingomyelin	Sphingomyelin	0.617339	1.1	1	0.99	0.97	0.95	1	1.04		0.0163	0.0188	0.9758	0.4007	0.7865	0.3383	0.4297	0.2011	0.2223	0.1208	0.9453	0.5873	0.3077	0.4494
428	gamma-glutamylmethionine	Peptide	Gamma-glutamyl Amino Acid	0.616556	0.79	0.67	0.39	0.62	0.86	1.01	1.11		0.1566	0.1068	0.0138	0.0108	6.6712e-09	3.3632e-08	0.0034	0.003	0.3461	0.1736	0.9624	0.5922	0.5322	0.5674
1051	TAG44:2-FA14:0	Triacylglycerol	Ester	0.61534	0.45	0.37	0.36	0.31	0.35	0.69	0.84		0.0068	0.0095	0.0009	0.001	0.0007	0.0009	7.3226e-05	0.0001	0.0004	0.0005	0.207	0.2203	0.5664	0.5849
35	2-aminophenol sulfate	Xenobiotics	Chemical	0.613558	0.72	0.69	0.62	0.61	0.49	0.75	0.73		0.2615	0.1599	0.2037	0.112	0.0976	0.0594	0.0929	0.0553	0.014	0.0111	0.3177	0.2947	0.2705	0.423
1002	SM(20:1)	Sphingomyelin	Sphingomyelin	0.609966	1.09	0.99	1	0.96	0.96	0.97	0.99		0.0081	0.011	0.7775	0.3402	0.9976	0.3983	0.2351	0.1235	0.1866	0.1049	0.3937	0.3386	0.8311	0.6717
61	2-oxoarginine*	Amino Acid	Urea cycle; Arginine and Proline Metabolism	0.609221	1.3	1.33	1.39	1.74	2.79	0.91	0.78		0.1171	0.0856	0.0968	0.0593	0.0525	0.0344	0.0011	0.0011	2.514e-09	1.9726e-08	0.5693	0.4287	0.1533	0.3405
696	PC(15:0/20:3)	Phosphatidylcholine	Ester	0.609021	1.13	0.99	0.99	1	1.05	1	0.91		0.293	0.1736	0.9118	0.3836	0.9187	0.3804	0.9686	0.3841	0.6961	0.3013	0.9961	0.5932	0.4171	0.5159
139	5alpha-pregnan-3(alpha or beta),20beta-diol disulfate	Lipid	Progestin Steroids	0.608891	2.72	1.7	1.81	1.5	1.71	1.37	1.13		6.3074e-05	0.0002	0.0345	0.024	0.0169	0.0127	0.1027	0.0605	0.0308	0.0221	0.2027	0.2174	0.6124	0.6031
682	PC(14:0/18:1)	Phosphatidylcholine	Ester	0.608496	1.15	1.03	1.03	0.96	0.9	0.86	0.97		0.0857	0.0667	0.6804	0.3063	0.7154	0.3152	0.586	0.2582	0.1976	0.1103	0.0642	0.0958	0.7479	0.6477
72	3-aminoisobutyrate	Nucleotide	Pyrimidine Metabolism, Thymine containing	0.608293	1.17	1.22	1.2	1.25	1.23	1.32	1.06		0.0255	0.0261	0.0049	0.0044	0.0072	0.0061	0.0012	0.0012	0.0027	0.0026	7.0188e-05	0.0011	0.4043	0.5057
1174	TAG50:2-FA14:1	Triacylglycerol	Ester	0.608157	0.62	0.54	0.6	0.64	0.65	0.67	0.74		0.001	0.002	3.7885e-05	7.3248e-05	0.0006	0.0008	0.0027	0.0024	0.0041	0.0039	0.0065	0.0186	0.0374	0.2669
57	2-oleoylglycerol (18:1)	Lipid	Monoacylglycerol	0.607157	0.77	0.66	0.82	0.92	0.83	0.8	1		0.1874	0.1232	0.0423	0.0285	0.3216	0.1644	0.6685	0.2882	0.3436	0.1726	0.2533	0.2526	0.9861	0.7119
297	DAG(14:0/16:0)	Diacylglycerol	Ester	0.603364	0.62	0.53	0.54	0.52	0.53	0.59	0.63		0.0051	0.0075	0.0002	0.0003	0.0003	0.0003	0.0001	0.0001	0.0002	0.0003	0.0019	0.0081	0.0063	0.2235
255	CER(22:0)	Ceramides	CER	0.60286	1.17	1.09	1.1	1.15	1.07	0.99	0.94		0.0016	0.003	0.0947	0.0583	0.0499	0.0328	0.0047	0.0039	0.1532	0.0887	0.8189	0.5411	0.2008	0.3689
1240	TAG52:0-FA16:0	Triacylglycerol	Ester	0.602702	0.63	0.52	0.51	0.54	0.61	0.73	0.72		0.0008	0.0017	4.204e-06	1.1338e-05	1.4034e-06	4.0979e-06	1.0219e-05	1.9683e-05	0.0005	0.0006	0.0228	0.044	0.017	0.2669
1004	SM(22:1)	Sphingomyelin	Sphingomyelin	0.601569	1.07	0.97	0.96	0.93	0.92	0.94	0.97		0.0359	0.0342	0.2679	0.1422	0.2471	0.1329	0.0315	0.0213	0.0081	0.0069	0.0454	0.074	0.3408	0.4702
886	PE(P-16:0/22:5)	Phosphatidylethanolamine	Plasmalogen	0.601335	1.14	0.92	0.9	0.83	0.84	1.06	1.06		0.0692	0.0574	0.2371	0.1283	0.1631	0.0923	0.0137	0.0102	0.0168	0.0129	0.4608	0.3751	0.4423	0.5278
435	gentisate	Amino Acid	Tyrosine Metabolism	0.59909	0.66	0.63	0.59	0.65	0.64	1.25	1.14		0.0649	0.0548	0.0421	0.0285	0.0161	0.0122	0.0545	0.0343	0.0411	0.0285	0.3169	0.2945	0.5621	0.5823
1311	TAG53:1-FA18:0	Triacylglycerol	Ester	0.598391	0.65	0.5	0.49	0.51	0.56	0.69	0.78		0.0027	0.0046	2.5367e-06	7.2049e-06	1.2175e-06	3.6575e-06	3.717e-06	8.1206e-06	6.1132e-05	0.0001	0.0118	0.0275	0.0896	0.3011
516	isovalerylglycine	Amino Acid	Leucine, Isoleucine and Valine Metabolism	0.597242	1.23	0.74	0.58	0.91	1.61	0.69	0.83		0.1736	0.1158	0.0569	0.0374	0.0004	0.0006	0.5326	0.2407	0.0022	0.0022	0.016	0.0343	0.2407	0.3967
26	2,3-dihydroxypyridine	Xenobiotics	Food Component/Plant	0.594291	0.79	0.75	0.69	0.71	0.63	0.96	0.89		0.1514	0.104	0.088	0.0548	0.0266	0.019	0.0415	0.027	0.005	0.0046	0.7977	0.5334	0.4687	0.5409
723	PC(17:0/18:3)	Phosphatidylcholine	Ester	0.593442	0.91	0.91	0.91	1.06	0.91	0.93	0.93		0.0809	0.0641	0.0954	0.0586	0.0809	0.0503	0.3302	0.1632	0.0809	0.0516	0.1736	0.1965	0.1836	0.356
473	HCER(22:1)	Hexosylceramides	HCER	0.591179	1.1	1	0.98	0.92	0.93	0.96	0.96		0.0164	0.0188	0.9873	0.4007	0.5417	0.2532	0.0328	0.022	0.0648	0.0426	0.2947	0.2811	0.3587	0.4808
293	DAG(12:0/18:0)	Diacylglycerol	Ester	0.590948	0.85	0.9	0.88	0.82	0.79	1.08	0.93		0.1744	0.1162	0.375	0.1888	0.3115	0.1607	0.1133	0.0656	0.0524	0.0355	0.5251	0.4059	0.5675	0.5849
782	PE(14:0/20:4)	Phosphatidylethanolamine	Ester	0.59061	0.91	0.93	0.88	0.91	0.92	0.99	1.01		0.0397	0.0371	0.0858	0.0536	0.0029	0.0028	0.0353	0.0233	0.0592	0.0393	0.8061	0.5368	0.8662	0.6801
558	LPC(22:5)	Lysophosphatidylcholine	Ester	0.589874	0.83	0.7	0.84	0.82	0.66	1.08	1.1		0.0334	0.0323	0.0001	0.0002	0.0471	0.0314	0.0269	0.0185	5.299e-06	1.6758e-05	0.3824	0.3324	0.2745	0.4258
990	salicylate	Xenobiotics	Drug	0.589682	0.59	0.52	0.58	0.76	0.73	1.63	0.83		0.0195	0.0214	0.0044	0.004	0.0163	0.0123	0.2405	0.1255	0.1744	0.0991	0.0337	0.0586	0.4049	0.5058
1447	TAG56:4-FA18:1	Triacylglycerol	Ester	0.588228	0.79	0.69	0.72	0.71	0.76	0.91	0.92		0.0153	0.0179	0.0002	0.0003	0.0008	0.0009	0.0006	0.0007	0.0055	0.0049	0.3483	0.3115	0.4022	0.5053
351	DCER(20:1)	Dihydroceramides	DCER	0.58578	0.88	0.87	0.92	0.94	0.95	0.96	0.96		0.0791	0.0633	0.0615	0.0399	0.2784	0.1465	0.3611	0.1753	0.5021	0.234	0.5591	0.4242	0.5356	0.5683
1103	TAG47:2-FA18:1	Triacylglycerol	Ester	0.585436	0.63	0.51	0.49	0.47	0.49	0.61	0.73		0.0081	0.011	0.0001	0.0002	4.4588e-05	8.0463e-05	1.381e-05	2.5413e-05	4.6349e-05	9.1967e-05	0.004	0.0139	0.075	0.2868
815	PE(18:0/18:3)	Phosphatidylethanolamine	Ester	0.585002	0.76	0.65	0.71	0.82	0.84	0.87	0.79		0.005	0.0074	2.0196e-05	4.3797e-05	0.0005	0.0006	0.0403	0.0263	0.0816	0.0519	0.1718	0.195	0.0147	0.2669
1310	TAG53:1-FA17:0	Triacylglycerol	Ester	0.58385	0.67	0.54	0.54	0.57	0.59	0.72	0.77		0.0019	0.0034	5.0053e-06	1.3222e-05	2.186e-06	5.8839e-06	2.1823e-05	3.7169e-05	6.919e-05	0.0001	0.0109	0.0258	0.0431	0.2683
180	alpha-hydroxyisovalerate	Amino Acid	Leucine, Isoleucine and Valine Metabolism	0.582016	1.15	1.23	1.26	1.35	1.25	1.42	1.15		0.0273	0.0273	0.0012	0.0013	0.0004	0.0005	2.4447e-06	5.8134e-06	0.0005	0.0007	5.7785e-08	4.9706e-06	0.0246	0.2669
663	oleoylcholine	Lipid	Fatty Acid Metabolism (Acyl Choline)	0.580923	0.88	0.97	1.01	1.02	1.44	1.19	1.08		0.3062	0.18	0.7964	0.3454	0.9658	0.394	0.8486	0.3502	0.0028	0.0027	0.1616	0.1863	0.5202	0.5625
1234	TAG51:4-FA18:1	Triacylglycerol	Ester	0.580828	0.88	0.85	0.82	0.77	0.81	0.8	0.91		0.0034	0.0054	0.0002	0.0003	1.035e-05	2.315e-05	5.3578e-09	3.6007e-08	3.3313e-06	1.1222e-05	9.2596e-07	4.3807e-05	0.0374	0.2669
336	DAG(18:1/20:4)	Diacylglycerol	Ester	0.579721	1.44	1.21	1.12	1.03	1.05	0.9	0.87		3.7377e-05	0.0001	0.033	0.0231	0.2101	0.1156	0.7002	0.2994	0.593	0.2656	0.2215	0.2303	0.1087	0.309
941	PI(16:0/22:4)	PI	Ester	0.579189	1.2	1.01	1.15	1.07	1.16	1.09	1.02		0.0591	0.0506	0.8992	0.3795	0.1362	0.0791	0.4778	0.2196	0.1145	0.0695	0.3575	0.317	0.818	0.6663
1366	TAG54:4-FA18:2	Triacylglycerol	Ester	0.577132	0.76	0.69	0.69	0.68	0.73	0.78	0.91		0.0106	0.0135	0.0007	0.0009	0.0008	0.0009	0.0004	0.0005	0.0034	0.0032	0.0241	0.0457	0.3734	0.4901
184	andro steroid monosulfate C19H28O6S (1)*	Lipid	Androgenic Steroids	0.576842	1.21	1.29	1.21	1.01	0.96	0.8	1.05		0.2587	0.1584	0.1354	0.0789	0.2544	0.1359	0.9676	0.3841	0.7977	0.3347	0.1756	0.1978	0.7702	0.657
738	PC(18:0/20:0)	Phosphatidylcholine	Ester	0.575576	1.12	0.95	0.88	0.92	0.87	0.83	0.91		0.0491	0.0439	0.3441	0.1753	0.0235	0.017	0.1456	0.0821	0.0148	0.0116	0.0009	0.0051	0.1113	0.312
1571	Total HCER	Sphingolipids	Hexosylceramide	0.574821	1.11	1	1	0.97	0.95	0.95	0.98		0.006	0.0086	0.9179	0.3849	0.8996	0.3762	0.4336	0.2028	0.1644	0.0941	0.1695	0.1935	0.5006	0.5561
160	acesulfame	Xenobiotics	Food Component/Plant	0.572436	0.67	0.47	0.47	0.45	0.31	0.81	1.24		0.4752	0.2526	0.1829	0.102	0.1804	0.1013	0.1575	0.0877	0.0371	0.026	0.7134	0.4982	0.7061	0.6326
716	PC(16:0/22:4)	Phosphatidylcholine	Ester	0.57047	1.13	1.02	1.04	1.01	1.02	1.01	0.97		0.0285	0.0284	0.7537	0.3327	0.4994	0.2378	0.8454	0.3492	0.7807	0.329	0.8929	0.5698	0.608	0.6013
724	PC(17:0/20:3)	Phosphatidylcholine	Ester	0.569435	1.14	0.97	1.05	1.11	1.12	1.02	1.02		0.0927	0.0712	0.6791	0.3059	0.4828	0.2315	0.1775	0.0978	0.129	0.0768	0.7616	0.5177	0.768	0.6559
90	3-indoxyl sulfate	Amino Acid	Tryptophan Metabolism	0.569209	0.8	0.65	0.63	0.73	0.87	1.01	0.94		0.0502	0.0447	0.0002	0.0003	4.3433e-05	7.8602e-05	0.0066	0.0053	0.2038	0.113	0.934	0.5849	0.6063	0.6003
1040	TAG44:0-FA12:0	Triacylglycerol	Ester	0.568991	0.49	0.41	0.43	0.46	0.43	0.74	0.82		0.0067	0.0094	0.001	0.0011	0.0015	0.0016	0.0034	0.003	0.0012	0.0013	0.2572	0.2557	0.4474	0.5292
126	4-vinylphenol sulfate	Xenobiotics	Benzoate Metabolism	0.56887	0.71	0.64	0.61	0.85	0.88	1.24	1.08		0.126	0.0902	0.0554	0.0365	0.0311	0.0219	0.4843	0.2221	0.5673	0.2563	0.3441	0.3103	0.7449	0.6462
760	PC(18:2/18:3)	Phosphatidylcholine	Ester	0.568079	0.87	0.82	0.79	0.68	0.67	0.76	0.89		0.124	0.0892	0.0257	0.0185	0.0106	0.0085	1.7192e-05	3.0458e-05	8.6177e-06	2.3954e-05	0.0025	0.0101	0.1908	0.3593
613	N-acetylalanine	Amino Acid	Alanine and Aspartate Metabolism	0.567751	1.04	1.09	1.09	1.17	1.22	1.11	1.08		0.2208	0.1396	0.0099	0.0081	0.0088	0.0072	9.1285e-07	2.5538e-06	7.2851e-10	6.1859e-09	0.0011	0.006	0.0191	0.2669
305	DAG(14:1/16:0)	Diacylglycerol	Ester	0.567195	0.63	0.64	0.72	0.73	0.69	0.68	0.67		0.0015	0.0028	0.0024	0.0024	0.0247	0.0178	0.0341	0.0227	0.0115	0.0094	0.0074	0.0199	0.0055	0.2089
1099	TAG47:1-FA18:1	Triacylglycerol	Ester	0.566831	0.6	0.46	0.43	0.4	0.39	0.58	0.78		0.012	0.0151	0.0002	0.0003	4.8901e-05	8.6527e-05	8.0537e-06	1.6011e-05	5.0074e-06	1.5999e-05	0.0075	0.0202	0.2123	0.3797
1042	TAG44:0-FA16:0	Triacylglycerol	Ester	0.566522	0.39	0.3	0.33	0.35	0.32	0.66	0.77		0.0033	0.0053	0.0003	0.0004	0.0005	0.0007	0.0009	0.001	0.0003	0.0005	0.1977	0.214	0.4029	0.5053
194	arabonate/xylonate	Carbohydrate	Pentose Metabolism	0.564097	1.08	1.17	1.12	1.06	1.09	1.12	1.08		0.2562	0.1574	0.0185	0.014	0.0985	0.0598	0.4127	0.1948	0.2042	0.113	0.0808	0.1135	0.261	0.4144
1087	TAG46:3-FA18:2	Triacylglycerol	Ester	0.563158	0.53	0.4	0.41	0.36	0.34	0.55	0.77		0.002	0.0036	1.3401e-05	3.151e-05	1.687e-05	3.4127e-05	8.2896e-07	2.3728e-06	1.7783e-07	9.1646e-07	0.004	0.0139	0.1941	0.3625
951	PI(18:0/20:4)	PI	Ester	0.562141	1.1	1.06	1.06	1.14	1.15	0.9	0.98		0.0308	0.0304	0.2013	0.1109	0.1618	0.0917	0.004	0.0034	0.0013	0.0014	0.0179	0.0371	0.5952	0.5978
145	5-hydroxyindole sulfate	Amino Acid	Tryptophan Metabolism	0.561672	0.73	0.76	0.83	0.86	1.04	1.05	1.18		0.1173	0.0856	0.1732	0.0975	0.3501	0.1768	0.4445	0.2069	0.8589	0.3536	0.8054	0.5368	0.4111	0.5113
1459	TAG56:5-FA20:2	Triacylglycerol	Ester	0.561336	0.84	0.76	0.76	0.71	0.78	0.85	0.95		0.0793	0.0633	0.0072	0.0062	0.0063	0.0054	0.001	0.001	0.0148	0.0116	0.1187	0.1484	0.6511	0.62
509	isoeugenol sulfate	Xenobiotics	Food Component/Plant	0.558325	0.84	0.83	0.77	0.88	0.84	1.01	1.18		0.3921	0.2181	0.3871	0.194	0.2137	0.1174	0.5376	0.2426	0.3857	0.1892	0.9467	0.5873	0.4338	0.5228
1372	TAG54:4-FA22:1	Triacylglycerol	Ester	0.557596	0.74	0.7	0.74	0.65	0.73	0.75	0.86		0.0052	0.0077	0.001	0.0012	0.0047	0.0043	9.3545e-05	0.0001	0.0035	0.0033	0.0067	0.0186	0.1721	0.3459
752	PC(18:1/20:3)	Phosphatidylcholine	Ester	0.557188	1.1	1.01	1.04	1.02	1.02	0.89	0.9		0.0879	0.0683	0.8447	0.3617	0.4771	0.2289	0.7968	0.3347	0.7241	0.3117	0.0447	0.073	0.0862	0.3011
1384	TAG54:5-FA22:1	Triacylglycerol	Ester	0.557091	0.76	0.68	0.68	0.61	0.66	0.7	0.89		0.0233	0.0245	0.0014	0.0015	0.0013	0.0014	3.2788e-05	5.3348e-05	0.0005	0.0006	0.0031	0.0114	0.3259	0.4625
70	3,7-dimethylurate	Xenobiotics	Xanthine Metabolism	0.556844	0.69	0.72	0.58	0.5	0.49	1.25	1.45		0.2011	0.13	0.2613	0.1391	0.0565	0.0367	0.016	0.0116	0.014	0.0111	0.4283	0.3592	0.196	0.3654
1058	TAG45:0-FA15:0	Triacylglycerol	Ester	0.555125	0.35	0.3	0.3	0.34	0.36	0.53	0.67		0.0015	0.0029	0.0004	0.0006	0.0004	0.0005	0.0011	0.0011	0.0025	0.0025	0.0534	0.083	0.2357	0.3923
743	PC(18:0/22:4)	Phosphatidylcholine	Ester	0.554373	1.14	1	1.02	1.07	1.01	0.96	0.97		0.0249	0.0256	0.9792	0.4007	0.6815	0.3038	0.2488	0.1293	0.798	0.3347	0.4254	0.3577	0.5815	0.5901
1379	TAG54:5-FA18:3	Triacylglycerol	Ester	0.553913	0.72	0.64	0.63	0.54	0.58	0.65	0.83		0.0069	0.0096	0.0003	0.0004	0.0001	0.0002	4.7405e-07	1.5426e-06	1.0185e-05	2.7095e-05	0.0004	0.0032	0.1303	0.3296
1044	TAG44:1-FA12:0	Triacylglycerol	Ester	0.551777	0.47	0.34	0.36	0.33	0.3	0.63	0.8		0.02	0.0218	0.0013	0.0014	0.0018	0.0019	0.0008	0.0008	0.0002	0.0003	0.1602	0.1853	0.4924	0.5535
1045	TAG44:1-FA14:0	Triacylglycerol	Ester	0.551071	0.45	0.31	0.34	0.3	0.26	0.61	0.76		0.0151	0.0176	0.0004	0.0005	0.001	0.0012	0.0003	0.0003	4.7643e-05	9.3751e-05	0.1398	0.1682	0.4044	0.5057
572	LPE(20:2)	Lysophosphatidylethanolamine	Ester	0.549572	0.91	0.87	0.9	0.86	0.65	0.97	1.07		0.2692	0.163	0.1187	0.0701	0.2358	0.1278	0.1056	0.0618	1.6292e-06	6.0836e-06	0.7614	0.5177	0.4566	0.5323
443	glutarylcarnitine (C5-DC)	Amino Acid	Lysine Metabolism	0.548023	1.1	1.23	1.17	1.07	1.1	1.17	1.13		0.1478	0.102	0.0019	0.0019	0.0142	0.0109	0.2894	0.1467	0.1371	0.0811	0.0157	0.0339	0.0635	0.2842
1457	TAG56:5-FA18:2	Triacylglycerol	Ester	0.545418	0.79	0.7	0.69	0.66	0.73	0.84	0.92		0.0246	0.0254	0.0007	0.0008	0.0004	0.0005	6.2946e-05	9.4233e-05	0.0025	0.0025	0.0889	0.1201	0.3955	0.5023
915	PE(P-18:1/22:5)	Phosphatidylethanolamine	Plasmalogen	0.544196	1.09	0.91	0.92	0.85	0.86	1.02	1.04		0.1963	0.1278	0.1615	0.0918	0.1994	0.1103	0.0202	0.0143	0.028	0.0205	0.8228	0.5419	0.5352	0.5683
1131	TAG48:4-FA12:0	Triacylglycerol	Ester	0.542527	0.5	0.36	0.34	0.27	0.29	0.56	0.81		0.0012	0.0023	2.0728e-06	6.1032e-06	3.8497e-07	1.3313e-06	1.1174e-09	9.2118e-09	5.1906e-09	3.9237e-08	0.0065	0.0186	0.3025	0.4478
1398	TAG54:7-FA18:1	Triacylglycerol	Ester	0.542184	0.7	0.59	0.57	0.49	0.53	0.57	0.81		0.0126	0.0156	0.0002	0.0003	6.6604e-05	0.0001	6.9463e-07	2.0648e-06	9.2539e-06	2.5048e-05	8.9618e-05	0.0013	0.1371	0.332
694	PC(15:0/18:1)	Phosphatidylcholine	Ester	0.540117	1.13	0.95	1.05	1.02	0.98	0.98	0.98		0.0743	0.0605	0.4692	0.2265	0.5085	0.2409	0.7228	0.308	0.7107	0.3065	0.7763	0.523	0.73	0.6395
1047	TAG44:1-FA16:0	Triacylglycerol	Ester	0.54004	0.44	0.35	0.37	0.37	0.35	0.52	0.7		0.0035	0.0056	0.0002	0.0003	0.0004	0.0005	0.0005	0.0005	0.0002	0.0003	0.0196	0.0399	0.2076	0.3753
298	DAG(14:0/16:1)	Diacylglycerol	Ester	0.539424	0.7	0.59	0.54	0.48	0.53	0.49	0.5		0.1451	0.1007	0.0344	0.0239	0.0113	0.009	0.0028	0.0026	0.0089	0.0074	0.0034	0.0122	0.0052	0.2089
574	LPE(20:4)	Lysophosphatidylethanolamine	Ester	0.538585	0.88	0.82	0.94	0.93	0.68	1	1.03		0.0263	0.0266	0.0008	0.0009	0.3172	0.1627	0.2038	0.1094	1.9084e-10	1.8198e-09	0.9879	0.5932	0.665	0.6225
1365	TAG54:4-FA18:1	Triacylglycerol	Ester	0.538328	0.77	0.72	0.73	0.69	0.74	0.79	0.91		0.0188	0.0209	0.0028	0.0027	0.004	0.0037	0.001	0.001	0.0074	0.0063	0.0349	0.0601	0.402	0.5053
91	3-methoxycatechol sulfate (1)	Xenobiotics	Benzoate Metabolism	0.53807	0.63	0.57	0.48	0.45	0.38	1.38	1.52		0.1811	0.1195	0.1113	0.0667	0.0332	0.0231	0.0213	0.0149	0.0049	0.0045	0.352	0.3132	0.2218	0.3836
713	PC(16:0/20:3)	Phosphatidylcholine	Ester	0.536829	1.1	0.99	1	1	1.02	0.95	0.9		0.0892	0.0689	0.837	0.3591	0.9487	0.3893	0.9474	0.3784	0.7499	0.3197	0.3218	0.296	0.0615	0.2842
93	3-methoxytyrosine	Amino Acid	Tyrosine Metabolism	0.536432	0.92	0.96	0.87	0.73	0.8	0.76	0.9		0.25	0.1543	0.6021	0.2769	0.0703	0.0442	5.2254e-05	8.0168e-05	0.0033	0.0032	0.0004	0.0034	0.1745	0.3459
1567	Total CER	Sphingolipids	Ceramide	0.536095	1.13	1.06	1.07	1.08	1.03	0.98	0.96		0.0039	0.0061	0.1771	0.0993	0.1378	0.0799	0.0919	0.0548	0.5566	0.2533	0.7173	0.4988	0.3377	0.4676
1364	TAG54:4-FA18:0	Triacylglycerol	Ester	0.53509	0.74	0.6	0.59	0.61	0.67	0.77	0.9		0.0055	0.008	6.8428e-06	1.757e-05	1.8363e-06	5.1387e-06	8.6002e-06	1.6934e-05	0.0004	0.0005	0.0161	0.0344	0.3554	0.4788
330	DAG(18:0/22:6)	Diacylglycerol	Ester	0.533087	0.8	0.76	0.78	0.79	0.88	0.74	0.65		0.2655	0.1615	0.1759	0.0987	0.1944	0.1077	0.2282	0.1205	0.4957	0.2314	0.1265	0.156	0.0258	0.2669
1069	TAG46:1-FA14:1	Triacylglycerol	Ester	0.532902	0.67	0.64	0.76	0.89	1.1	0.7	0.73		0.0002	0.0005	3.6066e-05	7.0856e-05	0.0102	0.0082	0.2625	0.1346	0.3932	0.1921	0.0008	0.005	0.0031	0.1995
345	daidzein sulfate (2)	Xenobiotics	Food Component/Plant	0.530548	0.86	0.85	0.82	0.82	0.71	1.06	1.18		0.5307	0.2737	0.5213	0.2469	0.4188	0.2056	0.4226	0.1988	0.1521	0.0881	0.8181	0.5409	0.4923	0.5535
1554	tauroursodeoxycholate	Lipid	Secondary Bile Acid Metabolism	0.530006	0.65	0.74	0.66	1.41	0.97	0.74	0.56		0.096	0.073	0.2475	0.1328	0.1094	0.0656	0.1751	0.0967	0.914	0.3697	0.2313	0.2369	0.0255	0.2669
1128	TAG48:3-FA18:1	Triacylglycerol	Ester	0.5293	0.53	0.41	0.41	0.35	0.35	0.63	0.8		0.0012	0.0023	7.5536e-06	1.8793e-05	8.0026e-06	1.875e-05	1.6895e-07	6.6535e-07	9.9178e-08	5.3926e-07	0.0199	0.0402	0.2643	0.4174
186	androstenediol (3alpha, 17alpha) monosulfate (3)	Lipid	Androgenic Steroids	0.528701	1.2	1.2	1.17	1.06	0.95	1.09	1.04		0.0186	0.0207	0.0173	0.0132	0.0408	0.0277	0.4196	0.1976	0.5311	0.2432	0.2687	0.263	0.5958	0.5978
705	PC(16:0/16:1)	Phosphatidylcholine	Ester	0.528343	1.2	1.08	1.11	1.16	1.11	0.97	0.91		0.0684	0.057	0.442	0.2154	0.2771	0.1462	0.1222	0.07	0.2677	0.1395	0.7181	0.4988	0.3083	0.4494
1215	TAG51:1-FA18:0	Triacylglycerol	Ester	0.5262	0.65	0.51	0.51	0.5	0.53	0.66	0.77		0.0066	0.0094	3.1062e-05	6.27e-05	2.3195e-05	4.5196e-05	1.1237e-05	2.1182e-05	7.1693e-05	0.0001	0.0076	0.0202	0.0989	0.303
924	phenylacetylcarnitine	Peptide	Acetylated Peptides	0.52595	1.23	0.84	1.21	1.37	1.81	1.12	1.02		0.2933	0.1736	0.3639	0.184	0.3216	0.1644	0.1051	0.0616	0.0024	0.0025	0.551	0.4195	0.9118	0.6958
573	LPE(20:3)	Lysophosphatidylethanolamine	Ester	0.525818	0.86	0.82	0.93	0.9	0.67	0.92	0.94		0.0409	0.0379	0.007	0.0059	0.3168	0.1626	0.1299	0.0739	4.5198e-08	2.72e-07	0.2386	0.2425	0.3959	0.5023
214	caffeine	Xenobiotics	Xanthine Metabolism	0.525757	0.55	0.63	0.6	0.55	0.41	0.77	1.69		0.0608	0.0518	0.1508	0.0864	0.1026	0.0619	0.0575	0.0359	0.005	0.0045	0.416	0.3527	0.0969	0.3029
304	DAG(14:0/22:6)	Diacylglycerol	Ester	0.524841	0.92	0.73	0.7	0.64	0.63	0.68	0.59		0.6422	0.3163	0.1039	0.063	0.063	0.0404	0.0172	0.0124	0.0133	0.0106	0.0418	0.0689	0.0052	0.2089
1450	TAG56:4-FA20:2	Triacylglycerol	Ester	0.5221	0.81	0.72	0.72	0.72	0.77	0.86	0.95		0.0366	0.0347	0.0011	0.0012	0.001	0.0011	0.0007	0.0008	0.0082	0.0069	0.1175	0.1475	0.5991	0.5978
1142	TAG49:0-FA15:0	Triacylglycerol	Ester	0.520828	0.64	0.52	0.54	0.52	0.53	0.63	0.72		0.0157	0.0183	0.0004	0.0005	0.0007	0.0008	0.0004	0.0005	0.0005	0.0006	0.0116	0.0272	0.0734	0.2868
1104	TAG47:2-FA18:2	Triacylglycerol	Ester	0.519967	0.6	0.48	0.48	0.4	0.42	0.59	0.78		0.0047	0.007	5.8125e-05	0.0001	3.704e-05	6.763e-05	3.0679e-07	1.0716e-06	1.6828e-06	6.1722e-06	0.0027	0.0106	0.1632	0.3451
1444	TAG56:3-FA20:2	Triacylglycerol	Ester	0.517688	0.8	0.7	0.69	0.69	0.79	0.94	0.89		0.0209	0.0225	0.0002	0.0003	0.0001	0.0002	9.8207e-05	0.0001	0.0116	0.0094	0.4937	0.3939	0.2256	0.3847
1136	TAG48:4-FA18:1	Triacylglycerol	Ester	0.515155	0.6	0.51	0.59	0.55	0.52	0.66	0.81		0.0033	0.0054	0.0001	0.0002	0.0021	0.0022	0.0007	0.0007	0.0002	0.0003	0.0164	0.0351	0.2263	0.3847
587	methionine	Amino Acid	Methionine, Cysteine, SAM and Taurine Metabolism	0.514719	0.95	0.83	0.71	0.7	0.86	1.07	1.03		0.4338	0.2348	0.0018	0.0018	1.5256e-08	7.2318e-08	5.4833e-09	3.6454e-08	0.0126	0.0102	0.2333	0.2384	0.6714	0.6238
880	PE(P-16:0/20:1)	Phosphatidylethanolamine	Plasmalogen	0.514031	1.08	1.02	1.04	1	1.05	1.08	1.05		0.2436	0.1509	0.7605	0.3341	0.5307	0.2496	0.9835	0.3876	0.4771	0.2249	0.2533	0.2526	0.4817	0.5481
958	PI(18:1/18:2)	PI	Ester	0.51305	0.9	0.85	0.9	0.96	0.92	0.78	0.94		0.1452	0.1007	0.0356	0.0245	0.1564	0.089	0.5982	0.2621	0.277	0.1436	0.0007	0.0045	0.4239	0.517
137	5alpha-androstan-3beta,17beta-diol disulfate	Lipid	Androgenic Steroids	0.508908	1.12	1.07	1.07	0.98	0.94	1.08	0.99		0.2031	0.1307	0.4132	0.2046	0.4156	0.2043	0.8256	0.3433	0.4431	0.2118	0.3799	0.3313	0.9385	0.7014
588	methionine sulfone	Amino Acid	Methionine, Cysteine, SAM and Taurine Metabolism	0.507995	0.79	0.88	0.85	0.99	1.18	1.06	0.99		3.0159e-05	8.7382e-05	0.0171	0.013	0.0042	0.0038	0.9275	0.3724	0.0033	0.0032	0.3102	0.2899	0.7909	0.6611
664	O-methylcatechol sulfate	Xenobiotics	Benzoate Metabolism	0.506434	0.85	0.77	0.69	0.6	0.47	1.11	1.13		0.2374	0.1481	0.0583	0.0381	0.0059	0.0052	0.0001	0.0002	1.7024e-08	1.1725e-07	0.4434	0.3654	0.3514	0.4768
1137	TAG48:4-FA18:2	Triacylglycerol	Ester	0.506006	0.56	0.42	0.42	0.34	0.35	0.6	0.85		0.0026	0.0044	1.2371e-05	2.9631e-05	1.0115e-05	2.2865e-05	5.3994e-08	2.6495e-07	1.0492e-07	5.6551e-07	0.0089	0.0223	0.4024	0.5053
318	DAG(16:1/16:1)	Diacylglycerol	Ester	0.505632	0.8	0.78	0.69	0.63	0.67	0.6	0.71		0.0556	0.0483	0.036	0.0247	0.0011	0.0012	4.9266e-05	7.6387e-05	0.0005	0.0007	1.3602e-05	0.0004	0.003	0.1995
1331	TAG53:5-FA18:2	Triacylglycerol	Ester	0.505028	0.96	0.96	0.98	0.96	0.97	0.97	1.02		0.0387	0.0363	0.0666	0.0427	0.2266	0.1238	0.0379	0.0249	0.077	0.0495	0.1073	0.1375	0.4312	0.5215
1378	TAG54:5-FA18:2	Triacylglycerol	Ester	0.504917	0.78	0.72	0.73	0.66	0.72	0.73	0.95		0.0528	0.0465	0.0088	0.0074	0.0123	0.0096	0.001	0.001	0.0106	0.0086	0.0139	0.0312	0.676	0.6247
1003	SM(22:0)	Sphingomyelin	Sphingomyelin	0.503231	1.06	0.95	0.94	0.9	0.89	0.91	0.96		0.0748	0.0608	0.1139	0.0677	0.063	0.0404	0.0013	0.0013	0.0006	0.0007	0.0088	0.0221	0.2371	0.3926
823	PE(18:0/22:6)	Phosphatidylethanolamine	Ester	0.502867	0.82	0.69	0.73	0.89	0.98	0.96	0.92		0.0017	0.0031	3.2251e-08	1.3186e-07	1.0629e-06	3.3261e-06	0.0666	0.0408	0.755	0.321	0.5035	0.3974	0.1713	0.3459
447	glycerophosphoethanolamine	Lipid	Phospholipid Metabolism	0.502648	1.05	0.88	0.89	1.06	1.06	0.93	1		0.4661	0.2489	0.059	0.0384	0.0658	0.0417	0.3882	0.185	0.365	0.1804	0.2726	0.2662	0.984	0.7119
758	PC(18:2/16:1)	Phosphatidylcholine	Ester	0.499825	1.06	0.98	0.99	0.99	0.92	0.88	0.97		0.2119	0.1352	0.7275	0.3236	0.864	0.3637	0.7908	0.3324	0.0689	0.0451	0.0049	0.0155	0.5438	0.5716
997	SM(14:0)	Sphingomyelin	Sphingomyelin	0.499227	1.07	0.95	0.94	0.9	0.87	0.91	0.96		0.0765	0.0618	0.24	0.1295	0.1526	0.0871	0.0087	0.0068	0.0005	0.0006	0.0246	0.0465	0.292	0.4375
1336	TAG53:6-FA18:3	Triacylglycerol	Ester	0.499196	0.97	0.95	0.97	0.94	0.96	0.95	0.99		0.1244	0.0893	0.017	0.0129	0.1604	0.091	0.0012	0.0012	0.0249	0.0184	0.0115	0.0272	0.6294	0.6082
1377	TAG54:5-FA18:1	Triacylglycerol	Ester	0.498717	0.76	0.69	0.7	0.62	0.69	0.72	0.92		0.0214	0.0228	0.0026	0.0025	0.0028	0.0027	8.1168e-05	0.0001	0.0015	0.0017	0.0062	0.0179	0.4676	0.5407
1140	TAG48:5-FA18:2	Triacylglycerol	Ester	0.495563	0.64	0.55	0.61	0.53	0.52	0.63	0.83		0.0079	0.0108	0.0005	0.0006	0.0032	0.003	0.0002	0.0002	0.0001	0.0002	0.006	0.0173	0.2571	0.4111
1073	TAG46:1-FA18:1	Triacylglycerol	Ester	0.495492	0.54	0.42	0.45	0.45	0.51	0.68	0.75		0.0034	0.0055	4.5288e-05	8.4551e-05	0.0001	0.0002	0.0001	0.0002	0.0014	0.0015	0.0692	0.1004	0.1579	0.3442
157	7-methylxanthine	Xenobiotics	Xanthine Metabolism	0.49454	0.86	0.88	0.88	0.65	0.55	0.89	1.22		0.5004	0.2637	0.5625	0.2622	0.5447	0.254	0.0475	0.0303	0.0067	0.0059	0.5938	0.44	0.37	0.4886
732	PC(18:0/16:1)	Phosphatidylcholine	Ester	0.494213	1.17	1.07	1.02	1.09	0.99	0.93	0.91		0.1223	0.0884	0.504	0.2402	0.8299	0.3519	0.4081	0.1931	0.9166	0.3704	0.4889	0.3914	0.3678	0.4878
1021	succinimide	Xenobiotics	Chemical	0.494055	1.06	1.11	1.21	1.25	1.33	1.17	1.06		0.6057	0.3034	0.4021	0.2004	0.1171	0.0695	0.0583	0.0363	0.0167	0.0129	0.1858	0.2056	0.6188	0.6037
946	PI(18:0/18:1)	PI	Ester	0.493592	0.89	0.84	0.85	0.88	0.86	0.8	0.91		0.0361	0.0344	0.0027	0.0026	0.0054	0.0048	0.0268	0.0184	0.0096	0.0079	0.0001	0.0015	0.0998	0.303
1389	TAG54:6-FA18:1	Triacylglycerol	Ester	0.493272	0.77	0.65	0.63	0.53	0.56	0.63	0.9		0.0463	0.0419	0.0014	0.0015	0.0006	0.0007	2.9618e-06	6.8328e-06	2.3094e-05	5.3216e-05	0.0007	0.0045	0.4414	0.5278
118	4-hydroxyhippurate	Xenobiotics	Benzoate Metabolism	0.492922	0.87	0.65	0.52	0.6	0.65	1.1	0.85		0.3717	0.2102	0.0062	0.0053	1.9961e-05	3.9501e-05	0.0008	0.0008	0.0049	0.0045	0.5511	0.4195	0.272	0.4236
120	4-hydroxyphenylacetylglutamine	Peptide	Acetylated Peptides	0.492498	1.22	0.99	0.87	0.63	0.65	1.17	1.05		0.2365	0.1477	0.957	0.3966	0.3784	0.1888	0.005	0.0041	0.0088	0.0074	0.3276	0.3001	0.7637	0.6559
416	galactonate	Carbohydrate	Fructose, Mannose and Galactose Metabolism	0.491381	0.81	0.96	1	0.68	0.7	1.1	2.1		0.6032	0.3024	0.9218	0.3862	0.9989	0.3983	0.3462	0.1695	0.3853	0.1891	0.8205	0.5418	0.0722	0.2868
675	paraxanthine	Xenobiotics	Xanthine Metabolism	0.491207	0.63	0.65	0.63	0.59	0.51	0.74	1.24		0.0609	0.0518	0.0797	0.0502	0.064	0.0407	0.0329	0.0221	0.0058	0.0051	0.229	0.2361	0.3848	0.4959
1346	TAG54:2-FA16:0	Triacylglycerol	Ester	0.490595	0.73	0.6	0.57	0.57	0.62	0.78	0.79		0.0049	0.0073	7.1561e-06	1.8228e-05	1.0877e-06	3.387e-06	6.7764e-07	2.0538e-06	3.6356e-05	7.6391e-05	0.0305	0.0554	0.0336	0.2669
717	PC(16:0/22:5)	Phosphatidylcholine	Ester	0.489459	1.1	1.03	1.03	1.06	1.04	0.99	1		0.0626	0.0531	0.5766	0.2672	0.4925	0.2351	0.2354	0.1235	0.4287	0.2057	0.7966	0.5331	0.9332	0.7004
1217	TAG51:2-FA15:0	Triacylglycerol	Ester	0.487185	0.77	0.64	0.61	0.55	0.54	0.69	0.8		0.0242	0.0251	0.0002	0.0003	2.7868e-05	5.332e-05	2.3827e-07	8.7688e-07	1.7225e-07	9.0484e-07	0.0016	0.0072	0.059	0.2842
196	argininate*	Amino Acid	Urea cycle; Arginine and Proline Metabolism	0.486096	0.88	0.9	0.9	1.22	1.56	1.33	0.86		0.1805	0.1192	0.2996	0.1556	0.3051	0.1582	0.0461	0.0294	6.8054e-06	1.9992e-05	0.0034	0.0122	0.1222	0.3193
898	PE(P-18:0/20:4)	Phosphatidylethanolamine	Plasmalogen	0.485071	1.08	0.86	0.89	0.83	0.78	1.07	1.07		0.2807	0.1678	0.0349	0.0242	0.0908	0.0559	0.0084	0.0066	0.0005	0.0006	0.31	0.2899	0.3538	0.4772
49	2-isopropylmalate	Xenobiotics	Food Component/Plant	0.483461	1.02	0.83	0.81	4.5	3.89	1.05	1.09		0.9531	0.4207	0.5559	0.2597	0.5008	0.2381	3.2051e-06	7.3394e-06	2.5412e-05	5.8124e-05	0.8755	0.562	0.7906	0.6611
249	CER(14:0)	Ceramides	CER	0.483426	1.07	1.08	1.09	0.95	0.92	0.99	1.03		0.1704	0.1141	0.1645	0.093	0.1002	0.0606	0.3196	0.1591	0.1071	0.0657	0.8176	0.5409	0.5439	0.5716
1185	TAG50:3-FA18:0	Triacylglycerol	Ester	0.482408	0.59	0.5	0.5	0.46	0.49	0.67	0.78		0.0003	0.0007	3.4019e-06	9.4533e-06	2.1411e-06	5.8122e-06	1.6768e-07	6.6456e-07	1.1485e-06	4.6836e-06	0.007	0.0193	0.0867	0.3011
323	DAG(16:1/20:0)	Diacylglycerol	Ester	0.481858	0.92	0.88	0.95	0.87	0.85	0.95	0.91		0.4037	0.2225	0.2162	0.1182	0.6284	0.2843	0.1911	0.1034	0.1127	0.0685	0.6121	0.4486	0.3621	0.4836
1400	TAG54:7-FA18:3	Triacylglycerol	Ester	0.480555	0.79	0.65	0.6	0.5	0.53	0.6	0.9		0.1517	0.1041	0.0092	0.0076	0.002	0.002	1.9261e-05	3.3641e-05	9.8864e-05	0.0002	0.0015	0.007	0.5232	0.5631
1585	trimethylamine N-oxide	Lipid	Phospholipid Metabolism	0.479088	0.95	1.03	0.97	0.89	0.93	1.28	1.38		0.6577	0.3217	0.7856	0.3423	0.7819	0.3365	0.2875	0.1459	0.5268	0.2424	0.0251	0.0473	0.0039	0.2078
1090	TAG47:0-FA14:0	Triacylglycerol	Ester	0.477704	0.56	0.41	0.41	0.33	0.38	0.48	0.72		0.0446	0.0407	0.0025	0.0025	0.0021	0.0022	0.0001	0.0002	0.001	0.0012	0.0131	0.0298	0.2627	0.416
474	HCER(24:0)	Hexosylceramides	HCER	0.477622	1.1	0.98	0.99	0.97	0.96	0.95	0.98		0.0221	0.0235	0.5914	0.2727	0.8538	0.3601	0.3892	0.1852	0.2601	0.1368	0.2046	0.2188	0.5564	0.5785
385	ferulic acid 4-sulfate	Xenobiotics	Food Component/Plant	0.477516	0.59	0.39	0.37	2.62	1.47	1.25	1.05		0.1047	0.0777	0.005	0.0044	0.0028	0.0027	0.0034	0.003	0.2381	0.1274	0.5016	0.3974	0.8821	0.6847
1107	TAG48:0-FA18:0	Triacylglycerol	Ester	0.477028	0.49	0.36	0.37	0.36	0.38	0.63	0.7		0.0028	0.0047	2.7188e-05	5.6479e-05	2.3157e-05	4.5196e-05	1.5781e-05	2.8447e-05	3.9963e-05	8.1484e-05	0.0482	0.0775	0.1236	0.3211
523	LCER(14:0)	Lactosylceramide	LCER	0.474721	1.1	0.99	1.01	0.96	0.85	0.92	0.97		0.0547	0.0478	0.8712	0.3699	0.8027	0.3438	0.3933	0.1869	0.0006	0.0008	0.1087	0.1388	0.564	0.5838
1345	TAG54:1-FA20:1	Triacylglycerol	Ester	0.474678	0.71	0.61	0.57	0.57	0.64	0.84	0.81		0.0057	0.0082	5.5359e-05	0.0001	4.3836e-06	1.1006e-05	4.1883e-06	8.9915e-06	0.0002	0.0003	0.1433	0.1712	0.0854	0.3011
360	deoxycarnitine	Lipid	Carnitine Metabolism	0.474541	1.03	1.03	0.95	1.09	1.14	1.11	0.99		0.4752	0.2526	0.4568	0.2215	0.2543	0.1359	0.0454	0.029	0.0027	0.0027	0.0147	0.0324	0.8754	0.6832
720	PC(17:0/16:1)	Phosphatidylcholine	Ester	0.473872	0.86	0.82	1.04	0.94	0.89	0.78	1.15		0.2134	0.1359	0.1071	0.0648	0.7583	0.3297	0.6284	0.2732	0.3234	0.1644	0.0387	0.0649	0.2386	0.3943
1418	TAG55:5-FA18:1	Triacylglycerol	Ester	0.473604	0.79	0.71	0.7	0.68	0.73	0.8	0.85		0.0019	0.0034	4.6751e-06	1.2452e-05	2.7449e-06	7.2051e-06	5.077e-07	1.6098e-06	2.8367e-05	6.3248e-05	0.0029	0.0111	0.0357	0.2669
857	PE(O-16:0/22:4)	Phosphatidylethanolamine	Ether	0.472507	1.17	0.89	0.83	0.84	0.87	1.09	1.02		0.0891	0.0689	0.2074	0.114	0.0475	0.0316	0.0626	0.0386	0.1386	0.0816	0.3521	0.3132	0.8697	0.6808
1391	TAG54:6-FA18:3	Triacylglycerol	Ester	0.472281	0.78	0.66	0.63	0.52	0.56	0.62	0.91		0.0738	0.0603	0.0034	0.0032	0.0012	0.0013	4.4981e-06	9.6231e-06	3.5337e-05	7.4907e-05	0.0008	0.0048	0.4895	0.5525
19	1-methylnicotinamide	Cofactors and Vitamins	Nicotinate and Nicotinamide Metabolism	0.471615	0.88	1.37	1.45	1.98	1.14	1.29	1.09		0.3605	0.2052	0.0217	0.016	0.0062	0.0054	6.9203e-07	2.0648e-06	0.3369	0.1699	0.0647	0.0961	0.527	0.5645
1593	urate	Nucleotide	Purine Metabolism, (Hypo)Xanthine/Inosine containing	0.469575	1.05	1.08	1.09	1.31	1.33	1.18	1.08		0.1324	0.0935	0.0252	0.0182	0.009	0.0073	0	9e-15	0	0	3.7311e-07	1.9613e-05	0.0253	0.2669
334	DAG(18:1/20:2)	Diacylglycerol	Ester	0.469368	1.14	0.93	0.84	0.81	0.86	0.87	0.82		0.136	0.0955	0.4145	0.2048	0.048	0.0318	0.0145	0.0107	0.0834	0.0529	0.0974	0.1273	0.024	0.2669
1469	TAG56:6-FA20:2	Triacylglycerol	Ester	0.46842	0.85	0.77	0.75	0.7	0.79	0.8	0.95		0.1459	0.101	0.0156	0.012	0.0089	0.0073	0.0009	0.001	0.0296	0.0214	0.0413	0.0682	0.6255	0.6065
375	eicosanodioate	Lipid	Fatty Acid, Dicarboxylate	0.468259	1.09	1.08	1.11	0.99	0.84	1.08	0.9		0.4205	0.2296	0.473	0.2276	0.336	0.1706	0.9527	0.3798	0.1062	0.0653	0.4564	0.3726	0.3273	0.4628
1041	TAG44:0-FA14:0	Triacylglycerol	Ester	0.467799	0.46	0.32	0.33	0.32	0.33	0.57	0.76		0.0241	0.025	0.0013	0.0014	0.0014	0.0015	0.0009	0.001	0.0016	0.0017	0.11	0.1396	0.4373	0.5254
762	PC(18:2/20:2)	Phosphatidylcholine	Ester	0.467117	1.07	0.86	0.98	0.91	0.92	0.8	0.89		0.2329	0.1458	0.0146	0.0113	0.7675	0.3325	0.1007	0.0595	0.1554	0.0897	0.0002	0.0018	0.0511	0.2712
475	HCER(24:1)	Hexosylceramides	HCER	0.466924	1.12	1.01	1.02	0.97	0.94	0.97	1		0.0134	0.0164	0.8921	0.3773	0.5998	0.2755	0.5521	0.2477	0.1631	0.0935	0.4547	0.3718	0.9393	0.7014
426	gamma-glutamylisoleucine*	Peptide	Gamma-glutamyl Amino Acid	0.465556	1.03	1.11	0.94	1.28	1.68	1.48	1.15		0.8342	0.3816	0.4492	0.2186	0.6328	0.2861	0.0649	0.0399	0.0001	0.0002	0.0031	0.0114	0.2821	0.4309
376	epiandrosterone sulfate	Lipid	Androgenic Steroids	0.463815	1.15	1.19	1.14	1.05	0.97	1.04	0.97		0.011	0.014	0.0019	0.0019	0.018	0.0134	0.3868	0.1849	0.6069	0.2703	0.4307	0.3606	0.6163	0.6033
1210	TAG51:0-FA17:0	Triacylglycerol	Ester	0.462443	0.63	0.51	0.51	0.57	0.59	0.65	0.73		0.0053	0.0077	5.9473e-05	0.0001	6.7649e-05	0.0001	0.0007	0.0008	0.0016	0.0017	0.01	0.0241	0.0565	0.2825
697	PC(15:0/20:4)	Phosphatidylcholine	Ester	0.461486	1.11	0.85	1.01	1.06	0.95	0.89	1.01		0.3204	0.1862	0.1489	0.0856	0.9401	0.3878	0.5871	0.2585	0.649	0.2847	0.2626	0.2588	0.9466	0.7029
756	PC(18:1/22:6)	Phosphatidylcholine	Ester	0.461421	1.12	1.05	0.98	1.06	1.01	0.89	0.98		0.0752	0.061	0.4855	0.2326	0.7547	0.3285	0.3245	0.1609	0.927	0.3731	0.0761	0.1083	0.7535	0.6521
299	DAG(14:0/18:1)	Diacylglycerol	Ester	0.461317	0.81	0.7	0.72	0.66	0.65	0.69	0.79		0.0458	0.0416	0.0008	0.001	0.0018	0.0019	7.3091e-05	0.0001	4.0737e-05	8.279e-05	0.0004	0.0032	0.0231	0.2669
16	1-linoleoylglycerol (18:2)	Lipid	Monoacylglycerol	0.460863	1.11	1.53	1.27	0.69	0.78	0.83	0.93		0.4201	0.2296	0.0013	0.0014	0.0699	0.0441	0.0041	0.0035	0.0543	0.0365	0.144	0.1713	0.5932	0.5972
325	DAG(16:1/20:4)	Diacylglycerol	Ester	0.459691	1.58	1.25	1.13	0.97	1.04	0.66	0.77		0.0004	0.001	0.0833	0.0523	0.3506	0.1768	0.8052	0.3371	0.7699	0.3255	0.0015	0.007	0.047	0.2712
472	HCER(22:0)	Hexosylceramides	HCER	0.459484	1.11	1.01	1.01	0.98	0.96	0.95	0.97		0.0245	0.0254	0.7897	0.343	0.8273	0.3513	0.6739	0.2899	0.3746	0.185	0.2589	0.2566	0.5347	0.5683
1173	TAG50:2-FA14:0	Triacylglycerol	Ester	0.458178	0.65	0.51	0.47	0.39	0.41	0.59	0.76		0.0056	0.0081	1.5069e-05	3.4424e-05	1.2207e-06	3.6575e-06	1.1639e-09	9.3459e-09	8.368e-09	6.0313e-08	0.0005	0.0037	0.0744	0.2868
1008	SM(26:1)	Sphingomyelin	Sphingomyelin	0.456043	1.06	1	1	0.96	0.93	0.94	1		0.0711	0.0584	0.9181	0.3849	0.998	0.3983	0.2008	0.1081	0.0282	0.0206	0.06	0.0908	0.9825	0.7119
1315	TAG53:2-FA18:0	Triacylglycerol	Ester	0.455784	0.82	0.72	0.74	0.73	0.79	0.81	0.87		0.0082	0.011	1.7415e-05	3.9087e-05	5.8157e-05	9.9308e-05	5.1381e-05	7.9024e-05	0.0016	0.0017	0.0066	0.0186	0.0708	0.2868
1177	TAG50:2-FA18:0	Triacylglycerol	Ester	0.454549	0.62	0.49	0.49	0.45	0.48	0.67	0.82		0.0025	0.0043	1.2782e-05	3.0388e-05	7.3462e-06	1.7477e-05	9.6892e-07	2.6625e-06	6.1675e-06	1.8754e-05	0.0134	0.0303	0.204	0.3724
1399	TAG54:7-FA18:2	Triacylglycerol	Ester	0.453633	0.81	0.67	0.63	0.51	0.56	0.61	0.96		0.1886	0.1238	0.016	0.0123	0.0041	0.0037	4.9419e-05	7.6387e-05	0.0004	0.0005	0.0028	0.0107	0.8032	0.6656
1312	TAG53:1-FA18:1	Triacylglycerol	Ester	0.452827	0.66	0.53	0.52	0.51	0.57	0.68	0.77		0.0013	0.0024	1.4184e-06	4.2746e-06	4.8657e-07	1.644e-06	3.1856e-07	1.0966e-06	1.8471e-05	4.4342e-05	0.0033	0.0117	0.0486	0.2712
563	LPE(16:1)	Lysophosphatidylethanolamine	Ester	0.452154	0.82	0.77	0.91	1.04	0.83	0.83	0.9		0.0833	0.0654	0.0327	0.0229	0.4465	0.2163	0.7692	0.3242	0.1072	0.0657	0.111	0.1405	0.3499	0.4758
1067	TAG46:1-FA12:0	Triacylglycerol	Ester	0.451314	0.49	0.38	0.4	0.37	0.34	0.69	0.78		0.0088	0.0117	0.0004	0.0005	0.0007	0.0008	0.0003	0.0004	8.0875e-05	0.0001	0.1756	0.1978	0.367	0.4877
172	alanine	Amino Acid	Alanine and Aspartate Metabolism	0.450548	0.93	0.85	0.76	0.71	0.94	0.86	0.98		0.2133	0.1359	0.0097	0.0079	8.6552e-06	2.0066e-05	3.5273e-08	1.8174e-07	0.2658	0.1392	0.0142	0.0314	0.7881	0.6606
654	N-stearoyltaurine	Lipid	Endocannabinoid	0.450471	1.08	1.12	1.91	2.47	1.41	1.29	0.75		0.5603	0.2862	0.4071	0.2022	3.5521e-06	9.1351e-06	1.4601e-10	1.5628e-09	0.0136	0.0108	0.0668	0.0981	0.0376	0.2669
132	5alpha-androstan-3alpha,17alpha-diol monosulfate	Lipid	Androgenic Steroids	0.449947	1.16	1.14	1.15	1.22	0.94	1.08	0.84		0.3988	0.2206	0.4617	0.223	0.4147	0.2041	0.2437	0.127	0.7053	0.3047	0.6432	0.4635	0.3076	0.4494
1098	TAG47:1-FA17:0	Triacylglycerol	Ester	0.44949	0.61	0.49	0.51	0.45	0.47	0.65	0.76		0.002	0.0035	1.4917e-05	3.4197e-05	2.8777e-05	5.4566e-05	9.3808e-07	2.6009e-06	3.2475e-06	1.1121e-05	0.0072	0.0196	0.0889	0.3011
1023	sucrose	Carbohydrate	Disaccharides and Oligosaccharides	0.448235	0.79	0.75	0.61	0.9	0.76	1.24	1.19		0.3223	0.1871	0.2384	0.1288	0.0401	0.0273	0.6554	0.2832	0.2487	0.1321	0.3652	0.3226	0.4685	0.5409
890	PE(P-18:0/16:1)	Phosphatidylethanolamine	Plasmalogen	0.44631	1.08	0.8	0.95	0.78	0.7	1.03	0.92		0.588	0.2975	0.1155	0.0684	0.7015	0.3103	0.0786	0.0474	0.01	0.0082	0.8327	0.5449	0.5715	0.5851
798	PE(16:0/22:5)	Phosphatidylethanolamine	Ester	0.444896	0.82	0.59	0.62	0.74	0.94	1.02	0.95		0.0434	0.0399	1.5554e-07	5.5162e-07	1.1016e-06	3.4134e-06	0.0022	0.002	0.5055	0.2351	0.8084	0.5375	0.6049	0.5999
616	N-acetylaspartate (NAA)	Amino Acid	Alanine and Aspartate Metabolism	0.444593	0.74	1.12	1.18	1.03	1.08	0.91	0.94		0.1449	0.1007	0.5821	0.2692	0.4419	0.2146	0.8754	0.3585	0.7293	0.3128	0.6478	0.465	0.7871	0.6606
936	PI(16:0/18:1)	PI	Ester	0.442121	0.91	0.86	0.86	0.91	0.93	0.83	0.87		0.1537	0.1051	0.0371	0.0254	0.0268	0.0192	0.1757	0.0969	0.3004	0.1543	0.0088	0.0221	0.0414	0.2669
871	PE(O-18:0/22:5)	Phosphatidylethanolamine	Ether	0.441337	1.08	0.93	0.85	0.85	0.85	0.95	0.94		0.3112	0.1822	0.3488	0.1773	0.0394	0.0268	0.034	0.0227	0.04	0.0279	0.512	0.4011	0.4493	0.5292
259	CER(26:0)	Ceramides	CER	0.439593	1.08	0.93	0.94	0.95	1.02	1	0.98		0.1625	0.1097	0.1956	0.1083	0.2381	0.1287	0.3257	0.1612	0.6824	0.2967	0.9794	0.5932	0.6515	0.62
642	N-delta-acetylornithine	Amino Acid	Urea cycle; Arginine and Proline Metabolism	0.439437	0.91	0.89	0.85	0.91	0.92	1.09	1.01		0.2337	0.1461	0.1494	0.0858	0.0453	0.0303	0.2551	0.1316	0.3127	0.1599	0.2821	0.2734	0.858	0.6792
614	N-acetylalliin	Xenobiotics	Food Component/Plant	0.439206	1.33	1.38	1.15	2.44	3.22	1.24	0.75		0.364	0.2066	0.3122	0.1611	0.6626	0.2969	0.0047	0.0039	0.0002	0.0003	0.4929	0.3935	0.3525	0.4771
778	p-cresol sulfate	Xenobiotics	Benzoate Metabolism	0.43907	0.87	0.75	0.75	0.79	0.84	1.13	0.96		0.4041	0.2226	0.0722	0.0459	0.0775	0.0484	0.1524	0.0854	0.2669	0.1395	0.4321	0.3612	0.7855	0.6606
1258	TAG52:3-FA14:0	Triacylglycerol	Ester	0.439029	0.69	0.54	0.5	0.4	0.46	0.65	0.81		0.0154	0.0179	5.9818e-05	0.0001	5.9945e-06	1.459e-05	2.7009e-09	1.9646e-08	4.0443e-07	1.9284e-06	0.0042	0.0142	0.1738	0.3459
151	6-hydroxyindole sulfate	Xenobiotics	Chemical	0.438574	0.86	0.74	0.69	0.82	0.97	1.16	1.01		0.177	0.1172	0.0067	0.0057	0.0005	0.0006	0.0637	0.0392	0.7721	0.3262	0.1561	0.1817	0.9076	0.6949
765	PC(18:2/22:4)	Phosphatidylcholine	Ester	0.438075	0.89	0.87	0.87	0.84	0.9	0.9	1.04		0.2058	0.1321	0.1473	0.0849	0.1532	0.0873	0.0731	0.0444	0.2672	0.1395	0.2894	0.2777	0.6719	0.6238
741	PC(18:0/20:3)	Phosphatidylcholine	Ester	0.437271	1.06	0.96	1	0.95	0.97	0.88	0.89		0.2702	0.1633	0.4059	0.2018	0.9722	0.3951	0.3909	0.1859	0.6103	0.2712	0.0197	0.0399	0.0317	0.2669
1014	sphingosine 1-phosphate	Lipid	Sphingolipid Metabolism	0.436992	1.09	0.9	1.04	0.93	0.94	0.96	0.85		0.3086	0.1812	0.2337	0.1269	0.623	0.2829	0.3707	0.1786	0.4897	0.2288	0.6751	0.4763	0.0682	0.2868
1390	TAG54:6-FA18:2	Triacylglycerol	Ester	0.434097	0.81	0.7	0.68	0.6	0.66	0.67	0.96		0.1398	0.0977	0.0146	0.0113	0.008	0.0067	0.0004	0.0005	0.0036	0.0034	0.0058	0.017	0.7961	0.6623
816	PE(18:0/20:1)	Phosphatidylethanolamine	Ester	0.432359	0.85	0.66	0.69	0.75	0.93	0.91	0.86		0.127	0.0906	0.0001	0.0002	0.0005	0.0006	0.0066	0.0053	0.5113	0.2372	0.3851	0.3331	0.1534	0.3405
56	2-methylcitrate/homocitrate	Energy	TCA Cycle	0.432119	0.7	0.37	0.47	0.61	0.37	0.72	0.46		0.4868	0.2579	0.0552	0.0364	0.1356	0.0788	0.3202	0.1593	0.0514	0.0349	0.5111	0.401	0.1191	0.3189
1539	TAG60:10-FA22:5	Triacylglycerol	Ester	0.432028	0.86	0.84	0.88	0.81	0.94	1.03	0.94		0.0887	0.0688	0.0628	0.0405	0.1776	0.0999	0.0234	0.0163	0.4859	0.2275	0.7145	0.4982	0.4675	0.5407
983	quinate	Xenobiotics	Food Component/Plant	0.430614	1.16	1.2	1.13	0.96	0.98	0.79	1.87		0.5902	0.2981	0.516	0.2448	0.6585	0.2954	0.8791	0.3595	0.9466	0.3781	0.4045	0.3454	0.0265	0.2669
265	chiro-inositol	Lipid	Inositol Metabolism	0.430325	0.97	1.08	1.03	0.99	0.89	1.61	0.93		0.8771	0.3964	0.7211	0.3217	0.8756	0.3676	0.9544	0.3802	0.5646	0.2556	0.0204	0.0409	0.7239	0.6385
430	gamma-glutamylthreonine	Peptide	Gamma-glutamyl Amino Acid	0.428674	0.91	0.88	0.74	0.69	0.82	0.9	0.88		0.2646	0.1612	0.1325	0.0774	0.0002	0.0003	1.1188e-05	2.1153e-05	0.0164	0.0127	0.2116	0.2235	0.1199	0.3189
1509	TAG58:10-FA22:5	Triacylglycerol	Ester	0.427049	0.83	0.77	0.78	0.7	0.82	0.83	0.96		0.1013	0.076	0.0191	0.0144	0.0225	0.0164	0.0017	0.0016	0.078	0.05	0.089	0.1201	0.7	0.6318
1053	TAG44:2-FA16:1	Triacylglycerol	Ester	0.426635	0.64	0.51	0.5	0.43	0.31	0.53	0.69		0.0917	0.0706	0.0123	0.0098	0.0099	0.008	0.0013	0.0013	9.8923e-06	2.6544e-05	0.0165	0.0351	0.1563	0.343
439	glutamate	Amino Acid	Glutamate Metabolism	0.42657	1.11	0.68	0.68	0.88	1.1	0.86	0.89		0.2029	0.1307	2.1094e-06	6.1268e-06	1.9614e-06	5.4406e-06	0.1224	0.0701	0.2152	0.1178	0.0499	0.079	0.151	0.3402
130	5-acetylamino-6-amino-3-methyluracil	Xenobiotics	Xanthine Metabolism	0.42628	0.75	0.82	0.8	0.68	0.64	0.65	1.24		0.2312	0.145	0.4318	0.2112	0.3507	0.1768	0.1186	0.0682	0.0656	0.0431	0.0803	0.1129	0.3814	0.4944
979	pyroglutamine*	Amino Acid	Glutamate Metabolism	0.426121	1.08	1.17	1.15	0.91	0.91	1.03	0.98		0.1408	0.0982	0.0043	0.004	0.0123	0.0096	0.0882	0.0528	0.0722	0.047	0.5783	0.4326	0.656	0.6204
1405	TAG54:8-FA18:2	Triacylglycerol	Ester	0.425581	0.74	0.59	0.57	0.48	0.55	0.58	0.86		0.0679	0.0567	0.0017	0.0018	0.0008	0.0009	1.1579e-05	2.1695e-05	0.0003	0.0004	0.001	0.0053	0.3515	0.4768
1556	theanine	Xenobiotics	Food Component/Plant	0.42483	0.87	0.87	0.83	0.79	0.76	1.26	0.91		0.6182	0.3077	0.6336	0.289	0.4961	0.2366	0.3883	0.185	0.326	0.1655	0.4043	0.3454	0.7286	0.6395
342	DAG(18:2/22:4)	Diacylglycerol	Ester	0.424294	1.12	0.9	0.89	0.78	0.81	0.93	0.8		0.2785	0.167	0.2939	0.1536	0.2464	0.1327	0.0166	0.012	0.0358	0.0253	0.4596	0.3745	0.0257	0.2669
189	androstenediol (3beta,17beta) monosulfate (1)	Lipid	Androgenic Steroids	0.42205	1.18	1.39	1.38	1.2	1.11	1.05	0.97		0.0359	0.0342	5.7111e-05	0.0001	5.5691e-05	9.6921e-05	0.0251	0.0173	0.1815	0.1023	0.5614	0.425	0.707	0.6326
191	androsterone sulfate	Lipid	Androgenic Steroids	0.42152	1.14	1.16	1.15	1.06	0.96	1.05	0.97		0.0131	0.0162	0.0063	0.0054	0.0095	0.0077	0.2384	0.1247	0.387	0.1896	0.3569	0.3168	0.5764	0.5881
1338	TAG53:7-FA18:3	Triacylglycerol	Ester	0.420323	0.96	0.93	0.96	0.93	0.97	0.97	0.99		0.1689	0.1132	0.0102	0.0083	0.1204	0.0711	0.0196	0.0139	0.2503	0.1326	0.3103	0.2899	0.6669	0.6226
802	PE(17:0/20:2)	Phosphatidylethanolamine	Ester	0.415344	0.78	0.86	0.66	0.9	0.77	0.92	0.87		0.0026	0.0045	0.0577	0.0378	3.1833e-07	1.1424e-06	0.2036	0.1093	0.0012	0.0013	0.2921	0.2797	0.0812	0.2994
1228	TAG51:3-FA18:1	Triacylglycerol	Ester	0.415224	0.91	0.88	0.85	0.8	0.83	0.86	0.93		0.0339	0.0326	0.0039	0.0036	0.0001	0.0002	1.4157e-07	5.6837e-07	1.2764e-05	3.2636e-05	0.0002	0.002	0.0683	0.2868
1091	TAG47:0-FA15:0	Triacylglycerol	Ester	0.412781	0.61	0.48	0.56	0.56	0.53	0.57	0.69		0.0142	0.0171	0.0004	0.0005	0.0042	0.0039	0.0037	0.0032	0.0017	0.0018	0.0057	0.017	0.0681	0.2868
29	21-hydroxypregnenolone monosulfate (2)	Lipid	Pregnenolone Steroids	0.411876	1.14	1.13	1.01	1.1	1.16	0.84	0.89		0.4399	0.2368	0.4906	0.2345	0.9622	0.3933	0.5601	0.25	0.3799	0.1872	0.2966	0.2821	0.4853	0.5505
177	alpha-CEHC glucuronide*	Cofactors and Vitamins	Tocopherol Metabolism	0.411384	1.09	0.97	0.94	0.9	0.93	1.03	1.07		0.3635	0.2066	0.7319	0.3251	0.5364	0.2518	0.2642	0.1353	0.4359	0.2086	0.7734	0.5228	0.5015	0.5561
1468	TAG56:6-FA18:3	Triacylglycerol	Ester	0.411227	0.81	0.69	0.68	0.6	0.67	0.71	0.84		0.0609	0.0518	0.001	0.0012	0.0005	0.0006	5.1883e-06	1.0874e-05	0.0003	0.0004	0.0018	0.0081	0.1217	0.3193
881	PE(P-16:0/20:2)	Phosphatidylethanolamine	Plasmalogen	0.41081	1.08	0.95	0.94	0.92	0.95	1.08	1.14		0.427	0.2326	0.5591	0.261	0.5329	0.2504	0.3683	0.1776	0.5818	0.2613	0.4395	0.3645	0.1523	0.3405
3	1,3-dimethylurate	Xenobiotics	Xanthine Metabolism	0.410678	0.84	0.78	0.67	0.61	0.63	0.55	1.01		0.4142	0.227	0.2635	0.1401	0.0646	0.0411	0.0212	0.0149	0.034	0.0242	0.0053	0.0161	0.9734	0.7119
750	PC(18:1/20:1)	Phosphatidylcholine	Ester	0.408827	0.89	1	0.81	0.82	0.87	0.74	0.97		0.3958	0.2196	0.9893	0.4007	0.1172	0.0695	0.1354	0.0768	0.2998	0.1541	0.0248	0.0469	0.8232	0.6686
248	CE(24:1)	Cholesterol Ester	Ester	0.408647	0.84	0.86	0.8	0.72	0.84	0.8	0.87		0.0159	0.0184	0.0491	0.0327	0.0023	0.0023	8.7022e-06	1.7059e-05	0.0177	0.0135	0.0028	0.0107	0.0652	0.2868
876	PE(P-16:0/18:0)	Phosphatidylethanolamine	Plasmalogen	0.40823	1.09	0.95	0.91	1.09	0.96	1.08	1.02		0.3292	0.1904	0.5502	0.2576	0.2976	0.1552	0.2973	0.1496	0.6068	0.2703	0.3775	0.3304	0.7913	0.6611
316	DAG(16:0/20:4)	Diacylglycerol	Ester	0.408065	1.4	1.13	1.14	1.11	1.02	0.83	0.77		0.0031	0.0051	0.3058	0.1582	0.2511	0.1347	0.3672	0.1772	0.8659	0.3547	0.0957	0.1258	0.0243	0.2669
242	CE(22:1)	Cholesterol Ester	Ester	0.407613	0.87	0.75	0.74	0.71	0.75	0.8	0.88		0.0598	0.0511	0.0002	0.0003	9.5942e-05	0.0002	7.2243e-06	1.4741e-05	0.0002	0.0003	0.004	0.0139	0.1059	0.3058
308	DAG(15:0/18:2)	Diacylglycerol	Ester	0.406776	0.93	0.77	0.88	0.61	0.62	0.73	0.65		0.679	0.3293	0.1195	0.0705	0.4353	0.2122	0.0038	0.0033	0.005	0.0045	0.0622	0.0936	0.0112	0.2669
102	3-methylxanthine	Xenobiotics	Xanthine Metabolism	0.406705	0.83	1.2	0.95	0.9	0.68	0.86	1.46		0.4254	0.2321	0.4278	0.2101	0.8112	0.3468	0.6456	0.2797	0.0989	0.0614	0.5029	0.3974	0.0997	0.303
942	PI(16:0/22:5)	PI	Ester	0.406221	1.1	1.11	1.13	1.22	1.22	0.97	0.94		0.506	0.265	0.4864	0.2328	0.4054	0.2002	0.1705	0.0945	0.1699	0.0969	0.8465	0.5494	0.6744	0.6247
835	PE(18:1/22:4)	Phosphatidylethanolamine	Ester	0.4059	1.05	0.84	0.73	0.93	1.01	0.89	0.9		0.6769	0.329	0.163	0.0923	0.0092	0.0075	0.5725	0.254	0.9109	0.3689	0.3457	0.3103	0.3699	0.4886
321	DAG(16:1/18:2)	Diacylglycerol	Ester	0.404793	1.21	0.94	0.86	0.71	0.69	0.68	0.82		0.103	0.0768	0.6038	0.2773	0.2004	0.1108	0.0028	0.0025	0.0017	0.0018	0.0009	0.0051	0.0951	0.3029
1080	TAG46:2-FA18:2	Triacylglycerol	Ester	0.403518	0.51	0.38	0.37	0.32	0.32	0.62	0.79		0.0048	0.0071	7.7776e-05	0.0001	4.9101e-05	8.6639e-05	3.3455e-06	7.5768e-06	3.6206e-06	1.2131e-05	0.049	0.0784	0.3291	0.4628
1141	TAG48:5-FA18:3	Triacylglycerol	Ester	0.401688	0.54	0.44	0.44	0.39	0.41	0.55	0.74		0.001	0.002	1.3618e-05	3.1787e-05	1.4376e-05	3.0237e-05	5.8908e-07	1.8395e-06	1.5749e-06	5.9165e-06	0.0012	0.0062	0.1086	0.309
1502	TAG57:2-FA18:1	Triacylglycerol	Ester	0.399755	0.8	0.68	0.71	0.79	0.88	1.01	1.05		0.0273	0.0273	0.0001	0.0002	0.0006	0.0008	0.0175	0.0126	0.1948	0.109	0.893	0.5698	0.6407	0.6139
1527	TAG58:7-FA22:6	Triacylglycerol	Ester	0.396534	0.76	0.64	0.67	0.82	0.92	1.14	1.07		0.0215	0.0229	0.0002	0.0003	0.0006	0.0007	0.0925	0.0552	0.4768	0.2249	0.2777	0.2698	0.5685	0.5849
1438	TAG56:3-FA16:0	Triacylglycerol	Ester	0.395384	0.76	0.63	0.61	0.56	0.74	0.78	0.77		0.0449	0.0409	0.0007	0.0009	0.0003	0.0004	1.6459e-05	2.9411e-05	0.0233	0.0173	0.0611	0.0921	0.0497	0.2712
134	5alpha-androstan-3alpha,17beta-diol monosulfate (1)	Lipid	Androgenic Steroids	0.394748	1.14	1.15	1.14	1.02	0.92	1.02	0.98		0.1723	0.1151	0.1636	0.0925	0.1732	0.0976	0.8423	0.3483	0.4164	0.2018	0.8545	0.5538	0.8271	0.6703
204	beta-cryptoxanthin	Xenobiotics	Food Component/Plant	0.394641	1.16	1.04	1.07	0.97	0.91	0.99	1.07		0.0131	0.0162	0.4916	0.2348	0.2965	0.1548	0.6031	0.2641	0.1314	0.0781	0.927	0.5828	0.2554	0.4106
1245	TAG52:1-FA18:0	Triacylglycerol	Ester	0.393489	0.67	0.54	0.54	0.55	0.61	0.73	0.73		0.003	0.0049	1.1596e-05	2.8088e-05	7.4083e-06	1.7559e-05	1.2891e-05	2.3863e-05	0.0003	0.0004	0.0223	0.0435	0.021	0.2669
1182	TAG50:3-FA14:1	Triacylglycerol	Ester	0.392824	0.72	0.65	0.72	0.72	0.7	0.68	0.79		0.0075	0.0103	0.0006	0.0008	0.009	0.0074	0.0083	0.0065	0.0053	0.0047	0.0017	0.0078	0.0575	0.2837
570	LPE(20:0)	Lysophosphatidylethanolamine	Ester	0.39129	0.93	0.93	0.93	0.94	0.94	1	0.96		0.1462	0.1011	0.1514	0.0867	0.1124	0.067	0.1738	0.0961	0.2133	0.117	0.9992	0.5932	0.448	0.5292
282	cyclo(pro-val)	Peptide	Dipeptide	0.390117	0.87	0.98	0.95	0.88	0.86	0.91	1		0.2264	0.1424	0.8529	0.3645	0.6243	0.2831	0.2532	0.131	0.1686	0.0963	0.3746	0.3291	0.9962	0.7119
954	PI(18:0/22:5)	PI	Ester	0.389299	1.14	1.29	1.15	1.36	1.37	0.87	1.06		0.2093	0.1337	0.018	0.0137	0.1931	0.1072	0.0036	0.0031	0.0024	0.0025	0.1775	0.1995	0.5804	0.5895
1146	TAG49:1-FA14:0	Triacylglycerol	Ester	0.388909	0.6	0.44	0.43	0.39	0.42	0.51	0.71		0.0144	0.0172	0.0001	0.0002	7.4435e-05	0.0001	1.0141e-05	1.9593e-05	3.1055e-05	6.8261e-05	0.0014	0.0066	0.1014	0.3031
683	PC(14:0/18:2)	Phosphatidylcholine	Ester	0.388389	1.08	0.96	0.97	0.91	0.83	0.89	0.99		0.2231	0.1407	0.5794	0.2681	0.658	0.2954	0.1495	0.0841	0.0032	0.0031	0.0803	0.1129	0.8164	0.6663
1316	TAG53:2-FA18:1	Triacylglycerol	Ester	0.387463	0.74	0.6	0.59	0.56	0.59	0.7	0.8		0.0085	0.0113	1.1984e-05	2.8812e-05	4.0433e-06	1.0274e-05	3.7445e-07	1.2582e-06	3.0401e-06	1.0587e-05	0.0017	0.0075	0.0504	0.2712
1269	TAG52:3-FA22:1	Triacylglycerol	Ester	0.386807	0.79	0.71	0.7	0.58	0.66	0.75	0.82		0.0125	0.0156	0.0004	0.0005	0.0002	0.0003	3.2214e-08	1.6737e-07	1.3812e-05	3.4521e-05	0.0026	0.0102	0.0424	0.2677
306	DAG(14:1/18:1)	Diacylglycerol	Ester	0.386383	0.96	0.95	1.03	1	0.93	0.78	0.93		0.5287	0.2729	0.3835	0.1923	0.6181	0.2816	0.9982	0.3876	0.241	0.1287	2.5049e-05	0.0006	0.1991	0.3689
1166	TAG50:0-FA18:0	Triacylglycerol	Ester	0.385694	0.58	0.46	0.47	0.5	0.57	0.65	0.67		0.0033	0.0053	4.5334e-05	8.4551e-05	5.6835e-05	9.8028e-05	0.0003	0.0003	0.0024	0.0024	0.019	0.0389	0.0298	0.2669
528	LCER(20:1)	Lactosylceramide	LCER	0.385563	1.09	1.09	1.01	0.96	0.93	1.1	1.1		0.2464	0.1524	0.2653	0.141	0.8982	0.3758	0.5503	0.2472	0.3575	0.1777	0.2046	0.2188	0.2195	0.3835
1157	TAG49:2-FA18:1	Triacylglycerol	Ester	0.384862	0.68	0.53	0.5	0.43	0.43	0.52	0.69		0.0214	0.0228	0.0002	0.0003	3.8613e-05	7.028e-05	4.819e-07	1.5518e-06	4.4079e-07	2.0699e-06	9.6824e-05	0.0013	0.0243	0.2669
39	2-hydroxyacetaminophen sulfate*	Xenobiotics	Drug	0.38197	0.7	0.7	0.66	0.82	0.64	0.83	0.72		0.569	0.2896	0.5717	0.2655	0.5194	0.245	0.75	0.3176	0.4846	0.2272	0.7723	0.5227	0.615	0.6033
451	glycochenodeoxycholate glucuronide (1)	Lipid	Primary Bile Acid Metabolism	0.381889	0.66	0.6	0.64	0.64	0.8	0.95	0.9		0.0742	0.0605	0.0264	0.019	0.0472	0.0314	0.0511	0.0324	0.3335	0.1683	0.8304	0.5437	0.6319	0.6091
788	PE(16:0/16:1)	Phosphatidylethanolamine	Ester	0.381647	0.79	0.75	0.7	0.6	0.68	0.62	0.76		0.3185	0.1857	0.2368	0.1283	0.1447	0.0832	0.0317	0.0213	0.111	0.0676	0.0489	0.0784	0.2574	0.4111
955	PI(18:0/22:6)	PI	Ester	0.380487	1.18	0.97	1.32	1.13	1.17	0.86	1.15		0.1956	0.1276	0.7879	0.3427	0.0334	0.0232	0.3283	0.1624	0.2278	0.1232	0.2511	0.252	0.2759	0.4261
872	PE(O-18:0/22:6)	Phosphatidylethanolamine	Ether	0.377808	0.93	0.78	0.73	0.81	0.8	0.85	0.9		0.3081	0.181	0.0004	0.0005	1.1835e-05	2.6195e-05	0.0031	0.0028	0.0017	0.0018	0.0204	0.0409	0.1565	0.343
192	arabinose	Carbohydrate	Pentose Metabolism	0.377087	0.83	1.63	0.68	1.71	3.93	1.01	0.76		0.5427	0.2782	0.1068	0.0647	0.1935	0.1074	0.0702	0.0427	4.9476e-06	1.5973e-05	0.969	0.5932	0.3564	0.4795
1598	valylglycine	Peptide	Dipeptide	0.376548	0.88	1.13	0.8	0.88	1.29	1.01	1.08		0.5282	0.2729	0.5645	0.2629	0.2782	0.1465	0.5307	0.2402	0.2218	0.1207	0.9517	0.5878	0.698	0.6318
21	1-methylxanthine	Xenobiotics	Xanthine Metabolism	0.374031	0.72	0.8	0.62	0.48	0.48	0.69	1.26		0.1493	0.1028	0.3148	0.1622	0.0346	0.024	0.001	0.001	0.0009	0.0011	0.0927	0.1235	0.3037	0.4484
967	pregnanolone/allopregnanolone sulfate	Lipid	Progestin Steroids	0.373391	0.83	0.7	0.64	1.14	1.04	0.58	0.56		0.4328	0.2346	0.1356	0.0789	0.0573	0.0371	0.5934	0.2608	0.8604	0.3536	0.0217	0.0429	0.0153	0.2669
1309	TAG53:1-FA16:0	Triacylglycerol	Ester	0.372019	0.6	0.49	0.48	0.48	0.54	0.66	0.72		0.0008	0.0017	3.8801e-06	1.0553e-05	1.4902e-06	4.2832e-06	1.4818e-06	3.8493e-06	7.0004e-05	0.0001	0.0058	0.0171	0.0282	0.2669
1533	TAG58:8-FA22:6	Triacylglycerol	Ester	0.370679	0.77	0.64	0.69	0.79	0.95	1.14	1.09		0.0313	0.0308	0.0002	0.0003	0.0019	0.002	0.0486	0.0309	0.6339	0.2797	0.267	0.2621	0.4518	0.5307
1088	TAG46:3-FA18:3	Triacylglycerol	Ester	0.369114	0.48	0.35	0.34	0.3	0.29	0.55	0.71		0.0032	0.0053	2.4387e-05	5.1835e-05	1.4304e-05	3.0187e-05	1.3962e-06	3.6424e-06	7.288e-07	3.1591e-06	0.014	0.0312	0.1697	0.3459
1093	TAG47:0-FA17:0	Triacylglycerol	Ester	0.368949	0.66	0.56	0.62	0.58	0.58	0.63	0.69		0.0023	0.0041	4.3623e-05	8.2359e-05	0.0005	0.0006	8.2711e-05	0.0001	8.0091e-05	0.0001	0.0009	0.0051	0.0078	0.2339
1320	TAG53:3-FA18:0	Triacylglycerol	Ester	0.368772	0.99	1	0.98	0.99	0.99	1	1		0.4265	0.2325	0.9232	0.3863	0.2206	0.1207	0.6703	0.2886	0.7403	0.3165	0.9754	0.5932	0.7787	0.6604
669	oxalate (ethanedioate)	Cofactors and Vitamins	Ascorbate and Aldarate Metabolism	0.368518	0.94	1.05	1.05	0.95	1	1.03	1.04		0.2005	0.1299	0.3277	0.1679	0.2354	0.1277	0.2748	0.14	0.9863	0.3886	0.573	0.4299	0.3791	0.4931
1534	TAG58:9-FA18:1	Triacylglycerol	Ester	0.368504	0.8	0.71	0.71	0.77	0.9	1.04	1.08		0.0269	0.0271	0.0007	0.0009	0.0006	0.0007	0.0095	0.0073	0.3123	0.1599	0.7281	0.5032	0.4443	0.5278
894	PE(P-18:0/18:3)	Phosphatidylethanolamine	Plasmalogen	0.368103	0.9	0.85	0.83	0.81	0.71	0.91	0.83		0.3124	0.1827	0.1127	0.0672	0.0668	0.0422	0.0449	0.0289	0.001	0.0012	0.3668	0.3231	0.0678	0.2868
1094	TAG47:1-FA14:0	Triacylglycerol	Ester	0.367805	0.61	0.46	0.48	0.41	0.37	0.52	0.75		0.0309	0.0305	0.001	0.0011	0.0015	0.0016	0.0001	0.0002	1.6708e-05	4.1098e-05	0.0045	0.015	0.2098	0.3781
1181	TAG50:3-FA14:0	Triacylglycerol	Ester	0.36715	0.7	0.54	0.49	0.39	0.41	0.6	0.83		0.0101	0.0131	1.6669e-05	3.7809e-05	3.8771e-07	1.3313e-06	2.578e-11	2.9517e-10	2.4612e-10	2.2435e-09	0.0002	0.0022	0.1852	0.356
320	DAG(16:1/18:1)	Diacylglycerol	Ester	0.366711	0.97	0.93	1	0.94	0.88	0.77	0.9		0.6836	0.3304	0.2614	0.1391	0.9567	0.3916	0.3394	0.1671	0.0496	0.0338	2.9043e-05	0.0006	0.0879	0.3011
1321	TAG53:3-FA18:1	Triacylglycerol	Ester	0.36567	0.89	0.83	0.81	0.79	0.81	0.84	0.9		0.0294	0.0292	0.0007	0.0009	0.0001	0.0002	9.9098e-06	1.9207e-05	0.0001	0.0002	0.0014	0.0067	0.0633	0.2842
508	isobutyrylglycine	Amino Acid	Leucine, Isoleucine and Valine Metabolism	0.365618	1	0.68	0.58	0.53	0.73	0.8	0.79		0.9966	0.4269	0.0715	0.0455	0.0086	0.0071	0.0023	0.0021	0.1341	0.0796	0.2726	0.2662	0.2658	0.4187
813	PE(18:0/18:1)	Phosphatidylethanolamine	Ester	0.365251	0.82	0.79	0.8	0.95	1	1	0.93		0.0006	0.0013	3.0708e-05	6.2576e-05	8.5973e-05	0.0001	0.3312	0.1634	0.983	0.3886	0.9846	0.5932	0.1721	0.3459
10	16a-hydroxy DHEA 3-sulfate	Lipid	Androgenic Steroids	0.363507	1.08	1.1	1.07	1.04	0.96	0.98	1.05		0.38	0.2139	0.2742	0.1453	0.4083	0.2012	0.6211	0.2706	0.646	0.2838	0.8463	0.5494	0.5406	0.5711
1548	taurochenodeoxycholate	Lipid	Primary Bile Acid Metabolism	0.363301	0.85	0.7	0.59	1.85	1.39	0.84	0.53		0.5029	0.2642	0.1536	0.0878	0.0282	0.0201	0.0115	0.0087	0.1752	0.0992	0.482	0.3868	0.0093	0.2546
99	3-methylcytidine	Nucleotide	Pyrimidine Metabolism, Cytidine containing	0.361922	1.07	1.14	1.21	1.21	1.16	1.03	0.95		0.4281	0.2326	0.134	0.0782	0.0251	0.018	0.0279	0.0191	0.0796	0.0509	0.7427	0.5091	0.5583	0.5793
944	PI(18:0/16:0)	PI	Ester	0.361588	1.11	0.99	1.01	1.12	1.13	1.01	0.93		0.2451	0.1517	0.878	0.3722	0.8669	0.3645	0.1813	0.0996	0.1695	0.0967	0.9428	0.5873	0.4183	0.5159
295	DAG(12:0/18:2)	Diacylglycerol	Ester	0.361399	0.76	0.44	0.48	0.62	0.47	0.63	0.61		0.3013	0.1776	0.0027	0.0026	0.0062	0.0053	0.0774	0.0468	0.005	0.0045	0.0882	0.1196	0.0666	0.2868
1406	TAG54:8-FA18:3	Triacylglycerol	Ester	0.361348	0.84	0.65	0.62	0.49	0.54	0.55	0.9		0.3372	0.1947	0.0211	0.0156	0.0109	0.0087	0.0001	0.0002	0.0012	0.0013	0.0017	0.0077	0.5867	0.5937
1520	TAG58:7-FA16:0	Triacylglycerol	Ester	0.359864	0.68	0.58	0.62	0.5	0.58	0.72	0.79		0.0182	0.0203	0.001	0.0011	0.003	0.0029	1.9936e-05	3.4526e-05	0.0008	0.001	0.041	0.0679	0.1489	0.3402
1121	TAG48:2-FA18:1	Triacylglycerol	Ester	0.359438	0.57	0.43	0.41	0.34	0.34	0.58	0.72		0.0068	0.0096	6.5716e-05	0.0001	1.8951e-05	3.7619e-05	2.047e-07	7.7171e-07	2.0598e-07	1.0214e-06	0.0083	0.0214	0.1079	0.3085
690	PC(14:0/22:5)	Phosphatidylcholine	Ester	0.359071	1.04	0.8	0.87	0.74	0.94	0.83	0.97		0.7651	0.3608	0.1282	0.0753	0.3137	0.1618	0.0349	0.0232	0.6762	0.2947	0.1943	0.2123	0.8416	0.6749
1092	TAG47:0-FA16:0	Triacylglycerol	Ester	0.357842	0.57	0.45	0.48	0.49	0.51	0.58	0.71		0.0144	0.0172	0.0006	0.0007	0.0015	0.0016	0.002	0.0019	0.0034	0.0032	0.0179	0.0371	0.1295	0.3294
718	PC(16:0/22:6)	Phosphatidylcholine	Ester	0.357085	1.08	0.98	1.02	1.01	1.02	0.93	0.99		0.172	0.115	0.6554	0.2967	0.7071	0.3126	0.8587	0.354	0.7374	0.3154	0.1924	0.211	0.9111	0.6958
1151	TAG49:1-FA18:1	Triacylglycerol	Ester	0.355559	0.67	0.54	0.54	0.49	0.48	0.6	0.73		0.0199	0.0217	0.0003	0.0005	0.0002	0.0003	2.4288e-05	4.0806e-05	1.8929e-05	4.5128e-05	0.0027	0.0104	0.0656	0.2868
863	PE(O-18:0/18:1)	Phosphatidylethanolamine	Ether	0.355047	0.88	0.78	0.8	0.85	0.9	0.9	0.93		0.0254	0.0261	1.7731e-05	3.9392e-05	6.7653e-05	0.0001	0.0041	0.0035	0.0515	0.035	0.0705	0.102	0.2128	0.3799
735	PC(18:0/18:2)	Phosphatidylcholine	Ester	0.353514	0.96	0.86	0.85	0.83	0.82	0.86	0.93		0.316	0.1844	7.8406e-05	0.0001	5.7099e-05	9.8028e-05	3.4534e-06	7.7082e-06	6.3922e-07	2.8301e-06	7.6157e-05	0.0011	0.0544	0.2825
1526	TAG58:7-FA22:5	Triacylglycerol	Ester	0.353005	0.86	0.74	0.74	0.77	0.88	1.08	1.04		0.0981	0.0744	0.0011	0.0012	0.001	0.0011	0.0051	0.0042	0.1771	0.1001	0.3823	0.3324	0.6889	0.6301
470	HCER(20:0)	Hexosylceramides	HCER	0.352205	1.08	1	0.99	0.98	0.93	0.94	1		0.0643	0.0544	0.9968	0.4012	0.8491	0.3589	0.7067	0.3018	0.074	0.048	0.1568	0.1822	0.9751	0.7119
1532	TAG58:8-FA22:5	Triacylglycerol	Ester	0.351925	0.84	0.75	0.76	0.74	0.88	1.05	1.03		0.0663	0.0558	0.0027	0.0026	0.004	0.0037	0.0019	0.0018	0.1841	0.1036	0.5837	0.4349	0.7319	0.6395
740	PC(18:0/20:2)	Phosphatidylcholine	Ester	0.351784	1.05	0.94	0.98	0.95	0.97	0.86	0.92		0.3552	0.2032	0.3257	0.167	0.6925	0.3074	0.3664	0.177	0.5431	0.2475	0.0088	0.0221	0.1684	0.3459
858	PE(O-16:0/22:5)	Phosphatidylethanolamine	Ether	0.351125	1.09	0.87	0.9	0.81	0.83	1.18	1.14		0.3788	0.2134	0.1447	0.0838	0.2661	0.1412	0.0336	0.0225	0.0565	0.0377	0.0793	0.1119	0.1851	0.356
1209	TAG51:0-FA16:0	Triacylglycerol	Ester	0.351029	0.59	0.46	0.49	0.5	0.55	0.6	0.71		0.0031	0.005	1.7735e-05	3.9392e-05	5.6123e-05	9.7405e-05	8.1587e-05	0.0001	0.0006	0.0008	0.004	0.0139	0.0551	0.2825
1354	TAG54:3-FA16:1	Triacylglycerol	Ester	0.350408	0.82	0.69	0.67	0.67	0.72	0.8	0.85		0.081	0.0641	0.0011	0.0012	0.0005	0.0006	0.0004	0.0004	0.0041	0.0038	0.0506	0.0798	0.1618	0.3443
135	5alpha-androstan-3alpha,17beta-diol monosulfate (2)	Lipid	Androgenic Steroids	0.349757	0.93	1.04	1.17	0.97	1.08	0.84	0.91		0.5665	0.2885	0.7315	0.3251	0.2137	0.1174	0.82	0.3414	0.5402	0.2468	0.164	0.1883	0.4537	0.5311
207	betonicine	Xenobiotics	Food Component/Plant	0.349678	0.75	0.73	0.74	0.67	0.68	0.94	1.22		0.4743	0.2525	0.4405	0.2149	0.4405	0.2142	0.3207	0.1594	0.3273	0.1659	0.886	0.5668	0.6151	0.6033
352	DCER(22:0)	Dihydroceramides	DCER	0.34842	1.08	1.06	1.03	1.05	1.03	1	1.03		0.153	0.1047	0.3315	0.1695	0.5382	0.2521	0.3796	0.1822	0.6281	0.2773	0.9292	0.5828	0.5518	0.5759
903	PE(P-18:1/16:0)	Phosphatidylethanolamine	Plasmalogen	0.348015	0.9	0.84	0.84	0.78	0.77	1	0.99		0.0838	0.0657	0.0044	0.004	0.0051	0.0045	5.5666e-05	8.4997e-05	1.7138e-05	4.1988e-05	0.9488	0.5873	0.8037	0.6656
317	DAG(16:0/22:6)	Diacylglycerol	Ester	0.347603	1.26	1.01	0.83	1.33	1.01	1.17	0.95		0.1355	0.0954	0.9325	0.3887	0.2409	0.1301	0.0681	0.0416	0.9445	0.3775	0.318	0.2947	0.7617	0.6557
1243	TAG52:1-FA16:0	Triacylglycerol	Ester	0.347259	0.7	0.58	0.57	0.55	0.62	0.73	0.74		0.0047	0.007	2.0117e-05	4.3773e-05	1.2858e-05	2.7782e-05	2.6846e-06	6.3111e-06	0.0002	0.0003	0.013	0.0298	0.0171	0.2669
1172	TAG50:1-FA20:1	Triacylglycerol	Ester	0.346294	0.61	0.5	0.44	0.38	0.38	0.59	0.69		0.0223	0.0237	0.0016	0.0017	0.0002	0.0002	8.0504e-06	1.6011e-05	8.3258e-06	2.3352e-05	0.0131	0.0298	0.0896	0.3011
1351	TAG54:2-FA20:1	Triacylglycerol	Ester	0.345074	0.77	0.64	0.63	0.59	0.66	0.82	0.8		0.0192	0.0212	6.9934e-05	0.0001	3.6594e-05	6.7377e-05	1.8237e-06	4.5466e-06	0.0001	0.0002	0.0706	0.102	0.0439	0.2694
288	cysteine-glutathione disulfide	Amino Acid	Glutathione Metabolism	0.345032	0.9	1.14	1.05	0.92	0.98	1.02	1		0.1304	0.0923	0.068	0.0435	0.4393	0.2138	0.2554	0.1316	0.8096	0.3379	0.7543	0.5144	0.9514	0.7049
633	N-acetyl-S-allyl-L-cysteine	Xenobiotics	Food Component/Plant	0.345019	1.14	0.82	0.66	2.37	2.02	0.72	0.71		0.6448	0.3172	0.4753	0.2285	0.133	0.0776	0.002	0.0018	0.0116	0.0094	0.2306	0.2368	0.2135	0.3799
1194	TAG50:4-FA18:1	Triacylglycerol	Ester	0.344133	0.68	0.56	0.56	0.46	0.48	0.59	0.8		0.0055	0.0079	2.8718e-05	5.8896e-05	2.482e-05	4.8068e-05	2.1399e-08	1.1406e-07	8.6818e-08	4.7623e-07	0.0001	0.0013	0.1003	0.303
421	gamma-glutamyl-epsilon-lysine	Peptide	Gamma-glutamyl Amino Acid	0.343133	0.92	0.78	0.75	0.96	1.28	1.15	1.05		0.4461	0.2396	0.029	0.0206	0.0113	0.0089	0.6898	0.2954	0.0301	0.0218	0.2144	0.2254	0.654	0.6204
1046	TAG44:1-FA14:1	Triacylglycerol	Ester	0.342689	0.52	0.45	0.56	0.51	0.49	0.56	0.73		0.0012	0.0023	8.803e-05	0.0002	0.0045	0.0041	0.0008	0.0009	0.0005	0.0006	0.0036	0.0128	0.1189	0.3189
1519	TAG58:6-FA22:5	Triacylglycerol	Ester	0.342223	0.82	0.7	0.67	0.74	0.85	1.04	1		0.0237	0.0247	9.7631e-05	0.0002	1.1976e-05	2.6414e-05	0.0007	0.0008	0.0751	0.0484	0.6287	0.4558	0.9651	0.7111
368	docosadioate	Lipid	Fatty Acid, Dicarboxylate	0.341902	1.07	0.99	1.02	0.82	0.62	1.37	0.91		0.6698	0.3267	0.9671	0.3995	0.9093	0.3781	0.1902	0.103	0.0012	0.0014	0.0325	0.0576	0.5124	0.5571
1048	TAG44:1-FA16:1	Triacylglycerol	Ester	0.341512	0.6	0.5	0.53	0.46	0.48	0.6	0.72		0.0325	0.0317	0.0041	0.0038	0.007	0.006	0.001	0.001	0.0024	0.0024	0.0332	0.0583	0.1687	0.3459
1074	TAG46:2-FA12:0	Triacylglycerol	Ester	0.34143	0.56	0.43	0.45	0.39	0.38	0.67	0.82		0.0178	0.0199	0.0007	0.0008	0.0011	0.0012	0.0001	0.0002	7.4106e-05	0.0001	0.101	0.1313	0.4184	0.5159
1081	TAG46:3-FA12:0	Triacylglycerol	Ester	0.341363	0.6	0.48	0.47	0.36	0.41	0.59	0.74		0.017	0.0192	0.0007	0.0008	0.0004	0.0005	2.2115e-06	5.3411e-06	3.5144e-05	7.4907e-05	0.0118	0.0275	0.1643	0.3451
1335	TAG53:6-FA18:2	Triacylglycerol	Ester	0.340047	0.95	0.92	0.94	0.91	0.93	0.89	0.93		0.0896	0.0691	0.0046	0.0042	0.0351	0.0243	0.001	0.001	0.012	0.0097	0.0002	0.0018	0.0196	0.2669
238	CE(20:3)	Cholesterol Ester	Ester	0.340038	1.05	0.93	0.93	0.87	0.86	0.93	0.94		0.4157	0.2275	0.1793	0.1003	0.2286	0.1247	0.0126	0.0094	0.0083	0.007	0.1664	0.1906	0.2907	0.4366
101	3-methylhistidine	Amino Acid	Histidine Metabolism	0.339721	0.86	0.84	0.76	6.16	7.9	3.4	2		0.54	0.2777	0.4833	0.2317	0.2595	0.1381	8.3e-14	1.313e-12	0	0	3.5178e-07	1.9579e-05	0.0037	0.2078
1523	TAG58:7-FA18:2	Triacylglycerol	Ester	0.339139	0.86	0.79	0.78	0.79	0.9	0.98	0.99		0.0846	0.0661	0.008	0.0067	0.0046	0.0042	0.0062	0.005	0.2248	0.1218	0.7785	0.5239	0.8754	0.6832
117	4-hydroxyglutamate	Amino Acid	Glutamate Metabolism	0.338446	1	1.15	0.95	1.32	2.08	0.78	0.57		0.9879	0.4269	0.5648	0.2629	0.8397	0.3558	0.2536	0.1311	0.0029	0.0028	0.3167	0.2945	0.0222	0.2669
440	glutamate, gamma-methyl ester	Amino Acid	Glutamate Metabolism	0.338369	0.87	0.83	0.89	0.85	0.88	0.81	0.94		0.1357	0.0954	0.0452	0.0303	0.1845	0.1033	0.0617	0.0382	0.1589	0.0914	0.0193	0.0394	0.4613	0.5366
787	PE(16:0/16:0)	Phosphatidylethanolamine	Ester	0.338043	0.98	0.68	0.9	0.79	0.76	1.05	0.88		0.8836	0.3981	0.012	0.0095	0.4841	0.2319	0.1125	0.0652	0.073	0.0474	0.7431	0.5091	0.4013	0.5053
1568	Total DAG	Neutral Complex Lipids	Diacylglycerol	0.337832	0.93	0.8	0.8	0.74	0.74	0.74	0.79		0.3552	0.2032	0.0059	0.0051	0.0054	0.0048	0.0002	0.0002	0.0002	0.0003	0.0001	0.0014	0.0025	0.1995
1238	TAG51:5-FA18:2	Triacylglycerol	Ester	0.336999	0.8	0.66	0.62	0.49	0.52	0.63	0.91		0.0515	0.0455	0.0004	0.0005	5.0842e-05	8.9215e-05	1.0763e-09	8.9929e-09	3.5423e-08	2.2163e-07	9.5274e-05	0.0013	0.4319	0.5217
1317	TAG53:2-FA18:2	Triacylglycerol	Ester	0.336417	0.71	0.58	0.54	0.55	0.61	0.68	0.83		0.0022	0.0039	8.5344e-07	2.6986e-06	3.4615e-08	1.5164e-07	9.473e-08	4.1836e-07	6.5306e-06	1.9651e-05	0.0006	0.0039	0.0883	0.3011
1204	TAG50:5-FA18:2	Triacylglycerol	Ester	0.336017	0.73	0.62	0.58	0.47	0.48	0.59	0.88		0.0262	0.0266	0.0007	0.0008	0.0001	0.0002	1.1707e-07	4.9241e-07	2.7753e-07	1.3545e-06	0.0002	0.0016	0.3634	0.4843
267	cholesterol	Lipid	Sterol	0.335182	1.04	0.95	0.96	0.9	0.94	0.89	0.92		0.2043	0.1314	0.0967	0.0593	0.1786	0.1004	0.0006	0.0007	0.0328	0.0235	0.0002	0.0017	0.0043	0.2089
339	DAG(18:2/18:3)	Diacylglycerol	Ester	0.334795	1.22	0.91	0.75	0.65	0.68	0.64	0.84		0.0856	0.0667	0.4093	0.203	0.0129	0.01	0.0003	0.0003	0.0012	0.0014	0.0001	0.0015	0.1393	0.3336
1314	TAG53:2-FA17:0	Triacylglycerol	Ester	0.334791	0.77	0.63	0.62	0.58	0.62	0.74	0.83		0.018	0.0201	2.7554e-05	5.7054e-05	1.4079e-05	2.9812e-05	8.8349e-07	2.4943e-06	1.1685e-05	3.0433e-05	0.0056	0.0168	0.0896	0.3011
338	DAG(18:1/22:6)	Diacylglycerol	Ester	0.333961	1.13	0.85	0.81	0.93	1.01	1.21	0.97		0.2721	0.164	0.1529	0.0875	0.0591	0.0383	0.4771	0.2195	0.9383	0.3752	0.0849	0.117	0.8159	0.6663
883	PE(P-16:0/20:4)	Phosphatidylethanolamine	Plasmalogen	0.331648	1.05	0.87	0.86	0.81	0.76	1.38	1.25		0.5007	0.2637	0.0551	0.0363	0.0353	0.0244	0.0049	0.0041	0.0003	0.0004	1.7002e-05	0.0005	0.0021	0.1995
849	PE(O-16:0/16:0)	Phosphatidylethanolamine	Ether	0.331608	0.93	0.93	0.91	0.87	0.88	0.92	0.96		0.2917	0.1735	0.2606	0.1389	0.1925	0.1071	0.049	0.0311	0.0645	0.0425	0.1965	0.2134	0.5107	0.5567
753	PC(18:1/20:4)	Phosphatidylcholine	Ester	0.331329	1.04	1	1	1	1	0.97	1.03		0.341	0.1966	0.9821	0.4007	0.9699	0.3949	0.9307	0.3732	0.9681	0.3839	0.4867	0.39	0.5786	0.5893
1199	TAG50:5-FA14:0	Triacylglycerol	Ester	0.330361	0.65	0.48	0.41	0.31	0.34	0.51	0.77		0.009	0.0119	1.4801e-05	3.4082e-05	1.1241e-07	4.4909e-07	4.558e-12	5.6367e-11	2.0331e-10	1.9094e-09	4.6525e-05	0.0008	0.1143	0.3158
213	caffeic acid sulfate	Xenobiotics	Xanthine Metabolism	0.329838	0.71	0.56	0.5	0.82	0.92	1.28	1.37		0.2397	0.149	0.0545	0.036	0.0179	0.0133	0.5036	0.2298	0.7849	0.3299	0.41	0.3489	0.2915	0.4372
296	DAG(14:0/14:0)	Diacylglycerol	Ester	0.32925	0.84	0.79	0.78	0.77	0.73	0.78	0.73		0.3706	0.2099	0.2264	0.1234	0.2098	0.1156	0.1818	0.0998	0.113	0.0686	0.1955	0.2127	0.1129	0.3126
820	PE(18:0/20:5)	Phosphatidylethanolamine	Ester	0.329034	0.84	0.75	0.74	0.88	0.98	0.99	0.9		0.0793	0.0633	0.0048	0.0043	0.0026	0.0025	0.2237	0.1185	0.8018	0.3357	0.902	0.574	0.2857	0.4322
343	DAG(18:2/22:6)	Diacylglycerol	Ester	0.328968	1.16	0.83	0.8	0.86	1.01	1.18	1.03		0.2152	0.1368	0.1346	0.0785	0.0643	0.0409	0.227	0.12	0.9344	0.375	0.1744	0.1972	0.8133	0.6663
728	PC(17:0/22:5)	Phosphatidylcholine	Ester	0.32831	1.05	1.06	1.06	1.06	1.08	1.06	1.08		0.3767	0.2125	0.2892	0.1515	0.2196	0.1203	0.2537	0.1311	0.125	0.0747	0.2576	0.2558	0.1509	0.3402
839	PE(18:2/16:1)	Phosphatidylethanolamine	Ester	0.327898	0.89	0.8	0.82	0.79	0.75	0.89	0.89		0.1592	0.1079	0.0083	0.007	0.0131	0.0101	0.0042	0.0036	0.0004	0.0005	0.1508	0.1777	0.1547	0.3405
326	DAG(16:1/22:6)	Diacylglycerol	Ester	0.326873	0.94	0.85	0.92	0.87	0.84	0.78	0.83		0.4462	0.2396	0.0408	0.0277	0.2789	0.1467	0.0698	0.0425	0.0296	0.0214	0.0021	0.0087	0.0156	0.2669
1143	TAG49:0-FA16:0	Triacylglycerol	Ester	0.325087	0.6	0.47	0.5	0.53	0.55	0.59	0.68		0.0135	0.0165	0.0003	0.0004	0.0007	0.0009	0.0021	0.0019	0.0033	0.0031	0.0092	0.0228	0.0622	0.2842
811	PE(18:0/17:0)	Phosphatidylethanolamine	Ester	0.323965	0.94	0.91	1	0.94	1	0.93	0.93		0.2287	0.1435	0.0781	0.0492	0.9594	0.3924	0.2489	0.1293	0.9884	0.3886	0.1281	0.1574	0.1724	0.3459
935	PI(16:0/16:1)	PI	Ester	0.323747	1.15	1.01	1.08	1.18	1.31	0.81	0.76		0.348	0.1996	0.9285	0.3879	0.627	0.2839	0.2591	0.1333	0.0714	0.0467	0.1587	0.1839	0.0665	0.2868
1557	theobromine	Xenobiotics	Xanthine Metabolism	0.322796	0.7	0.9	0.85	0.74	0.58	1.16	1.53		0.1388	0.0972	0.6736	0.3036	0.4855	0.2322	0.2155	0.1147	0.023	0.0172	0.5428	0.4145	0.0754	0.2868
1360	TAG54:3-FA20:2	Triacylglycerol	Ester	0.322044	0.8	0.67	0.64	0.58	0.66	0.8	0.8		0.0402	0.0374	0.0002	0.0003	2.0796e-05	4.1026e-05	2.5003e-07	9.0936e-07	0.0001	0.0002	0.0321	0.0575	0.0371	0.2669
1186	TAG50:3-FA18:1	Triacylglycerol	Ester	0.32169	0.72	0.56	0.53	0.42	0.45	0.6	0.81		0.017	0.0192	3.9058e-05	7.4841e-05	2.8544e-06	7.4617e-06	2.7763e-10	2.6408e-09	6.0661e-09	4.4763e-08	0.0002	0.002	0.1176	0.3189
74	3b-hydroxy-5-cholenoic acid	Lipid	Secondary Bile Acid Metabolism	0.321553	0.97	0.74	0.55	0.59	0.68	1.18	1.22		0.8048	0.3728	0.0297	0.0211	2.211e-05	4.3348e-05	0.0001	0.0002	0.005	0.0046	0.2416	0.2447	0.1493	0.3402
920	pelargonate (9:0)	Lipid	Medium Chain Fatty Acid	0.319689	1.21	1.09	1.64	0.87	0.95	1.03	1.05		0.346	0.1987	0.6577	0.2973	0.014	0.0107	0.4972	0.2274	0.8059	0.3366	0.8893	0.5682	0.8181	0.6663
960	PI(18:1/20:4)	PI	Ester	0.319588	1.06	0.99	0.99	1.06	1.06	0.83	0.89		0.3823	0.2144	0.8933	0.3775	0.8915	0.3736	0.3844	0.1844	0.3606	0.1787	0.0046	0.015	0.0896	0.3011
1409	TAG54:8-FA22:6	Triacylglycerol	Ester	0.319228	0.73	0.54	0.55	0.53	0.63	0.82	0.99		0.0196	0.0215	7.3784e-06	1.8574e-05	8.2857e-06	1.9279e-05	1.9762e-06	4.8527e-06	0.0005	0.0006	0.1459	0.1732	0.9154	0.697
290	cystine	Amino Acid	Methionine, Cysteine, SAM and Taurine Metabolism	0.318568	0.85	1.03	1.08	1.04	1.09	1	1.05		0.1401	0.0978	0.7635	0.3352	0.4538	0.2195	0.7368	0.3125	0.427	0.2052	0.9631	0.5922	0.6291	0.6082
1429	TAG55:8-FA20:4	Triacylglycerol	Ester	0.317703	0.98	0.95	1	0.96	0.97	0.96	0.98		0.4513	0.242	0.0943	0.0581	0.9328	0.3853	0.1033	0.0607	0.2745	0.1425	0.1827	0.2036	0.3775	0.4927
64	3-(3-hydroxyphenyl)propionate sulfate	Xenobiotics	Benzoate Metabolism	0.317579	1.23	0.78	0.74	0.66	0.63	1.47	1.76		0.4847	0.257	0.409	0.203	0.318	0.1629	0.161	0.0896	0.1182	0.0714	0.1955	0.2127	0.0563	0.2825
1302	TAG52:7-FA16:0	Triacylglycerol	Ester	0.317099	0.59	0.49	0.48	0.5	0.56	0.61	0.7		0.0024	0.0042	5.1336e-05	9.4691e-05	2.9102e-05	5.4856e-05	9.3456e-05	0.0001	0.0009	0.0011	0.0054	0.0163	0.0395	0.2669
1246	TAG52:1-FA18:1	Triacylglycerol	Ester	0.316226	0.73	0.59	0.6	0.57	0.62	0.73	0.75		0.008	0.0109	2.1622e-05	4.6575e-05	1.8452e-05	3.6744e-05	2.8521e-06	6.6292e-06	9.208e-05	0.0002	0.0087	0.022	0.0171	0.2669
1105	TAG48:0-FA14:0	Triacylglycerol	Ester	0.315359	0.56	0.43	0.42	0.4	0.42	0.58	0.72		0.0117	0.0148	0.0003	0.0004	0.0001	0.0002	6.1377e-05	9.2332e-05	0.0001	0.0002	0.0179	0.0371	0.1584	0.3442
228	CE(16:1)	Cholesterol Ester	Ester	0.314581	1.05	0.92	0.94	0.91	0.9	0.91	0.96		0.5347	0.2752	0.3042	0.1575	0.4206	0.2063	0.2294	0.121	0.2109	0.116	0.2533	0.2526	0.6033	0.5994
201	benzoate	Xenobiotics	Benzoate Metabolism	0.314453	1.05	1.12	1.13	1.11	1.04	1.01	1.05		0.6973	0.336	0.3974	0.1984	0.354	0.178	0.452	0.21	0.7593	0.3226	0.947	0.5873	0.7018	0.6324
1147	TAG49:1-FA15:0	Triacylglycerol	Ester	0.313486	0.72	0.59	0.6	0.55	0.54	0.63	0.75		0.0482	0.0433	0.0019	0.0019	0.0022	0.0022	0.0004	0.0004	0.0003	0.0004	0.0063	0.0181	0.087	0.3011
655	N-trimethyl 5-aminovalerate	Amino Acid	Lysine Metabolism	0.310234	1.03	0.99	0.9	0.88	0.95	0.99	0.94		0.5514	0.2823	0.8506	0.3638	0.0332	0.0231	0.0055	0.0045	0.3042	0.1559	0.8068	0.5369	0.2279	0.3847
905	PE(P-18:1/18:0)	Phosphatidylethanolamine	Plasmalogen	0.309822	1.03	0.95	1.06	0.98	0.88	0.99	0.95		0.7508	0.3563	0.5755	0.2669	0.5045	0.2394	0.8405	0.3478	0.1264	0.0754	0.8651	0.5578	0.506	0.5564
648	N-methylproline	Amino Acid	Urea cycle; Arginine and Proline Metabolism	0.309097	0.9	0.94	0.88	0.8	0.8	1.03	0.95		0.5652	0.2883	0.7474	0.3306	0.4603	0.222	0.204	0.1094	0.209	0.1151	0.8657	0.5578	0.7831	0.6606
1281	TAG52:4-FA22:1	Triacylglycerol	Ester	0.308198	0.77	0.72	0.68	0.54	0.6	0.69	0.8		0.0144	0.0172	0.0021	0.0021	0.0002	0.0003	8.8679e-09	5.3754e-08	1.1862e-06	4.8057e-06	0.0003	0.0028	0.0322	0.2669
1353	TAG54:3-FA16:0	Triacylglycerol	Ester	0.308072	0.79	0.66	0.62	0.57	0.65	0.81	0.82		0.0241	0.025	6.3985e-05	0.0001	5.2656e-06	1.2938e-05	1.3119e-07	5.3014e-07	4.7473e-05	9.3714e-05	0.0466	0.0755	0.0541	0.2825
1101	TAG47:2-FA15:0	Triacylglycerol	Ester	0.307909	0.68	0.59	0.56	0.47	0.46	0.58	0.8		0.0338	0.0326	0.005	0.0045	0.0017	0.0018	4.938e-05	7.6387e-05	2.9497e-05	6.5534e-05	0.0031	0.0114	0.2179	0.3812
1095	TAG47:1-FA15:0	Triacylglycerol	Ester	0.307722	0.68	0.54	0.53	0.48	0.45	0.54	0.73		0.0789	0.0632	0.005	0.0045	0.0034	0.0032	0.0008	0.0009	0.0003	0.0005	0.0047	0.0151	0.1472	0.3402
1344	TAG54:1-FA20:0	Triacylglycerol	Ester	0.306945	0.75	0.65	0.63	0.57	0.65	0.85	0.8		0.0122	0.0152	0.0001	0.0002	3.6226e-05	6.6894e-05	6.5252e-07	1.9874e-06	0.0001	0.0002	0.1387	0.1676	0.0463	0.2712
948	PI(18:0/18:3)	PI	Ester	0.306802	0.91	0.91	0.9	1.13	1.1	0.89	0.87		0.27	0.1633	0.2987	0.1554	0.2097	0.1156	0.1539	0.0861	0.256	0.1347	0.1749	0.1974	0.098	0.303
1446	TAG56:4-FA18:0	Triacylglycerol	Ester	0.306783	0.84	0.7	0.68	0.7	0.79	0.92	0.89		0.0568	0.0491	0.0002	0.0003	2.8421e-05	5.4216e-05	0.0001	0.0002	0.0097	0.008	0.3517	0.3132	0.2004	0.3689
533	LCER(26:0)	Lactosylceramide	LCER	0.305608	0.9	0.9	0.88	1.13	1.3	1.05	0.88		0.2991	0.1765	0.2782	0.1471	0.1885	0.1051	0.2263	0.1197	0.008	0.0069	0.595	0.4405	0.184	0.356
315	DAG(16:0/20:3)	Diacylglycerol	Ester	0.30371	1.14	0.91	0.93	0.88	0.82	0.72	0.7		0.2951	0.1746	0.4285	0.2102	0.5685	0.264	0.2741	0.1397	0.1012	0.0627	0.0082	0.0211	0.004	0.2078
1327	TAG53:4-FA18:2	Triacylglycerol	Ester	0.303699	0.83	0.71	0.69	0.62	0.66	0.73	0.91		0.0499	0.0446	0.0003	0.0004	6.2547e-05	0.0001	2.9415e-07	1.0452e-06	1.1988e-05	3.1092e-05	0.0007	0.0045	0.3328	0.4648
319	DAG(16:1/18:0)	Diacylglycerol	Ester	0.303252	0.94	0.85	0.92	0.87	0.85	0.74	0.86		0.3944	0.219	0.0322	0.0226	0.2503	0.1344	0.0666	0.0408	0.0324	0.0232	8.0848e-05	0.0012	0.0451	0.2712
1517	TAG58:6-FA20:4	Triacylglycerol	Ester	0.303074	0.85	0.76	0.76	0.75	0.86	0.96	0.95		0.0566	0.0491	0.0022	0.0022	0.0015	0.0016	0.0008	0.0009	0.0848	0.0537	0.6743	0.4762	0.5687	0.5849
1082	TAG46:3-FA14:0	Triacylglycerol	Ester	0.302433	0.57	0.41	0.45	0.31	0.33	0.53	0.73		0.0134	0.0164	0.0001	0.0002	0.0004	0.0005	2.4808e-07	9.0758e-07	1.4608e-06	5.5551e-06	0.0054	0.0164	0.1606	0.3442
1224	TAG51:3-FA15:0	Triacylglycerol	Ester	0.302059	0.83	0.68	0.64	0.55	0.55	0.71	0.87		0.0764	0.0618	0.0003	0.0004	3.106e-05	5.803e-05	1.7294e-08	9.4626e-08	2.3356e-08	1.5106e-07	0.0011	0.0058	0.1893	0.3593
1380	TAG54:5-FA20:2	Triacylglycerol	Ester	0.301575	0.85	0.69	0.71	0.58	0.65	0.73	0.87		0.1219	0.0882	0.0007	0.0009	0.0016	0.0017	4.927e-07	1.5764e-06	7.9222e-05	0.0001	0.0046	0.015	0.191	0.3593
1190	TAG50:4-FA14:0	Triacylglycerol	Ester	0.301356	0.71	0.53	0.48	0.35	0.39	0.59	0.85		0.0179	0.0201	1.3348e-05	3.1501e-05	3.3825e-07	1.2004e-06	8.64e-13	1.3029e-11	1.5314e-10	1.5067e-09	0.0003	0.0023	0.2753	0.4261
889	PE(P-18:0/16:0)	Phosphatidylethanolamine	Plasmalogen	0.300863	0.91	0.79	0.82	0.81	0.78	0.92	0.99		0.0787	0.0631	5.8499e-05	0.0001	0.0004	0.0005	0.0001	0.0002	1.7299e-05	4.2216e-05	0.1269	0.1563	0.88	0.6847
1363	TAG54:4-FA16:1	Triacylglycerol	Ester	0.298861	0.85	0.72	0.69	0.64	0.69	0.72	0.83		0.1327	0.0936	0.0032	0.0031	0.0009	0.0011	7.0443e-05	0.0001	0.0006	0.0008	0.0026	0.0102	0.0992	0.303
1255	TAG52:2-FA20:0	Triacylglycerol	Ester	0.298474	0.78	0.65	0.64	0.56	0.61	0.75	0.83		0.0164	0.0188	4.1284e-05	7.8403e-05	1.7757e-05	3.547e-05	2.6121e-08	1.3803e-07	2.1787e-06	7.8062e-06	0.0066	0.0186	0.0654	0.2868
4	1,5-anhydroglucitol (1,5-AG)	Carbohydrate	Glycolysis, Gluconeogenesis, and Pyruvate Metabolism	0.296961	0.94	0.99	0.98	1.01	1.03	1.01	1.01		0.1481	0.1022	0.8571	0.3658	0.5444	0.254	0.727	0.3096	0.5064	0.2353	0.8456	0.5494	0.8629	0.6795
763	PC(18:2/20:3)	Phosphatidylcholine	Ester	0.296677	1.05	0.94	0.95	0.86	0.85	0.83	0.89		0.3745	0.2115	0.2954	0.1543	0.3638	0.1824	0.0107	0.0082	0.0057	0.005	0.0013	0.0064	0.0574	0.2837
231	CE(18:1)	Cholesterol Ester	Ester	0.296601	1.02	0.91	0.92	0.87	0.85	0.9	0.95		0.7434	0.3532	0.0741	0.0468	0.0973	0.0593	0.0074	0.0058	0.002	0.002	0.0326	0.0576	0.3009	0.446
1170	TAG50:1-FA18:0	Triacylglycerol	Ester	0.296346	0.64	0.5	0.5	0.47	0.5	0.65	0.75		0.0128	0.0159	0.0002	0.0003	0.0001	0.0002	3.0391e-05	4.984e-05	0.0001	0.0002	0.0172	0.0364	0.1112	0.312
185	androstenediol (3alpha, 17alpha) monosulfate (2)	Lipid	Androgenic Steroids	0.295496	1.04	0.98	0.74	0.59	0.47	0.8	0.87		0.6766	0.329	0.8006	0.3463	0.002	0.002	7.2805e-08	3.3099e-07	3.3e-14	5.31e-13	0.0181	0.0374	0.1387	0.3336
34	2-aminooctanoate	Lipid	Fatty Acid, Amino	0.295225	1.05	0.96	0.98	0.87	0.73	0.86	1.25		0.7854	0.367	0.8153	0.3515	0.9067	0.3781	0.4693	0.2167	0.095	0.0592	0.4233	0.357	0.2515	0.4074
1313	TAG53:2-FA16:0	Triacylglycerol	Ester	0.295209	0.65	0.53	0.5	0.46	0.54	0.65	0.74		0.0009	0.0017	2.3593e-06	6.7308e-06	1.3612e-07	5.3705e-07	2.9518e-09	2.1221e-08	3.7047e-06	1.2346e-05	0.0009	0.0051	0.0187	0.2669
1324	TAG53:4-FA17:0	Triacylglycerol	Ester	0.294616	0.82	0.65	0.65	0.58	0.61	0.72	0.92		0.05	0.0446	3.5602e-05	7.0753e-05	2.6459e-05	5.0932e-05	9.08e-08	4.0388e-07	1.6575e-06	6.1153e-06	0.0012	0.0062	0.4032	0.5053
945	PI(18:0/16:1)	PI	Ester	0.29383	1.11	0.97	1.1	1.17	1.2	1.02	0.94		0.2729	0.1643	0.783	0.3417	0.3259	0.1663	0.0997	0.0589	0.0517	0.035	0.8626	0.5578	0.4918	0.5535
869	PE(O-18:0/20:5)	Phosphatidylethanolamine	Ether	0.293454	1.11	1	0.94	0.91	0.91	1.12	1.35		0.4712	0.251	0.9957	0.4011	0.6826	0.3041	0.5088	0.2318	0.5165	0.2389	0.4261	0.3577	0.0412	0.2669
1083	TAG46:3-FA14:1	Triacylglycerol	Ester	0.293432	0.7	0.69	0.78	0.72	0.7	0.67	0.76		0.0029	0.0049	0.0018	0.0018	0.0324	0.0227	0.0051	0.0042	0.0025	0.0025	0.0006	0.004	0.0206	0.2669
679	PC(12:0/20:4)	Phosphatidylcholine	Ester	0.291563	1.04	0.91	0.91	0.91	0.94	0.94	1.01		0.6377	0.3149	0.2957	0.1543	0.3105	0.1604	0.3105	0.1552	0.5335	0.2441	0.491	0.3924	0.8932	0.6895
2	1,3,7-trimethylurate	Xenobiotics	Xanthine Metabolism	0.290821	0.88	0.66	0.58	0.4	0.39	0.94	1.14		0.6216	0.3085	0.1176	0.0695	0.0419	0.0283	0.0006	0.0007	0.0004	0.0005	0.824	0.5422	0.6302	0.6085
1001	SM(20:0)	Sphingomyelin	Sphingomyelin	0.289288	1.04	0.93	0.93	0.89	0.88	0.95	0.97		0.2399	0.149	0.0574	0.0377	0.0384	0.0263	0.0014	0.0013	0.0004	0.0005	0.1376	0.1665	0.3316	0.4645
821	PE(18:0/22:4)	Phosphatidylethanolamine	Ester	0.288822	1.02	0.82	0.82	0.96	1.05	1.01	0.91		0.7981	0.3704	0.008	0.0067	0.0065	0.0055	0.5651	0.2517	0.463	0.2199	0.8634	0.5578	0.1694	0.3459
1522	TAG58:7-FA18:1	Triacylglycerol	Ester	0.287759	0.86	0.77	0.79	0.8	0.9	1.01	0.97		0.1001	0.0753	0.0046	0.0042	0.0105	0.0084	0.0164	0.0119	0.2334	0.1256	0.9153	0.5785	0.7076	0.6327
483	hippurate	Xenobiotics	Benzoate Metabolism	0.287399	1	0.61	0.52	0.37	0.39	1.21	1.4		0.9983	0.4269	0.0125	0.0099	0.0008	0.0009	3.0505e-07	1.0716e-06	1.2455e-06	4.9489e-06	0.3155	0.2941	0.0774	0.2899
205	beta-hydroxyisovalerate	Amino Acid	Leucine, Isoleucine and Valine Metabolism	0.286323	1.05	1.12	1.11	1.25	1.34	1.38	1.08		0.6478	0.3182	0.288	0.151	0.3154	0.1623	0.0323	0.0217	0.0044	0.0041	0.0019	0.0083	0.4545	0.5311
1075	TAG46:2-FA14:0	Triacylglycerol	Ester	0.286302	0.59	0.41	0.38	0.3	0.31	0.5	0.76		0.027	0.0272	0.0002	0.0003	5.6477e-05	9.7753e-05	8.4729e-07	2.4141e-06	1.4473e-06	5.5376e-06	0.0035	0.0125	0.2621	0.4157
1369	TAG54:4-FA20:2	Triacylglycerol	Ester	0.286256	0.83	0.69	0.65	0.57	0.65	0.78	0.86		0.0795	0.0634	0.0004	0.0005	4.7064e-05	8.4451e-05	1.1802e-07	4.9302e-07	3.3095e-05	7.1979e-05	0.018	0.0373	0.139	0.3336
354	DCER(24:0)	Dihydroceramides	DCER	0.286044	1.07	0.96	0.97	0.99	0.97	0.97	1.03		0.2383	0.1484	0.5051	0.2405	0.6068	0.2783	0.8043	0.3369	0.592	0.2653	0.6275	0.4553	0.5885	0.594
1368	TAG54:4-FA20:1	Triacylglycerol	Ester	0.284896	0.85	0.73	0.71	0.61	0.68	0.8	0.92		0.1199	0.087	0.003	0.0029	0.0009	0.0011	3.2986e-06	7.498e-06	0.0002	0.0004	0.0375	0.0638	0.4236	0.517
187	androstenediol (3beta,17beta) disulfate (1)	Lipid	Androgenic Steroids	0.284547	1.01	1.03	1.07	0.99	0.89	1.08	1.07		0.8903	0.3996	0.7956	0.3453	0.4559	0.2204	0.9375	0.3752	0.2181	0.1191	0.4419	0.3653	0.5062	0.5564
1403	TAG54:7-FA22:5	Triacylglycerol	Ester	0.282849	0.75	0.58	0.56	0.5	0.59	0.76	0.84		0.0168	0.0191	7.3007e-06	1.845e-05	2.1008e-06	5.7321e-06	1.1499e-08	6.5832e-08	1.2794e-05	3.2636e-05	0.026	0.0483	0.1597	0.3442
593	methyl-4-hydroxybenzoate sulfate	Xenobiotics	Benzoate Metabolism	0.282457	1.1	0.96	0.96	1.06	0.97	1.04	1.07		0.7792	0.3654	0.906	0.3818	0.9093	0.3781	0.8738	0.3585	0.9264	0.3731	0.9037	0.5743	0.8397	0.6744
1270	TAG52:4-FA14:0	Triacylglycerol	Ester	0.282255	0.71	0.57	0.53	0.45	0.51	0.6	0.77		0.0288	0.0287	0.0004	0.0005	4.1409e-05	7.5155e-05	2.7445e-07	9.8656e-07	1.3487e-05	3.3983e-05	0.0009	0.0051	0.093	0.3029
1266	TAG52:3-FA20:1	Triacylglycerol	Ester	0.282222	0.78	0.61	0.59	0.51	0.53	0.7	0.84		0.0314	0.0308	2.8692e-05	5.8896e-05	6.1303e-06	1.4863e-05	1.1362e-08	6.5654e-08	7.1925e-08	4.053e-07	0.0023	0.0094	0.1269	0.3259
246	CE(22:6)	Cholesterol Ester	Ester	0.281529	1.05	0.89	0.92	0.86	0.88	0.92	0.98		0.3641	0.2066	0.0483	0.0322	0.1181	0.07	0.007	0.0056	0.0205	0.0155	0.119	0.1484	0.7677	0.6559
381	ethyl glucuronide	Xenobiotics	Chemical	0.28087	0.98	1.17	1.37	1.19	1.25	1	1.01		0.929	0.4126	0.4592	0.2223	0.135	0.0786	0.4018	0.1907	0.2819	0.1459	0.988	0.5932	0.9797	0.7119
1129	TAG48:3-FA18:2	Triacylglycerol	Ester	0.280632	0.61	0.46	0.42	0.34	0.35	0.58	0.77		0.0089	0.0117	3.5462e-05	7.0692e-05	4.4539e-06	1.1095e-05	1.0887e-08	6.3503e-08	3.229e-08	2.0423e-07	0.0032	0.0115	0.1651	0.3451
1144	TAG49:0-FA17:0	Triacylglycerol	Ester	0.279978	0.62	0.5	0.55	0.6	0.61	0.62	0.7		0.013	0.0161	0.0005	0.0006	0.0022	0.0022	0.0094	0.0072	0.011	0.0089	0.0123	0.0284	0.0631	0.2842
745	PC(18:0/22:6)	Phosphatidylcholine	Ester	0.279549	1.08	0.97	1.01	1	1	0.88	0.97		0.177	0.1172	0.5261	0.2489	0.8255	0.351	0.9472	0.3784	0.9379	0.3752	0.0221	0.0435	0.5417	0.5711
511	isoleucylalanine	Peptide	Dipeptide	0.279144	1.02	0.99	0.98	1.26	1.44	0.93	1.04		0.8895	0.3996	0.923	0.3863	0.903	0.377	0.1067	0.0623	0.0104	0.0085	0.5992	0.4433	0.7672	0.6559
1322	TAG53:3-FA18:2	Triacylglycerol	Ester	0.278971	0.79	0.65	0.63	0.56	0.6	0.73	0.88		0.019	0.0209	2.4923e-05	5.28e-05	4.0366e-06	1.0274e-05	2.0669e-08	1.1113e-07	6.2172e-07	2.7725e-06	0.0016	0.0074	0.1998	0.3689
138	5alpha-androstan-3beta,17beta-diol monosulfate (2)	Lipid	Androgenic Steroids	0.278349	1.06	1.21	1.25	1.08	1.01	1.02	0.96		0.5275	0.2729	0.0504	0.0335	0.021	0.0154	0.4119	0.1945	0.9084	0.3685	0.8465	0.5494	0.7045	0.6326
1256	TAG52:2-FA20:1	Triacylglycerol	Ester	0.278197	0.74	0.57	0.56	0.47	0.51	0.66	0.75		0.0419	0.0386	0.0002	0.0003	0.0001	0.0002	7.131e-07	2.0995e-06	9.1597e-06	2.5012e-05	0.0057	0.0169	0.0534	0.281
1251	TAG52:2-FA16:1	Triacylglycerol	Ester	0.275694	0.79	0.67	0.67	0.63	0.68	0.71	0.8		0.058	0.0499	0.0013	0.0014	0.0011	0.0012	0.0002	0.0002	0.002	0.0021	0.0044	0.0148	0.0747	0.2868
463	guanidinoacetate	Amino Acid	Creatine Metabolism	0.274134	1.04	0.92	0.81	0.75	0.81	0.86	1.02		0.6308	0.3124	0.3168	0.1631	0.0195	0.0144	0.0013	0.0013	0.0163	0.0127	0.084	0.1166	0.8259	0.6699
1222	TAG51:2-FA18:1	Triacylglycerol	Ester	0.274125	0.79	0.65	0.63	0.54	0.56	0.67	0.77		0.0514	0.0455	0.0006	0.0007	0.0002	0.0003	1.2495e-06	3.3443e-06	4.1784e-06	1.3717e-05	0.0012	0.006	0.0402	0.2669
1359	TAG54:3-FA20:1	Triacylglycerol	Ester	0.274029	0.82	0.68	0.64	0.6	0.66	0.82	0.86		0.0461	0.0418	0.0001	0.0002	1.0308e-05	2.315e-05	4.2036e-07	1.4049e-06	2.5854e-05	5.8918e-05	0.0477	0.0769	0.1213	0.3193
1065	TAG46:0-FA16:0	Triacylglycerol	Ester	0.273808	0.51	0.39	0.41	0.42	0.4	0.58	0.69		0.0202	0.0219	0.0016	0.0017	0.0024	0.0024	0.0029	0.0026	0.0019	0.002	0.0592	0.0901	0.2112	0.3794
478	heme	Cofactors and Vitamins	Hemoglobin and Porphyrin Metabolism	0.273707	0.99	0.79	0.78	0.77	0.87	0.86	1.04		0.9606	0.4222	0.0594	0.0386	0.0446	0.03	0.035	0.0232	0.2524	0.1335	0.2422	0.2448	0.7665	0.6559
272	citraconate/glutaconate	Energy	TCA Cycle	0.272957	1.05	1.03	1.02	0.93	0.87	1.15	1.03		0.5802	0.2944	0.7521	0.3323	0.8085	0.3458	0.4021	0.1907	0.1377	0.0813	0.119	0.1484	0.7553	0.6527
1216	TAG51:1-FA18:1	Triacylglycerol	Ester	0.272613	0.7	0.56	0.56	0.54	0.56	0.65	0.74		0.0189	0.0209	0.0002	0.0003	0.0001	0.0002	3.9247e-05	6.2702e-05	0.0002	0.0002	0.0046	0.015	0.0504	0.2712
1252	TAG52:2-FA18:0	Triacylglycerol	Ester	0.271881	0.73	0.6	0.6	0.6	0.65	0.74	0.82		0.0061	0.0087	1.9635e-05	4.287e-05	1.7456e-05	3.498e-05	1.4479e-05	2.6501e-05	0.0003	0.0004	0.0095	0.0234	0.0856	0.3011
1191	TAG50:4-FA14:1	Triacylglycerol	Ester	0.271802	0.79	0.74	0.85	0.78	0.75	0.68	0.86		0.0301	0.0299	0.0063	0.0054	0.123	0.0726	0.0206	0.0145	0.0083	0.007	0.0004	0.0032	0.1627	0.345
1528	TAG58:8-FA18:1	Triacylglycerol	Ester	0.271737	0.85	0.75	0.77	0.82	0.94	1.07	1.05		0.0994	0.075	0.0046	0.0042	0.0108	0.0086	0.0476	0.0303	0.5594	0.254	0.5093	0.4009	0.6609	0.6222
1068	TAG46:1-FA14:0	Triacylglycerol	Ester	0.271599	0.55	0.42	0.39	0.33	0.33	0.48	0.7		0.0256	0.0261	0.0012	0.0013	0.0005	0.0006	4.6702e-05	7.3245e-05	3.5073e-05	7.4907e-05	0.0055	0.0164	0.187	0.3581
1319	TAG53:3-FA17:0	Triacylglycerol	Ester	0.270824	0.81	0.68	0.65	0.6	0.63	0.74	0.89		0.0263	0.0266	8.892e-05	0.0002	1.3383e-05	2.8624e-05	1.1459e-07	4.8861e-07	2.5408e-06	8.9485e-06	0.0023	0.0096	0.2239	0.3846
1558	theophylline	Xenobiotics	Xanthine Metabolism	0.270553	0.75	0.87	0.83	0.77	0.7	0.72	1.28		0.1189	0.0864	0.4804	0.2306	0.3309	0.1683	0.1623	0.0902	0.0602	0.0399	0.0813	0.1136	0.1852	0.356
1516	TAG58:6-FA18:1	Triacylglycerol	Ester	0.270137	0.86	0.78	0.78	0.8	0.93	1.01	0.98		0.0818	0.0645	0.0049	0.0044	0.0036	0.0033	0.0088	0.0068	0.4009	0.1949	0.9147	0.5785	0.7734	0.6586
116	4-hydroxycoumarin	Xenobiotics	Drug	0.26822	1.08	1.23	1.17	0.76	0.52	0.87	0.75		0.7806	0.3655	0.4769	0.2291	0.5813	0.2691	0.343	0.1686	0.0249	0.0184	0.6201	0.4519	0.3183	0.4575
1244	TAG52:1-FA16:1	Triacylglycerol	Ester	0.266364	0.78	0.69	0.72	0.73	0.84	0.74	0.83		0.0272	0.0273	0.0009	0.0011	0.0026	0.0025	0.0041	0.0035	0.1191	0.0718	0.0062	0.0178	0.0964	0.3029
1150	TAG49:1-FA17:0	Triacylglycerol	Ester	0.266107	0.61	0.51	0.53	0.48	0.49	0.54	0.68		0.0147	0.0174	0.0009	0.001	0.0017	0.0018	0.0003	0.0004	0.0004	0.0005	0.0019	0.0083	0.0504	0.2712
1328	TAG53:4-FA18:3	Triacylglycerol	Ester	0.265842	0.72	0.58	0.57	0.51	0.53	0.62	0.81		0.0048	0.0072	3.3296e-06	9.2925e-06	1.8896e-06	5.2646e-06	1.5948e-08	8.8037e-08	5.8931e-08	3.4139e-07	3.3521e-05	0.0007	0.0764	0.2884
833	PE(18:1/20:5)	Phosphatidylethanolamine	Ester	0.264542	0.88	0.71	0.76	0.77	0.96	0.93	1.16		0.3901	0.2173	0.0213	0.0157	0.0638	0.0407	0.0682	0.0416	0.7618	0.3232	0.63	0.4564	0.3103	0.4507
257	CER(24:0)	Ceramides	CER	0.264035	1.07	1	0.99	1	0.98	0.98	0.96		0.1934	0.1266	0.9589	0.3971	0.9136	0.3796	0.9825	0.3876	0.6204	0.2745	0.7132	0.4982	0.3525	0.4771
818	PE(18:0/20:3)	Phosphatidylethanolamine	Ester	0.2638	0.86	0.84	0.8	1	1.01	0.93	0.86		0.0196	0.0215	0.0069	0.0059	0.0005	0.0007	0.9827	0.3876	0.8194	0.3411	0.2761	0.2688	0.0169	0.2669
497	ibuprofen acyl glucuronide	Xenobiotics	Drug	0.26241	1.36	1.03	0.82	0.97	1.13	1.78	0.93		0.3424	0.1972	0.9173	0.3849	0.5419	0.2532	0.9324	0.3734	0.7061	0.3048	0.0773	0.1097	0.8145	0.6663
156	7-methylurate	Xenobiotics	Xanthine Metabolism	0.262367	1.12	1.16	0.95	0.92	0.84	1.11	1.19		0.4361	0.2357	0.3281	0.168	0.7368	0.3219	0.5766	0.255	0.2477	0.1319	0.4621	0.3752	0.2275	0.3847
1152	TAG49:2-FA14:0	Triacylglycerol	Ester	0.26225	0.64	0.51	0.48	0.41	0.43	0.54	0.74		0.0171	0.0193	0.0004	0.0005	8.149e-05	0.0001	2.0156e-06	4.9256e-06	6.6533e-06	1.9827e-05	0.0009	0.0051	0.1008	0.3031
734	PC(18:0/18:1)	Phosphatidylcholine	Ester	0.262208	1.03	0.91	0.92	0.89	0.88	0.89	0.93		0.541	0.2778	0.0698	0.0445	0.1261	0.0741	0.0231	0.0161	0.0144	0.0114	0.032	0.0574	0.1749	0.3459
413	fucitol	Xenobiotics	Food Component/Plant	0.262167	0.94	1.03	1.07	1.02	0.75	1.28	0.83		0.757	0.3582	0.882	0.3737	0.7186	0.3161	0.9097	0.3671	0.1379	0.0813	0.215	0.2257	0.3605	0.4821
1588	tyramine O-sulfate	Amino Acid	Tyrosine Metabolism	0.261506	0.99	0.91	0.78	1.03	1.55	1.3	1.01		0.9716	0.4257	0.6541	0.2964	0.2581	0.1376	0.8757	0.3585	0.0449	0.0308	0.231	0.2368	0.9572	0.7076
1535	TAG58:9-FA18:2	Triacylglycerol	Ester	0.261445	0.87	0.74	0.75	0.79	0.93	1.06	1.07		0.1765	0.1172	0.0059	0.0051	0.0062	0.0053	0.0286	0.0195	0.4741	0.2242	0.573	0.4299	0.4978	0.5547
233	CE(18:3)	Cholesterol Ester	Ester	0.261231	1.04	0.89	0.92	0.87	0.87	0.88	0.85		0.5803	0.2944	0.1273	0.0749	0.2702	0.1431	0.057	0.0356	0.0588	0.0391	0.0784	0.1108	0.0328	0.2669
226	CE(15:0)	Cholesterol Ester	Ester	0.261197	1.05	0.92	0.93	0.85	0.84	0.88	0.94		0.3995	0.2206	0.1828	0.102	0.2292	0.1249	0.0064	0.0052	0.0025	0.0025	0.0379	0.064	0.3228	0.4593
1460	TAG56:5-FA20:3	Triacylglycerol	Ester	0.259766	0.87	0.8	0.8	0.78	0.86	0.86	0.9		0.1031	0.0768	0.0135	0.0105	0.0126	0.0098	0.0043	0.0036	0.0767	0.0493	0.0772	0.1096	0.2103	0.3784
693	PC(15:0/16:1)	Phosphatidylcholine	Ester	0.258124	0.98	0.96	1	1.1	0.98	0.94	0.98		0.6784	0.3293	0.4603	0.2227	0.9451	0.3886	0.1186	0.0682	0.7287	0.3128	0.3165	0.2945	0.7643	0.6559
754	PC(18:1/22:4)	Phosphatidylcholine	Ester	0.256378	1.03	0.92	1.09	1.12	0.98	0.95	1.03		0.8311	0.3811	0.5346	0.2518	0.5373	0.2519	0.423	0.1989	0.8791	0.3587	0.683	0.4808	0.8359	0.6741
1064	TAG46:0-FA14:0	Triacylglycerol	Ester	0.255235	0.53	0.43	0.46	0.45	0.45	0.56	0.69		0.0168	0.0191	0.0015	0.0016	0.0031	0.003	0.0023	0.0021	0.0028	0.0027	0.0261	0.0483	0.1629	0.345
1538	TAG58:9-FA22:6	Triacylglycerol	Ester	0.255089	0.82	0.7	0.73	0.8	0.95	1.13	1.18		0.0982	0.0744	0.0031	0.003	0.0094	0.0076	0.0617	0.0382	0.6787	0.2954	0.3025	0.2859	0.1659	0.3451
812	PE(18:0/18:0)	Phosphatidylethanolamine	Ester	0.254517	0.95	0.84	0.87	0.87	0.88	1.03	1.05		0.2786	0.167	0.0004	0.0005	0.0034	0.0032	0.0033	0.0029	0.0068	0.006	0.5262	0.4061	0.3318	0.4645
1195	TAG50:4-FA18:2	Triacylglycerol	Ester	0.253408	0.77	0.58	0.53	0.42	0.44	0.61	0.89		0.057	0.0492	8.1289e-05	0.0001	5.3625e-06	1.3101e-05	2.511e-10	2.4643e-09	4.0839e-09	3.1643e-08	0.0003	0.0026	0.3741	0.4905
1231	TAG51:4-FA15:0	Triacylglycerol	Ester	0.250993	0.84	0.68	0.63	0.52	0.55	0.69	0.88		0.0985	0.0746	0.0004	0.0005	1.5572e-05	3.2117e-05	1.3439e-09	1.0517e-08	2.3395e-08	1.5106e-07	0.0005	0.0035	0.2228	0.3836
1303	TAG52:7-FA18:1	Triacylglycerol	Ester	0.250884	0.71	0.6	0.62	0.6	0.61	0.7	0.8		0.0078	0.0107	0.0002	0.0002	0.0003	0.0005	8.5767e-05	0.0001	0.0002	0.0003	0.0068	0.0188	0.0819	0.3003
418	gamma-CEHC glucuronide*	Cofactors and Vitamins	Tocopherol Metabolism	0.250669	0.93	0.69	0.65	0.61	0.53	0.65	0.65		0.738	0.3509	0.1102	0.0661	0.0645	0.041	0.034	0.0227	0.0064	0.0056	0.0647	0.0961	0.0633	0.2842
1478	TAG56:7-FA18:0	Triacylglycerol	Ester	0.250097	0.79	0.67	0.73	0.7	0.79	0.86	0.88		0.0236	0.0247	0.0001	0.0002	0.0021	0.0021	0.0005	0.0006	0.0203	0.0153	0.1338	0.163	0.2212	0.3836
44	2-hydroxyibuprofen	Xenobiotics	Drug	0.249968	1.23	1.28	1.25	1.31	1.32	1.7	0.88		0.5822	0.2949	0.5152	0.2446	0.5534	0.2579	0.4668	0.2159	0.4526	0.2155	0.1525	0.1793	0.7302	0.6395
150	5-oxoproline	Amino Acid	Glutathione Metabolism	0.24847	1.01	0.99	0.88	0.9	0.98	1.02	1.02		0.7113	0.3413	0.8564	0.3658	0.0003	0.0005	0.0052	0.0043	0.6062	0.2703	0.555	0.4218	0.6817	0.6266
1100	TAG47:2-FA14:0	Triacylglycerol	Ester	0.248333	0.74	0.52	0.51	0.47	0.45	0.57	0.88		0.1246	0.0894	0.0011	0.0013	0.0005	0.0006	9.3791e-05	0.0001	5.7871e-05	0.0001	0.0044	0.0147	0.5297	0.5652
5	1,6-anhydroglucose	Xenobiotics	Food Component/Plant	0.247731	0.8	0.73	0.6	0.62	0.48	1.09	1.29		0.6146	0.3068	0.473	0.2276	0.2347	0.1274	0.2686	0.1372	0.0876	0.0552	0.8402	0.5475	0.5535	0.5765
377	ergothioneine	Xenobiotics	Food Component/Plant	0.247556	1.06	1.04	0.97	1.05	1.08	1.04	0.96		0.1974	0.1281	0.4616	0.223	0.589	0.2721	0.3051	0.1528	0.0945	0.059	0.3975	0.3407	0.3446	0.472
355	DCER(24:1)	Dihydroceramides	DCER	0.246782	1.09	1.03	1.06	1.07	1.04	0.94	1		0.1029	0.0768	0.5834	0.2694	0.2927	0.153	0.1947	0.1051	0.4813	0.2261	0.2616	0.2581	0.9766	0.7119
1318	TAG53:3-FA16:0	Triacylglycerol	Ester	0.246217	0.7	0.57	0.54	0.49	0.57	0.69	0.78		0.0018	0.0033	7.9595e-07	2.5419e-06	6.6644e-08	2.7851e-07	2.5594e-10	2.4725e-09	6.8515e-07	3.012e-06	0.0011	0.0059	0.0299	0.2669
1077	TAG46:2-FA16:0	Triacylglycerol	Ester	0.246163	0.58	0.48	0.52	0.47	0.43	0.67	0.82		0.0232	0.0244	0.0032	0.0031	0.0064	0.0055	0.002	0.0019	0.0006	0.0007	0.1037	0.1336	0.4057	0.5062
332	DAG(18:1/18:2)	Diacylglycerol	Ester	0.243956	1.09	0.87	0.79	0.68	0.71	0.81	0.85		0.3525	0.202	0.1409	0.0817	0.0165	0.0124	8.853e-05	0.0001	0.0005	0.0006	0.0258	0.0483	0.1003	0.303
877	PE(P-16:0/18:1)	Phosphatidylethanolamine	Plasmalogen	0.24393	1.04	0.85	0.86	0.82	0.8	1	1.07		0.4996	0.2636	0.0038	0.0035	0.0076	0.0064	0.0003	0.0003	6.0543e-05	0.0001	0.9457	0.5873	0.2154	0.3799
691	PC(14:0/22:6)	Phosphatidylcholine	Ester	0.243188	1.03	0.87	1.11	1.02	0.95	0.91	1.16		0.8547	0.389	0.4134	0.2046	0.5367	0.2518	0.8997	0.364	0.7779	0.3282	0.5676	0.4283	0.3838	0.4959
1070	TAG46:1-FA16:0	Triacylglycerol	Ester	0.2431	0.55	0.42	0.45	0.4	0.39	0.63	0.75		0.0246	0.0254	0.0015	0.0016	0.0033	0.0031	0.0008	0.0009	0.0004	0.0006	0.0841	0.1166	0.2741	0.4258
75	3-carboxy-4-methyl-5-propyl-2-furanpropanoate (CMPF)	Lipid	Fatty Acid, Dicarboxylate	0.243083	1.14	1.18	1.16	1.13	1.15	1.04	1.11		0.1759	0.1169	0.0909	0.0563	0.1318	0.0771	0.2086	0.1116	0.155	0.0896	0.6608	0.471	0.3003	0.4458
1518	TAG58:6-FA22:4	Triacylglycerol	Ester	0.241971	0.87	0.76	0.77	0.78	0.98	0.97	0.95		0.1012	0.0759	0.0013	0.0014	0.0017	0.0018	0.0026	0.0024	0.8022	0.3357	0.6827	0.4808	0.5035	0.5564
1427	TAG55:7-FA20:4	Triacylglycerol	Ester	0.241825	0.99	1	0.99	0.98	0.98	0.99	1.02		0.5125	0.2668	0.9847	0.4007	0.5029	0.2389	0.4074	0.1929	0.3468	0.1738	0.4686	0.3783	0.1895	0.3593
199	aspartate	Amino Acid	Alanine and Aspartate Metabolism	0.241564	1.04	0.6	0.6	0.87	1.34	0.83	0.81		0.6528	0.3201	9.476e-10	4.5734e-09	4.7605e-10	2.9076e-09	0.0797	0.0481	0.0003	0.0005	0.02	0.0404	0.0116	0.2669
739	PC(18:0/20:1)	Phosphatidylcholine	Ester	0.241088	1.01	0.93	0.84	1	1.01	0.92	1.15		0.9127	0.4076	0.5276	0.2494	0.1385	0.0803	0.9797	0.3875	0.9603	0.3815	0.4557	0.3723	0.2336	0.3895
1007	SM(26:0)	Sphingomyelin	Sphingomyelin	0.240892	1.09	1.01	0.99	0.93	0.9	0.96	1		0.008	0.0108	0.6874	0.3087	0.6964	0.3085	0.0143	0.0105	0.0009	0.0011	0.2165	0.2271	0.9883	0.7119
1253	TAG52:2-FA18:1	Triacylglycerol	Ester	0.239296	0.79	0.68	0.67	0.61	0.62	0.75	0.77		0.0256	0.0261	0.0003	0.0004	0.0002	0.0002	3.4977e-06	7.779e-06	9.2417e-06	2.5048e-05	0.0072	0.0197	0.0137	0.2669
1584	trigonelline (N'-methylnicotinate)	Cofactors and Vitamins	Nicotinate and Nicotinamide Metabolism	0.238694	0.76	0.69	0.68	0.72	0.8	0.78	1.06		0.1082	0.0801	0.0263	0.0189	0.0223	0.0163	0.0477	0.0303	0.1731	0.0985	0.1287	0.1577	0.7442	0.6462
1305	TAG52:7-FA22:6	Triacylglycerol	Ester	0.237085	0.63	0.53	0.59	0.55	0.6	0.77	0.76		0.0039	0.0061	9.4547e-05	0.0002	0.001	0.0011	0.0002	0.0003	0.0016	0.0017	0.0954	0.1257	0.0792	0.295
1278	TAG52:4-FA20:2	Triacylglycerol	Ester	0.235703	0.82	0.65	0.61	0.53	0.57	0.68	0.83		0.082	0.0645	0.0003	0.0004	3.7026e-05	6.763e-05	1.2575e-07	5.1491e-07	1.9689e-06	7.1368e-06	0.0013	0.0064	0.1193	0.3189
1352	TAG54:2-FA20:2	Triacylglycerol	Ester	0.235515	0.78	0.66	0.61	0.59	0.67	0.8	0.8		0.0325	0.0317	0.0003	0.0004	1.3382e-05	2.8624e-05	3.4455e-06	7.7082e-06	0.0005	0.0007	0.0467	0.0755	0.0561	0.2825
1156	TAG49:2-FA17:0	Triacylglycerol	Ester	0.235391	0.73	0.6	0.66	0.57	0.58	0.63	0.8		0.0401	0.0374	0.0011	0.0013	0.0058	0.005	0.0003	0.0003	0.0004	0.0006	0.0026	0.0102	0.1386	0.3336
959	PI(18:1/20:3)	PI	Ester	0.234987	1.11	1.01	1.05	1.15	1.01	0.84	0.99		0.3136	0.1833	0.8922	0.3773	0.626	0.2836	0.188	0.102	0.9357	0.375	0.098	0.1279	0.937	0.7014
896	PE(P-18:0/20:2)	Phosphatidylethanolamine	Plasmalogen	0.234433	0.93	1.03	0.96	0.87	0.84	1	1.04		0.5023	0.2641	0.7897	0.343	0.7172	0.3157	0.1946	0.1051	0.104	0.0642	0.9721	0.5932	0.7188	0.6371
1084	TAG46:3-FA16:0	Triacylglycerol	Ester	0.23401	0.7	0.7	0.78	0.68	0.64	0.69	0.76		0.0674	0.0565	0.0724	0.046	0.193	0.1072	0.0452	0.029	0.0216	0.0162	0.055	0.085	0.1547	0.3405
695	PC(15:0/18:2)	Phosphatidylcholine	Ester	0.233695	1.04	0.93	0.93	0.98	0.88	0.91	0.97		0.4373	0.236	0.1795	0.1003	0.1703	0.0962	0.6668	0.2877	0.0184	0.014	0.0634	0.0951	0.5474	0.5737
1248	TAG52:1-FA20:1	Triacylglycerol	Ester	0.232827	0.73	0.61	0.63	0.62	0.68	0.74	0.74		0.0258	0.0262	0.0005	0.0006	0.001	0.0012	0.0005	0.0006	0.0048	0.0044	0.0326	0.0576	0.027	0.2669
1307	TAG52:8-FA18:2	Triacylglycerol	Ester	0.232574	0.77	0.65	0.6	0.61	0.65	0.69	0.83		0.0265	0.0268	0.0004	0.0006	2.6069e-05	5.0333e-05	5.7433e-05	8.7462e-05	0.0004	0.0005	0.0018	0.0081	0.1161	0.3169
1165	TAG50:0-FA16:0	Triacylglycerol	Ester	0.231866	0.63	0.53	0.54	0.55	0.62	0.67	0.69		0.0072	0.01	0.0002	0.0004	0.0004	0.0005	0.0005	0.0006	0.0054	0.0048	0.0208	0.0414	0.0264	0.2669
303	DAG(14:0/20:4)	Diacylglycerol	Ester	0.231078	1.11	0.77	0.69	0.71	0.65	0.66	0.74		0.6143	0.3068	0.2126	0.1164	0.0721	0.0451	0.0912	0.0546	0.0386	0.027	0.0402	0.067	0.1474	0.3402
1239	TAG51:5-FA18:3	Triacylglycerol	Ester	0.230721	0.8	0.67	0.6	0.48	0.5	0.57	0.85		0.0777	0.0626	0.0016	0.0017	5.4465e-05	9.5047e-05	7.5523e-09	4.7647e-08	4.6394e-08	2.7651e-07	6.3731e-06	0.0002	0.1914	0.3593
329	DAG(18:0/18:3)	Diacylglycerol	Ester	0.23039	1.18	0.99	0.87	0.73	0.79	0.91	0.91		0.2026	0.1307	0.9149	0.3846	0.3054	0.1582	0.0152	0.0111	0.0688	0.045	0.4507	0.3692	0.4491	0.5292
1085	TAG46:3-FA16:1	Triacylglycerol	Ester	0.229693	0.69	0.55	0.56	0.5	0.47	0.54	0.78		0.0705	0.0582	0.0031	0.003	0.0045	0.0041	0.0007	0.0008	0.0002	0.0003	0.0025	0.01	0.2303	0.3863
1114	TAG48:1-FA18:1	Triacylglycerol	Ester	0.229207	0.62	0.47	0.45	0.38	0.39	0.56	0.7		0.02	0.0218	0.0003	0.0004	0.0001	0.0002	4.6503e-06	9.8575e-06	6.1723e-06	1.8754e-05	0.0057	0.0169	0.0899	0.3011
829	PE(18:1/20:1)	Phosphatidylethanolamine	Ester	0.227546	1.06	0.93	0.93	0.93	0.93	0.98	0.99		0.214	0.1362	0.1073	0.0649	0.1104	0.066	0.1104	0.0643	0.1104	0.0673	0.6464	0.4648	0.7598	0.6548
313	DAG(16:0/18:2)	Diacylglycerol	Ester	0.226465	1.06	0.84	0.81	0.77	0.78	0.81	0.83		0.5406	0.2778	0.0948	0.0583	0.0415	0.0281	0.0105	0.008	0.0158	0.0123	0.0337	0.0586	0.0728	0.2868
383	etiocholanolone glucuronide	Lipid	Androgenic Steroids	0.226465	0.95	1.02	1.01	0.95	0.74	1.01	1.01		0.5976	0.3003	0.8298	0.3568	0.8795	0.369	0.5723	0.254	0.0023	0.0024	0.9491	0.5873	0.9443	0.7029
912	PE(P-18:1/20:4)	Phosphatidylethanolamine	Plasmalogen	0.225414	1.02	0.86	0.87	0.81	0.8	1.22	1.19		0.7232	0.3459	0.0271	0.0194	0.0317	0.0223	0.0012	0.0012	0.0008	0.001	0.0029	0.0111	0.0074	0.2288
411	FFA(24:1)	Free Fatty Acids	Free Fatty Acids	0.225253	0.89	1.09	1.06	1.08	1	0.94	0.96		0.1229	0.0885	0.2782	0.1471	0.4351	0.2122	0.3443	0.169	0.9786	0.3873	0.3917	0.3373	0.6161	0.6033
764	PC(18:2/20:4)	Phosphatidylcholine	Ester	0.224432	0.96	0.9	0.87	0.82	0.81	0.84	0.95		0.2924	0.1736	0.0127	0.01	0.0014	0.0016	2.3787e-06	5.6784e-06	9.8933e-07	4.0882e-06	6.1037e-05	0.001	0.1974	0.3674
749	PC(18:1/18:3)	Phosphatidylcholine	Ester	0.224321	0.96	0.86	0.84	0.82	0.77	0.75	0.88		0.6785	0.3293	0.084	0.0527	0.0487	0.0322	0.0243	0.0169	0.0024	0.0024	0.0011	0.0059	0.1296	0.3294
884	PE(P-16:0/20:5)	Phosphatidylethanolamine	Plasmalogen	0.223811	0.98	0.82	0.8	0.73	0.75	1.48	1.25		0.8234	0.3786	0.0933	0.0575	0.0513	0.0336	0.0056	0.0045	0.013	0.0104	0.0006	0.004	0.0467	0.2712
1203	TAG50:5-FA18:1	Triacylglycerol	Ester	0.223298	0.74	0.71	0.73	0.68	0.68	0.67	0.8		0.0132	0.0162	0.0048	0.0043	0.0098	0.0079	0.0014	0.0014	0.0014	0.0015	0.0009	0.0051	0.0597	0.2842
1500	TAG56:9-FA22:6	Triacylglycerol	Ester	0.222895	0.85	0.67	0.69	0.7	0.82	1	1.03		0.1747	0.1162	0.0015	0.0016	0.0026	0.0026	0.0036	0.0031	0.1009	0.0626	0.9932	0.5932	0.8004	0.6649
38	2-hydroxy-3-methylvalerate	Amino Acid	Leucine, Isoleucine and Valine Metabolism	0.221009	1.02	1.13	1.2	1.46	1.34	1.5	1.17		0.7947	0.3696	0.0812	0.0511	0.0096	0.0077	1.2164e-07	5.0476e-07	3.5408e-05	7.4907e-05	1.3395e-08	1.2674e-06	0.0281	0.2669
1242	TAG52:0-FA20:0	Triacylglycerol	Ester	0.220788	0.72	0.61	0.63	0.55	0.66	0.75	0.74		0.0122	0.0153	0.0003	0.0005	0.0005	0.0006	1.0981e-05	2.0891e-05	0.0018	0.0019	0.0326	0.0576	0.0251	0.2669
1250	TAG52:2-FA16:0	Triacylglycerol	Ester	0.219501	0.78	0.66	0.65	0.6	0.64	0.75	0.77		0.0236	0.0247	0.0002	0.0002	8.5188e-05	0.0001	2.9351e-06	6.7967e-06	3.5203e-05	7.4907e-05	0.0083	0.0214	0.017	0.2669
1332	TAG53:5-FA18:3	Triacylglycerol	Ester	0.219169	0.85	0.72	0.7	0.6	0.65	0.68	0.87		0.0857	0.0667	0.0005	0.0007	0.0002	0.0003	1.2536e-07	5.1491e-07	6.097e-06	1.8709e-05	4.7011e-05	0.0008	0.1504	0.3402
237	CE(20:2)	Cholesterol Ester	Ester	0.218916	1.03	0.93	0.92	0.87	0.88	0.93	0.92		0.5954	0.2998	0.1599	0.0909	0.1096	0.0657	0.0091	0.007	0.0162	0.0126	0.1588	0.1839	0.1448	0.3401
165	adenine	Nucleotide	Purine Metabolism, Adenine containing	0.21849	1.09	1.58	1.3	1.47	1.77	0.99	0.98		0.5953	0.2998	0.0038	0.0035	0.0931	0.0571	0.013	0.0097	0.0002	0.0003	0.9557	0.5891	0.8708	0.681
1451	TAG56:4-FA20:3	Triacylglycerol	Ester	0.218001	0.84	0.71	0.7	0.71	0.81	0.87	0.88		0.0504	0.0447	0.0002	0.0003	7.7351e-05	0.0001	9.5642e-05	0.0001	0.0171	0.0131	0.1251	0.1547	0.1486	0.3402
1576	Total PE	Phospholipids	Phosphatidylethanolamine	0.217633	0.92	0.77	0.78	0.81	0.83	1.03	1.01		0.0603	0.0515	7.105e-09	3.2118e-08	2.3342e-08	1.0744e-07	3.9224e-06	8.5092e-06	4.644e-05	9.1967e-05	0.5031	0.3974	0.8978	0.6896
1575	Total PC	Phospholipids	Phosphatidylcholine	0.217593	1.02	0.92	0.93	0.92	0.9	0.93	0.96		0.6209	0.3084	0.014	0.0109	0.0193	0.0142	0.0082	0.0064	0.0012	0.0014	0.0258	0.0483	0.1899	0.3593
577	LPE(22:4)	Lysophosphatidylethanolamine	Ester	0.216004	1.12	1	1.2	1.14	0.95	1.04	1		0.1643	0.1106	0.9764	0.4007	0.0344	0.0239	0.1117	0.0649	0.5196	0.2398	0.6113	0.4485	0.9666	0.7112
1214	TAG51:1-FA17:0	Triacylglycerol	Ester	0.215155	0.72	0.59	0.62	0.62	0.64	0.69	0.75		0.0257	0.0261	0.0005	0.0006	0.0014	0.0015	0.0014	0.0014	0.003	0.0029	0.0123	0.0284	0.0605	0.2842
1254	TAG52:2-FA18:2	Triacylglycerol	Ester	0.214334	0.78	0.65	0.64	0.6	0.65	0.77	0.83		0.0142	0.0171	4.8115e-05	8.9264e-05	2.1788e-05	4.2849e-05	8.9161e-07	2.5058e-06	3.3796e-05	7.3142e-05	0.0123	0.0284	0.068	0.2868
1513	TAG58:5-FA18:1	Triacylglycerol	Ester	0.214278	0.87	0.73	0.71	0.7	0.84	0.97	0.92		0.121	0.0877	0.0007	0.0009	0.0001	0.0002	0.0001	0.0001	0.0603	0.0399	0.763	0.5182	0.3805	0.4944
476	HCER(26:0)	Hexosylceramides	HCER	0.213659	1.05	0.96	0.91	0.95	1.13	1.04	0.81		0.6184	0.3077	0.701	0.3138	0.3373	0.171	0.6115	0.2676	0.1874	0.1052	0.696	0.4882	0.0211	0.2669
1521	TAG58:7-FA18:0	Triacylglycerol	Ester	0.212965	0.85	0.79	0.73	0.83	0.93	1.1	1.03		0.1155	0.0846	0.0198	0.0148	0.0023	0.0023	0.0663	0.0406	0.4835	0.2269	0.3546	0.315	0.781	0.6606
575	LPE(20:5)	Lysophosphatidylethanolamine	Ester	0.212583	0.88	0.69	0.86	0.88	0.69	0.88	0.82		0.3193	0.1858	0.0044	0.004	0.218	0.1195	0.295	0.1487	0.003	0.0029	0.2957	0.2815	0.1148	0.3165
1265	TAG52:3-FA20:0	Triacylglycerol	Ester	0.21135	0.8	0.69	0.66	0.59	0.64	0.74	0.81		0.0222	0.0236	0.0001	0.0002	1.2657e-05	2.7534e-05	4.1449e-08	2.0835e-07	3.0762e-06	1.0653e-05	0.0019	0.0083	0.0303	0.2669
504	indolelactate	Amino Acid	Tryptophan Metabolism	0.211142	0.95	0.88	0.92	1.09	1.09	1.12	0.96		0.3938	0.2189	0.0251	0.0181	0.1304	0.0764	0.1209	0.0694	0.1442	0.0843	0.0445	0.0728	0.4806	0.5481
1223	TAG51:2-FA18:2	Triacylglycerol	Ester	0.211053	0.74	0.61	0.62	0.57	0.6	0.68	0.81		0.0189	0.0209	9.7988e-05	0.0002	0.0002	0.0003	1.1082e-05	2.1018e-05	4.9252e-05	9.6003e-05	0.002	0.0084	0.0952	0.3029
1213	TAG51:1-FA16:0	Triacylglycerol	Ester	0.210479	0.7	0.56	0.57	0.57	0.6	0.65	0.74		0.0226	0.0239	0.0003	0.0004	0.0005	0.0006	0.0004	0.0004	0.0016	0.0017	0.0079	0.0208	0.0593	0.2842
202	beta-alanine	Nucleotide	Pyrimidine Metabolism, Uracil containing	0.209031	1.02	0.99	0.92	6.98	6.78	1.18	1.05		0.8319	0.3812	0.9001	0.3796	0.4462	0.2163	0	0	0	0	0.1396	0.1682	0.6378	0.6117
1	1,2,3-benzenetriol sulfate (2)	Xenobiotics	Chemical	0.208549	1.01	0.56	0.48	0.45	0.2	1.31	1.03		0.9747	0.4268	0.165	0.0931	0.0816	0.0507	0.0566	0.0354	0.0001	0.0002	0.5174	0.4023	0.9352	0.7009
1235	TAG51:4-FA18:2	Triacylglycerol	Ester	0.20721	0.85	0.7	0.64	0.53	0.56	0.68	0.93		0.1392	0.0974	0.0014	0.0015	8.0781e-05	0.0001	1.7919e-08	9.7186e-08	1.7811e-07	9.1646e-07	0.0007	0.0045	0.5226	0.5631
1148	TAG49:1-FA16:0	Triacylglycerol	Ester	0.206248	0.71	0.58	0.59	0.54	0.55	0.62	0.73		0.0475	0.0427	0.0021	0.0021	0.0022	0.0022	0.0004	0.0005	0.0006	0.0008	0.0056	0.0168	0.0704	0.2868
1489	TAG56:8-FA16:1	Triacylglycerol	Ester	0.206186	0.87	0.71	0.77	0.73	0.81	0.89	0.95		0.2165	0.1373	0.0023	0.0023	0.0179	0.0133	0.0043	0.0037	0.0561	0.0376	0.2939	0.2806	0.6065	0.6003
1579	Total TAG	Neutral Complex Lipids	Triacylglycerol	0.206034	0.78	0.66	0.65	0.59	0.63	0.74	0.82		0.0105	0.0135	2.6623e-05	5.5485e-05	1.3278e-05	2.8591e-05	8.9528e-08	4.0111e-07	3.2876e-06	1.1197e-05	0.0021	0.0087	0.0428	0.2683
62	2-piperidinone	Xenobiotics	Food Component/Plant	0.205241	1.08	1	1.16	1.13	1.32	0.75	1		0.6656	0.3251	0.9836	0.4007	0.4038	0.1996	0.4674	0.216	0.1097	0.067	0.1022	0.1324	0.9885	0.7119
1162	TAG49:3-FA18:2	Triacylglycerol	Ester	0.204143	0.78	0.6	0.57	0.45	0.47	0.57	0.8		0.0732	0.0599	0.0003	0.0004	5.7611e-05	9.8641e-05	1.1907e-08	6.7539e-08	6.2448e-08	3.5841e-07	6.9086e-05	0.0011	0.1023	0.3036
742	PC(18:0/20:4)	Phosphatidylcholine	Ester	0.20399	1.03	0.96	0.99	0.96	0.97	0.94	1		0.4878	0.2581	0.3257	0.167	0.9033	0.377	0.3599	0.1748	0.526	0.2422	0.179	0.2009	0.9135	0.6966
1445	TAG56:4-FA16:0	Triacylglycerol	Ester	0.203743	0.79	0.64	0.65	0.62	0.71	0.78	0.77		0.0371	0.0351	7.5192e-05	0.0001	0.0001	0.0002	2.5455e-05	4.244e-05	0.0023	0.0024	0.0306	0.0554	0.0188	0.2669
1229	TAG51:3-FA18:2	Triacylglycerol	Ester	0.203707	0.82	0.68	0.65	0.54	0.57	0.67	0.84		0.0777	0.0626	0.0006	0.0007	7.9138e-05	0.0001	4.7166e-08	2.3332e-07	4.6642e-07	2.1602e-06	0.0003	0.0026	0.1036	0.3041
454	glycocholate glucuronide (1)	Lipid	Primary Bile Acid Metabolism	0.20321	0.93	0.95	0.96	0.98	0.88	1.1	1.21		0.6325	0.313	0.7458	0.3302	0.7955	0.3417	0.9161	0.3692	0.3929	0.1921	0.547	0.4171	0.2152	0.3799
224	CE(14:0)	Cholesterol Ester	Ester	0.20256	1.05	0.91	0.92	0.87	0.84	0.86	0.93		0.5664	0.2885	0.2523	0.135	0.3424	0.1734	0.0867	0.0521	0.0312	0.0224	0.075	0.1069	0.4171	0.5159
1537	TAG58:9-FA22:5	Triacylglycerol	Ester	0.201603	0.87	0.78	0.78	0.76	0.85	0.97	1.01		0.1483	0.1022	0.0092	0.0076	0.0086	0.0071	0.0032	0.0028	0.0795	0.0509	0.7185	0.4988	0.9049	0.6933
700	PC(15:0/22:6)	Phosphatidylcholine	Ester	0.201412	0.99	0.88	0.92	0.99	0.91	0.94	0.96		0.9129	0.4076	0.1413	0.0818	0.2916	0.1526	0.8869	0.3604	0.2448	0.1306	0.4386	0.3643	0.6347	0.6099
867	PE(O-18:0/20:3)	Phosphatidylethanolamine	Ether	0.201094	0.93	0.9	0.81	0.94	0.82	1.03	1.02		0.2644	0.1612	0.121	0.0713	0.0023	0.0023	0.3544	0.1726	0.0023	0.0024	0.6636	0.4721	0.8172	0.6663
1011	S-methylmethionine	Amino Acid	Methionine, Cysteine, SAM and Taurine Metabolism	0.199864	0.71	0.67	0.61	3.89	2.75	1.47	1.33		0.2065	0.1324	0.157	0.0896	0.0703	0.0442	1.097e-06	3.0011e-06	0.0003	0.0004	0.1618	0.1863	0.2979	0.443
1158	TAG49:2-FA18:2	Triacylglycerol	Ester	0.199697	0.76	0.61	0.6	0.54	0.54	0.67	0.84		0.0625	0.0531	0.0008	0.001	0.0005	0.0006	2.2038e-05	3.7245e-05	2.0173e-05	4.7365e-05	0.0059	0.0172	0.2325	0.3887
714	PC(16:0/20:4)	Phosphatidylcholine	Ester	0.199484	1.03	0.95	0.96	0.97	0.99	0.99	0.99		0.5312	0.2738	0.2565	0.1369	0.3685	0.1845	0.4712	0.2171	0.7689	0.3255	0.844	0.5492	0.818	0.6663
1456	TAG56:5-FA18:1	Triacylglycerol	Ester	0.199092	0.87	0.77	0.78	0.75	0.83	0.89	0.91		0.1117	0.0822	0.0038	0.0035	0.0053	0.0047	0.0013	0.0013	0.0365	0.0257	0.1823	0.2034	0.2876	0.4328
1264	TAG52:3-FA18:3	Triacylglycerol	Ester	0.198775	0.72	0.59	0.57	0.51	0.56	0.63	0.75		0.0051	0.0075	7.2505e-06	1.8396e-05	1.8106e-06	5.0891e-06	1.3829e-08	7.7027e-08	8.1436e-07	3.4574e-06	6.6112e-05	0.0011	0.0138	0.2669
457	glycodeoxycholate sulfate	Lipid	Secondary Bile Acid Metabolism	0.198665	0.83	0.64	0.6	0.79	0.72	0.64	0.63		0.4339	0.2348	0.0646	0.0416	0.0328	0.023	0.321	0.1594	0.1622	0.0931	0.0602	0.0909	0.0507	0.2712
922	phenol sulfate	Amino Acid	Tyrosine Metabolism	0.19732	0.91	0.83	0.85	0.94	0.98	1.16	0.92		0.4798	0.2546	0.159	0.0906	0.221	0.1208	0.6352	0.2758	0.8476	0.3503	0.2629	0.2589	0.5171	0.5608
1507	TAG58:10-FA20:4	Triacylglycerol	Ester	0.197031	1	0.9	0.97	1.07	1.1	1.05	0.96		0.9901	0.4269	0.2852	0.1499	0.7477	0.3262	0.4919	0.2251	0.3186	0.1623	0.6063	0.4468	0.6822	0.6266
591	methyl glucopyranoside (alpha + beta)	Xenobiotics	Food Component/Plant	0.196879	1.03	1.01	1.01	0.9	0.93	1.07	1.17		0.7883	0.3677	0.9288	0.3879	0.9082	0.3781	0.3867	0.1849	0.5621	0.2551	0.6135	0.4488	0.2035	0.3721
1153	TAG49:2-FA15:0	Triacylglycerol	Ester	0.196665	0.8	0.66	0.67	0.6	0.59	0.65	0.8		0.1186	0.0863	0.0047	0.0042	0.0051	0.0045	0.0003	0.0004	0.0002	0.0003	0.0024	0.0098	0.1224	0.3193
1306	TAG52:8-FA16:1	Triacylglycerol	Ester	0.195849	0.72	0.5	0.45	0.43	0.5	0.51	0.74		0.071	0.0584	0.0002	0.0003	1.6261e-05	3.3178e-05	5.823e-06	1.2081e-05	0.0002	0.0002	0.0003	0.0026	0.1034	0.3041
1501	TAG57:10-FA22:6	Triacylglycerol	Ester	0.19579	1.04	0.99	0.95	0.94	0.95	1.07	1		0.7329	0.3489	0.9354	0.3894	0.6183	0.2816	0.5547	0.2483	0.6195	0.2745	0.5193	0.4031	0.9903	0.7119
1428	TAG55:7-FA22:6	Triacylglycerol	Ester	0.195589	0.79	0.61	0.63	0.66	0.68	0.87	0.88		0.0487	0.0437	3.5953e-05	7.0856e-05	0.0001	0.0002	0.0004	0.0005	0.0008	0.001	0.2263	0.234	0.2781	0.429
370	dopamine 3-O-sulfate	Amino Acid	Tyrosine Metabolism	0.195462	1.06	1.02	0.91	1.03	1.44	1	1.05		0.7697	0.3619	0.9155	0.3846	0.6079	0.2786	0.8827	0.3597	0.0577	0.0385	0.9804	0.5932	0.8017	0.6649
1261	TAG52:3-FA18:0	Triacylglycerol	Ester	0.193906	0.79	0.66	0.65	0.61	0.67	0.73	0.86		0.0371	0.0351	0.0003	0.0004	0.0002	0.0003	1.4686e-05	2.6705e-05	0.0005	0.0006	0.0049	0.0153	0.1697	0.3459
403	FFA(20:5)	Free Fatty Acids	Free Fatty Acids	0.193788	0.94	0.91	0.9	0.9	0.87	0.93	1.08		0.5201	0.2701	0.3731	0.188	0.2754	0.1454	0.2894	0.1467	0.1806	0.1019	0.4499	0.3692	0.4428	0.5278
337	DAG(18:1/22:4)	Diacylglycerol	Ester	0.19315	1.05	0.85	0.78	0.63	0.78	0.86	0.76		0.5818	0.2949	0.073	0.0463	0.0042	0.0038	1.8955e-07	7.2553e-07	0.0048	0.0044	0.0956	0.1258	0.0025	0.1995
1205	TAG50:5-FA18:3	Triacylglycerol	Ester	0.192987	0.71	0.54	0.5	0.36	0.4	0.5	0.82		0.0307	0.0303	0.0001	0.0002	1.5636e-05	3.2143e-05	2.5047e-10	2.4643e-09	8.5488e-09	6.0907e-08	1.1916e-05	0.0004	0.223	0.3836
1452	TAG56:4-FA20:4	Triacylglycerol	Ester	0.192369	0.88	0.75	0.74	0.74	0.79	0.92	0.9		0.1011	0.0759	0.0003	0.0004	0.0001	0.0002	0.0001	0.0001	0.0026	0.0026	0.2776	0.2698	0.1914	0.3593
1422	TAG55:6-FA20:3	Triacylglycerol	Ester	0.192127	1.01	0.97	0.99	1	0.99	1	1.01		0.6186	0.3077	0.0929	0.0573	0.692	0.3074	0.9251	0.3716	0.3974	0.1939	0.8357	0.5457	0.6557	0.6204
113	4-ethylphenylsulfate	Xenobiotics	Benzoate Metabolism	0.191606	0.74	0.72	0.67	0.65	0.6	0.72	0.75		0.2806	0.1678	0.2423	0.1306	0.1478	0.0847	0.1189	0.0683	0.0628	0.0414	0.2431	0.2452	0.2981	0.443
1109	TAG48:1-FA14:0	Triacylglycerol	Ester	0.191254	0.64	0.49	0.48	0.42	0.43	0.56	0.72		0.0302	0.0299	0.0007	0.0008	0.0004	0.0005	2.5466e-05	4.244e-05	3.8859e-05	8.0021e-05	0.0053	0.0162	0.1046	0.3055
1481	TAG56:7-FA18:3	Triacylglycerol	Ester	0.190225	0.87	0.75	0.74	0.66	0.73	0.72	0.88		0.1951	0.1275	0.0081	0.0068	0.0058	0.005	0.0001	0.0002	0.003	0.0029	0.0023	0.0094	0.2262	0.3847
1407	TAG54:8-FA20:4	Triacylglycerol	Ester	0.189881	1.08	0.9	0.95	0.86	0.91	0.77	0.89		0.5097	0.2662	0.3762	0.1891	0.6507	0.293	0.1842	0.1004	0.398	0.1941	0.0202	0.0407	0.3104	0.4507
726	PC(17:0/20:5)	Phosphatidylcholine	Ester	0.189226	0.96	0.99	0.96	0.96	1.01	1.01	1.02		0.6008	0.3015	0.8708	0.3699	0.5861	0.2711	0.6288	0.2732	0.9491	0.3783	0.9434	0.5873	0.7719	0.658
1461	TAG56:5-FA20:4	Triacylglycerol	Ester	0.188875	0.87	0.73	0.73	0.72	0.81	0.98	0.95		0.0817	0.0645	0.0002	0.0003	0.0001	0.0002	6.9023e-05	0.0001	0.0085	0.0072	0.77	0.5215	0.5089	0.5567
322	DAG(16:1/18:3)	Diacylglycerol	Ester	0.188436	1.13	0.96	0.99	0.78	0.9	0.73	0.86		0.1017	0.0762	0.6251	0.2856	0.8671	0.3645	0.001	0.001	0.149	0.0867	3.7414e-05	0.0007	0.0424	0.2677
1263	TAG52:3-FA18:2	Triacylglycerol	Ester	0.187943	0.83	0.7	0.69	0.61	0.64	0.76	0.83		0.0469	0.0424	0.0002	0.0003	8.3933e-05	0.0001	1.8991e-07	7.2553e-07	4.1824e-06	1.3717e-05	0.0044	0.0147	0.0506	0.2712
1160	TAG49:3-FA16:0	Triacylglycerol	Ester	0.187429	0.7	0.58	0.58	0.49	0.52	0.56	0.73		0.015	0.0176	0.0002	0.0003	0.0002	0.0003	7.9663e-07	2.3016e-06	7.111e-06	2.0694e-05	7.4037e-05	0.0011	0.0312	0.2669
234	CE(18:4)	Cholesterol Ester	Ester	0.187427	1.02	0.86	0.89	0.84	0.86	0.79	0.76		0.8886	0.3996	0.209	0.1148	0.3305	0.1682	0.1659	0.0921	0.211	0.116	0.0507	0.0798	0.0275	0.2669
1487	TAG56:7-FA22:6	Triacylglycerol	Ester	0.187279	0.8	0.65	0.73	0.8	0.88	1.05	0.96		0.0507	0.045	0.0002	0.0003	0.0059	0.0051	0.0514	0.0325	0.2556	0.1346	0.6878	0.4835	0.6915	0.6303
722	PC(17:0/18:2)	Phosphatidylcholine	Ester	0.186829	0.98	0.88	0.87	0.87	0.85	0.87	0.91		0.6842	0.3304	0.0043	0.0039	0.0013	0.0014	0.0018	0.0017	0.0003	0.0004	0.0021	0.0087	0.038	0.2669
1260	TAG52:3-FA16:1	Triacylglycerol	Ester	0.186569	0.87	0.73	0.72	0.62	0.66	0.68	0.82		0.2258	0.1422	0.0088	0.0074	0.0057	0.005	6.3739e-05	9.496e-05	0.0005	0.0006	0.0013	0.0064	0.0891	0.3011
585	mannitol/sorbitol	Carbohydrate	Fructose, Mannose and Galactose Metabolism	0.18534	1.25	1.14	0.99	0.93	0.85	1.11	1.16		0.1518	0.1041	0.4101	0.2033	0.941	0.3879	0.6499	0.2812	0.2915	0.1505	0.5007	0.3974	0.3362	0.4676
907	PE(P-18:1/18:2)	Phosphatidylethanolamine	Plasmalogen	0.185318	0.92	0.8	0.82	0.77	0.74	0.99	1		0.1669	0.112	0.0004	0.0005	0.0012	0.0013	2.1506e-05	3.6731e-05	1.3582e-06	5.2948e-06	0.8281	0.543	0.9936	0.7119
817	PE(18:0/20:2)	Phosphatidylethanolamine	Ester	0.184637	0.89	0.87	0.87	1	1.02	0.96	0.91		0.0512	0.0453	0.0201	0.0149	0.0159	0.012	0.9848	0.3876	0.7848	0.3299	0.48	0.3858	0.1185	0.3189
1529	TAG58:8-FA18:2	Triacylglycerol	Ester	0.183429	0.89	0.76	0.8	0.78	0.92	0.98	1.01		0.2011	0.13	0.0028	0.0027	0.0179	0.0133	0.0065	0.0052	0.3508	0.1754	0.8677	0.5578	0.9421	0.7019
1138	TAG48:4-FA18:3	Triacylglycerol	Ester	0.181775	0.58	0.4	0.4	0.3	0.31	0.47	0.7		0.0081	0.011	1.6249e-05	3.6987e-05	9.1135e-06	2.0975e-05	7.6987e-09	4.808e-08	2.2711e-08	1.5106e-07	0.0003	0.0025	0.082	0.3003
1097	TAG47:1-FA16:1	Triacylglycerol	Ester	0.180631	0.77	0.56	0.62	0.61	0.58	0.58	0.8		0.1577	0.1073	0.0023	0.0023	0.0109	0.0086	0.0089	0.0069	0.0035	0.0033	0.0043	0.0146	0.2391	0.3946
154	7-hydroxyindole sulfate	Amino Acid	Tryptophan Metabolism	0.180081	1.11	1.01	0.9	1.29	1.72	1.18	1.04		0.5973	0.3003	0.9734	0.4007	0.6145	0.281	0.2168	0.1152	0.0084	0.0071	0.4244	0.3575	0.859	0.6792
868	PE(O-18:0/20:4)	Phosphatidylethanolamine	Ether	0.179728	1.01	0.84	0.83	0.83	0.81	0.96	0.99		0.8696	0.3942	0.0243	0.0176	0.0126	0.0098	0.0142	0.0105	0.0054	0.0048	0.5934	0.44	0.9151	0.697
1410	TAG55:1-FA16:0	Triacylglycerol	Ester	0.178853	0.82	0.68	0.7	0.73	0.85	1.03	0.98		0.0671	0.0563	0.0003	0.0005	0.0008	0.0009	0.0029	0.0026	0.1176	0.0711	0.7911	0.5313	0.8278	0.6704
1096	TAG47:1-FA16:0	Triacylglycerol	Ester	0.178353	0.65	0.52	0.54	0.5	0.5	0.53	0.7		0.0387	0.0363	0.0027	0.0026	0.0036	0.0033	0.001	0.001	0.0011	0.0013	0.0025	0.0101	0.0857	0.3011
1493	TAG56:8-FA20:4	Triacylglycerol	Ester	0.178057	1.02	0.91	0.97	0.92	1	0.87	0.97		0.8651	0.3924	0.3191	0.1641	0.7329	0.3211	0.3619	0.1753	0.9983	0.3886	0.1545	0.1809	0.7683	0.6559
800	PE(17:0/18:1)	Phosphatidylethanolamine	Ester	0.177788	0.95	0.84	0.83	0.83	0.88	0.83	0.9		0.5964	0.3001	0.0749	0.0473	0.0637	0.0407	0.0637	0.0392	0.2129	0.117	0.0637	0.0953	0.2852	0.4322
879	PE(P-16:0/18:3)	Phosphatidylethanolamine	Plasmalogen	0.177632	0.95	0.83	0.83	0.72	0.66	0.92	0.98		0.685	0.3305	0.174	0.0978	0.1475	0.0847	0.0141	0.0104	0.0017	0.0018	0.5385	0.4123	0.898	0.6896
878	PE(P-16:0/18:2)	Phosphatidylethanolamine	Plasmalogen	0.177553	0.93	0.8	0.81	0.75	0.7	1.07	1.09		0.2384	0.1484	0.0006	0.0007	0.0009	0.0011	8.8802e-06	1.732e-05	4.2954e-08	2.6103e-07	0.2999	0.2843	0.1853	0.356
917	PE(P-18:2/18:2)	Phosphatidylethanolamine	Plasmalogen	0.173719	0.95	0.91	0.81	0.81	0.79	1.04	0.99		0.4397	0.2368	0.1829	0.102	0.0024	0.0024	0.0017	0.0016	0.0007	0.0008	0.5137	0.4011	0.8654	0.68
459	glycolithocholate	Lipid	Secondary Bile Acid Metabolism	0.173679	0.81	1.15	0.7	3.47	3.25	0.92	0.84		0.4511	0.242	0.6049	0.2776	0.1864	0.1041	6.513e-06	1.3378e-05	1.8528e-05	4.4342e-05	0.753	0.514	0.5249	0.5633
709	PC(16:0/18:3)	Phosphatidylcholine	Ester	0.172863	1.03	0.92	0.96	0.97	0.91	0.87	0.87		0.7355	0.3499	0.297	0.1549	0.61	0.2794	0.7368	0.3125	0.2681	0.1396	0.1033	0.1336	0.1099	0.311
1154	TAG49:2-FA16:0	Triacylglycerol	Ester	0.172603	0.77	0.63	0.62	0.55	0.55	0.64	0.79		0.0711	0.0584	0.0019	0.0019	0.0015	0.0016	5.5676e-05	8.4997e-05	7.0415e-05	0.0001	0.003	0.0112	0.1089	0.309
344	DAG(20:0/20:0)	Diacylglycerol	Ester	0.17242	0.96	1	0.86	0.87	0.92	0.91	0.89		0.6142	0.3068	0.9708	0.4005	0.0532	0.0347	0.0683	0.0416	0.2963	0.1524	0.2187	0.2284	0.1416	0.3368
779	p-cresol-glucuronide*	Amino Acid	Tyrosine Metabolism	0.172026	1.14	0.89	0.75	0.7	0.74	1.47	1.06		0.6419	0.3163	0.6982	0.313	0.3152	0.1623	0.2111	0.1127	0.2948	0.1519	0.1847	0.205	0.8383	0.6744
327	DAG(18:0/18:1)	Diacylglycerol	Ester	0.169644	0.9	0.69	0.66	0.65	0.67	0.79	0.77		0.3588	0.2047	0.001	0.0012	0.0001	0.0002	0.0001	0.0001	0.0003	0.0004	0.036	0.0617	0.0189	0.2669
950	PI(18:0/20:3)	PI	Ester	0.16854	1.04	1.08	1.03	1.18	1.13	0.86	0.92		0.4879	0.2581	0.196	0.1084	0.6236	0.283	0.0024	0.0022	0.0232	0.0172	0.0051	0.016	0.1313	0.3313
1110	TAG48:1-FA14:1	Triacylglycerol	Ester	0.167016	0.64	0.49	0.6	0.57	0.55	0.49	0.65		0.0364	0.0345	0.0012	0.0014	0.016	0.0121	0.0095	0.0073	0.0048	0.0044	0.001	0.0055	0.0412	0.2669
1218	TAG51:2-FA16:0	Triacylglycerol	Ester	0.166469	0.8	0.68	0.67	0.62	0.65	0.66	0.78		0.0723	0.0593	0.0028	0.0027	0.0019	0.002	0.0002	0.0002	0.0007	0.0009	0.0013	0.0064	0.0455	0.2712
684	PC(14:0/18:3)	Phosphatidylcholine	Ester	0.165597	0.98	0.68	0.91	0.77	0.87	0.75	0.94		0.9278	0.4126	0.0236	0.0173	0.6	0.2755	0.1232	0.0705	0.4205	0.2033	0.0948	0.1253	0.7026	0.6326
1506	TAG58:10-FA18:2	Triacylglycerol	Ester	0.164941	0.88	0.73	0.77	0.8	0.9	0.97	1.12		0.2232	0.1407	0.0037	0.0034	0.0185	0.0137	0.0348	0.0232	0.356	0.1771	0.7983	0.5334	0.2945	0.4405
1219	TAG51:2-FA16:1	Triacylglycerol	Ester	0.164653	0.82	0.66	0.66	0.6	0.61	0.59	0.77		0.197	0.128	0.007	0.0059	0.0062	0.0053	0.0009	0.0009	0.0012	0.0013	0.0006	0.0042	0.0922	0.3029
940	PI(16:0/20:4)	PI	Ester	0.16371	1.03	0.97	0.97	1.01	1.07	0.87	0.9		0.6712	0.3271	0.6354	0.2895	0.6912	0.3072	0.8844	0.36	0.3641	0.1801	0.0669	0.0981	0.1357	0.3315
239	CE(20:4)	Cholesterol Ester	Ester	0.163363	1.01	0.9	0.91	0.84	0.84	0.9	0.97		0.8599	0.3908	0.0522	0.0346	0.0535	0.0349	0.0008	0.0009	0.001	0.0011	0.0495	0.0788	0.5081	0.5567
768	PC(20:0/14:1)	Phosphatidylcholine	Ester	0.163062	0.94	0.95	0.92	0.98	0.99	1.09	1.13		0.5493	0.2814	0.5923	0.2729	0.3835	0.1909	0.8139	0.3395	0.93	0.3738	0.3967	0.3403	0.225	0.3847
688	PC(14:0/20:4)	Phosphatidylcholine	Ester	0.162462	1.05	0.96	0.94	0.88	0.86	0.97	1		0.3601	0.2052	0.44	0.2148	0.2446	0.1318	0.0092	0.0071	0.0026	0.0025	0.5104	0.401	0.9995	0.7119
109	4-acetaminophen sulfate	Xenobiotics	Drug	0.16239	1.12	0.88	0.68	0.58	0.73	1.23	1.03		0.8774	0.3964	0.8631	0.3674	0.5915	0.2726	0.4466	0.2078	0.6564	0.2877	0.7685	0.5209	0.9623	0.7098
861	PE(O-18:0/16:1)	Phosphatidylethanolamine	Ether	0.162388	1.06	1.06	1.07	1.16	1.11	1.17	0.99		0.5581	0.2853	0.5178	0.2455	0.4611	0.2222	0.097	0.0574	0.271	0.1411	0.0872	0.1191	0.9329	0.7004
348	DCER(18:0)	Dihydroceramides	DCER	0.162302	1.44	1.18	0.99	0.99	0.85	0.89	1.01		0.0072	0.01	0.2163	0.1182	0.9634	0.3935	0.96	0.3822	0.2378	0.1274	0.3941	0.3387	0.9177	0.6977
333	DAG(18:1/20:1)	Diacylglycerol	Ester	0.16193	0.96	0.85	0.77	0.73	0.74	0.91	0.82		0.6805	0.3295	0.1123	0.0672	0.0074	0.0063	0.0019	0.0017	0.0023	0.0024	0.3474	0.3109	0.0432	0.2683
1350	TAG54:2-FA20:0	Triacylglycerol	Ester	0.161543	0.82	0.69	0.68	0.6	0.7	0.83	0.85		0.0401	0.0374	0.0002	0.0003	0.0001	0.0002	2.3548e-07	8.7183e-07	0.0003	0.0004	0.0594	0.0902	0.0951	0.3029
1388	TAG54:6-FA16:1	Triacylglycerol	Ester	0.160977	1.02	0.86	0.86	0.78	0.87	0.73	0.9		0.8809	0.3975	0.1378	0.08	0.15	0.0858	0.0123	0.0092	0.1749	0.0992	0.0022	0.009	0.2838	0.4319
1106	TAG48:0-FA16:0	Triacylglycerol	Ester	0.159162	0.59	0.49	0.53	0.56	0.62	0.59	0.65		0.0144	0.0172	0.0011	0.0012	0.0036	0.0034	0.0072	0.0057	0.0273	0.02	0.0142	0.0315	0.0477	0.2712
281	cyclo(ala-pro)	Peptide	Dipeptide	0.158599	0.82	1.05	0.98	0.83	0.88	1	0.99		0.2675	0.1623	0.782	0.3415	0.9168	0.3801	0.2906	0.1471	0.4655	0.2206	0.9951	0.5932	0.9771	0.7119
1163	TAG49:3-FA18:3	Triacylglycerol	Ester	0.157549	0.73	0.58	0.52	0.46	0.52	0.56	0.75		0.044	0.0404	0.0005	0.0006	3.1212e-05	5.8049e-05	7.8937e-07	2.2913e-06	3.1218e-05	6.8376e-05	0.0002	0.0019	0.06	0.2842
136	5alpha-androstan-3beta,17alpha-diol disulfate	Lipid	Androgenic Steroids	0.157227	1.26	1.27	0.93	1.17	0.98	1.46	1.2		0.3746	0.2115	0.3773	0.1895	0.7785	0.3354	0.5635	0.2512	0.9488	0.3783	0.1522	0.1791	0.4879	0.5517
1474	TAG56:6-FA22:5	Triacylglycerol	Ester	0.156696	0.85	0.69	0.71	0.68	0.77	0.94	0.87		0.0785	0.063	7.559e-05	0.0001	0.0002	0.0003	3.3883e-05	5.4984e-05	0.004	0.0037	0.4898	0.3917	0.1335	0.3315
961	PI(18:2/18:2)	PI	Ester	0.156652	0.91	0.85	0.83	0.92	0.84	0.76	0.95		0.5064	0.265	0.2464	0.1323	0.1914	0.1066	0.5555	0.2484	0.2029	0.1129	0.0495	0.0788	0.6916	0.6303
1401	TAG54:7-FA20:4	Triacylglycerol	Ester	0.156372	1.05	0.92	0.93	0.83	0.91	0.75	0.88		0.5936	0.2996	0.4294	0.2104	0.4336	0.2117	0.0581	0.0362	0.315	0.1609	0.0045	0.015	0.2122	0.3797
1486	TAG56:7-FA22:5	Triacylglycerol	Ester	0.155856	0.87	0.7	0.7	0.66	0.77	0.94	0.93		0.1548	0.1057	0.0003	0.0004	0.0002	0.0003	1.8769e-05	3.289e-05	0.0061	0.0054	0.4983	0.397	0.4165	0.5159
1076	TAG46:2-FA14:1	Triacylglycerol	Ester	0.155489	0.65	0.53	0.61	0.51	0.48	0.48	0.63		0.0435	0.0399	0.003	0.0028	0.0224	0.0163	0.0018	0.0017	0.0005	0.0007	0.0006	0.004	0.0284	0.2669
906	PE(P-18:1/18:1)	Phosphatidylethanolamine	Plasmalogen	0.155231	0.95	0.86	0.88	0.8	0.78	0.97	1.02		0.3446	0.198	0.0108	0.0087	0.0252	0.0181	8.7616e-05	0.0001	1.0285e-05	2.713e-05	0.5767	0.4317	0.757	0.6537
245	CE(22:5)	Cholesterol Ester	Ester	0.154747	1.02	0.87	0.87	0.83	0.84	0.88	0.91		0.7576	0.3582	0.0116	0.0093	0.0128	0.01	0.0005	0.0006	0.0009	0.001	0.0148	0.0324	0.0834	0.3011
1117	TAG48:2-FA14:1	Triacylglycerol	Ester	0.153465	0.69	0.55	0.65	0.6	0.56	0.51	0.66		0.0556	0.0483	0.0024	0.0024	0.0282	0.0201	0.0081	0.0064	0.0027	0.0027	0.0006	0.004	0.0332	0.2669
373	ectoine	Xenobiotics	Chemical	0.153	0.83	1.06	1.04	7.87	7.49	2.48	1.16		0.3837	0.2147	0.8022	0.3467	0.872	0.3663	0	0	0	0	4.0765e-05	0.0008	0.4964	0.5547
230	CE(18:0)	Cholesterol Ester	Ester	0.152948	1.01	0.92	0.9	0.86	0.86	0.89	0.93		0.8617	0.3914	0.1366	0.0794	0.0385	0.0263	0.0052	0.0043	0.0037	0.0035	0.031	0.0559	0.1708	0.3459
1271	TAG52:4-FA16:0	Triacylglycerol	Ester	0.15245	0.86	0.72	0.67	0.58	0.62	0.75	0.86		0.1592	0.1079	0.0023	0.0023	0.0002	0.0003	3.504e-07	1.1969e-06	7.4829e-06	2.1674e-05	0.0076	0.0202	0.1568	0.343
47	2-hydroxyphenylacetate	Amino Acid	Tyrosine Metabolism	0.15182	0.99	0.98	0.9	1.37	1.24	1.61	0.99		0.9593	0.4222	0.8586	0.3659	0.4063	0.2006	0.0094	0.0072	0.0723	0.047	9.2097e-05	0.0013	0.9297	0.7004
1289	TAG52:5-FA20:3	Triacylglycerol	Ester	0.150923	0.83	0.69	0.64	0.54	0.59	0.58	0.82		0.1955	0.1276	0.0104	0.0084	0.0019	0.002	1.8778e-05	3.289e-05	0.0002	0.0004	0.0001	0.0014	0.1658	0.3451
1495	TAG56:8-FA22:5	Triacylglycerol	Ester	0.150877	0.87	0.72	0.68	0.62	0.74	0.86	0.96		0.1651	0.111	0.0019	0.002	0.0002	0.0003	3.9616e-06	8.5642e-06	0.0036	0.0034	0.1547	0.1809	0.6944	0.6313
1277	TAG52:4-FA20:0	Triacylglycerol	Ester	0.150718	0.88	0.74	0.69	0.59	0.63	0.77	0.88		0.2165	0.1373	0.0041	0.0037	0.0004	0.0005	6.4296e-07	1.9778e-06	1.8314e-05	4.4172e-05	0.0135	0.0305	0.2161	0.3799
1220	TAG51:2-FA17:0	Triacylglycerol	Ester	0.15062	0.8	0.67	0.69	0.66	0.69	0.7	0.83		0.0746	0.0607	0.0022	0.0022	0.0038	0.0035	0.0009	0.001	0.0032	0.0031	0.0046	0.015	0.1366	0.3315
1122	TAG48:2-FA18:2	Triacylglycerol	Ester	0.150148	0.66	0.52	0.48	0.39	0.42	0.6	0.78		0.0247	0.0254	0.0004	0.0005	5.6986e-05	9.8028e-05	4.4028e-07	1.4635e-06	2.3969e-06	8.4898e-06	0.0052	0.0161	0.1748	0.3459
1274	TAG52:4-FA18:1	Triacylglycerol	Ester	0.148688	0.86	0.72	0.7	0.58	0.62	0.68	0.85		0.1771	0.1172	0.0031	0.003	0.0009	0.001	4.9464e-07	1.5764e-06	1.0615e-05	2.7791e-05	0.0005	0.0035	0.1268	0.3259
1455	TAG56:5-FA18:0	Triacylglycerol	Ester	0.148459	0.87	0.74	0.7	0.72	0.79	0.93	0.93		0.0893	0.0689	0.0004	0.0005	2.9812e-05	5.6027e-05	7.602e-05	0.0001	0.0047	0.0043	0.3791	0.3312	0.3539	0.4772
1262	TAG52:3-FA18:1	Triacylglycerol	Ester	0.148217	0.84	0.71	0.7	0.62	0.65	0.76	0.83		0.0725	0.0594	0.0005	0.0006	0.0002	0.0003	1.1127e-06	3.0306e-06	7.9997e-06	2.2801e-05	0.0043	0.0146	0.0607	0.2842
1247	TAG52:1-FA20:0	Triacylglycerol	Ester	0.147949	0.77	0.61	0.61	0.53	0.55	0.74	0.79		0.0682	0.0569	0.0007	0.0008	0.0006	0.0008	8.5088e-06	1.6808e-05	3.8636e-05	7.9829e-05	0.0325	0.0576	0.1002	0.303
1524	TAG58:7-FA20:4	Triacylglycerol	Ester	0.147916	0.99	0.83	0.86	0.88	0.97	0.99	0.95		0.9184	0.4092	0.0194	0.0146	0.0537	0.035	0.0915	0.0547	0.6777	0.2952	0.9295	0.5828	0.5283	0.5646
1272	TAG52:4-FA16:1	Triacylglycerol	Ester	0.147543	0.91	0.78	0.73	0.61	0.65	0.68	0.87		0.3813	0.214	0.0274	0.0196	0.0064	0.0055	1.4825e-05	2.688e-05	0.0001	0.0002	0.0006	0.0043	0.2277	0.3847
702	PC(16:0/14:0)	Phosphatidylcholine	Ester	0.147304	1.08	0.99	0.97	0.92	0.81	0.91	0.96		0.5224	0.2709	0.9251	0.3869	0.7734	0.334	0.4531	0.2103	0.0807	0.0515	0.4173	0.3535	0.7254	0.639
1276	TAG52:4-FA18:3	Triacylglycerol	Ester	0.147141	0.79	0.66	0.63	0.53	0.58	0.64	0.78		0.0299	0.0297	0.0002	0.0003	3.4168e-05	6.3277e-05	8.0564e-09	4.9811e-08	7.6108e-07	3.2535e-06	5.9398e-05	0.001	0.0228	0.2669
1078	TAG46:2-FA16:1	Triacylglycerol	Ester	0.145898	0.64	0.49	0.5	0.4	0.39	0.49	0.68		0.0578	0.0498	0.0027	0.0026	0.0035	0.0032	0.0001	0.0002	5.5425e-05	0.0001	0.0027	0.0105	0.0939	0.3029
1525	TAG58:7-FA22:4	Triacylglycerol	Ester	0.145647	0.91	0.81	0.8	0.77	0.95	0.95	0.95		0.2835	0.1692	0.0195	0.0146	0.0151	0.0115	0.0035	0.0031	0.6025	0.2692	0.5647	0.4268	0.554	0.5766
240	CE(20:5)	Cholesterol Ester	Ester	0.145047	1	0.88	0.9	0.85	0.88	0.88	0.94		0.9966	0.4269	0.1019	0.0621	0.1967	0.109	0.0415	0.027	0.1204	0.0723	0.1271	0.1564	0.4792	0.5481
911	PE(P-18:1/20:3)	Phosphatidylethanolamine	Plasmalogen	0.143902	1.02	0.87	0.85	0.82	0.76	1.13	1.2		0.7833	0.3664	0.0338	0.0236	0.0154	0.0117	0.0034	0.003	5.4171e-05	0.0001	0.0642	0.0958	0.0068	0.2242
225	CE(14:1)	Cholesterol Ester	Ester	0.143494	1	0.85	0.88	0.82	0.82	0.77	0.84		0.9943	0.4269	0.1451	0.0839	0.274	0.1449	0.0836	0.0503	0.0749	0.0483	0.0195	0.0399	0.1354	0.3315
854	PE(O-16:0/20:3)	Phosphatidylethanolamine	Ether	0.143444	1.01	0.76	0.82	0.85	0.82	1.17	1.19		0.9311	0.4133	0.0214	0.0157	0.0923	0.0567	0.1853	0.1008	0.1059	0.0652	0.1969	0.2137	0.1505	0.3402
1323	TAG53:4-FA16:0	Triacylglycerol	Ester	0.143433	0.77	0.62	0.6	0.51	0.63	0.72	0.79		0.0165	0.019	2.8237e-05	5.8282e-05	4.2867e-06	1.0806e-05	3.4098e-09	2.3957e-08	3.9257e-05	8.0309e-05	0.003	0.0112	0.0364	0.2669
1015	stachydrine	Xenobiotics	Food Component/Plant	0.143236	1.05	1.01	0.96	0.91	1.02	1.23	1.1		0.8202	0.3773	0.9756	0.4007	0.8456	0.3576	0.6421	0.2786	0.9111	0.3689	0.3044	0.2868	0.6527	0.6204
1467	TAG56:6-FA18:2	Triacylglycerol	Ester	0.143081	0.91	0.8	0.78	0.72	0.81	0.86	0.96		0.3145	0.1836	0.0178	0.0135	0.0091	0.0074	0.0007	0.0008	0.0262	0.0192	0.1229	0.1524	0.6782	0.625
1470	TAG56:6-FA20:3	Triacylglycerol	Ester	0.142712	0.92	0.85	0.86	0.82	0.89	0.85	0.92		0.389	0.2172	0.0918	0.0567	0.1102	0.066	0.0385	0.0253	0.199	0.1109	0.0851	0.1172	0.4026	0.5053
1577	Total PI	Phospholipids	Phosphatidylinositols	0.142481	1.02	0.97	0.99	1.05	1.06	0.86	0.93		0.5833	0.2953	0.5232	0.2477	0.765	0.3321	0.2055	0.1101	0.1842	0.1036	0.0003	0.0026	0.0705	0.2868
1012	spermidine	Amino Acid	Polyamine Metabolism	0.142281	0.97	1.03	1.06	0.58	0.58	1.09	1.21		0.8568	0.3897	0.8734	0.3706	0.7653	0.3321	0.0035	0.003	0.0029	0.0029	0.6328	0.4581	0.2979	0.443
1259	TAG52:3-FA16:0	Triacylglycerol	Ester	0.142255	0.85	0.71	0.69	0.6	0.64	0.76	0.84		0.0817	0.0645	0.0004	0.0005	9.9705e-05	0.0002	1.901e-07	7.2553e-07	4.9984e-06	1.5999e-05	0.0048	0.0151	0.0638	0.2843
247	CE(24:0)	Cholesterol Ester	Ester	0.142207	0.93	1	0.96	0.86	0.96	1.03	1.02		0.4766	0.2531	0.9777	0.4007	0.6941	0.3079	0.1454	0.0821	0.6587	0.2886	0.7427	0.5091	0.8471	0.6769
1225	TAG51:3-FA16:0	Triacylglycerol	Ester	0.141807	0.96	0.94	0.93	0.9	0.94	0.93	0.94		0.2316	0.1451	0.0324	0.0227	0.0252	0.0181	0.0011	0.0011	0.0542	0.0365	0.0183	0.0377	0.0511	0.2712
1503	TAG57:3-FA18:2	Triacylglycerol	Ester	0.141805	0.9	0.81	0.79	0.85	0.93	1.04	1.15		0.3393	0.1958	0.0576	0.0377	0.0255	0.0183	0.1262	0.072	0.5167	0.2389	0.7343	0.5057	0.1986	0.3689
1496	TAG56:8-FA22:6	Triacylglycerol	Ester	0.141569	0.84	0.65	0.7	0.74	0.86	1.07	1.03		0.1284	0.0914	0.0002	0.0003	0.0015	0.0016	0.0096	0.0073	0.1959	0.1095	0.5462	0.4168	0.7957	0.6623
1508	TAG58:10-FA20:5	Triacylglycerol	Ester	0.140292	1	0.95	0.98	1.13	1.11	0.99	1.06		0.9756	0.4269	0.7335	0.3256	0.891	0.3736	0.3874	0.185	0.4786	0.2253	0.9319	0.584	0.7063	0.6326
1043	TAG44:0-FA18:0	Triacylglycerol	Ester	0.140132	0.93	0.93	1.02	0.95	0.86	0.82	0.78		0.3053	0.1796	0.3322	0.1698	0.7703	0.3331	0.5173	0.235	0.048	0.0328	0.0095	0.0234	0.0012	0.1863
1505	TAG57:9-FA22:6	Triacylglycerol	Ester	0.139258	0.99	0.96	0.99	0.98	0.98	1.01	1.02		0.653	0.3201	0.041	0.0277	0.4771	0.2289	0.3862	0.1849	0.1894	0.1062	0.7153	0.4984	0.3101	0.4507
260	CER(26:1)	Ceramides	CER	0.138354	0.98	1	1.07	0.91	0.86	0.99	0.9		0.8732	0.3953	0.9759	0.4007	0.621	0.2826	0.444	0.2069	0.2226	0.1208	0.9435	0.5873	0.3893	0.4989
1488	TAG56:8-FA16:0	Triacylglycerol	Ester	0.138252	0.83	0.67	0.71	0.73	0.85	1.01	0.98		0.0841	0.0658	0.0002	0.0003	0.0012	0.0013	0.0036	0.0031	0.1202	0.0723	0.9235	0.5818	0.8442	0.6765
1475	TAG56:6-FA22:6	Triacylglycerol	Ester	0.137599	0.78	0.65	0.74	0.87	0.92	1.04	0.95		0.0389	0.0364	0.0003	0.0005	0.0132	0.0102	0.2354	0.1235	0.5093	0.2365	0.7447	0.5099	0.6529	0.6204
1287	TAG52:5-FA18:2	Triacylglycerol	Ester	0.137001	0.9	0.75	0.69	0.56	0.61	0.68	0.91		0.3992	0.2206	0.0197	0.0147	0.0026	0.0025	1.9188e-06	4.7644e-06	5.0754e-05	9.8619e-05	0.0013	0.0064	0.4593	0.5349
1566	Total CE	Neutral Complex Lipids	Cholesteryl Ester	0.13604	0.99	0.89	0.9	0.85	0.84	0.88	0.92		0.8714	0.3947	0.0118	0.0094	0.0228	0.0165	0.0004	0.0004	0.0001	0.0002	0.0051	0.0159	0.0869	0.3011
6	1,7-dimethylurate	Xenobiotics	Xanthine Metabolism	0.135785	0.92	0.87	0.69	0.52	0.42	0.75	1.41		0.7257	0.3467	0.549	0.2572	0.1083	0.065	0.0047	0.0039	0.0002	0.0003	0.2169	0.2271	0.1366	0.3315
229	CE(17:0)	Cholesterol Ester	Ester	0.135729	1.03	0.91	0.89	0.86	0.86	0.86	0.91		0.6562	0.3212	0.1125	0.0672	0.0565	0.0367	0.0113	0.0085	0.0091	0.0076	0.0097	0.0238	0.0995	0.303
235	CE(20:0)	Cholesterol Ester	Ester	0.135463	0.94	0.94	0.85	0.81	0.86	0.9	0.93		0.5099	0.2662	0.4495	0.2186	0.0528	0.0345	0.0175	0.0126	0.0719	0.0469	0.2307	0.2368	0.3749	0.4905
1178	TAG50:2-FA18:1	Triacylglycerol	Ester	0.134206	0.77	0.61	0.58	0.49	0.51	0.6	0.74		0.0664	0.0558	0.0008	0.001	0.0002	0.0003	1.2966e-06	3.4406e-06	4.8187e-06	1.5638e-05	0.0006	0.004	0.0387	0.2669
365	dihydroorotate	Nucleotide	Pyrimidine Metabolism, Orotate containing	0.134069	0.97	1.15	0.86	0.84	0.81	0.99	1.14		0.789	0.3677	0.284	0.1494	0.2416	0.1303	0.178	0.098	0.1072	0.0657	0.9169	0.5791	0.3135	0.4529
1361	TAG54:3-FA20:3	Triacylglycerol	Ester	0.133644	0.83	0.68	0.67	0.65	0.75	0.72	0.73		0.0949	0.0725	0.0008	0.0009	0.0005	0.0006	0.0001	0.0002	0.013	0.0104	0.0041	0.0141	0.0046	0.2089
686	PC(14:0/20:2)	Phosphatidylcholine	Ester	0.132798	0.94	1.02	1.02	1.03	0.96	0.93	1.13		0.5951	0.2998	0.868	0.3692	0.8451	0.3576	0.8269	0.3433	0.7232	0.3115	0.5224	0.4045	0.2849	0.4322
1587	tryptophan betaine	Amino Acid	Tryptophan Metabolism	0.132301	1	1.02	1	0.99	1	1.06	1.11		0.9968	0.4269	0.829	0.3566	0.9873	0.3983	0.9486	0.3786	0.9793	0.3874	0.5557	0.422	0.2736	0.4256
1498	TAG56:9-FA20:4	Triacylglycerol	Ester	0.131797	1.02	0.9	0.96	0.89	0.93	0.77	0.91		0.8904	0.3996	0.3349	0.171	0.7142	0.315	0.292	0.1476	0.5053	0.2351	0.0175	0.0368	0.387	0.4976
844	PE(18:2/20:3)	Phosphatidylethanolamine	Ester	0.131613	1	0.92	0.94	0.95	0.92	0.93	1.03		0.9533	0.4207	0.2975	0.155	0.4299	0.2101	0.5318	0.2405	0.3014	0.1547	0.3845	0.3328	0.7445	0.6462
83	3-hydroxyhippurate	Xenobiotics	Benzoate Metabolism	0.1312	0.94	0.56	0.37	0.38	0.45	1.27	1.51		0.8032	0.3725	0.0114	0.0091	1.7183e-05	3.4559e-05	2.4797e-05	4.1548e-05	0.0005	0.0006	0.2933	0.2803	0.0724	0.2868
178	alpha-CEHC sulfate	Cofactors and Vitamins	Tocopherol Metabolism	0.12959	1.06	0.93	0.8	0.85	0.78	1.09	1.03		0.6988	0.3363	0.6561	0.2968	0.1489	0.0852	0.3167	0.1578	0.1165	0.0704	0.5654	0.427	0.8546	0.6792
1267	TAG52:3-FA20:2	Triacylglycerol	Ester	0.129066	0.81	0.61	0.6	0.51	0.55	0.65	0.74		0.1285	0.0914	0.0004	0.0005	0.0002	0.0003	8.5763e-07	2.4324e-06	1.6402e-05	4.0506e-05	0.0017	0.0075	0.0268	0.2669
1288	TAG52:5-FA18:3	Triacylglycerol	Ester	0.128852	0.83	0.68	0.64	0.52	0.57	0.61	0.82		0.1163	0.0851	0.0019	0.002	0.0002	0.0003	5.6563e-08	2.7537e-07	3.3166e-06	1.1222e-05	4.072e-05	0.0008	0.0905	0.302
1510	TAG58:10-FA22:6	Triacylglycerol	Ester	0.128765	0.84	0.68	0.74	0.78	0.91	1.04	1.1		0.1592	0.1079	0.0022	0.0022	0.0159	0.012	0.0452	0.029	0.4238	0.2043	0.7406	0.5089	0.4228	0.5168
485	histidylglycine	Peptide	Dipeptide	0.128734	0.98	1	0.91	1.36	1.87	0.93	0.97		0.806	0.3728	0.9629	0.398	0.3083	0.1596	0.0017	0.0016	1.6793e-10	1.6265e-09	0.4258	0.3577	0.7139	0.6348
852	PE(O-16:0/18:2)	Phosphatidylethanolamine	Ether	0.128436	0.95	0.81	0.79	0.74	0.71	1.09	1.11		0.5246	0.2718	0.0056	0.005	0.0026	0.0026	0.0001	0.0001	6.6047e-06	1.9777e-05	0.2537	0.2526	0.1581	0.3442
1499	TAG56:9-FA20:5	Triacylglycerol	Ester	0.128414	1.01	0.93	0.95	0.97	1	0.85	1.01		0.9606	0.4222	0.5688	0.2646	0.6756	0.3016	0.8376	0.3469	0.9999	0.3886	0.2194	0.2289	0.9096	0.6958
1490	TAG56:8-FA18:1	Triacylglycerol	Ester	0.128276	0.85	0.77	0.83	0.79	0.87	0.83	0.93		0.1112	0.082	0.0094	0.0077	0.0627	0.0403	0.0209	0.0147	0.1559	0.0899	0.0712	0.1026	0.443	0.5278
1284	TAG52:5-FA16:0	Triacylglycerol	Ester	0.12827	0.82	0.67	0.64	0.52	0.57	0.66	0.84		0.1036	0.0771	0.0015	0.0016	0.0003	0.0004	2.0355e-07	7.7171e-07	5.0912e-06	1.6183e-05	0.0008	0.0051	0.1533	0.3405
1202	TAG50:5-FA16:1	Triacylglycerol	Ester	0.127766	0.99	0.78	0.73	0.58	0.58	0.51	0.79		0.9365	0.4151	0.1006	0.0614	0.0363	0.025	0.0003	0.0004	0.0003	0.0004	5.2559e-06	0.0002	0.1158	0.3169
708	PC(16:0/18:2)	Phosphatidylcholine	Ester	0.127409	0.97	0.87	0.87	0.87	0.84	0.93	0.96		0.4707	0.251	0.0004	0.0005	0.0003	0.0004	0.0003	0.0004	6.7303e-06	1.9901e-05	0.0496	0.0788	0.3185	0.4575
314	DAG(16:0/18:3)	Diacylglycerol	Ester	0.127295	0.99	0.77	0.78	0.67	0.73	0.67	0.78		0.915	0.408	0.0232	0.017	0.0357	0.0246	0.0006	0.0007	0.0069	0.006	0.0005	0.0037	0.0308	0.2669
1424	TAG55:7-FA15:0	Triacylglycerol	Ester	0.127256	0.97	0.89	0.92	0.95	0.92	0.88	0.89		0.773	0.3627	0.2284	0.1243	0.402	0.1991	0.574	0.2544	0.3531	0.1764	0.1928	0.2111	0.2311	0.387
991	salicyluric glucuronide*	Xenobiotics	Drug	0.126782	0.98	0.72	0.73	0.62	0.56	1.51	0.78		0.945	0.4181	0.2798	0.1477	0.302	0.1572	0.1095	0.0638	0.0526	0.0356	0.1685	0.1925	0.403	0.5053
1180	TAG50:2-FA20:2	Triacylglycerol	Ester	0.126638	0.69	0.49	0.5	0.38	0.42	0.57	0.71		0.1068	0.0792	0.002	0.002	0.0023	0.0023	2.5933e-05	4.2987e-05	0.0002	0.0003	0.0145	0.032	0.1349	0.3315
301	DAG(14:0/18:3)	Diacylglycerol	Ester	0.126436	0.8	0.69	0.68	0.58	0.63	0.73	0.71		0.2555	0.1571	0.0548	0.0362	0.0423	0.0285	0.0042	0.0036	0.0164	0.0127	0.0963	0.1261	0.0746	0.2868
1230	TAG51:3-FA18:3	Triacylglycerol	Ester	0.124827	0.69	0.55	0.57	0.5	0.54	0.58	0.73		0.0076	0.0104	3.8206e-05	7.3648e-05	6.0267e-05	0.0001	1.555e-06	3.9729e-06	1.4459e-05	3.5994e-05	0.0001	0.0015	0.0245	0.2669
1168	TAG50:1-FA16:0	Triacylglycerol	Ester	0.123841	0.73	0.62	0.64	0.62	0.67	0.7	0.72		0.0358	0.0342	0.0017	0.0017	0.0031	0.0029	0.0011	0.0011	0.0067	0.0059	0.0149	0.0325	0.0251	0.2669
943	PI(16:0/22:6)	PI	Ester	0.123767	0.96	0.86	0.83	0.91	0.86	0.86	0.9		0.6683	0.3262	0.1155	0.0684	0.0424	0.0285	0.3037	0.1524	0.0919	0.0577	0.0932	0.124	0.2574	0.4111
244	CE(22:4)	Cholesterol Ester	Ester	0.12308	1.02	0.92	0.91	0.86	0.86	0.92	0.92		0.7801	0.3655	0.1505	0.0863	0.0818	0.0507	0.0082	0.0064	0.0073	0.0063	0.1403	0.1685	0.1609	0.3442
1275	TAG52:4-FA18:2	Triacylglycerol	Ester	0.122292	0.9	0.75	0.71	0.6	0.66	0.77	0.9		0.3197	0.1859	0.0083	0.007	0.0016	0.0017	2.7667e-06	6.455e-06	8.1036e-05	0.0001	0.0136	0.0306	0.3488	0.4755
1393	TAG54:6-FA20:4	Triacylglycerol	Ester	0.121639	1.02	0.85	0.86	0.79	0.88	0.77	0.87		0.81	0.3742	0.1083	0.0653	0.1135	0.0676	0.0183	0.0131	0.2049	0.1133	0.0082	0.0211	0.1403	0.3346
1297	TAG52:6-FA18:2	Triacylglycerol	Ester	0.121314	0.88	0.71	0.67	0.53	0.58	0.57	0.89		0.3188	0.1857	0.0097	0.008	0.0023	0.0023	1.9779e-06	4.8527e-06	3.2433e-05	7.0788e-05	2.6389e-05	0.0006	0.3585	0.4808
1139	TAG48:4-FA20:4	Triacylglycerol	Ester	0.120924	0.7	0.52	0.55	0.45	0.39	0.65	0.77		0.13	0.0922	0.0066	0.0057	0.0114	0.009	0.001	0.001	7.0361e-05	0.0001	0.0662	0.0975	0.266	0.4187
1463	TAG56:5-FA22:5	Triacylglycerol	Ester	0.120358	0.83	0.69	0.71	0.71	0.8	0.93	0.87		0.0577	0.0498	0.0002	0.0003	0.0004	0.0005	0.0004	0.0005	0.023	0.0172	0.4486	0.3684	0.1528	0.3405
1453	TAG56:4-FA22:4	Triacylglycerol	Ester	0.120355	0.87	0.73	0.68	0.69	0.77	0.83	0.85		0.195	0.1275	0.0043	0.0039	0.0003	0.0005	0.0008	0.0009	0.0179	0.0136	0.0909	0.1219	0.1211	0.3193
346	DCER(14:0)	Dihydroceramides	DCER	0.120179	0.98	0.95	0.91	0.88	0.95	0.97	0.92		0.7675	0.3614	0.5378	0.2525	0.2317	0.1261	0.118	0.068	0.4897	0.2288	0.7464	0.5103	0.2758	0.4261
1411	TAG55:1-FA18:1	Triacylglycerol	Ester	0.120166	0.86	0.79	0.81	0.81	0.89	0.88	0.97		0.1446	0.1006	0.0196	0.0146	0.0329	0.023	0.0393	0.0257	0.2543	0.1341	0.1984	0.2141	0.7242	0.6385
1126	TAG48:3-FA16:0	Triacylglycerol	Ester	0.120131	0.68	0.54	0.55	0.46	0.46	0.52	0.71		0.0408	0.0378	0.001	0.0012	0.0013	0.0014	4.0987e-05	6.4811e-05	3.7098e-05	7.7424e-05	0.0005	0.0035	0.0671	0.2868
1149	TAG49:1-FA16:1	Triacylglycerol	Ester	0.119999	0.77	0.59	0.66	0.62	0.63	0.57	0.73		0.1284	0.0914	0.0028	0.0027	0.0172	0.0129	0.0056	0.0045	0.0082	0.0069	0.0014	0.0067	0.074	0.2868
1300	TAG52:6-FA20:5	Triacylglycerol	Ester	0.119937	0.97	0.8	0.8	0.69	0.76	0.65	0.81		0.8471	0.3866	0.1692	0.0954	0.1472	0.0845	0.0212	0.0149	0.0849	0.0537	0.0076	0.0202	0.1742	0.3459
1397	TAG54:7-FA16:1	Triacylglycerol	Ester	0.118412	1.04	0.9	0.95	0.89	0.97	0.8	0.92		0.6815	0.3298	0.3256	0.167	0.5865	0.2711	0.2619	0.1344	0.7826	0.3296	0.0281	0.0513	0.3845	0.4959
845	PE(18:2/20:4)	Phosphatidylethanolamine	Ester	0.118402	0.91	0.69	0.7	0.73	0.79	0.99	1.01		0.1928	0.1263	1.3372e-06	4.0489e-06	2.7243e-06	7.1807e-06	2.1945e-05	3.7245e-05	0.0014	0.0015	0.8621	0.5578	0.8933	0.6895
1257	TAG52:2-FA20:2	Triacylglycerol	Ester	0.117438	0.79	0.64	0.67	0.6	0.69	0.71	0.75		0.0935	0.0716	0.0017	0.0018	0.0047	0.0042	0.0004	0.0004	0.0081	0.0069	0.0142	0.0315	0.0382	0.2669
131	5-acetylamino-6-formylamino-3-methyluracil	Xenobiotics	Xanthine Metabolism	0.116486	1.14	0.82	0.73	0.68	0.37	0.69	1.43		0.6841	0.3304	0.5362	0.2523	0.3168	0.1626	0.2151	0.1146	0.0019	0.002	0.2436	0.2452	0.2583	0.4119
825	PE(18:1/16:1)	Phosphatidylethanolamine	Ester	0.115722	1.01	0.86	0.96	0.91	0.84	0.99	1		0.8746	0.3957	0.0666	0.0427	0.6578	0.2954	0.2496	0.1296	0.0432	0.0298	0.8676	0.5578	0.9726	0.7119
1301	TAG52:6-FA22:6	Triacylglycerol	Ester	0.115496	0.71	0.58	0.62	0.59	0.6	0.73	0.85		0.0488	0.0437	0.0022	0.0022	0.0057	0.005	0.0023	0.0021	0.0033	0.0032	0.074	0.1057	0.344	0.472
311	DAG(16:0/18:0)	Diacylglycerol	Ester	0.115323	0.93	0.8	0.81	0.82	0.86	0.83	0.85		0.3704	0.2099	0.0084	0.007	0.0114	0.009	0.0205	0.0145	0.0874	0.0551	0.0296	0.054	0.0615	0.2842
859	PE(O-16:0/22:6)	Phosphatidylethanolamine	Ether	0.114938	0.99	0.79	0.82	0.81	0.77	0.95	1.05		0.8522	0.3881	0.0016	0.0017	0.0086	0.0071	0.0063	0.0051	0.0004	0.0005	0.4998	0.3971	0.4949	0.5544
1426	TAG55:7-FA20:3	Triacylglycerol	Ester	0.11433	0.99	0.98	1	1	0.99	0.96	1.02		0.8248	0.3789	0.4217	0.2077	0.9709	0.395	0.8815	0.3597	0.7473	0.3188	0.1414	0.1694	0.4833	0.5493
1116	TAG48:2-FA14:0	Triacylglycerol	Ester	0.114296	0.7	0.53	0.51	0.41	0.44	0.55	0.76		0.0526	0.0464	0.0007	0.0009	0.0003	0.0004	1.7317e-06	4.3701e-06	7.7564e-06	2.2362e-05	0.0011	0.0058	0.1358	0.3315
860	PE(O-18:0/16:0)	Phosphatidylethanolamine	Ether	0.113766	0.98	0.93	0.91	1.02	0.91	0.95	0.97		0.7943	0.3696	0.2897	0.1517	0.127	0.0745	0.7599	0.3214	0.1254	0.0749	0.4542	0.3717	0.6443	0.6158
1273	TAG52:4-FA18:0	Triacylglycerol	Ester	0.113356	0.79	0.66	0.68	0.61	0.68	0.69	0.83		0.0384	0.0362	0.0003	0.0005	0.0009	0.001	1.7002e-05	3.0207e-05	0.001	0.0011	0.0014	0.0066	0.1101	0.311
1476	TAG56:7-FA16:0	Triacylglycerol	Ester	0.113339	0.87	0.7	0.73	0.72	0.82	0.97	0.91		0.1501	0.1032	0.0004	0.0005	0.0015	0.0016	0.0009	0.0009	0.0398	0.0278	0.743	0.5091	0.3375	0.4676
1233	TAG51:4-FA16:1	Triacylglycerol	Ester	0.112079	0.89	0.77	0.73	0.61	0.64	0.59	0.82		0.3592	0.2048	0.0316	0.0223	0.0105	0.0084	6.0896e-05	9.1832e-05	0.0002	0.0003	2.118e-05	0.0005	0.094	0.3029
893	PE(P-18:0/18:2)	Phosphatidylethanolamine	Plasmalogen	0.110493	0.95	0.83	0.83	0.79	0.75	0.95	0.99		0.3974	0.22	0.0014	0.0015	0.0022	0.0022	6.3431e-05	9.473e-05	1.3866e-06	5.3716e-06	0.3522	0.3132	0.8147	0.6663
1111	TAG48:1-FA16:0	Triacylglycerol	Ester	0.110005	0.67	0.54	0.54	0.47	0.49	0.55	0.69		0.0553	0.0482	0.003	0.0029	0.003	0.0028	0.0003	0.0004	0.0006	0.0008	0.0041	0.0141	0.0745	0.2868
882	PE(P-16:0/20:3)	Phosphatidylethanolamine	Plasmalogen	0.109578	1.01	0.89	0.86	0.81	0.76	1.21	1.25		0.8482	0.3868	0.1132	0.0673	0.0308	0.0218	0.0032	0.0028	0.0001	0.0002	0.008	0.0208	0.0018	0.1995
899	PE(P-18:0/20:5)	Phosphatidylethanolamine	Plasmalogen	0.108377	0.97	0.83	0.84	0.77	0.81	1.11	1.1		0.7969	0.3701	0.0733	0.0464	0.0713	0.0447	0.0075	0.006	0.0317	0.0228	0.286	0.2761	0.3385	0.468
111	4-allylphenol sulfate	Xenobiotics	Food Component/Plant	0.108107	0.96	0.93	0.9	0.96	0.96	0.92	0.96		0.8329	0.3814	0.7109	0.318	0.5929	0.2729	0.8226	0.3423	0.8535	0.3518	0.6788	0.4786	0.855	0.6792
784	PE(15:0/20:2)	Phosphatidylethanolamine	Ester	0.107374	0.93	1	0.95	0.99	0.98	0.99	0.91		0.4586	0.2455	0.996	0.4011	0.6513	0.293	0.889	0.3607	0.8599	0.3536	0.9135	0.5785	0.3424	0.4713
1286	TAG52:5-FA18:1	Triacylglycerol	Ester	0.105878	0.85	0.7	0.67	0.55	0.59	0.59	0.84		0.1793	0.1185	0.0032	0.003	0.0008	0.0009	5.571e-07	1.7485e-06	6.7422e-06	1.9901e-05	1.0621e-05	0.0004	0.1462	0.3402
286	cysteine s-sulfate	Amino Acid	Methionine, Cysteine, SAM and Taurine Metabolism	0.105802	0.92	1.59	1.57	1.09	1.65	1.41	1.17		0.6496	0.3189	0.0103	0.0083	0.0109	0.0087	0.613	0.2681	0.0049	0.0045	0.0527	0.0821	0.3877	0.498
819	PE(18:0/20:4)	Phosphatidylethanolamine	Ester	0.10569	0.91	0.73	0.74	0.87	0.96	1.03	0.97		0.1042	0.0775	3.9642e-07	1.3464e-06	9.2825e-07	2.9482e-06	0.0207	0.0145	0.5143	0.2383	0.661	0.471	0.5835	0.5914
1197	TAG50:4-FA20:3	Triacylglycerol	Ester	0.105523	0.74	0.54	0.57	0.45	0.44	0.59	0.75		0.1269	0.0906	0.0018	0.0019	0.0048	0.0043	6.033e-05	9.1336e-05	3.9182e-05	8.0309e-05	0.0067	0.0186	0.1356	0.3315
1404	TAG54:7-FA22:6	Triacylglycerol	Ester	0.105433	0.77	0.6	0.66	0.65	0.73	0.86	0.89		0.0685	0.057	0.0004	0.0005	0.0032	0.003	0.0022	0.0021	0.0251	0.0185	0.2745	0.2678	0.3973	0.5035
243	CE(22:2)	Cholesterol Ester	Ester	0.105307	1.03	0.93	0.98	0.85	0.91	1.01	0.94		0.7154	0.343	0.3721	0.1877	0.8181	0.3492	0.0398	0.026	0.2228	0.1208	0.926	0.5825	0.4669	0.5407
1125	TAG48:3-FA14:1	Triacylglycerol	Ester	0.104526	0.75	0.66	0.74	0.67	0.62	0.53	0.7		0.0808	0.0641	0.0114	0.0092	0.0604	0.0389	0.0156	0.0114	0.0034	0.0032	0.0001	0.0014	0.0307	0.2669
1560	threonate	Cofactors and Vitamins	Ascorbate and Aldarate Metabolism	0.104069	0.94	1.13	1.05	1.01	1.01	1.02	1.16		0.3895	0.2172	0.0873	0.0545	0.5164	0.2439	0.8714	0.358	0.8881	0.3614	0.7765	0.523	0.0304	0.2669
1298	TAG52:6-FA18:3	Triacylglycerol	Ester	0.103145	0.86	0.69	0.63	0.49	0.54	0.56	0.84		0.3101	0.1819	0.0124	0.0098	0.0018	0.0019	1.5203e-06	3.9003e-06	3.6314e-05	7.6391e-05	0.0001	0.0013	0.2226	0.3836
937	PI(16:0/18:2)	PI	Ester	0.102782	0.97	0.91	0.92	0.99	0.99	0.85	0.85		0.6805	0.3295	0.1126	0.0672	0.1558	0.0888	0.8095	0.3384	0.8121	0.3388	0.0068	0.0188	0.0075	0.2288
526	LCER(18:1)	Lactosylceramide	LCER	0.102417	1.03	0.99	1.02	0.98	1.01	1.01	1.01		0.3916	0.218	0.8892	0.3765	0.6163	0.2814	0.5694	0.2531	0.8513	0.3513	0.8666	0.5578	0.873	0.6822
300	DAG(14:0/18:2)	Diacylglycerol	Ester	0.101909	0.89	0.7	0.65	0.54	0.55	0.63	0.77		0.3893	0.2172	0.0078	0.0066	0.0016	0.0017	5.5423e-06	1.1577e-05	1.0626e-05	2.7791e-05	0.0007	0.0046	0.0546	0.2825
1283	TAG52:5-FA14:0	Triacylglycerol	Ester	0.101885	0.79	0.64	0.6	0.49	0.57	0.6	0.8		0.1269	0.0906	0.0033	0.0031	0.0007	0.0008	2.4659e-06	5.8415e-06	0.0002	0.0003	0.0007	0.0044	0.1361	0.3315
398	FFA(20:0)	Free Fatty Acids	Free Fatty Acids	0.101217	1.54	1.42	1.3	1.1	0.92	0.87	0.77		0.0092	0.012	0.0349	0.0242	0.1082	0.065	0.5616	0.2505	0.6098	0.2712	0.3828	0.3324	0.1057	0.3058
1465	TAG56:6-FA18:0	Triacylglycerol	Ester	0.100857	0.88	0.73	0.72	0.73	0.78	0.93	0.98		0.1409	0.0982	0.0005	0.0006	0.0002	0.0003	0.0004	0.0005	0.0048	0.0044	0.4458	0.367	0.8325	0.6723
627	N-acetylkynurenine (2)	Amino Acid	Tryptophan Metabolism	0.10015	0.94	0.65	0.61	1.72	4.08	0.95	0.81		0.771	0.3623	0.0586	0.0382	0.0245	0.0177	0.0153	0.0112	4.8331e-10	4.3417e-09	0.8262	0.5425	0.3388	0.468
371	dopamine 4-sulfate	Amino Acid	Tyrosine Metabolism	0.0998841	1.24	1.49	0.92	1	1.78	1.16	1.16		0.5334	0.2747	0.2494	0.1336	0.7996	0.3427	0.9982	0.3876	0.095	0.0592	0.6696	0.4743	0.6608	0.6222
687	PC(14:0/20:3)	Phosphatidylcholine	Ester	0.0998411	1.06	1.02	1.02	0.94	0.91	0.9	0.91		0.4648	0.2484	0.7582	0.3336	0.8216	0.3498	0.4288	0.2009	0.2149	0.1178	0.1474	0.1746	0.1929	0.3614
1395	TAG54:6-FA22:5	Triacylglycerol	Ester	0.099164	0.82	0.62	0.64	0.59	0.69	0.77	0.82		0.0888	0.0688	7.0684e-05	0.0001	0.0002	0.0003	7.7749e-06	1.5709e-05	0.0018	0.0019	0.0253	0.0475	0.0949	0.3029
623	N-acetylglutamate	Amino Acid	Glutamate Metabolism	0.0982829	1.03	0.91	0.94	1.4	1.6	1.23	1.11		0.7234	0.3459	0.309	0.1596	0.4968	0.2367	0.0005	0.0006	1.2076e-06	4.8605e-06	0.0318	0.0571	0.286	0.4322
1466	TAG56:6-FA18:1	Triacylglycerol	Ester	0.0972756	0.9	0.82	0.83	0.79	0.87	0.91	0.93		0.2048	0.1315	0.0208	0.0154	0.0205	0.015	0.0045	0.0038	0.0872	0.055	0.234	0.2389	0.3914	0.5005
384	eugenol sulfate	Xenobiotics	Food Component/Plant	0.0968065	0.31	0.3	0.21	0.33	0.34	0.94	1.14		0.0041	0.0063	0.0032	0.003	0.0001	0.0002	0.0053	0.0043	0.0081	0.0069	0.8866	0.5668	0.7397	0.644
1291	TAG52:5-FA20:5	Triacylglycerol	Ester	0.0967784	1.02	0.88	1.01	0.8	0.85	0.72	0.78		0.908	0.4067	0.3378	0.1724	0.9679	0.3944	0.0995	0.0588	0.2287	0.1236	0.0174	0.0367	0.0697	0.2868
241	CE(22:0)	Cholesterol Ester	Ester	0.0967088	1	0.98	0.95	0.95	0.99	1.06	0.91		0.9853	0.4269	0.7869	0.3427	0.4914	0.2347	0.4488	0.2086	0.841	0.348	0.3958	0.3398	0.173	0.3459
1553	taurolithocholate 3-sulfate	Lipid	Secondary Bile Acid Metabolism	0.0966244	1.21	1.13	1	1.68	1.51	1.81	1.11		0.4049	0.2228	0.5964	0.2746	0.9956	0.3983	0.0261	0.018	0.0748	0.0483	0.0107	0.0255	0.6559	0.6204
855	PE(O-16:0/20:4)	Phosphatidylethanolamine	Ether	0.0958913	1.01	0.84	0.83	0.77	0.74	1.24	1.24		0.9444	0.4181	0.0641	0.0413	0.0484	0.032	0.0043	0.0037	0.0011	0.0013	0.0228	0.044	0.0201	0.2669
1408	TAG54:8-FA20:5	Triacylglycerol	Ester	0.0958433	0.99	0.87	0.92	0.88	0.88	0.72	0.92		0.9625	0.4225	0.3032	0.1572	0.5183	0.2446	0.3311	0.1634	0.3296	0.1668	0.012	0.0279	0.4977	0.5547
1296	TAG52:6-FA18:1	Triacylglycerol	Ester	0.0953986	0.86	0.73	0.72	0.63	0.67	0.63	0.84		0.2068	0.1324	0.0086	0.0072	0.0048	0.0043	9.4647e-05	0.0001	0.0007	0.0008	9.0467e-05	0.0013	0.1345	0.3315
1515	TAG58:6-FA18:0	Triacylglycerol	Ester	0.0953541	0.9	0.77	0.78	0.83	0.92	1.08	1.07		0.253	0.1558	0.0059	0.0051	0.008	0.0067	0.0441	0.0284	0.3553	0.1769	0.3885	0.3351	0.452	0.5307
1542	TAG60:11-FA22:6	Triacylglycerol	Ester	0.0950892	0.91	0.73	0.84	0.91	1	1.22	1.11		0.428	0.2326	0.009	0.0075	0.1324	0.0774	0.4094	0.1935	0.9762	0.3867	0.0871	0.1191	0.3815	0.4944
1236	TAG51:4-FA18:3	Triacylglycerol	Ester	0.0946882	0.79	0.63	0.58	0.49	0.51	0.57	0.8		0.0656	0.0553	0.0004	0.0005	2.7483e-05	5.2743e-05	3.6161e-08	1.8477e-07	1.9668e-07	9.8317e-07	1.272e-05	0.0004	0.0806	0.298
939	PI(16:0/20:3)	PI	Ester	0.0946277	1.02	0.95	0.93	1.05	1.03	0.88	0.86		0.8087	0.3738	0.5454	0.2557	0.3756	0.1876	0.5678	0.2526	0.7449	0.3182	0.1321	0.1611	0.0919	0.3029
43	2-hydroxyhippurate (salicylurate)	Xenobiotics	Benzoate Metabolism	0.0944576	0.91	0.46	0.43	0.61	0.62	1.62	0.93		0.7163	0.343	0.0021	0.0021	0.0008	0.0009	0.0456	0.0292	0.061	0.0403	0.0551	0.0851	0.7738	0.6586
1133	TAG48:4-FA14:1	Triacylglycerol	Ester	0.0938863	0.77	0.69	0.76	0.68	0.65	0.52	0.72		0.0839	0.0658	0.0143	0.0111	0.0632	0.0405	0.0101	0.0077	0.0039	0.0036	1.4626e-05	0.0004	0.0257	0.2669
1118	TAG48:2-FA16:0	Triacylglycerol	Ester	0.0934187	0.7	0.55	0.53	0.45	0.47	0.55	0.74		0.0581	0.0499	0.0018	0.0019	0.0009	0.0011	2.2048e-05	3.7245e-05	5.8762e-05	0.0001	0.0018	0.008	0.1054	0.3058
1304	TAG52:7-FA20:5	Triacylglycerol	Ester	0.0928649	0.93	0.82	0.84	0.72	0.78	0.72	0.93		0.6268	0.3106	0.1878	0.1044	0.2336	0.127	0.0278	0.019	0.0977	0.0608	0.0279	0.051	0.6146	0.6033
1130	TAG48:3-FA18:3	Triacylglycerol	Ester	0.0928289	0.6	0.44	0.42	0.33	0.35	0.48	0.68		0.0134	0.0164	0.0001	0.0002	2.9009e-05	5.4844e-05	1.0702e-07	4.6598e-07	6.1101e-07	2.7444e-06	0.0005	0.0038	0.069	0.2868
1227	TAG51:3-FA17:0	Triacylglycerol	Ester	0.0918571	0.85	0.7	0.73	0.64	0.65	0.64	0.82		0.1958	0.1276	0.0038	0.0035	0.0106	0.0085	0.0002	0.0003	0.0003	0.0005	0.0002	0.0021	0.1123	0.3123
1159	TAG49:3-FA15:0	Triacylglycerol	Ester	0.0916666	0.86	0.67	0.65	0.53	0.55	0.57	0.81		0.2784	0.167	0.005	0.0044	0.0021	0.0021	5.695e-06	1.1856e-05	2.2282e-05	5.1728e-05	8.3572e-05	0.0012	0.1349	0.3315
1285	TAG52:5-FA16:1	Triacylglycerol	Ester	0.0913158	0.94	0.78	0.72	0.57	0.62	0.65	0.91		0.5763	0.2928	0.0369	0.0253	0.0064	0.0055	2.6283e-06	6.2023e-06	6.5935e-05	0.0001	0.0003	0.0027	0.443	0.5278
1155	TAG49:2-FA16:1	Triacylglycerol	Ester	0.0909307	0.82	0.66	0.64	0.56	0.56	0.55	0.73		0.2186	0.1383	0.0084	0.0071	0.0046	0.0041	0.0002	0.0003	0.0002	0.0003	0.0001	0.0015	0.0412	0.2669
17	1-methylhistidine	Amino Acid	Histidine Metabolism	0.0908032	1.01	1.05	0.99	1.4	1.92	1.58	1.27		0.8624	0.3915	0.5308	0.2507	0.9179	0.3803	7.5702e-06	1.5346e-05	0	0	1.2585e-09	1.9847e-07	0.0014	0.1863
460	glycolithocholate sulfate*	Lipid	Secondary Bile Acid Metabolism	0.0907312	1	0.87	0.82	1.34	1.15	0.82	0.94		0.9989	0.4269	0.4398	0.2148	0.261	0.1386	0.0944	0.0561	0.4273	0.2052	0.254	0.2527	0.7195	0.6373
1333	TAG53:5-FA20:4	Triacylglycerol	Ester	0.090685	0.95	0.76	0.81	0.73	0.84	0.73	0.82		0.6724	0.3275	0.0244	0.0177	0.0675	0.0427	0.0088	0.0069	0.1406	0.0825	0.0067	0.0186	0.0866	0.3011
452	glycochenodeoxycholate sulfate	Lipid	Primary Bile Acid Metabolism	0.0894808	0.8	0.5	0.6	0.84	0.79	0.65	0.72		0.4425	0.238	0.0192	0.0144	0.0818	0.0507	0.5493	0.247	0.4208	0.2033	0.1399	0.1682	0.2604	0.4141
1472	TAG56:6-FA20:5	Triacylglycerol	Ester	0.0881784	0.85	0.71	0.79	0.79	0.88	0.91	0.91		0.1638	0.1104	0.0027	0.0026	0.0371	0.0255	0.0436	0.0282	0.2766	0.1435	0.4215	0.3561	0.3994	0.5051
328	DAG(18:0/18:2)	Diacylglycerol	Ester	0.0872806	0.97	0.76	0.72	0.69	0.74	0.8	0.82		0.759	0.3585	0.0059	0.0051	0.0011	0.0013	0.0002	0.0002	0.002	0.0021	0.0224	0.0436	0.0439	0.2694
1362	TAG54:4-FA16:0	Triacylglycerol	Ester	0.0870931	0.85	0.71	0.68	0.64	0.71	0.75	0.79		0.1228	0.0885	0.001	0.0012	0.0003	0.0004	1.679e-05	2.9916e-05	0.001	0.0012	0.006	0.0175	0.0275	0.2669
1290	TAG52:5-FA20:4	Triacylglycerol	Ester	0.086256	0.95	0.79	0.79	0.68	0.75	0.62	0.76		0.7274	0.3473	0.1025	0.0623	0.111	0.0663	0.0081	0.0064	0.0461	0.0316	0.001	0.0055	0.0626	0.2842
1124	TAG48:3-FA14:0	Triacylglycerol	Ester	0.0860984	0.73	0.54	0.5	0.37	0.39	0.51	0.76		0.081	0.0641	0.0007	0.0009	0.0001	0.0002	4.7172e-08	2.3332e-07	2.48e-07	1.22e-06	0.0002	0.0017	0.1223	0.3193
488	homostachydrine*	Xenobiotics	Food Component/Plant	0.0859379	1.01	0.97	0.96	0.89	0.99	0.9	0.98		0.9618	0.4225	0.7651	0.3356	0.7211	0.317	0.2967	0.1494	0.9254	0.3731	0.3515	0.3132	0.8395	0.6744
1171	TAG50:1-FA18:1	Triacylglycerol	Ester	0.0854613	0.74	0.63	0.64	0.59	0.64	0.69	0.73		0.0382	0.0359	0.0021	0.0021	0.0026	0.0026	0.0004	0.0004	0.0025	0.0025	0.0135	0.0305	0.0348	0.2669
420	gamma-glutamyl-alpha-lysine	Peptide	Gamma-glutamyl Amino Acid	0.0839068	0.98	0.87	0.7	0.86	1.32	1.11	1.1		0.7566	0.3582	0.032	0.0225	2.8093e-08	1.2747e-07	0.0178	0.0127	1.2316e-05	3.1809e-05	0.0871	0.1191	0.1336	0.3315
223	CE(12:0)	Cholesterol Ester	Ester	0.0836679	1.01	0.86	0.89	0.82	0.76	0.84	0.99		0.9241	0.4115	0.2978	0.155	0.4265	0.2089	0.1833	0.1002	0.0649	0.0426	0.2302	0.2368	0.9414	0.7018
1293	TAG52:6-FA14:0	Triacylglycerol	Ester	0.0830221	0.79	0.62	0.61	0.52	0.59	0.62	0.82		0.0993	0.0749	0.0012	0.0013	0.0006	0.0007	7.8748e-06	1.5859e-05	0.0002	0.0003	0.0009	0.0051	0.1546	0.3405
908	PE(P-18:1/18:3)	Phosphatidylethanolamine	Plasmalogen	0.0829127	0.92	0.77	0.77	0.7	0.72	0.89	0.87		0.4552	0.2439	0.0261	0.0188	0.023	0.0167	0.002	0.0019	0.0038	0.0036	0.3219	0.296	0.2291	0.3848
1531	TAG58:8-FA20:4	Triacylglycerol	Ester	0.0818899	0.96	0.88	0.9	0.89	0.96	0.92	0.92		0.5902	0.2981	0.0985	0.0603	0.1898	0.1058	0.1555	0.0868	0.6251	0.2764	0.2687	0.263	0.3075	0.4494
23	1-palmitoylglycerol (16:0)	Lipid	Monoacylglycerol	0.0817165	0.97	1.23	1.2	0.84	0.86	0.92	0.9		0.7664	0.3611	0.0436	0.0293	0.0713	0.0447	0.0875	0.0525	0.1374	0.0812	0.4121	0.35	0.3135	0.4529
1540	TAG60:10-FA22:6	Triacylglycerol	Ester	0.0814357	0.94	0.73	0.82	0.92	1.07	1.17	1.1		0.6378	0.3149	0.011	0.0088	0.0997	0.0604	0.4814	0.221	0.607	0.2703	0.1893	0.2082	0.4227	0.5168
1492	TAG56:8-FA18:3	Triacylglycerol	Ester	0.0811978	0.9	0.78	0.77	0.69	0.76	0.67	0.81		0.2803	0.1678	0.0194	0.0146	0.0125	0.0098	0.0003	0.0003	0.0064	0.0056	0.0001	0.0013	0.0347	0.2669
578	LPE(22:5)	Lysophosphatidylethanolamine	Ester	0.079684	1	0.99	1.15	1	0.71	0.97	1		0.9565	0.4215	0.858	0.3659	0.0705	0.0443	0.9809	0.3876	1.3384e-05	3.3862e-05	0.6702	0.4743	0.9738	0.7119
725	PC(17:0/20:4)	Phosphatidylcholine	Ester	0.0796068	0.98	0.92	0.94	0.95	0.95	0.95	0.93		0.7889	0.3677	0.1595	0.0908	0.3099	0.1602	0.3747	0.1804	0.3506	0.1754	0.3656	0.3226	0.1744	0.3459
1413	TAG55:2-FA18:2	Triacylglycerol	Ester	0.0786961	0.89	0.78	0.82	0.79	0.86	0.81	0.95		0.2626	0.1605	0.0218	0.016	0.0657	0.0417	0.0286	0.0195	0.1469	0.0857	0.0509	0.0801	0.6544	0.6204
615	N-acetylarginine	Amino Acid	Urea cycle; Arginine and Proline Metabolism	0.0778721	0.97	0.95	0.86	0.77	1.1	0.85	0.88		0.7162	0.343	0.4728	0.2276	0.0314	0.0221	0.0004	0.0005	0.1769	0.1001	0.0268	0.0497	0.0755	0.2868
947	PI(18:0/18:2)	PI	Ester	0.077726	0.99	0.94	0.98	1.04	1.04	0.85	0.9		0.8884	0.3996	0.2425	0.1306	0.7298	0.3201	0.3633	0.1756	0.4718	0.2234	0.0007	0.0045	0.0341	0.2669
1280	TAG52:4-FA20:4	Triacylglycerol	Ester	0.0770657	0.91	0.79	0.8	0.78	0.87	0.72	0.74		0.5252	0.2719	0.1087	0.0654	0.1433	0.0826	0.0914	0.0547	0.342	0.1719	0.027	0.0498	0.0391	0.2669
1193	TAG50:4-FA16:1	Triacylglycerol	Ester	0.0767507	0.99	0.79	0.74	0.58	0.62	0.56	0.8		0.9532	0.4207	0.1008	0.0614	0.0333	0.0232	9.3327e-05	0.0001	0.0007	0.0008	3.7653e-05	0.0007	0.1062	0.306
1536	TAG58:9-FA20:4	Triacylglycerol	Ester	0.0766789	0.98	0.9	0.96	0.99	1.08	1.04	0.94		0.7902	0.368	0.2442	0.1313	0.5917	0.2726	0.8722	0.3581	0.3849	0.1891	0.6183	0.4511	0.4543	0.5311
984	quinolinate	Cofactors and Vitamins	Nicotinate and Nicotinamide Metabolism	0.0766447	0.96	0.93	1	1.07	1.3	1.12	1.02		0.7081	0.3402	0.5369	0.2523	0.9912	0.3983	0.5381	0.2426	0.0185	0.014	0.2884	0.2776	0.8822	0.6847
902	PE(P-18:0/22:6)	Phosphatidylethanolamine	Plasmalogen	0.0765054	0.98	0.8	0.84	0.81	0.79	0.94	0.94		0.7298	0.3479	0.0003	0.0004	0.0028	0.0027	0.0003	0.0004	7.3174e-05	0.0001	0.291	0.279	0.2641	0.4174
729	PC(17:0/22:6)	Phosphatidylcholine	Ester	0.0764429	0.92	0.92	0.97	1.06	1.04	0.86	0.98		0.3837	0.2147	0.3643	0.184	0.755	0.3285	0.5221	0.2368	0.6362	0.2803	0.1044	0.1342	0.8573	0.6792
832	PE(18:1/20:4)	Phosphatidylethanolamine	Ester	0.07602	0.93	0.68	0.67	0.77	0.88	1.01	1.05		0.2658	0.1616	8.9189e-09	3.9213e-08	1.2146e-09	6.9507e-09	8.573e-05	0.0001	0.0409	0.0284	0.9194	0.5799	0.4812	0.5481
1473	TAG56:6-FA22:4	Triacylglycerol	Ester	0.0755391	0.95	0.78	0.75	0.69	0.82	0.86	0.89		0.6193	0.3078	0.0102	0.0083	0.0023	0.0023	7.6343e-05	0.0001	0.0366	0.0258	0.1107	0.1402	0.2025	0.3708
1292	TAG52:5-FA22:5	Triacylglycerol	Ester	0.0755288	0.78	0.59	0.59	0.52	0.59	0.7	0.8		0.0481	0.0433	3.6297e-05	7.0856e-05	3.0381e-05	5.6928e-05	2.8071e-07	1.0032e-06	3.3866e-05	7.3142e-05	0.0046	0.015	0.0875	0.3011
514	isoursodeoxycholate	Lipid	Secondary Bile Acid Metabolism	0.0751664	1.01	0.91	0.82	0.7	0.82	0.87	0.98		0.9457	0.4181	0.5891	0.2718	0.2293	0.1249	0.0312	0.0211	0.2261	0.1224	0.3991	0.3418	0.8873	0.6873
1464	TAG56:6-FA16:0	Triacylglycerol	Ester	0.0745818	0.87	0.74	0.74	0.7	0.78	0.92	0.88		0.1289	0.0915	0.0015	0.0016	0.0017	0.0018	0.0002	0.0003	0.008	0.0069	0.3911	0.337	0.1901	0.3593
1370	TAG54:4-FA20:3	Triacylglycerol	Ester	0.0741074	0.88	0.75	0.73	0.67	0.75	0.73	0.78		0.217	0.1374	0.0059	0.0051	0.0025	0.0025	0.0001	0.0002	0.0069	0.006	0.0029	0.0111	0.0164	0.2669
1187	TAG50:3-FA18:2	Triacylglycerol	Ester	0.0740999	0.82	0.66	0.6	0.49	0.52	0.63	0.81		0.1103	0.0815	0.0012	0.0013	8.5452e-05	0.0001	2.7904e-08	1.4621e-07	5.6313e-07	2.5666e-06	0.0004	0.0031	0.1014	0.3031
1208	TAG50:6-FA20:4	Triacylglycerol	Ester	0.0740522	0.74	0.7	0.8	0.73	0.78	0.81	0.89		0.0754	0.0611	0.0425	0.0286	0.2009	0.111	0.0666	0.0408	0.151	0.0875	0.2114	0.2235	0.5093	0.5567
897	PE(P-18:0/20:3)	Phosphatidylethanolamine	Plasmalogen	0.0735716	0.99	0.86	0.84	0.85	0.77	1	1.06		0.9333	0.414	0.025	0.0181	0.0081	0.0068	0.0128	0.0095	8.8978e-05	0.0002	0.9532	0.5883	0.399	0.5051
42	2-hydroxyglutarate	Lipid	Fatty Acid, Dicarboxylate	0.0733221	1.01	1.07	1.05	1.18	1.25	1.32	1.24		0.891	0.3997	0.393	0.1965	0.5207	0.2454	0.0437	0.0283	0.0063	0.0056	0.0007	0.0045	0.0099	0.2546
1299	TAG52:6-FA20:4	Triacylglycerol	Ester	0.0730414	0.94	0.78	0.76	0.68	0.74	0.68	0.86		0.6156	0.307	0.0575	0.0377	0.0384	0.0263	0.0031	0.0028	0.0209	0.0157	0.0032	0.0116	0.2372	0.3926
1402	TAG54:7-FA20:5	Triacylglycerol	Ester	0.0730362	1	0.89	0.92	0.85	0.94	0.77	0.91		0.969	0.4251	0.3642	0.184	0.4757	0.2286	0.1835	0.1002	0.6266	0.2768	0.0375	0.0638	0.4692	0.5409
1226	TAG51:3-FA16:1	Triacylglycerol	Ester	0.0717667	0.86	0.7	0.7	0.57	0.61	0.57	0.77		0.2717	0.1638	0.0103	0.0084	0.0077	0.0065	5.114e-05	7.885e-05	0.0003	0.0004	4.8712e-05	0.0009	0.0495	0.2712
822	PE(18:0/22:5)	Phosphatidylethanolamine	Ester	0.071083	0.97	0.82	0.83	0.98	1.07	1	0.96		0.6423	0.3163	0.0119	0.0095	0.0133	0.0102	0.8133	0.3395	0.3853	0.1891	0.9855	0.5932	0.6017	0.5982
836	PE(18:1/22:5)	Phosphatidylethanolamine	Ester	0.0702535	0.92	0.64	0.68	0.64	1.09	0.94	1.02		0.554	0.2834	0.0019	0.002	0.0078	0.0065	0.0021	0.0019	0.5281	0.2428	0.6558	0.469	0.8697	0.6808
1135	TAG48:4-FA16:1	Triacylglycerol	Ester	0.068588	0.82	0.64	0.64	0.52	0.53	0.49	0.76		0.2263	0.1424	0.0078	0.0066	0.0059	0.0051	6.7488e-05	0.0001	0.0001	0.0002	2.0231e-05	0.0005	0.0895	0.3011
1545	tartronate (hydroxymalonate)	Xenobiotics	Bacterial/Fungal	0.0683964	0.93	1.18	1.25	1.01	1.23	1.19	1.13		0.4052	0.2229	0.0649	0.0417	0.0087	0.0072	0.8871	0.3604	0.0151	0.0118	0.0418	0.0689	0.1544	0.3405
579	LPE(22:6)	Lysophosphatidylethanolamine	Ester	0.0678458	0.99	1.02	1.19	1.05	0.72	1.03	1.1		0.9006	0.4037	0.8096	0.3495	0.0108	0.0086	0.4987	0.2277	1.549e-06	5.8544e-06	0.6622	0.4715	0.1726	0.3459
310	DAG(16:0/16:1)	Diacylglycerol	Ester	0.0666643	0.96	0.74	0.76	0.67	0.7	0.61	0.65		0.7879	0.3677	0.0624	0.0403	0.0836	0.0517	0.0105	0.008	0.0232	0.0172	0.0014	0.0066	0.0065	0.2235
730	PC(18:0/12:0)	Phosphatidylcholine	Ester	0.0657987	0.97	0.93	0.92	0.77	0.88	1.06	1.11		0.812	0.3748	0.6014	0.2767	0.5308	0.2496	0.0616	0.0381	0.3495	0.175	0.6685	0.4743	0.4381	0.5258
1482	TAG56:7-FA20:3	Triacylglycerol	Ester	0.0650621	0.96	0.88	0.86	0.82	0.89	0.82	0.96		0.6956	0.3354	0.2317	0.1259	0.1488	0.0852	0.0516	0.0326	0.2478	0.1319	0.0538	0.0836	0.666	0.6225
887	PE(P-16:0/22:6)	Phosphatidylethanolamine	Plasmalogen	0.0645629	1.01	0.83	0.84	0.84	0.82	1.05	1		0.9118	0.4076	0.0011	0.0012	0.0024	0.0024	0.002	0.0019	0.0003	0.0004	0.3869	0.3343	0.9797	0.7119
312	DAG(16:0/18:1)	Diacylglycerol	Ester	0.0638108	0.93	0.78	0.75	0.73	0.74	0.78	0.76		0.5059	0.265	0.0202	0.015	0.0088	0.0073	0.0038	0.0033	0.0053	0.0048	0.023	0.0443	0.0128	0.2669
1371	TAG54:4-FA20:4	Triacylglycerol	Ester	0.0632092	0.92	0.75	0.77	0.78	0.87	0.82	0.81		0.4315	0.2343	0.009	0.0075	0.0192	0.0142	0.0244	0.0169	0.2036	0.113	0.0748	0.1067	0.0565	0.2825
1132	TAG48:4-FA14:0	Triacylglycerol	Ester	0.0624844	0.7	0.54	0.51	0.38	0.41	0.45	0.72		0.0549	0.0479	0.0011	0.0012	0.0003	0.0004	3.145e-07	1.0924e-06	2.812e-06	9.8475e-06	2.082e-05	0.0005	0.0755	0.2868
1169	TAG50:1-FA16:1	Triacylglycerol	Ester	0.0621114	0.81	0.66	0.67	0.6	0.64	0.61	0.71		0.2012	0.13	0.0128	0.0101	0.0141	0.0108	0.0018	0.0017	0.0069	0.006	0.0023	0.0094	0.0395	0.2669
1480	TAG56:7-FA18:2	Triacylglycerol	Ester	0.0619726	0.94	0.81	0.82	0.79	0.87	0.9	0.95		0.512	0.2668	0.0272	0.0194	0.0357	0.0246	0.0105	0.008	0.1321	0.0785	0.2346	0.2392	0.6096	0.6019
1184	TAG50:3-FA16:1	Triacylglycerol	Ester	0.0608159	0.96	0.79	0.75	0.62	0.67	0.62	0.78		0.76	0.3586	0.0732	0.0464	0.0314	0.0221	0.0004	0.0004	0.0025	0.0025	0.0003	0.0026	0.0636	0.2842
747	PC(18:1/18:1)	Phosphatidylcholine	Ester	0.0592589	0.99	0.92	0.91	0.9	0.85	0.94	0.99		0.8867	0.3993	0.1313	0.0769	0.0803	0.05	0.0423	0.0274	0.0022	0.0023	0.2391	0.2427	0.8154	0.6663
434	gamma-tocopherol/beta-tocopherol	Cofactors and Vitamins	Tocopherol Metabolism	0.0590913	0.97	0.92	0.88	0.74	0.7	0.84	0.89		0.7834	0.3664	0.4173	0.2057	0.2104	0.1157	0.0033	0.0029	0.0005	0.0006	0.0847	0.117	0.236	0.3923
1394	TAG54:6-FA20:5	Triacylglycerol	Ester	0.0577972	0.96	0.82	0.87	0.82	0.89	0.76	0.85		0.7592	0.3585	0.1107	0.0664	0.2557	0.1365	0.1037	0.0609	0.3407	0.1715	0.0239	0.0455	0.2001	0.3689
824	PE(18:1/14:1)	Phosphatidylethanolamine	Ester	0.0577315	0.95	0.92	0.87	0.89	0.87	0.88	1		0.4997	0.2636	0.2507	0.1342	0.0387	0.0264	0.0951	0.0565	0.0387	0.027	0.0708	0.1021	0.9788	0.7119
856	PE(O-16:0/20:5)	Phosphatidylethanolamine	Ether	0.0573154	0.96	0.99	0.89	0.96	0.77	1.22	1.14		0.7478	0.355	0.9497	0.3941	0.3887	0.1931	0.7641	0.3229	0.0622	0.0411	0.1618	0.1863	0.3624	0.4836
1200	TAG50:5-FA14:1	Triacylglycerol	Ester	0.0555034	0.85	0.78	0.85	0.77	0.79	0.7	0.89		0.1304	0.0923	0.0244	0.0177	0.1268	0.0745	0.0182	0.013	0.0292	0.0213	0.0009	0.0051	0.2712	0.4236
1382	TAG54:5-FA20:4	Triacylglycerol	Ester	0.0544832	0.94	0.8	0.82	0.77	0.87	0.79	0.82		0.5285	0.2729	0.0264	0.019	0.0482	0.0319	0.0068	0.0054	0.15	0.0871	0.0148	0.0324	0.0374	0.2669
1112	TAG48:1-FA16:1	Triacylglycerol	Ester	0.0542364	0.8	0.69	0.72	0.67	0.7	0.55	0.67		0.2715	0.1638	0.0689	0.044	0.1074	0.0646	0.0439	0.0283	0.082	0.0521	0.0028	0.0108	0.0499	0.2712
1295	TAG52:6-FA16:1	Triacylglycerol	Ester	0.0541664	0.9	0.74	0.66	0.51	0.56	0.56	0.85		0.4365	0.2357	0.0288	0.0205	0.0019	0.0019	6.9269e-07	2.0648e-06	1.8213e-05	4.4098e-05	1.7596e-05	0.0005	0.2226	0.3836
133	5alpha-androstan-3alpha,17beta-diol 17-glucuronide	Lipid	Androgenic Steroids	0.0538053	1.13	1.38	1.49	1.43	1.31	1.65	1.41		0.5012	0.2637	0.0894	0.0555	0.0349	0.0242	0.0556	0.0348	0.1534	0.0887	0.0081	0.021	0.069	0.2868
1022	sucralose	Xenobiotics	Food Component/Plant	0.0536839	1.06	1.09	0.97	0.99	0.94	1.45	1.2		0.8492	0.387	0.7659	0.3356	0.9143	0.3796	0.9608	0.3823	0.8287	0.344	0.1996	0.2151	0.5248	0.5633
1161	TAG49:3-FA16:1	Triacylglycerol	Ester	0.0527859	0.92	0.73	0.7	0.57	0.58	0.59	0.81		0.4883	0.2582	0.0142	0.011	0.0058	0.005	1.19e-05	2.2161e-05	2.7941e-05	6.2525e-05	3.1496e-05	0.0007	0.0953	0.3029
1268	TAG52:3-FA20:3	Triacylglycerol	Ester	0.0522229	0.89	0.72	0.74	0.7	0.78	0.69	0.74		0.4061	0.223	0.0181	0.0137	0.0304	0.0216	0.0116	0.0087	0.0718	0.0468	0.0087	0.022	0.028	0.2669
1423	TAG55:6-FA20:4	Triacylglycerol	Ester	0.052073	1	0.88	0.89	0.85	0.93	0.87	0.95		0.9985	0.4269	0.0599	0.0389	0.101	0.0611	0.0197	0.0139	0.315	0.1609	0.0484	0.0778	0.4385	0.5258
1071	TAG46:1-FA16:1	Triacylglycerol	Ester	0.050627	0.67	0.53	0.53	0.44	0.44	0.47	0.65		0.1207	0.0875	0.0152	0.0117	0.0131	0.0101	0.0015	0.0015	0.0015	0.0016	0.0031	0.0113	0.0895	0.3011
1198	TAG50:4-FA20:4	Triacylglycerol	Ester	0.0495005	0.8	0.6	0.58	0.5	0.54	0.58	0.74		0.2693	0.163	0.0163	0.0124	0.0087	0.0072	0.0007	0.0008	0.0034	0.0032	0.0087	0.0221	0.1451	0.3401
1494	TAG56:8-FA20:5	Triacylglycerol	Ester	0.049287	0.96	0.92	1	0.98	1.04	0.93	1.05		0.7091	0.3405	0.4724	0.2276	0.9785	0.3967	0.8346	0.3459	0.7297	0.3128	0.5142	0.4011	0.7052	0.6326
227	CE(16:0)	Cholesterol Ester	Ester	0.0492001	0.99	0.91	0.88	0.85	0.86	0.88	0.94		0.8134	0.375	0.0469	0.0314	0.0114	0.009	0.001	0.001	0.0013	0.0015	0.0089	0.0223	0.194	0.3625
689	PC(14:0/22:4)	Phosphatidylcholine	Ester	0.0486892	1	1.04	1.24	1.26	1	0.94	1.03		0.9897	0.4269	0.807	0.3486	0.1345	0.0784	0.1068	0.0623	0.9936	0.3886	0.6392	0.462	0.8186	0.6663
1387	TAG54:6-FA16:0	Triacylglycerol	Ester	0.04857	0.95	0.79	0.81	0.77	0.86	0.77	0.86		0.6059	0.3034	0.0222	0.0163	0.042	0.0283	0.0097	0.0074	0.1399	0.0822	0.0093	0.023	0.1258	0.3255
232	CE(18:2)	Cholesterol Ester	Ester	0.0473389	0.98	0.87	0.9	0.84	0.82	0.87	0.91		0.6081	0.3042	0.0049	0.0044	0.0193	0.0142	0.0002	0.0002	2.7418e-05	6.18e-05	0.0027	0.0106	0.0394	0.2669
1282	TAG52:4-FA22:4	Triacylglycerol	Ester	0.0471105	0.75	0.55	0.54	0.5	0.52	0.59	0.76		0.0689	0.0573	0.0002	0.0003	9.1686e-05	0.0001	1.1659e-05	2.1779e-05	4.5999e-05	9.1679e-05	0.0009	0.0051	0.0754	0.2868
1337	TAG53:6-FA20:4	Triacylglycerol	Ester	0.047073	0.93	0.8	0.82	0.74	0.78	0.71	0.88		0.4116	0.2258	0.0187	0.0141	0.0328	0.0229	0.0012	0.0012	0.0077	0.0066	0.0002	0.0021	0.1589	0.3442
1420	TAG55:5-FA20:4	Triacylglycerol	Ester	0.0465542	0.93	0.76	0.75	0.73	0.79	0.8	0.86		0.44	0.2368	0.0043	0.004	0.0033	0.0031	0.001	0.001	0.0147	0.0116	0.0191	0.039	0.1118	0.312
1294	TAG52:6-FA16:0	Triacylglycerol	Ester	0.0463209	0.75	0.61	0.58	0.5	0.54	0.55	0.73		0.064	0.0542	0.0015	0.0016	0.0004	0.0006	5.9761e-06	1.2316e-05	5.7868e-05	0.0001	9.6313e-05	0.0013	0.0406	0.2669
378	erythritol	Xenobiotics	Food Component/Plant	0.0458705	1.3	1.25	1.21	1.42	1.28	1.39	0.98		0.2822	0.1685	0.3633	0.1839	0.4299	0.2101	0.1498	0.0842	0.3062	0.1569	0.1709	0.1946	0.9274	0.7004
1207	TAG50:5-FA20:5	Triacylglycerol	Ester	0.0458542	1.13	0.75	0.72	0.53	0.49	0.61	0.95		0.5747	0.2922	0.1993	0.11	0.1389	0.0804	0.0041	0.0035	0.0011	0.0013	0.0259	0.0483	0.8172	0.6663
1201	TAG50:5-FA16:0	Triacylglycerol	Ester	0.0455157	0.89	0.74	0.74	0.65	0.67	0.57	0.7		0.4612	0.2467	0.0482	0.0322	0.0489	0.0322	0.0038	0.0033	0.0092	0.0076	0.0002	0.002	0.0205	0.2669
1484	TAG56:7-FA20:5	Triacylglycerol	Ester	0.0443753	0.89	0.85	0.9	0.88	0.99	0.91	0.95		0.2977	0.1758	0.146	0.0843	0.3555	0.1786	0.2508	0.13	0.8944	0.3635	0.411	0.3494	0.6769	0.6248
851	PE(O-16:0/18:1)	Phosphatidylethanolamine	Ether	0.0442712	1	0.87	0.86	0.79	0.83	1	1.11		0.9806	0.4269	0.0684	0.0437	0.033	0.023	0.0017	0.0016	0.0092	0.0076	0.9819	0.5932	0.1441	0.3394
874	PE(P-16:0/16:0)	Phosphatidylethanolamine	Plasmalogen	0.0440656	0.97	0.97	0.95	0.74	0.77	1.19	1.05		0.8041	0.3727	0.7995	0.3461	0.6486	0.2926	0.007	0.0056	0.0177	0.0135	0.1092	0.1388	0.6774	0.6248
1183	TAG50:3-FA16:0	Triacylglycerol	Ester	0.0439884	0.92	0.75	0.72	0.61	0.65	0.65	0.77		0.5154	0.2679	0.0328	0.023	0.0128	0.0099	0.0002	0.0002	0.001	0.0012	0.0009	0.0052	0.0498	0.2712
1543	TAG60:12-FA22:6	Triacylglycerol	Ester	0.0431906	0.93	0.77	0.94	1.07	1.24	1.27	1.26		0.6233	0.3091	0.0878	0.0547	0.6671	0.2982	0.6701	0.2886	0.1621	0.0931	0.12	0.1494	0.1318	0.3315
1232	TAG51:4-FA16:0	Triacylglycerol	Ester	0.0430507	0.96	0.92	0.9	0.89	0.94	0.89	0.93		0.266	0.1616	0.0423	0.0285	0.0088	0.0073	0.0026	0.0024	0.0888	0.0559	0.0037	0.0131	0.0423	0.2677
1358	TAG54:3-FA18:3	Triacylglycerol	Ester	0.0425864	0.94	0.83	0.88	0.75	0.81	0.83	0.89		0.4	0.2207	0.0157	0.0121	0.0725	0.0453	9.1887e-05	0.0001	0.0039	0.0037	0.0117	0.0274	0.1019	0.3036
1127	TAG48:3-FA16:1	Triacylglycerol	Ester	0.0415434	0.82	0.63	0.59	0.46	0.48	0.5	0.78		0.2567	0.1576	0.0074	0.0063	0.0022	0.0022	8.1609e-06	1.6172e-05	2.0013e-05	4.7168e-05	5.5231e-05	0.001	0.1532	0.3405
1483	TAG56:7-FA20:4	Triacylglycerol	Ester	0.0415255	0.96	0.88	0.93	0.91	1.01	0.93	0.98		0.6425	0.3163	0.1322	0.0774	0.3851	0.1916	0.2226	0.118	0.9353	0.375	0.3714	0.3266	0.847	0.6769
1192	TAG50:4-FA16:0	Triacylglycerol	Ester	0.0414476	0.86	0.7	0.69	0.57	0.61	0.56	0.74		0.2851	0.17	0.0116	0.0093	0.0088	0.0072	6.2421e-05	9.3674e-05	0.0004	0.0006	4.3558e-05	0.0008	0.0324	0.2669
1381	TAG54:5-FA20:3	Triacylglycerol	Ester	0.0406445	0.91	0.77	0.75	0.67	0.77	0.72	0.82		0.3832	0.2147	0.0123	0.0097	0.0047	0.0043	8.0253e-05	0.0001	0.0113	0.0092	0.0015	0.007	0.0478	0.2712
1497	TAG56:9-FA18:3	Triacylglycerol	Ester	0.0402751	0.94	0.83	0.85	0.73	0.82	0.72	0.86		0.5614	0.2866	0.1036	0.0628	0.1326	0.0774	0.0048	0.004	0.0776	0.0498	0.003	0.0112	0.182	0.356
1279	TAG52:4-FA20:3	Triacylglycerol	Ester	0.0401988	0.88	0.69	0.67	0.56	0.63	0.62	0.75		0.3813	0.214	0.0103	0.0084	0.0044	0.0041	6.042e-05	9.1336e-05	0.0011	0.0012	0.0007	0.0045	0.0396	0.2669
1308	TAG53:0-FA16:0	Triacylglycerol	Ester	0.0401676	0.9	0.75	0.79	0.73	0.81	0.76	0.87		0.363	0.2065	0.0143	0.0111	0.0416	0.0281	0.0076	0.006	0.0747	0.0483	0.0169	0.0359	0.2425	0.3991
731	PC(18:0/14:0)	Phosphatidylcholine	Ester	0.0371628	0.96	1.11	1.01	0.92	0.83	0.78	1.06		0.8171	0.3764	0.5831	0.2694	0.9462	0.3888	0.6566	0.2835	0.3327	0.1681	0.198	0.214	0.776	0.6594
1396	TAG54:6-FA22:6	Triacylglycerol	Ester	0.0365587	0.82	0.72	0.86	0.97	1.02	0.95	0.89		0.1467	0.1014	0.0149	0.0115	0.2476	0.133	0.8081	0.338	0.8731	0.3569	0.7108	0.4974	0.3956	0.5023
1530	TAG58:8-FA20:3	Triacylglycerol	Ester	0.0334161	0.92	0.89	0.93	0.9	0.99	0.96	0.89		0.3252	0.1886	0.2004	0.1105	0.3999	0.1983	0.2152	0.1146	0.8744	0.357	0.6242	0.4536	0.1769	0.3487
174	allantoin	Nucleotide	Purine Metabolism, (Hypo)Xanthine/Inosine containing	0.0326073	0.99	1.02	1.05	1.2	1.21	1.11	1.07		0.8289	0.3805	0.6492	0.2946	0.3155	0.1623	0.0003	0.0004	0.0001	0.0002	0.0404	0.0671	0.1482	0.3402
921	perfluorooctanesulfonic acid (PFOS)	Xenobiotics	Chemical	0.0299745	0.98	1.02	1.03	1.09	1.07	0.98	0.91		0.7716	0.3623	0.7551	0.3329	0.5713	0.2651	0.1501	0.0843	0.2625	0.1378	0.7305	0.5042	0.1261	0.3255
1392	TAG54:6-FA20:3	Triacylglycerol	Ester	0.0290589	0.97	0.81	0.79	0.69	0.77	0.69	0.85		0.7685	0.3616	0.0519	0.0345	0.0322	0.0226	0.0008	0.0009	0.0163	0.0127	0.0009	0.0051	0.1421	0.3369
25	2,3-dihydroxyisovalerate	Xenobiotics	Food Component/Plant	0.0287318	0.73	0.65	0.41	1.09	1.05	1.07	1.17		0.2924	0.1736	0.162	0.092	0.0037	0.0035	0.7873	0.3312	0.8704	0.3561	0.8226	0.5419	0.6039	0.5994
949	PI(18:0/20:2)	PI	Ester	0.0274862	1	0.98	0.99	1.1	1.02	0.88	0.87		0.9854	0.4269	0.7218	0.3217	0.8499	0.359	0.1511	0.0848	0.7207	0.3107	0.0501	0.0792	0.0469	0.2712
1189	TAG50:3-FA20:3	Triacylglycerol	Ester	0.0273773	0.72	0.56	0.52	0.43	0.5	0.54	0.66		0.1184	0.0862	0.0054	0.0047	0.0016	0.0017	5.8485e-05	8.8845e-05	0.0008	0.001	0.0028	0.0107	0.0455	0.2712
1375	TAG54:5-FA16:1	Triacylglycerol	Ester	0.0273171	0.91	0.77	0.79	0.7	0.77	0.73	0.83		0.4153	0.2275	0.0208	0.0154	0.0295	0.021	0.001	0.001	0.0191	0.0145	0.0047	0.0151	0.0976	0.3029
1176	TAG50:2-FA16:1	Triacylglycerol	Ester	0.0269331	0.89	0.73	0.72	0.63	0.66	0.62	0.73		0.4276	0.2326	0.0409	0.0277	0.0286	0.0203	0.0019	0.0017	0.0052	0.0047	0.0015	0.0071	0.0314	0.2669
20	1-methylurate	Xenobiotics	Xanthine Metabolism	0.02677	0.92	0.85	0.66	0.49	0.48	0.67	1.05		0.6998	0.3365	0.4498	0.2186	0.0471	0.0314	0.0006	0.0006	0.0004	0.0005	0.0527	0.0821	0.8096	0.6663
909	PE(P-18:1/20:1)	Phosphatidylethanolamine	Plasmalogen	0.0266913	1	0.98	0.98	0.98	0.98	0.99	0.98		0.8437	0.3853	0.0304	0.0215	0.0296	0.021	0.0296	0.0201	0.0296	0.0214	0.419	0.3546	0.0296	0.2669
1541	TAG60:11-FA22:5	Triacylglycerol	Ester	0.0266655	0.94	0.83	0.86	0.89	1.1	1.11	1.03		0.5981	0.3003	0.0918	0.0567	0.1832	0.1026	0.3143	0.1567	0.3994	0.1945	0.3588	0.3175	0.7849	0.6606
918	PE(P-18:2/20:4)	Phosphatidylethanolamine	Plasmalogen	0.0265147	0.94	0.85	0.81	0.82	0.77	1.35	1.22		0.3963	0.2197	0.0396	0.0269	0.0076	0.0064	0.0091	0.007	0.0008	0.001	9.7122e-05	0.0013	0.0087	0.2466
1196	TAG50:4-FA18:3	Triacylglycerol	Ester	0.0264682	0.76	0.57	0.54	0.41	0.45	0.51	0.72		0.0679	0.0567	0.0002	0.0004	4.7384e-05	8.455e-05	5.1758e-09	3.5166e-08	1.8777e-07	9.5402e-07	6.3355e-06	0.0002	0.03	0.2669
1237	TAG51:4-FA20:4	Triacylglycerol	Ester	0.0258053	0.84	0.73	0.75	0.66	0.76	0.67	0.75		0.182	0.1198	0.0149	0.0115	0.0238	0.0172	0.0014	0.0014	0.0338	0.024	0.002	0.0086	0.0232	0.2669
1102	TAG47:2-FA16:1	Triacylglycerol	Ester	0.0253083	0.94	0.64	0.67	0.54	0.53	0.53	0.72		0.7291	0.3479	0.0212	0.0157	0.0381	0.0261	0.0011	0.0012	0.0009	0.0011	0.0011	0.0059	0.0924	0.3029
309	DAG(16:0/16:0)	Diacylglycerol	Ester	0.025138	0.92	0.76	0.75	0.79	0.81	0.78	0.78		0.5153	0.2679	0.0268	0.0192	0.0205	0.015	0.0522	0.0329	0.0765	0.0492	0.0402	0.067	0.0405	0.2669
1491	TAG56:8-FA18:2	Triacylglycerol	Ester	0.0235097	0.94	0.84	0.9	0.87	0.96	0.94	1		0.5219	0.2708	0.0902	0.0559	0.2873	0.1506	0.154	0.0861	0.6612	0.2892	0.536	0.411	0.9876	0.7119
919	PE(P-18:2/22:6)	Phosphatidylethanolamine	Plasmalogen	0.0234919	1	0.93	0.86	0.9	0.88	1.13	1.15		0.9781	0.4269	0.4507	0.2188	0.0959	0.0586	0.2527	0.1309	0.1634	0.0936	0.1725	0.1954	0.1261	0.3255
1385	TAG54:5-FA22:4	Triacylglycerol	Ester	0.0229789	0.82	0.66	0.65	0.55	0.69	0.7	0.77		0.1615	0.1092	0.0027	0.0027	0.0021	0.0022	1.4498e-05	2.6501e-05	0.0068	0.0059	0.0098	0.0239	0.0627	0.2842
487	homocitrulline	Amino Acid	Urea cycle; Arginine and Proline Metabolism	0.0227041	1.08	1.15	1.1	0.81	0.87	1.15	1.08		0.5423	0.2782	0.2994	0.1556	0.4738	0.2278	0.1117	0.0649	0.2957	0.1523	0.2998	0.2843	0.5527	0.5763
1134	TAG48:4-FA16:0	Triacylglycerol	Ester	0.0222216	0.71	0.65	0.71	0.63	0.6	0.53	0.7		0.047	0.0424	0.0131	0.0103	0.0486	0.0321	0.0082	0.0064	0.0032	0.0031	0.0002	0.0019	0.041	0.2669
292	DAG(12:0/16:0)	Diacylglycerol	Ester	0.0219872	1.02	0.94	0.96	0.95	0.93	0.98	0.92		0.8387	0.3832	0.5334	0.2514	0.6643	0.2972	0.598	0.2621	0.4468	0.2134	0.8062	0.5368	0.3841	0.4959
1514	TAG58:6-FA16:0	Triacylglycerol	Ester	0.0218174	1	0.85	0.65	0.6	0.81	1.09	1.05		0.9885	0.4269	0.3502	0.1778	0.0111	0.0088	0.0026	0.0024	0.2215	0.1207	0.6029	0.4453	0.7906	0.6611
1386	TAG54:5-FA22:5	Triacylglycerol	Ester	0.0217712	0.84	0.68	0.75	0.77	0.85	0.86	0.82		0.1173	0.0856	0.0006	0.0008	0.0114	0.009	0.0206	0.0145	0.1562	0.09	0.1715	0.1948	0.0701	0.2868
331	DAG(18:1/18:1)	Diacylglycerol	Ester	0.0208019	1	0.8	0.76	0.69	0.67	0.79	0.8		0.9812	0.4269	0.035	0.0242	0.0061	0.0053	0.0003	0.0003	0.0001	0.0002	0.0225	0.0437	0.0305	0.2669
1374	TAG54:5-FA16:0	Triacylglycerol	Ester	0.0203805	0.89	0.75	0.75	0.71	0.8	0.76	0.81		0.2498	0.1543	0.0052	0.0046	0.0045	0.0041	0.0006	0.0007	0.0223	0.0167	0.0057	0.017	0.0299	0.2669
892	PE(P-18:0/18:1)	Phosphatidylethanolamine	Plasmalogen	0.0193956	0.96	0.85	0.84	0.8	0.79	0.9	0.98		0.4971	0.2626	0.0035	0.0032	0.002	0.002	0.0001	0.0001	3.4099e-05	7.3389e-05	0.066	0.0974	0.76	0.6548
1479	TAG56:7-FA18:1	Triacylglycerol	Ester	0.0190057	0.93	0.82	0.88	0.88	0.95	0.97	0.96		0.4194	0.2294	0.019	0.0143	0.1419	0.082	0.1233	0.0705	0.5579	0.2537	0.733	0.5055	0.6232	0.6053
1175	TAG50:2-FA16:0	Triacylglycerol	Ester	0.0188629	0.85	0.71	0.71	0.65	0.69	0.7	0.77		0.2085	0.1333	0.0101	0.0082	0.0087	0.0072	0.0011	0.0011	0.0049	0.0045	0.0063	0.018	0.0481	0.2712
838	PE(18:2/14:1)	Phosphatidylethanolamine	Ester	0.0185807	0.98	0.76	1.17	0.75	0.66	0.85	0.87		0.8827	0.398	0.1076	0.065	0.3701	0.1851	0.0937	0.0558	0.0155	0.0121	0.3441	0.3103	0.4075	0.5079
1454	TAG56:5-FA16:0	Triacylglycerol	Ester	0.018016	0.9	0.73	0.73	0.69	0.78	0.84	0.81		0.2931	0.1736	0.002	0.002	0.0013	0.0014	0.0001	0.0002	0.0134	0.0107	0.0811	0.1136	0.0348	0.2669
1373	TAG54:4-FA22:4	Triacylglycerol	Ester	0.0175917	0.87	0.73	0.84	0.74	0.82	0.81	0.87		0.2586	0.1584	0.011	0.0088	0.1352	0.0786	0.0112	0.0085	0.094	0.0588	0.0818	0.1141	0.254	0.4102
190	androstenediol (3beta,17beta) monosulfate (2)	Lipid	Androgenic Steroids	0.0162309	0.92	0.95	0.87	0.83	0.86	0.96	0.99		0.1913	0.1255	0.4139	0.2047	0.0202	0.0148	0.0031	0.0027	0.0138	0.0109	0.4847	0.3886	0.87	0.6808
797	PE(16:0/22:4)	Phosphatidylethanolamine	Ester	0.0157643	0.9	0.64	0.68	0.8	0.92	0.88	0.8		0.326	0.1889	2.6302e-05	5.4995e-05	0.0002	0.0003	0.032	0.0216	0.4177	0.2023	0.206	0.2198	0.0357	0.2669
736	PC(18:0/18:3)	Phosphatidylcholine	Ester	0.0156013	0.97	0.88	0.89	0.86	0.83	0.77	0.82		0.7541	0.3573	0.2366	0.1282	0.238	0.1287	0.147	0.0828	0.0734	0.0476	0.0117	0.0274	0.0494	0.2712
1188	TAG50:3-FA18:3	Triacylglycerol	Ester	0.0149997	0.75	0.61	0.61	0.53	0.57	0.6	0.71		0.0536	0.047	0.0011	0.0012	0.001	0.0011	1.9531e-05	3.3921e-05	0.0002	0.0003	0.0006	0.0039	0.02	0.2669
916	PE(P-18:1/22:6)	Phosphatidylethanolamine	Plasmalogen	0.0144901	0.99	0.83	0.84	0.84	0.79	0.98	0.98		0.8301	0.3808	0.0016	0.0017	0.003	0.0028	0.0028	0.0025	3.025e-05	6.6965e-05	0.6906	0.4848	0.6941	0.6313
1329	TAG53:4-FA20:4	Triacylglycerol	Ester	0.0138201	0.84	0.71	0.7	0.73	0.86	0.74	0.74		0.216	0.1372	0.0182	0.0138	0.0127	0.0099	0.03	0.0203	0.2852	0.1473	0.0384	0.0646	0.0359	0.2669
1179	TAG50:2-FA18:2	Triacylglycerol	Ester	0.0136519	0.82	0.69	0.69	0.64	0.69	0.72	0.79		0.1046	0.0777	0.0037	0.0035	0.0033	0.0031	0.0003	0.0004	0.0028	0.0027	0.0097	0.0237	0.0564	0.2825
761	PC(18:2/20:1)	Phosphatidylcholine	Ester	0.0135825	0.98	0.88	0.92	0.87	0.86	0.74	0.87		0.8135	0.375	0.11	0.0661	0.3094	0.1601	0.0843	0.0507	0.0468	0.032	0.0001	0.0013	0.0854	0.3011
1462	TAG56:5-FA22:4	Triacylglycerol	Ester	0.0131148	0.92	0.76	0.75	0.7	0.82	0.88	0.84		0.3809	0.214	0.0049	0.0044	0.0032	0.003	0.0002	0.0003	0.0431	0.0298	0.1846	0.205	0.0725	0.2868
1471	TAG56:6-FA20:4	Triacylglycerol	Ester	0.0106159	0.93	0.83	0.85	0.84	0.91	0.95	0.97		0.3587	0.2047	0.0124	0.0098	0.0282	0.0201	0.0161	0.0117	0.2228	0.1208	0.5156	0.4012	0.7124	0.6344
934	PI(16:0/16:0)	PI	Ester	0.0101554	1.01	0.9	0.93	1.04	1.05	0.9	0.83		0.9112	0.4076	0.351	0.1781	0.5081	0.2409	0.729	0.31	0.6833	0.2968	0.3581	0.3173	0.0976	0.3029
803	PE(17:0/20:4)	Phosphatidylethanolamine	Ester	0.00964908	0.91	0.71	0.65	0.83	0.68	0.92	0.95		0.6165	0.3073	0.0849	0.0532	0.0277	0.0198	0.3546	0.1726	0.0532	0.0358	0.6574	0.4695	0.7873	0.6606
1119	TAG48:2-FA16:1	Triacylglycerol	Ester	0.00829956	0.81	0.63	0.62	0.51	0.51	0.48	0.69		0.2781	0.167	0.0206	0.0153	0.0152	0.0116	0.0005	0.0006	0.0005	0.0006	0.0002	0.0019	0.0587	0.2842
108	4-acetamidophenylglucuronide	Xenobiotics	Drug	0.008046	0.97	1	0.97	0.89	0.86	0.89	0.68		0.9794	0.4269	0.996	0.4011	0.964	0.3935	0.8909	0.3612	0.8433	0.3487	0.8663	0.5578	0.5681	0.5849
680	PC(14:0/14:0)	Phosphatidylcholine	Ester	0.00688239	0.9	0.96	0.73	0.69	0.66	0.72	0.86		0.6552	0.3209	0.8686	0.3692	0.1727	0.0973	0.106	0.0619	0.0663	0.0435	0.1499	0.1768	0.5052	0.5564
640	naproxen	Xenobiotics	Drug	0.00649565	1.01	1.01	0.99	0.97	0.97	0.92	0.9		0.9586	0.4222	0.9713	0.4005	0.977	0.3966	0.9189	0.3699	0.9106	0.3689	0.7401	0.5089	0.6792	0.625
1206	TAG50:5-FA20:4	Triacylglycerol	Ester	0.00603546	0.78	0.6	0.6	0.54	0.6	0.6	0.76		0.2	0.1297	0.0091	0.0075	0.0085	0.0071	0.0013	0.0013	0.0088	0.0074	0.0079	0.0208	0.146	0.3402
777	PC(20:0/22:6)	Phosphatidylcholine	Ester	0.00590174	0.98	0.95	0.96	0.97	0.93	0.91	1.01		0.7531	0.3571	0.4989	0.2379	0.5607	0.2609	0.6759	0.2906	0.3376	0.1701	0.1872	0.2064	0.9181	0.6977
12	17alpha-hydroxypregnanolone glucuronide	Lipid	Pregnenolone Steroids	0.00586157	1	1.13	1.11	1.22	0.92	0.75	1.44		0.9931	0.4269	0.6246	0.2856	0.6799	0.3033	0.4353	0.2033	0.7367	0.3154	0.2607	0.2578	0.1506	0.3402
804	PE(17:0/22:4)	Phosphatidylethanolamine	Ester	0.0041659	0.95	0.84	0.89	1.01	1.01	0.92	0.89		0.6989	0.3363	0.1752	0.0984	0.3484	0.1762	0.9285	0.3725	0.9602	0.3815	0.499	0.3971	0.3446	0.472
976	propyl 4-hydroxybenzoate sulfate	Xenobiotics	Benzoate Metabolism	0.00371461	1.35	1.87	1.56	1.23	1.46	1.32	0.89		0.5103	0.2662	0.1732	0.0975	0.3262	0.1663	0.6437	0.2791	0.4025	0.1955	0.536	0.411	0.7932	0.6617
913	PE(P-18:1/20:5)	Phosphatidylethanolamine	Plasmalogen	0.0032304	0.93	0.82	0.79	0.77	0.82	1.25	1.2		0.509	0.2662	0.0624	0.0403	0.0306	0.0216	0.014	0.0103	0.0585	0.039	0.0394	0.0659	0.0846	0.3011
830	PE(18:1/20:2)	Phosphatidylethanolamine	Ester	0.00293075	0.98	0.93	0.92	0.92	0.97	0.92	1.09		0.7954	0.3697	0.4427	0.2156	0.3248	0.1658	0.3248	0.1609	0.7265	0.3123	0.3248	0.2983	0.3189	0.4575
1383	TAG54:5-FA20:5	Triacylglycerol	Ester	0.00148448	0.86	0.75	0.79	0.79	0.87	0.79	0.84		0.2517	0.1552	0.0242	0.0176	0.0724	0.0453	0.0644	0.0396	0.2728	0.1418	0.0722	0.1037	0.1878	0.359
1485	TAG56:7-FA22:4	Triacylglycerol	Ester	0.00124769	0.92	0.75	0.75	0.65	0.76	0.76	0.86		0.4062	0.223	0.0052	0.0046	0.0049	0.0044	2.0664e-05	3.5588e-05	0.0061	0.0054	0.0074	0.0199	0.1396	0.3336
1477	TAG56:7-FA16:1	Triacylglycerol	Ester	0.000106615	0.93	0.75	0.75	0.69	0.8	0.82	0.9		0.4691	0.2503	0.0061	0.0053	0.0057	0.005	0.0005	0.0006	0.0341	0.0242	0.0645	0.0961	0.3032	0.4483
710	PC(16:0/18:4)	Phosphatidylcholine	Ester		1.11	1.04	1.15	1.15	1.05	1	1		0.1442	0.1004	0.5521	0.2583	0.0592	0.0383	0.0614	0.0381	0.5304	0.2432	1	0.5932	1	0.7119
362	desmethylnaproxen	Xenobiotics	Drug		1.07	1.08	1	1.04	1	1	1		0.2634	0.1607	0.2099	0.1151	1	0.3983	0.5754	0.2547	1	0.3886	1	0.5932	1	0.7119
262	cetirizine	Xenobiotics	Drug		1.06	1	1.06	1.05	1.06	0.98	0.98		0.3975	0.22	0.9614	0.3979	0.4069	0.2007	0.4712	0.2171	0.4247	0.2045	0.8119	0.5391	0.8119	0.6663
895	PE(P-18:0/20:1)	Phosphatidylethanolamine	Plasmalogen		1.03	1	0.99	1	0.99	1	0.99		0.1821	0.1198	0.8967	0.3787	0.7499	0.3267	0.9828	0.3876	0.673	0.2936	0.9698	0.5932	0.673	0.6243
1552	taurolithocholate	Lipid	Secondary Bile Acid Metabolism		1.03	1.12	1.19	1.7	1.58	1.03	1.04		0.806	0.3728	0.3754	0.1889	0.1714	0.0967	4.025e-05	6.3973e-05	0.0004	0.0005	0.8171	0.5409	0.776	0.6594
757	PC(18:2/14:1)	Phosphatidylcholine	Ester		1.02	1	1	1	1	1	1		7.2857e-05	0.0002	0.9945	0.4011	1	0.3983	1	0.3876	1	0.3886	1	0.5932	1	0.7119
842	PE(18:2/20:1)	Phosphatidylethanolamine	Ester		1.02	0.97	0.99	0.98	1	0.98	0.97		0.3287	0.1903	0.1681	0.0948	0.8283	0.3515	0.4343	0.203	0.9142	0.3697	0.4694	0.3784	0.1704	0.3459
492	hydroxycotinine	Xenobiotics	Tobacco Metabolite		1.01	1	1	1	0.99	0.97	0.99		0.8793	0.397	0.9783	0.4007	0.9531	0.3903	0.9237	0.3713	0.8653	0.3547	0.5109	0.401	0.8613	0.6794
727	PC(17:0/22:4)	Phosphatidylcholine	Ester		1.01	1.01	0.97	0.99	0.97	0.97	0.97		0.8346	0.3816	0.7362	0.3266	0.217	0.119	0.8138	0.3395	0.217	0.1187	0.217	0.2271	0.217	0.3802
769	PC(20:0/16:1)	Phosphatidylcholine	Ester		1.01	1.05	1	1	1	1	1.02		0.7306	0.3481	0.1485	0.0854	1	0.3983	0.921	0.3705	0.9598	0.3815	1	0.5932	0.5365	0.5687
938	PI(16:0/18:3)	PI	Ester		1.01	0.95	0.98	1.01	1.06	0.94	0.94		0.8182	0.3766	0.2913	0.1524	0.7486	0.3264	0.8446	0.3491	0.254	0.134	0.2005	0.2156	0.2005	0.3689
112	4-aminophenol sulfate (2)	Xenobiotics	Drug		1	1	1	1	1	1	1		1	0.4269	0.9781	0.4007	1	0.3983	1	0.3876	1	0.3886	1	0.5932	1	0.7119
173	alanylglutamine	Peptide	Dipeptide		1	1	1	3.31	3.22	1	1		1	0.4269	0.9775	0.4007	1	0.3983	5e-15	8.4e-14	1.7e-14	2.83e-13	1	0.5932	1	0.7119
278	cotinine	Xenobiotics	Tobacco Metabolite		1	1	1	0.99	0.99	1	1		0.9772	0.4269	0.991	0.4008	0.978	0.3967	0.9316	0.3733	0.927	0.3731	0.9916	0.5932	0.9978	0.7119
349	DCER(18:1)	Dihydroceramides	DCER		1	1	1.09	1.06	1.04	1	1		1	0.4269	0.9755	0.4007	0.0912	0.0561	0.2013	0.1082	0.381	0.1876	1	0.5932	1	0.7119
363	desmethylnaproxen sulfate	Xenobiotics	Drug		1	1.1	1	1.33	0.71	1.24	0.88		0.97	0.4253	0.7874	0.3427	0.9749	0.396	0.4271	0.2002	0.3553	0.1769	0.5402	0.4132	0.7479	0.6477
462	guaifenesin	Xenobiotics	Drug		1	1	1	1	1	1	1
496	ibuprofen	Xenobiotics	Drug		1	0.94	0.99	0.98	1.09	1.38	0.89		0.9916	0.4269	0.7418	0.3286	0.9672	0.3944	0.918	0.3698	0.6351	0.28	0.0902	0.1211	0.523	0.5631
541	LPC(12:0)	Lysophosphatidylcholine	Ester		1	1	1	1	1	1	1
659	O-desmethyltramadol	Xenobiotics	Drug		1	1	1	1	1	1	1		1	0.4269	0.9894	0.4007	1	0.3983	1	0.3876	1	0.3886	1	0.5932	1	0.7119
660	O-desmethyltramadol glucuronide	Xenobiotics	Drug		1	1	1	1	1	1	1		1	0.4269	0.9863	0.4007	1	0.3983	1	0.3876	1	0.3886	1	0.5932	1	0.7119
678	PC(12:0/18:3)	Phosphatidylcholine	Ester		1	1	1	1	1	1	1
685	PC(14:0/20:1)	Phosphatidylcholine	Ester		1	1	1	1	1	1	1		1	0.4269	0.9893	0.4007	1	0.3983	1	0.3876	1	0.3886	1	0.5932	1	0.7119
692	PC(15:0/14:1)	Phosphatidylcholine	Ester		1	1	1	1	1	1	1
698	PC(15:0/20:5)	Phosphatidylcholine	Ester		1	1	1.01	1	1	1	1.01		1	0.4269	0.9878	0.4007	0.4632	0.2231	1	0.3876	1	0.3886	1	0.5932	0.3077	0.4494
715	PC(16:0/22:2)	Phosphatidylcholine	Ester		1	1	1	1	1	1	1		1	0.4269	0.9906	0.4008	1	0.3983	1	0.3876	1	0.3886	1	0.5932	1	0.7119
719	PC(17:0/14:1)	Phosphatidylcholine	Ester		1	1	1	1	1	1.01	1		1	0.4269	0.9888	0.4007	1	0.3983	1	0.3876	1	0.3886	0.466	0.3766	0.7955	0.6623
737	PC(18:0/18:4)	Phosphatidylcholine	Ester		1	1	1	1	1.02	1	1		1	0.4269	0.9883	0.4007	1	0.3983	1	0.3876	0.1046	0.0645	1	0.5932	1	0.7119
772	PC(20:0/18:3)	Phosphatidylcholine	Ester		1	1	1.02	1	1	1	1		1	0.4269	0.9877	0.4007	0.1238	0.0729	1	0.3876	1	0.3886	1	0.5932	1	0.7119
775	PC(20:0/22:4)	Phosphatidylcholine	Ester		1	1	1	1	1	1	1
780	PE(14:0/18:1)	Phosphatidylethanolamine	Ester		1	1	1	1	1	1.11	1		1	0.4269	0.9831	0.4007	1	0.3983	1	0.3876	1	0.3886	0.0209	0.0415	1	0.7119
783	PE(14:0/22:6)	Phosphatidylethanolamine	Ester		1	1	1	1	1	1.01	1		1	0.4269	0.9947	0.4011	1	0.3983	1	0.3876	1	0.3886	7.3457e-05	0.0011	1	0.7119
785	PE(15:0/22:4)	Phosphatidylethanolamine	Ester		1	1	1.05	1	1	1	1		1	0.4269	0.9875	0.4007	0.0559	0.0364	1	0.3876	1	0.3886	1	0.5932	1	0.7119
786	PE(15:0/22:6)	Phosphatidylethanolamine	Ester		1	1	1	1	1	1	1
810	PE(18:0/16:1)	Phosphatidylethanolamine	Ester		1	0.96	1.01	1.03	0.97	1	0.96		0.9845	0.4269	0.6036	0.2773	0.951	0.3899	0.7334	0.3114	0.6866	0.2978	0.9918	0.5932	0.647	0.6174
843	PE(18:2/20:2)	Phosphatidylethanolamine	Ester		1	1	1	1	1	1	1
846	PE(18:2/20:5)	Phosphatidylethanolamine	Ester		1	1	1	1	1	1	1
847	PE(18:2/22:4)	Phosphatidylethanolamine	Ester		1	1	1	1	1	1	1
850	PE(O-16:0/18:0)	Phosphatidylethanolamine	Ether		1	1	1	1	1	1	1
853	PE(O-16:0/18:3)	Phosphatidylethanolamine	Ether		1	1	1	1	1	1	1.03		0.6476	0.3182	0.6454	0.2934	0.6476	0.2924	0.6476	0.2804	0.6476	0.2843	0.6476	0.465	0.0009	0.1863
866	PE(O-18:0/20:2)	Phosphatidylethanolamine	Ether		1	1	1	1	1	1	1		1	0.4269	0.9925	0.4009	1	0.3983	1	0.3876	1	0.3886	1	0.5932	1	0.7119
873	PE(P-14:0/18:1)	Phosphatidylethanolamine	Plasmalogen		1	1.02	1	1	1	1	1.03		1	0.4269	0.3082	0.1593	1	0.3983	1	0.3876	1	0.3886	1	0.5932	0.2823	0.4309
952	PI(18:0/20:5)	PI	Ester		1	0.99	0.99	1	1.01	1.03	0.99		0.9559	0.4215	0.7844	0.342	0.8122	0.3469	0.9659	0.384	0.8265	0.3434	0.5287	0.4074	0.9002	0.6906
1580	tramadol	Xenobiotics	Drug		1	1	1	1	1	1	1		1	0.4269	0.9871	0.4007	1	0.3983	1	0.3876	1	0.3886	1	0.5932	1	0.7119
1583	trazadone	Xenobiotics	Drug		1	1	1	1	1	1	1.14		1	0.4269	0.9924	0.4009	1	0.3983	1	0.3876	1	0.3886	1	0.5932	0.0015	0.1863
107	4-acetamidophenol	Xenobiotics	Drug		0.99	0.98	0.98	0.97	0.97	1.01	0.87		0.9391	0.416	0.9324	0.3887	0.9267	0.3833	0.8883	0.3606	0.8944	0.3635	0.946	0.5873	0.4942	0.5544
52	2-methoxyacetaminophen glucuronide*	Xenobiotics	Drug		0.98	0.99	0.98	0.96	0.94	1.22	0.84		0.9288	0.4126	0.9709	0.4005	0.9473	0.389	0.8768	0.3588	0.8241	0.3426	0.4461	0.367	0.4959	0.5547
66	3-(cystein-S-yl)acetaminophen*	Xenobiotics	Drug		0.98	0.92	0.92	0.92	0.92	1.01	0.92		0.9147	0.408	0.6096	0.2793	0.6156	0.2813	0.6156	0.2688	0.6156	0.2732	0.9731	0.5932	0.6156	0.6033
67	3-(N-acetyl-L-cystein-S-yl) acetaminophen	Xenobiotics	Drug		0.98	0.95	0.93	0.87	0.87	1.05	0.87		0.926	0.4121	0.7587	0.3336	0.689	0.3065	0.4248	0.1996	0.4248	0.2045	0.7868	0.5291	0.4248	0.5176
699	PC(15:0/22:5)	Phosphatidylcholine	Ester		0.98	0.98	1.01	1.04	1.02	0.98	1.03		0.4358	0.2357	0.4149	0.2049	0.6512	0.293	0.1359	0.077	0.5779	0.2604	0.4358	0.3633	0.308	0.4494
776	PC(20:0/22:5)	Phosphatidylcholine	Ester		0.98	0.98	0.98	1.03	1.02	0.98	0.98		0.5126	0.2668	0.4977	0.2375	0.5126	0.2424	0.3119	0.1556	0.4815	0.2261	0.5126	0.4011	0.5126	0.5571
808	PE(18:0/15:0)	Phosphatidylethanolamine	Ester		0.98	1.01	1.01	1.02	1	0.98	0.98		0.379	0.2134	0.7657	0.3356	0.5682	0.264	0.4577	0.2123	0.9612	0.3817	0.379	0.3312	0.379	0.4931
53	2-methoxyacetaminophen sulfate*	Xenobiotics	Drug		0.97	0.97	1	0.98	0.93	1.24	0.84		0.9093	0.407	0.9097	0.3829	0.9912	0.3983	0.9498	0.3789	0.7644	0.3239	0.3829	0.3324	0.4733	0.5434
576	LPE(22:1)	Lysophosphatidylethanolamine	Ester		0.95	0.95	0.95	0.95	0.95	1.01	0.96		0.0362	0.0344	0.0374	0.0255	0.0362	0.0249	0.0362	0.0238	0.0362	0.0255	0.6164	0.4503	0.0855	0.3011
805	PE(17:0/22:5)	Phosphatidylethanolamine	Ester		0.95	0.94	0.95	0.95	0.96	0.95	0.95		0.096	0.073	0.0972	0.0595	0.096	0.0586	0.096	0.0569	0.2489	0.1321	0.096	0.126	0.096	0.3029
781	PE(14:0/18:2)	Phosphatidylethanolamine	Ester		0.94	0.94	0.94	0.94	0.94	1.01	1.06		0.2379	0.1483	0.2311	0.1257	0.2379	0.1287	0.2379	0.1245	0.2379	0.1274	0.8247	0.5423	0.2843	0.4322
841	PE(18:2/18:3)	Phosphatidylethanolamine	Ester		0.94	0.93	0.93	0.93	1.02	0.93	1.1		0.3427	0.1972	0.2877	0.151	0.2821	0.1481	0.2821	0.1434	0.7693	0.3255	0.2821	0.2734	0.1746	0.3459
792	PE(16:0/20:1)	Phosphatidylethanolamine	Ester		0.92	0.93	0.96	0.97	0.96	0.96	0.92		0.0932	0.0714	0.1247	0.0734	0.38	0.1895	0.4707	0.2171	0.4545	0.2162	0.462	0.3752	0.0932	0.3029
972	prolylalanine	Peptide	Dipeptide		0.92	0.95	0.92	2.14	9.28	0.97	1.07		0.6632	0.3242	0.776	0.3398	0.6632	0.2969	3.3986e-05	5.5008e-05	0	0	0.884	0.5663	0.7234	0.6385
569	LPE(18:4)	Lysophosphatidylethanolamine	Ester		0.91	0.91	0.91	0.91	0.91	0.91	0.95		0.0273	0.0274	0.0274	0.0196	0.0273	0.0195	0.0273	0.0188	0.0273	0.02	0.0273	0.0502	0.1852	0.356
910	PE(P-18:1/20:2)	Phosphatidylethanolamine	Plasmalogen		0.91	0.94	1.02	1.07	0.95	1.11	1.11		0.1229	0.0885	0.2832	0.1491	0.6953	0.3082	0.255	0.1316	0.4075	0.1978	0.0777	0.1099	0.0712	0.2868
37	2-ethylphenylsulfate	Xenobiotics	Benzoate Metabolism		0.89	1.01	0.99	0.89	0.98	1.35	1.18		0.5056	0.265	0.9623	0.398	0.9445	0.3886	0.5056	0.2305	0.903	0.3665	0.0893	0.1202	0.3533	0.4772
807	PE(18:0/14:1)	Phosphatidylethanolamine	Ester		0.89	0.89	0.98	1.01	1.01	0.89	1		0.2277	0.143	0.2161	0.1182	0.8264	0.3511	0.8943	0.3623	0.9319	0.3743	0.2277	0.235	0.9627	0.7098
1017	stearoylcholine*	Lipid	Fatty Acid Metabolism (Acyl Choline)		0.89	1.07	1.1	1.14	1.33	1.12	1.1		0.3442	0.1979	0.5723	0.2656	0.4418	0.2146	0.2794	0.1422	0.0192	0.0145	0.3604	0.3187	0.4277	0.5206
195	arachidonoylcholine	Lipid	Fatty Acid Metabolism (Acyl Choline)		0.87	1.06	1.03	1.11	1.49	1.35	1.14		0.3042	0.1792	0.6543	0.2964	0.8247	0.3509	0.4267	0.2002	0.0025	0.0025	0.0231	0.0444	0.3047	0.4488
170	ADpSGEGDFXAEGGGVR*	Peptide	Fibrinogen Cleavage Peptide		0.78	0.78	0.78	0.78	0.78	0.83	0.78		0.0025	0.0043	0.0031	0.003	0.0025	0.0024	0.0025	0.0023	0.0025	0.0025	0.0219	0.0432	0.0025	0.1995
171	ADSGEGDFXAEGGGVR*	Peptide	Fibrinogen Cleavage Peptide		0.72	0.72	0.72	0.72	0.72	0.78	0.72		0.0118	0.0149	0.0129	0.0101	0.0118	0.0092	0.0118	0.0088	0.0118	0.0095	0.0558	0.0857	0.0118	0.2669
372	DSGEGDFXAEGGGVR*	Peptide	Fibrinogen Cleavage Peptide		0.58	0.58	0.58	0.58	0.58	0.67	0.58		0.0054	0.0078	0.0062	0.0053	0.0054	0.0048	0.0054	0.0044	0.0054	0.0048	0.0423	0.0697	0.0054	0.2089
