# Supplementary material for: Metabolic recovery from heavy exertion following banana compared to sugar beverage or water only ingestion: A randomized, crossover trial
Source: PLoS One. 2018 Mar 22;13(3):e0194843. doi: 10.1371/journal.pone.0194843 (PMC5864065; doi:10.1371/journal.pone.0194843)
Supplement: S3 Table — (XLSX) [file pone.0194843.s005.xlsx]

## Sheet: VIP Rank Carb Metabolites
SAS_ID	Biochemical Name	SUPER PATHWAY	SUB PATHWAY	VIP_Carb_vs_Water_using_0h_Pre_ratio		Carb_vs_Water_Pre	CB_vs_W_Pre	SB_vs_W_Pre	Carb_vs_Water_0h	CB_vs_Water_0h	SB_vs_Water_0h	Carb_vs_Water_0.75h	CB_vs_Water_0.75h	SB_vs_Water_0.75h	Carb_vs_Water_1.5h	CB_vs_Water_1.5h	SB_vs_Water_1.5h	Carb_vs_Water_3h	CB_vs_Water_3h	SB_vs_Water_3h	Carb_vs_Water_4.5h	CB_vs_Water_4.5h	SB_vs_Water_4.5h	Carb_vs_Water_21h	CB_vs_Water_21h	SB_vs_Water_21h	Carb_vs_Water_45h	CB_vs_Water_45h	SB_vs_Water_45h		P_Carb_vs_Water_Pre	Q_Carb_vs_Water_Pre	P_CB_vs_W_Pre	Q_CB_vs_W_Pre	P_SB_vs_W_Pre	Q_SB_vs_W_Pre	P_Carb_vs_Water_0h	Q_Carb_vs_Water_0h	P_CB_vs_W_0h	Q_CB_vs_W_0h	P_SB_vs_W_0h	Q_SB_vs_W_0h	P_Carb_vs_Water_0.75h	Q_Carb_vs_Water_0.75h	P_CB_vs_W_0.75h	Q_CB_vs_W_0.75h	P_SB_vs_W_0.75h	Q_SB_vs_W_0.75h	P_Carb_vs_Water_1.5h
481	hexanoylglutamine	Lipid	Fatty Acid Metabolism (Acyl Glutamine)	3.46116		1.45	1.38	1.03	0.37	0.49	0.23	0.41	0.37	0.25	0.47	0.52	0.27	0.56	0.62	0.41	0.77	0.91	0.51	0.79	0.76	0.56	1.26	1.01	1.04		0.0505	0.7366	0.091	1	0.8876	1	1.983e-07	2.2593e-05	0.0002	0.0052	2.6e-14	2.188e-12	3.5474e-06	0.0001	4.4648e-07	1.1103e-05	1.581e-12	5.9172e-11	8.353e-05
78	3-hydroxybutyrate (BHBA)	Lipid	Ketone Bodies	3.27896		1.11	1.46	1.19	0.28	0.39	0.23	0.27	0.23	0.15	0.32	0.41	0.16	0.23	0.29	0.2	0.67	0.83	0.61	1.01	0.92	0.57	1.67	1.36	1.3		0.6251	0.802	0.0796	1	0.4237	1	3.0445e-09	5.3955e-07	1.3771e-05	0.0006	9.256e-12	4.8813e-10	2.492e-09	2.1781e-07	3.011e-11	1.2557e-09	0	0	1.5392e-07
40	2-hydroxybutyrate/2-hydroxyisobutyrate	Amino Acid	Glutathione Metabolism	3.1961		1.24	1.27	1.09	0.59	0.66	0.53	0.63	0.68	0.54	0.58	0.67	0.45	0.48	0.61	0.47	0.58	0.68	0.54	0.86	0.78	0.65	0.96	0.97	0.9		0.0441	0.7366	0.0274	1	0.4387	1	1.0063e-06	7.6432e-05	0.0002	0.0052	5.3866e-09	2.1723e-07	3.0447e-05	0.0007	0.0004	0.0044	1.7406e-08	3.475e-07	8.7421e-07
72	3-aminoisobutyrate	Nucleotide	Pyrimidine Metabolism, Thymine containing	3.17311		1.08	1.15	1.07	0.71	0.92	0.76	0.71	0.83	0.7	0.86	0.83	0.72	0.82	0.91	0.81	0.87	0.92	0.89	0.99	1.07	0.95	1.13	1.2	1.02		0.2601	0.7366	0.0375	1	0.3532	1	5.2089e-07	4.9385e-05	0.2261	0.7462	5.8185e-05	0.001	8.4127e-07	4.552e-05	0.0058	0.0353	4.1495e-07	6.1113e-06	0.03
412	fructose	Carbohydrate	Fructose, Mannose and Galactose Metabolism	3.12964		0.9	0.96	0.83	6.79	5.14	5.86	2.69	2.64	2.68	1.62	1.63	1.75	1.03	0.84	0.74	1.03	0.87	1.07	1.1	0.97	0.99	0.79	0.82	0.86		0.4606	0.7584	0.7568	1	0.1932	1	0	0	0	0	0	0	1.1659e-11	1.3247e-09	2.4845e-11	1.0793e-09	1.4154e-11	4.3849e-10	0.0007
369	dodecanedioate	Lipid	Fatty Acid, Dicarboxylate	3.10268		1.13	1.1	1.18	0.27	0.37	0.25	0.19	0.18	0.15	0.23	0.24	0.17	0.32	0.32	0.31	0.53	0.61	0.49	0.77	0.76	0.67	1.23	0.95	1.25		0.4883	0.7659	0.599	1	0.3425	1	4.07e-13	1.2977e-10	2.5109e-08	1.6019e-06	1.2e-14	1.096e-12	0	0	0	0	0	0	1e-15
535	leucine	Amino Acid	Leucine, Isoleucine and Valine Metabolism	2.99928		0.98	0.98	1	0.81	0.89	0.89	0.81	0.79	0.85	0.79	0.83	0.79	0.85	0.84	0.86	0.97	0.91	1	1.04	0.98	1	1.01	1.07	1.05		0.6855	0.8109	0.689	1	0.9521	1	6.9888e-05	0.0025	0.0263	0.2575	0.0269	0.164	5.6735e-05	0.0013	7.1523e-06	0.0001	0.003	0.0136	1.0313e-05
143	5-bromotryptophan	Amino Acid	Tryptophan Metabolism	2.96147		0.95	0.98	0.98	1.39	1.44	1.67	1.28	1.46	1.47	1.25	1.26	1.49	1.03	1.03	1.09	1.03	1.08	1.06	1.12	1.18	1.18	0.99	1.03	1.06		0.3484	0.7418	0.6927	1	0.7578	1	6.0372e-09	9.6293e-07	2.3612e-10	1.9822e-08	0	0	2.1747e-05	0.0006	4.4825e-11	1.669e-09	2.7076e-11	7.8469e-10	7.2498e-05
379	erythronate*	Carbohydrate	Aminosugar Metabolism	2.93721		1.06	1.03	1.02	1.8	1.59	1.65	1.59	1.5	1.47	1.47	1.34	1.39	1.33	1.2	1.2	1.22	1.12	1.15	0.91	0.89	0.91	0.98	0.98	1.05		0.234	0.7366	0.5969	1	0.6723	1	0	0	0	0	0	0	0	0	1.1e-14	6.94e-13	1.84e-13	8.683e-12	6.6e-14
510	isoleucine	Amino Acid	Leucine, Isoleucine and Valine Metabolism	2.92475		0.99	1.01	1.02	0.83	0.84	0.87	0.82	0.77	0.84	0.83	0.81	0.8	0.88	0.85	0.9	0.96	0.91	0.98	1	0.95	0.98	0.99	1.04	1.02		0.8372	0.8319	0.7951	1	0.6299	1	0.0002	0.005	0.0008	0.0179	0.0055	0.0447	0.0001	0.0023	3.3926e-07	8.8426e-06	0.0004	0.003	0.0003
392	FFA(17:0)	Free Fatty Acids	Free Fatty Acids	2.9209		1.03	1.01	0.99	0.82	0.86	0.76	0.75	0.73	0.68	0.77	0.79	0.65	0.85	0.93	0.88	0.95	0.97	0.9	0.93	0.93	0.93	0.98	1.02	0.98		0.6068	0.8013	0.8572	1	0.826	1	0.0001	0.0037	0.0023	0.0447	8.8955e-08	2.5951e-06	7.1743e-08	4.529e-06	1.6432e-09	5.3534e-08	4.52e-13	1.8452e-11	3.5605e-07
662	oleoylcarnitine (C18:1)	Lipid	Fatty Acid Metabolism(Acyl Carnitine)	2.91516		1.15	1.14	1.07	0.64	0.79	0.58	0.62	0.65	0.57	0.71	0.71	0.62	0.73	0.78	0.7	0.98	1.06	0.86	0.79	0.88	0.82	0.97	0.98	1.01		0.1712	0.7366	0.1929	1	0.4825	1	1.1098e-05	0.0005	0.02	0.215	7.7978e-08	2.3243e-06	4.9218e-06	0.0002	4.1714e-05	0.0007	4.1854e-08	7.8337e-07	0.0008
1555	tetradecanedioate	Lipid	Fatty Acid, Dicarboxylate	2.91064		1.16	1.15	1.04	0.32	0.39	0.25	0.21	0.19	0.15	0.27	0.25	0.17	0.37	0.37	0.34	0.58	0.6	0.47	0.89	0.8	0.74	1.13	0.93	1.05		0.3206	0.7366	0.3693	1	0.7963	1	1.71e-13	6.8176e-11	1.6383e-09	1.1878e-07	0	0	0	0	0	0	0	0	0
11	16-hydroxypalmitate	Lipid	Fatty Acid, Monohydroxy	2.8439		1.06	1.18	1.09	0.61	0.64	0.48	0.48	0.44	0.37	0.56	0.54	0.41	0.84	0.97	0.87	0.97	1.07	1.07	0.95	0.89	0.74	1.05	1.04	1.03		0.5454	0.7843	0.1133	1	0.3825	1	2.1185e-06	0.0001	2.3047e-05	0.0009	1.592e-12	1.0912e-10	3.754e-12	4.7397e-10	3.3e-14	1.903e-12	0	0	2.9446e-08
1018	suberate (octanedioate)	Lipid	Fatty Acid, Dicarboxylate	2.8325		1.5	1.28	1.23	0.56	0.72	0.51	0.4	0.43	0.4	0.39	0.43	0.23	0.47	0.38	0.38	1.01	0.86	1.01	0.71	0.76	0.78	1.49	1.06	1.39		0.0272	0.7366	0.1757	1	0.2646	1	0.0016	0.0279	0.0706	0.4556	0.0002	0.0026	1.1341e-06	5.5888e-05	5.2862e-06	0.0001	8.4292e-07	1.1833e-05	3.0518e-07
479	hexadecanedioate	Lipid	Fatty Acid, Dicarboxylate	2.8074		1.12	1.12	0.98	0.38	0.45	0.26	0.22	0.21	0.16	0.28	0.25	0.16	0.38	0.38	0.32	0.61	0.64	0.47	0.91	0.82	0.78	1.15	1.08	1.12		0.4332	0.7524	0.4506	1	0.905	1	6.2561e-11	1.6631e-08	5.157e-08	3.1636e-06	0	0	0	0	0	0	0	0	0
445	glycerol	Lipid	Glycerolipid Metabolism	2.80341		1.05	0.99	0.84	0.68	0.76	0.56	0.66	0.64	0.48	0.62	0.66	0.53	0.86	1.07	0.88	0.81	0.87	0.9	0.78	0.76	0.61	1.03	0.93	0.83		0.6626	0.8061	0.9152	1	0.131	1	0.0006	0.0129	0.0168	0.1935	4.6678e-07	1.2308e-05	0.0003	0.0049	9.5518e-05	0.0014	2.171e-10	5.7365e-09	3.4707e-05
270	cinnamoylglycine	Xenobiotics	Food Component/Plant	2.76712		1.19	1.22	1.08	0.52	0.35	0.45	0.65	0.51	0.37	0.69	0.64	0.46	1.02	0.82	0.91	1.08	1.45	1.57	1.15	1.46	1.1	0.77	0.91	1.18		0.388	0.7437	0.3277	1	0.6943	1	0.0012	0.0234	2.4781e-07	1.363e-05	9.1353e-05	0.0014	0.0322	0.1545	0.0009	0.0088	1.4686e-06	1.9692e-05	0.0602
87	3-hydroxyoctanoate	Lipid	Fatty Acid, Monohydroxy	2.75692		1.1	1.3	0.94	0.62	0.8	0.59	0.56	0.61	0.43	0.65	0.54	0.42	0.61	0.66	0.56	0.7	0.83	0.59	0.86	0.84	0.72	1.05	0.97	0.89		0.3946	0.7437	0.0243	1	0.5806	1	5.7376e-05	0.0022	0.0571	0.4064	6.8666e-06	0.0001	1.4439e-06	6.5629e-05	2.9631e-05	0.0005	2.239e-12	7.7366e-11	0.0002
1570	Total FFA	Neutral Complex Lipids	Free Fatty Acid	2.7565		1.07	1.08	1.03	0.8	0.85	0.72	0.79	0.76	0.69	0.82	0.83	0.7	0.88	0.9	0.92	0.99	0.98	0.93	0.94	0.94	0.9	1	1.04	1		0.1852	0.7366	0.1045	1	0.5829	1	1.0537e-05	0.0005	0.0007	0.0172	3.5876e-11	1.8219e-09	2.065e-06	8.6906e-05	5.8338e-08	1.7377e-06	5.2e-13	2.03e-11	4.4668e-05
82	3-hydroxyhexanoate	Lipid	Fatty Acid, Monohydroxy	2.75397		1.16	1.36	1.05	0.7	1.4	1.4	0.66	1.15	0.94	0.67	0.94	0.78	0.71	0.85	0.74	0.77	0.88	0.81	0.89	0.82	0.69	1.05	0.97	0.86		0.1215	0.7366	0.0018	0.6292	0.6508	1	0.0004	0.0096	0.0006	0.0158	0.0007	0.0076	2.7634e-05	0.0007	0.1607	0.2643	0.5677	0.4184	4.0817e-05
661	oleoyl ethanolamide	Lipid	Endocannabinoid	2.73135		1.36	1.25	1.1	0.74	0.79	0.7	0.69	0.84	0.59	0.72	0.72	0.66	0.93	0.91	0.85	0.9	0.91	0.9	1.04	0.87	0.74	1.05	1.21	0.98		0.0149	0.7366	0.073	1	0.433	1	0.0161	0.1644	0.0558	0.4031	0.0051	0.0418	0.0036	0.0351	0.1863	0.2887	5.1436e-05	0.0004	0.0103
427	gamma-glutamylleucine	Peptide	Gamma-glutamyl Amino Acid	2.71374		0.99	0.99	0.99	0.72	0.93	0.85	0.68	0.8	0.79	0.74	0.81	0.79	0.84	0.85	0.91	0.88	0.87	1.03	1.01	0.96	0.97	1.05	1.1	1.08		0.8955	0.8452	0.9193	1	0.8519	1	1.8655e-05	0.0009	0.3516	0.8612	0.0302	0.1764	7.751e-07	4.4037e-05	0.0031	0.023	0.0016	0.0083	5.5085e-05
929	phenylalanyltryptophan	Peptide	Dipeptide	2.70065		1.01	1.01	0.95	0.76	0.86	0.73	0.73	0.74	0.66	0.8	0.84	0.73	0.99	1	1.02	1.01	1.07	1.04	0.94	0.89	0.89	0.95	0.95	0.98		0.8627	0.8357	0.8657	1	0.3789	1	8.4194e-07	6.7144e-05	0.0064	0.0969	1.1838e-08	4.387e-07	1.3292e-08	9.4397e-07	1.3773e-07	3.7787e-06	4.38e-13	1.8452e-11	3.7022e-05
89	3-hydroxysebacate	Lipid	Fatty Acid, Monohydroxy	2.61919		2.13	2.01	1.54	0.33	0.52	0.25	0.21	0.23	0.15	0.28	0.2	0.13	0.32	0.35	0.2	0.43	0.54	0.25	0.92	0.83	0.64	1.38	1.16	1.42		0.0017	0.7366	0.0038	0.6797	0.0713	1	5.0369e-06	0.0003	0.0073	0.1081	8.2884e-09	3.247e-07	2.2529e-10	2.3273e-08	4.1549e-09	1.3126e-07	1.1e-14	5.54e-13	1.4476e-07
1023	sucrose	Carbohydrate	Disaccharides and Oligosaccharides	2.61173		0.72	0.87	0.73	15.41	8.75	11.46	13.58	8.85	9.51	12.2	8.17	8.95	5.47	3.99	3.56	4.77	2.89	3.2	0.71	0.72	0.66	0.9	0.67	0.79		0.1765	0.7366	0.5792	1	0.1932	1	0	0	0	0	0	0	0	0	0	0	0	0	0
437	glucose	Carbohydrate	Glycolysis, Gluconeogenesis, and Pyruvate Metabolism	2.58276		0.99	1.02	0.96	1.29	1.3	1.29	1.05	1.1	1.1	1.01	1.03	1.04	0.89	0.84	0.82	0.94	0.95	0.93	1	1	0.98	0.98	1.01	0.97		0.8459	0.8321	0.5814	1	0.2848	1	3.0584e-10	6.0978e-08	1.471e-10	1.3034e-08	6.271e-10	2.8661e-08	0.2033	0.3895	0.0232	0.0826	0.0179	0.044	0.8926
84	3-hydroxyisobutyrate	Amino Acid	Leucine, Isoleucine and Valine Metabolism	2.58177		1.13	1.24	1.04	0.57	0.85	0.59	0.63	0.67	0.57	1.15	1.36	1.01	0.59	0.64	0.63	0.69	0.76	0.72	1.18	0.96	0.83	1.1	1.27	1.14		0.3662	0.743	0.1241	1	0.8012	1	6.7555e-05	0.0025	0.2358	0.7584	0.0001	0.0017	0.0009	0.012	0.0037	0.026	6.48e-05	0.0005	0.3148
387	FFA(14:0)	Free Fatty Acids	Free Fatty Acids	2.53642		1.07	1.04	1.03	0.78	0.84	0.68	0.76	0.7	0.68	0.78	0.78	0.7	0.86	0.89	0.9	0.95	1	0.9	0.95	0.9	0.87	1.01	1.05	1		0.3078	0.7366	0.5982	1	0.622	1	0.0003	0.0088	0.0086	0.1198	1.7586e-08	6.0281e-07	7.0262e-05	0.0015	2.5727e-07	6.8774e-06	4.6381e-08	8.5038e-07	0.0004
994	sebacate (decanedioate)	Lipid	Fatty Acid, Dicarboxylate	2.52632		1.04	1.16	1.04	0.3	0.36	0.22	0.18	0.16	0.12	0.2	0.2	0.12	0.27	0.27	0.18	0.43	0.52	0.33	1.03	0.84	0.75	1.58	1.65	1.91		0.8565	0.8342	0.462	1	0.8524	1	7.9488e-09	1.1526e-06	1.3791e-06	7.0957e-05	1.719e-12	1.1224e-10	1e-15	2.31e-13	0	0	0	0	2.7e-14
390	FFA(16:0)	Free Fatty Acids	Free Fatty Acids	2.51767		1.08	1.04	1.04	0.84	0.88	0.77	0.83	0.82	0.78	0.87	0.86	0.79	0.89	0.9	0.94	1	0.97	0.95	0.96	0.96	0.95	1.01	1.03	1		0.1005	0.7366	0.3436	1	0.3617	1	0.0001	0.0039	0.0034	0.0603	1.0425e-08	3.9707e-07	2.4419e-05	0.0006	1.1402e-05	0.0002	7.7403e-08	1.3373e-06	0.0018
433	gamma-glutamylvaline	Peptide	Gamma-glutamyl Amino Acid	2.50094		1	1.06	1.03	0.72	1.01	0.92	0.73	0.93	0.83	0.76	1	0.91	0.86	1.04	0.99	0.95	0.99	1	1.04	0.91	1.02	0.98	1.1	1.08		0.9574	0.858	0.3833	1	0.7283	1	4.4198e-06	0.0003	0.9314	1	0.2613	0.6062	1.2859e-05	0.0004	0.304	0.3814	0.0102	0.0317	0.0002
85	3-hydroxylaurate	Lipid	Fatty Acid, Monohydroxy	2.47812		1.14	1.48	1.02	0.52	0.67	0.44	0.58	0.57	0.4	0.66	0.57	0.42	0.62	0.7	0.6	0.63	0.7	0.61	0.95	0.83	0.64	1.09	0.93	0.86		0.4467	0.7526	0.023	1	0.9231	1	0.0002	0.0047	0.0204	0.2173	1.6012e-06	3.9204e-05	0.0017	0.0206	0.0012	0.0112	2.2739e-07	3.5223e-06	0.0147
81	3-hydroxydecanoate	Lipid	Fatty Acid, Monohydroxy	2.46455		1.08	1.34	0.92	0.48	0.64	0.42	0.49	0.49	0.35	0.62	0.48	0.37	0.55	0.62	0.51	0.64	0.77	0.52	0.85	0.87	0.69	1.09	1.01	0.91		0.6128	0.8013	0.0419	1	0.5747	1	7.3262e-07	6.2961e-05	0.0025	0.0477	3.0033e-09	1.2478e-07	1.6255e-06	7.1041e-05	1.072e-06	2.4296e-05	3.116e-12	1.0367e-10	0.001
1594	urea	Amino Acid	Urea cycle; Arginine and Proline Metabolism	2.41065		0.96	1.08	0.96	0.85	1.05	0.91	0.81	0.98	0.89	0.82	0.97	0.87	0.81	0.99	0.91	0.81	0.93	0.87	0.92	0.96	0.95	1	1.13	1.11		0.3773	0.743	0.0999	1	0.4085	1	0.0004	0.0101	0.2678	0.7977	0.042	0.2242	3.3111e-06	0.0001	0.5862	0.5175	0.0096	0.0307	1.9289e-05
650	N-oleoyltaurine	Lipid	Endocannabinoid	2.40973		1.58	1.51	1.38	0.48	0.87	0.67	0.65	0.66	0.41	0.43	0.51	0.39	0.58	0.69	0.52	0.6	0.75	0.72	1	1	0.73	1.24	1.13	1.19		0.0447	0.7366	0.0737	1	0.1603	1	0.0014	0.0263	0.5388	0.9487	0.0819	0.3532	0.0606	0.2166	0.0753	0.1668	0.0001	0.0009	0.0003
625	N-acetylglycine	Amino Acid	Glycine, Serine and Threonine Metabolism	2.38568		1.01	1.15	1	0.69	0.7	0.65	0.73	0.68	0.65	0.81	0.95	0.72	0.93	0.96	0.85	0.98	1.03	0.88	1.07	1.04	0.91	1.11	1.05	1.01		0.893	0.8452	0.13	1	0.9795	1	6.2582e-05	0.0024	0.0001	0.0044	6.1859e-06	0.0001	0.001	0.0129	6.29e-05	0.001	7.2709e-06	8.2686e-05	0.0256
1270	TAG52:4-FA14:0	Triacylglycerol	Ester	2.37268		0.83	0.88	0.98	1.21	1.07	1.36	1.37	1.31	1.62	1.33	1.23	1.69	1.34	1.33	1.55	1.17	1.05	1.59	0.86	1	1.23	0.8	0.85	1.13		0.2229	0.7366	0.3894	1	0.8866	1	0.2236	0.8042	0.6655	0.9567	0.0455	0.2392	0.0438	0.1856	0.0838	0.1761	0.0022	0.011	0.066
643	N-formylanthranilic acid	Amino Acid	Tryptophan Metabolism	2.36101		1.2	1.21	0.96	0.81	0.89	0.88	0.77	0.8	0.85	0.63	0.79	0.73	0.73	0.78	0.78	0.9	0.8	0.83	1.09	0.93	0.88	1.02	1.08	1.14		0.0617	0.7366	0.0547	1	0.6613	1	0.0299	0.2737	0.2511	0.7746	0.173	0.5296	0.007	0.0569	0.0229	0.0825	0.1132	0.1517	2.4626e-06
250	CER(16:0)	Ceramides	CER	2.35694		1	1.06	1.02	0.83	0.91	0.91	0.86	0.94	0.9	0.84	0.93	0.87	0.89	0.93	0.87	0.93	1	0.97	1	1.02	1.04	1.05	1.05	1.04		0.9201	0.8501	0.1528	1	0.6047	1	6.2892e-06	0.0003	0.0326	0.2963	0.0251	0.1551	0.0005	0.0072	0.1622	0.2656	0.0196	0.0464	3.3808e-05
647	N-linoleoylglycine	Lipid	Fatty Acid Metabolism(Acyl Glycine)	2.35217		1.02	1.06	1.18	0.39	0.62	0.59	0.37	0.36	0.38	0.58	0.64	0.64	0.9	0.94	0.89	0.97	0.79	0.94	1.08	0.91	0.94	1.31	1.4	1.22		0.9165	0.8499	0.7605	1	0.3747	1	5.2636e-07	4.9385e-05	0.0107	0.1415	0.0046	0.038	1.183e-07	7.0748e-06	8.5525e-08	2.4099e-06	3.2882e-07	5.0069e-06	0.0029
501	indole-3-carboxylic acid	Amino Acid	Tryptophan Metabolism	2.33833		1.06	1.18	1	0.72	0.98	1.46	0.84	1.2	1.43	0.88	0.98	1.18	0.87	1.03	1.1	0.9	1.06	1.11	0.89	0.84	1.03	0.96	1.12	1.29		0.5979	0.7975	0.1724	1	0.9765	1	0.0061	0.0795	0.8581	1	0.0014	0.0141	0.1547	0.3362	0.1372	0.2391	0.0031	0.0137	0.2888
393	FFA(18:0)	Free Fatty Acids	Free Fatty Acids	2.3377		1.02	1.05	1.03	0.84	0.87	0.8	0.89	0.87	0.82	0.84	0.93	0.78	0.92	0.91	0.94	0.97	0.98	0.97	0.88	0.92	0.91	0.97	1.01	1.04		0.6609	0.8061	0.3103	1	0.5981	1	0.0008	0.0158	0.0061	0.0932	1.7917e-05	0.0004	0.0255	0.138	0.0076	0.0421	0.0001	0.0009	0.0008
41	2-hydroxydecanoate	Lipid	Fatty Acid, Monohydroxy	2.31471		1.03	1.13	0.91	0.73	0.83	0.63	0.74	0.77	0.7	0.83	0.81	0.77	0.88	0.96	0.88	0.99	1.03	0.91	0.85	0.77	0.72	1.01	0.83	0.98		0.78	0.8319	0.2862	1	0.3764	1	0.0058	0.0767	0.1051	0.5725	4.3274e-05	0.0008	0.0077	0.0616	0.0204	0.0763	0.0014	0.0077	0.0944
963	pipecolate	Amino Acid	Lysine Metabolism	2.31071		0.87	0.92	0.83	1.09	1.99	2.52	1.08	1.88	2.13	1.12	1.64	1.98	1.17	1.4	1.63	1.07	1.16	1.35	0.84	1.1	1.14	0.95	1.16	1.11		0.2971	0.7366	0.5083	1	0.1372	1	0.5166	1	1.4319e-07	8.1566e-06	2.28e-12	1.3589e-10	0.5709	0.586	1.7775e-06	3.7819e-05	1.1802e-08	2.4885e-07	0.3882
597	myristoylcarnitine (C14)	Lipid	Fatty Acid Metabolism(Acyl Carnitine)	2.29766		1.22	1.16	1.15	0.57	0.78	0.47	0.55	0.64	0.45	0.49	0.62	0.34	0.49	0.48	0.39	0.77	0.78	0.7	0.74	0.79	0.83	1.09	0.85	0.84		0.2697	0.7366	0.3952	1	0.437	1	0.0018	0.0301	0.162	0.6731	2.552e-05	0.0005	0.0009	0.0123	0.0156	0.0634	1.3613e-05	0.0001	7.0612e-05
1591	undecanedioate	Lipid	Fatty Acid, Dicarboxylate	2.28472		1.09	1.02	1	0.66	0.69	0.6	0.44	0.39	0.36	0.51	0.46	0.46	0.73	0.66	0.65	0.92	0.9	0.8	1.04	0.98	0.98	1.06	1.17	1.26		0.3963	0.7437	0.8528	1	0.9996	1	3.9128e-05	0.0016	0.0003	0.0088	4.8237e-07	1.2479e-05	4e-15	6.31e-13	0	0	0	0	3.4243e-11
482	hexanoylglycine	Lipid	Fatty Acid Metabolism(Acyl Glycine)	2.27628		1.01	1.03	0.91	0.32	0.31	0.23	0.44	0.39	0.22	0.67	0.78	0.26	0.83	0.91	0.55	0.85	0.85	0.65	1.26	1.04	0.84	1.18	1.22	0.77		0.9584	0.858	0.9015	1	0.7173	1	8.5271e-06	0.0004	6.8318e-06	0.0003	1.7106e-08	6.0141e-07	0.0018	0.0206	0.0003	0.0035	1.1911e-08	2.4885e-07	0.1142
31	2-aminoadipate	Amino Acid	Lysine Metabolism	2.2646		1.01	1.08	0.99	0.53	0.88	0.69	0.59	0.85	0.82	0.62	0.89	0.76	0.62	0.66	0.65	0.73	0.68	0.7	1.13	1.02	1.08	0.97	1.16	0.94		0.9278	0.8505	0.6093	1	0.9282	1	5.3561e-05	0.0021	0.4072	0.9015	0.0155	0.1025	0.0006	0.0091	0.2916	0.3716	0.2036	0.2217	0.0022
1024	sulfate*	Xenobiotics	Chemical	2.26116		1.01	0.99	0.96	0.85	0.89	0.84	0.79	0.84	0.78	0.8	0.81	0.75	0.8	0.83	0.77	0.83	0.84	0.82	0.99	0.99	1	1	1.11	1.05		0.8874	0.8432	0.8329	1	0.2993	1	2.6017e-05	0.0012	0.0046	0.0755	1.2717e-05	0.0003	1.0738e-08	8.1341e-07	8.5607e-06	0.0002	1.0642e-09	2.516e-08	1.0729e-08
396	FFA(18:3)	Free Fatty Acids	Free Fatty Acids	2.25981		1.02	1.17	0.91	0.77	0.83	0.66	0.76	0.7	0.61	0.79	0.81	0.63	0.88	0.97	0.89	0.83	0.92	0.85	0.96	0.96	0.89	0.96	1.03	0.97		0.8285	0.8319	0.0534	1	0.2628	1	0.0011	0.0218	0.0198	0.215	2.4388e-07	6.6878e-06	0.0006	0.0086	9.5679e-06	0.0002	9.5361e-10	2.3412e-08	0.0038
46	2-hydroxypalmitate	Lipid	Fatty Acid, Monohydroxy	2.25499		1.08	1.03	0.97	0.85	0.96	0.82	0.88	0.95	0.83	0.84	0.93	0.83	0.9	0.92	0.83	0.84	0.95	0.85	0.99	1.05	0.85	1.01	1.04	1.03		0.2519	0.7366	0.7078	1	0.653	1	0.0149	0.1544	0.509	0.9361	0.0027	0.0241	0.0596	0.215	0.4413	0.4512	0.0073	0.0249	0.0117
251	CER(18:0)	Ceramides	CER	2.22782		0.97	1.09	0.99	0.74	0.85	0.8	0.78	0.9	0.83	0.75	0.83	0.79	0.8	0.88	0.77	0.78	0.85	0.8	0.95	1	0.96	1	0.96	0.92		0.6536	0.8061	0.2117	1	0.8451	1	8.4085e-06	0.0004	0.0152	0.1799	0.0008	0.0085	0.0003	0.0044	0.129	0.2299	0.0045	0.0182	1.8897e-05
658	octanoylcarnitine (C8)	Lipid	Fatty Acid Metabolism(Acyl Carnitine)	2.21946		1.14	1.27	0.89	0.62	0.82	0.6	0.7	0.76	0.64	0.83	0.77	0.69	0.81	0.79	0.67	0.77	0.89	0.59	0.74	0.88	0.7	1.01	0.96	0.87		0.4025	0.7437	0.1223	1	0.4502	1	0.0026	0.0404	0.21	0.7291	0.0012	0.012	0.0252	0.1375	0.0906	0.1853	0.0046	0.0184	0.2436
183	alpha-tocopherol	Cofactors and Vitamins	Tocopherol Metabolism	2.20374		1.03	1.04	1.01	0.95	1	0.96	0.98	1.06	0.98	0.97	1.05	1.02	1.05	1.08	1.01	1.02	1.09	1.06	1.01	1.02	1	1.01	1.01	1.02		0.3621	0.7428	0.2361	1	0.847	1	0.146	0.6784	0.8938	1	0.1693	0.5251	0.5517	0.5789	0.0683	0.1586	0.5915	0.4268	0.4071
161	acetoacetate	Lipid	Ketone Bodies	2.19039		0.93	1.28	0.91	0.33	0.46	0.29	0.37	0.33	0.21	0.39	0.55	0.24	0.38	0.46	0.39	0.92	1.16	1.09	1.29	1.06	0.67	1.39	1.27	1.47		0.7277	0.8179	0.2626	1	0.6907	1	7.5e-07	6.2961e-05	0.0006	0.0162	4.0192e-08	1.3121e-06	1.722e-05	0.0005	1.3338e-06	2.897e-05	1.7588e-11	5.2671e-10	2.7423e-05
431	gamma-glutamyltryptophan	Peptide	Gamma-glutamyl Amino Acid	2.18774		1.08	1.06	1.1	0.65	0.85	0.71	0.66	0.84	0.72	0.68	0.93	0.78	0.89	0.93	0.89	0.96	1.03	1.16	0.94	0.97	1.04	0.87	1.14	1.03		0.4019	0.7437	0.5007	1	0.3165	1	2.4643e-06	0.0002	0.0682	0.4474	0.0002	0.0023	9.1542e-06	0.0003	0.0597	0.1428	0.0004	0.0027	2.356e-05
86	3-hydroxymyristate	Lipid	Fatty Acid, Monohydroxy	2.16459		1.09	1.3	0.95	0.58	0.74	0.53	0.61	0.62	0.46	0.63	0.66	0.46	0.7	0.79	0.6	0.83	0.82	0.93	0.88	0.73	0.63	1.21	1.14	1.04		0.5446	0.7843	0.0611	1	0.7124	1	0.0001	0.0037	0.0306	0.2869	9.0735e-06	0.0002	0.0005	0.0079	0.0008	0.0081	7.1934e-08	1.2672e-06	0.0009
1123	TAG48:3-FA12:0	Triacylglycerol	Ester	2.14432		0.68	0.82	0.96	1.25	1.05	1.52	1.47	1.47	1.78	1.31	1.32	1.85	1.28	1.26	1.6	1.2	1.01	1.53	0.66	0.89	0.93	0.78	0.69	1.17		0.0685	0.7366	0.3433	1	0.8549	1	0.2856	0.8891	0.8316	0.9985	0.0478	0.2449	0.0722	0.2285	0.0724	0.1631	0.0074	0.025	0.2062
971	proline	Amino Acid	Urea cycle; Arginine and Proline Metabolism	2.14401		0.9	0.92	0.94	1.07	1.17	1.15	1.03	1.03	1.09	1.06	1.03	1.06	1.1	1.04	1.07	1.07	0.99	1.05	0.96	0.93	0.98	0.96	0.99	1.02		0.0096	0.7366	0.037	1	0.1357	1	0.0877	0.5278	6.2573e-05	0.0021	0.0005	0.0056	0.5072	0.5579	0.4865	0.47	0.0282	0.0592	0.1387
449	glycine	Amino Acid	Glycine, Serine and Threonine Metabolism	2.14092		0.94	0.92	1	1.06	1.03	1.13	1.08	1.06	1.12	1.13	1.08	1.16	1.22	1.08	1.2	1.15	1.03	1.13	1	1.01	1.07	0.96	0.99	1		0.0999	0.7366	0.0321	1	0.8968	1	0.1236	0.6256	0.3668	0.8697	0.0008	0.0085	0.0458	0.1905	0.1169	0.2165	0.0029	0.0132	0.001
271	cis-4-decenoylcarnitine (C10:1)	Lipid	Fatty Acid Metabolism(Acyl Carnitine)	2.12681		1.22	1.22	0.95	0.67	0.83	0.63	0.72	0.83	0.74	0.84	0.87	0.77	0.93	0.95	0.91	0.94	1.01	0.82	0.91	0.91	0.7	0.99	0.92	0.82		0.0917	0.7366	0.0896	1	0.6426	1	0.0007	0.0158	0.1244	0.6035	9.9288e-05	0.0015	0.0064	0.0538	0.1139	0.2128	0.0124	0.035	0.1524
596	myristoleoylcarnitine (C14:1)*	Lipid	Fatty Acid Metabolism(Acyl Carnitine)	2.11831		1.44	1.63	0.97	0.47	0.75	0.47	0.45	0.45	0.33	0.47	0.41	0.29	0.76	0.66	0.45	0.66	0.72	0.42	0.7	0.66	0.55	1.18	1.2	0.92		0.1171	0.7366	0.0372	1	0.8995	1	0.0013	0.0255	0.2141	0.7344	0.0013	0.0127	0.0008	0.0107	0.0008	0.0083	4.065e-06	4.6821e-05	0.0013
670	palmitoleoylcarnitine (C16:1)*	Lipid	Fatty Acid Metabolism(Acyl Carnitine)	2.11784		0.95	0.91	0.98	0.48	0.66	0.4	0.46	0.5	0.37	0.48	0.54	0.33	0.73	0.73	0.72	0.94	0.92	0.93	0.91	0.91	0.88	0.91	0.98	0.96		0.7309	0.8198	0.473	1	0.863	1	1.6422e-07	2.0148e-05	0.0027	0.0499	4.7596e-11	2.3307e-09	3.554e-08	2.3755e-06	1.2545e-06	2.7829e-05	2.016e-12	7.2441e-11	1.1711e-07
206	betaine	Amino Acid	Glycine, Serine and Threonine Metabolism	2.11683		0.97	0.96	0.99	1.1	1.12	1.12	1.04	1.02	1.06	1.08	1.04	1.05	1.06	1.03	1.08	1.01	0.99	1	1.02	0.96	0.97	1.04	1.01	1.02		0.4318	0.7524	0.2848	1	0.7299	1	0.0033	0.0492	0.0007	0.0172	0.0007	0.0076	0.2343	0.4101	0.5702	0.5112	0.0663	0.1059	0.0161
1115	TAG48:2-FA12:0	Triacylglycerol	Ester	2.11126		0.65	0.83	1	1.11	1	1.45	1.37	1.42	1.65	1.09	1.21	1.64	1.15	1.15	1.45	1.11	0.96	1.44	0.6	0.81	0.95	0.8	0.69	1.18		0.0575	0.7366	0.4072	1	0.995	1	0.6463	1	0.9958	1	0.1001	0.3931	0.1706	0.3496	0.1233	0.2234	0.0285	0.0593	0.6969
274	citrulline	Amino Acid	Urea cycle; Arginine and Proline Metabolism	2.0929		0.95	0.98	0.98	0.8	0.86	0.85	0.85	0.89	0.91	0.98	1.03	1.02	1.16	1.21	1.25	1.07	1.06	1.06	0.98	1	0.99	1.04	1.06	1.05		0.2226	0.7366	0.642	1	0.5414	1	6.8872e-08	9.1543e-06	0.0002	0.0059	6.5582e-05	0.0011	6.1534e-05	0.0013	0.0043	0.0284	0.0223	0.0511	0.6442
397	FFA(18:4)	Free Fatty Acids	Free Fatty Acids	2.09097		1.16	1.08	0.99	0.9	0.99	0.93	0.96	0.95	0.91	0.9	0.92	0.84	0.96	1.01	0.97	0.95	1.05	0.97	1.04	1.01	1.04	1.04	0.98	1.01		0.0097	0.7366	0.175	1	0.8847	1	0.0818	0.5147	0.8647	1	0.2157	0.5688	0.5266	0.5687	0.3491	0.4112	0.124	0.1597	0.0771
152	6-oxopiperidine-2-carboxylate	Amino Acid	Lysine Metabolism	2.08413		1	1.08	1.07	0.7	1.04	1.01	0.64	0.99	0.76	0.61	0.8	0.69	0.85	0.99	1	0.77	0.78	0.94	0.86	0.83	0.83	0.87	1.07	0.99		0.9932	0.858	0.4868	1	0.5355	1	0.0016	0.0279	0.7275	0.9735	0.944	0.8596	9.4424e-05	0.002	0.9411	0.6466	0.0193	0.046	1.7917e-05
198	asparagine	Amino Acid	Alanine and Aspartate Metabolism	2.04404		0.96	0.97	1.01	1.1	1.21	1.19	1.07	1.15	1.16	1.12	1.14	1.15	1.21	1.16	1.23	1.17	1.09	1.12	0.92	0.95	0.97	0.93	0.97	0.96		0.2249	0.7366	0.463	1	0.8735	1	0.0137	0.1465	3.7567e-07	1.9973e-05	4.7529e-06	0.0001	0.0859	0.2452	0.0002	0.0025	9.7176e-05	0.0008	0.0025
671	palmitoyl ethanolamide	Lipid	Endocannabinoid	2.03917		1.13	1.03	1	0.89	0.93	0.87	0.84	1.01	0.85	0.82	0.89	0.85	0.96	0.97	0.87	0.91	0.98	0.94	0.97	0.92	0.81	0.96	1.04	0.95		0.1145	0.7366	0.6877	1	0.988	1	0.1171	0.6028	0.3396	0.8612	0.0596	0.2917	0.0278	0.141	0.8791	0.6278	0.0407	0.0772	0.0094
73	3beta-hydroxy-5-cholestenoate	Lipid	Sterol	2.03523		1.1	1.01	1.01	0.83	0.99	0.9	0.76	0.94	0.84	0.82	0.8	0.81	1.06	1.03	0.94	0.98	0.93	1.1	1.05	0.98	0.93	1.07	1.14	1.06		0.3049	0.7366	0.9538	1	0.898	1	0.0405	0.3246	0.8734	1	0.2534	0.6006	0.0028	0.0296	0.5067	0.4814	0.0605	0.1003	0.0253
432	gamma-glutamyltyrosine	Peptide	Gamma-glutamyl Amino Acid	2.02918		0.89	0.92	0.94	0.72	0.9	0.88	0.76	0.91	0.87	0.87	0.91	0.94	1.04	1	0.98	1.07	1.02	1.17	0.91	0.93	0.93	0.93	0.98	1.01		0.1102	0.7366	0.2712	1	0.4229	1	6.1219e-06	0.0003	0.1232	0.6035	0.0669	0.3132	0.0002	0.003	0.1969	0.2988	0.0539	0.0925	0.0429
1283	TAG52:5-FA14:0	Triacylglycerol	Ester	2.01647		0.83	0.91	1	1.11	1.01	1.32	1.27	1.24	1.54	1.19	1.19	1.5	1.28	1.26	1.43	1.08	0.97	1.39	0.89	0.99	1.2	0.73	0.83	1.03		0.2047	0.7366	0.5548	1	0.9959	1	0.4751	1	0.9356	1	0.0706	0.3216	0.1155	0.2841	0.1551	0.2575	0.0048	0.0189	0.259
484	histidine	Amino Acid	Histidine Metabolism	2.0081		0.98	0.98	1.02	1.1	1.17	1.25	1.15	1.18	1.28	1.17	1.19	1.24	1.06	1.01	1.09	0.98	0.93	0.99	0.95	0.99	1	0.99	1.03	1.03		0.5578	0.7843	0.5298	1	0.6257	1	0.0092	0.1119	1.1224e-05	0.0005	8.2956e-10	3.6691e-08	0.0001	0.0025	4.3217e-06	8.8346e-05	2.8635e-11	8.0392e-10	1.6561e-05
1128	TAG48:3-FA18:1	Triacylglycerol	Ester	2.00665		0.72	0.84	1.03	1.23	1.02	1.48	1.41	1.37	1.67	1.14	1.12	1.58	1.15	1.09	1.38	1.09	0.97	1.42	0.66	0.86	0.98	0.8	0.7	1.15		0.0915	0.7366	0.3701	1	0.8807	1	0.2893	0.8891	0.9366	1	0.046	0.241	0.0821	0.2428	0.1132	0.2118	0.0103	0.0317	0.5074
1051	TAG44:2-FA14:0	Triacylglycerol	Ester	2.00052		0.68	0.84	1.11	1.32	0.94	1.67	1.25	1.27	1.69	0.98	1.01	1.51	1.03	1.07	1.41	0.87	0.63	1.19	0.58	0.71	0.91	0.66	0.5	0.96		0.1924	0.7366	0.5677	1	0.7267	1	0.3528	0.9537	0.8216	0.998	0.0838	0.358	0.4589	0.5338	0.4223	0.447	0.0806	0.1211	0.9412
358	decanoylcarnitine (C10)	Lipid	Fatty Acid Metabolism(Acyl Carnitine)	1.99891		1.13	1.27	0.91	0.64	0.84	0.62	0.71	0.77	0.63	0.8	0.77	0.68	0.87	0.93	0.8	0.78	0.97	0.69	0.78	0.9	0.75	1.04	0.97	0.88		0.3758	0.743	0.0877	1	0.524	1	0.0016	0.0279	0.2232	0.7462	0.0007	0.0076	0.0149	0.0976	0.0709	0.1629	0.0016	0.0082	0.1248
1504	TAG57:8-FA22:6	Triacylglycerol	Ester	1.98871		0.91	1.03	0.95	1.07	1.06	1.08	1.08	1.17	1.11	1	1.11	1.05	1.03	1.08	1.04	0.97	1.04	1.01	1.04	0.97	0.95	0.97	0.94	1.02		0.1248	0.7366	0.6184	1	0.3892	1	0.3042	0.9077	0.3693	0.8697	0.253	0.6006	0.214	0.398	0.0138	0.0598	0.1193	0.1562	0.9718
409	FFA(22:6)	Free Fatty Acids	Free Fatty Acids	1.98462		1.05	1.25	1.07	0.72	1.02	0.93	0.85	0.68	0.7	0.72	0.91	0.7	0.96	0.92	0.93	0.96	0.99	0.95	1.08	1.16	0.95	0.95	1	0.94		0.5908	0.7966	0.0108	0.9586	0.4352	1	0.0002	0.0053	0.8357	0.9985	0.3691	0.6569	0.0707	0.2277	1.6114e-05	0.0003	5.0684e-05	0.0004	0.0002
985	retinol (Vitamin A)	Cofactors and Vitamins	Vitamin A Metabolism	1.976		0.96	1.01	0.95	1.05	1.15	1.12	1.03	1.13	1.11	1.01	1.11	1.08	1.02	1.1	1.04	1	1.04	1.02	0.98	1.03	1	0.95	0.98	1		0.2163	0.7366	0.6955	1	0.1154	1	0.1117	0.5901	3.3764e-05	0.0012	0.0008	0.0085	0.4174	0.5115	0.0003	0.0039	0.0014	0.0078	0.8054
1108	TAG48:1-FA12:0	Triacylglycerol	Ester	1.97556		0.63	0.85	1	1.01	0.96	1.36	1.15	1.24	1.44	0.97	1.06	1.43	0.96	1.05	1.28	0.94	0.89	1.2	0.56	0.68	0.84	0.69	0.62	1.09		0.0667	0.7366	0.5169	1	0.9926	1	0.959	1	0.8588	1	0.2247	0.5725	0.5812	0.5888	0.4045	0.4365	0.1512	0.1839	0.8933
426	gamma-glutamylisoleucine*	Peptide	Gamma-glutamyl Amino Acid	1.97069		1.13	1.09	1.14	0.69	0.95	0.98	0.65	0.79	0.84	0.75	0.77	0.77	0.7	0.66	0.74	0.95	0.97	1.14	1.01	0.87	0.92	0.97	1.04	1		0.3491	0.7418	0.5163	1	0.337	1	0.0059	0.0774	0.71	0.9679	0.8888	0.8469	0.0016	0.019	0.0847	0.1772	0.1944	0.2171	0.0307
1564	tigloylglycine	Amino Acid	Leucine, Isoleucine and Valine Metabolism	1.96909		0.87	0.96	0.79	0.46	0.42	0.44	0.39	0.46	0.39	0.73	0.68	0.53	0.81	1.11	1.2	0.91	1.16	0.92	1.16	0.85	0.98	0.91	1.04	1.04		0.479	0.7644	0.841	1	0.2274	1	9.1662e-05	0.0032	1.4555e-05	0.0006	4.8678e-05	0.0009	4.2811e-06	0.0001	0.0001	0.0017	3.61e-06	4.2674e-05	0.1199
1131	TAG48:4-FA12:0	Triacylglycerol	Ester	1.9665		0.69	0.82	0.89	1.31	1.09	1.54	1.56	1.56	1.81	1.33	1.25	1.79	1.28	1.35	1.67	1.15	1.04	1.52	0.68	0.89	0.96	0.71	0.69	1.1		0.0813	0.7366	0.3406	1	0.5914	1	0.194	0.7771	0.6695	0.9567	0.0411	0.2201	0.036	0.1629	0.0381	0.1098	0.0055	0.0212	0.1752
389	FFA(15:0)	Free Fatty Acids	Free Fatty Acids	1.96315		0.98	1.08	1.04	0.78	0.84	0.76	0.71	0.68	0.63	0.76	0.74	0.65	0.78	0.84	0.84	0.96	1.01	0.89	0.99	0.93	0.9	1.09	1.09	1.09		0.8377	0.8319	0.4345	1	0.6801	1	0.0097	0.1145	0.07	0.4537	0.0038	0.0325	0.0003	0.0047	4.8702e-05	0.0008	2.3933e-06	2.9454e-05	0.0032
1586	tryptophan	Amino Acid	Tryptophan Metabolism	1.95819		0.98	1.01	1.02	1.07	1.13	1.22	1.07	1.17	1.15	1.08	1.12	1.14	1.01	1.01	1.02	1.02	1	1.04	1.01	1.06	1.06	0.98	1.05	1		0.588	0.7951	0.829	1	0.4763	1	0.0109	0.1245	9.5171e-06	0.0004	5.396e-12	3.0088e-10	0.0276	0.141	6.7022e-08	1.941e-06	1.4386e-06	1.9583e-05	0.0067
585	mannitol/sorbitol	Carbohydrate	Fructose, Mannose and Galactose Metabolism	1.95125		0.92	1.14	0.96	1.54	1.42	1.29	1.3	1.22	1.1	1.18	1.17	1.05	1.09	1.02	0.95	1.05	0.96	0.93	1.09	0.9	1.02	0.99	0.74	0.9		0.5678	0.792	0.3916	1	0.7652	1	0.0053	0.0711	0.0214	0.2241	0.0973	0.3884	0.0939	0.2544	0.1935	0.2953	0.5336	0.4018	0.2804
672	palmitoylcarnitine (C16)	Lipid	Fatty Acid Metabolism(Acyl Carnitine)	1.94667		1.07	1.15	0.93	0.76	0.89	0.76	0.71	0.81	0.59	0.77	0.82	0.69	0.82	0.86	0.71	0.72	0.85	0.73	0.87	0.88	0.82	1.07	0.9	0.97		0.534	0.784	0.1658	1	0.4767	1	0.0071	0.0887	0.2402	0.7632	0.0066	0.0514	0.001	0.0125	0.0447	0.1208	6.7508e-07	9.6269e-06	0.0107
586	mannose	Carbohydrate	Fructose, Mannose and Galactose Metabolism	1.90168		1.07	1.06	1.03	0.83	0.89	0.9	0.87	0.85	0.89	0.9	0.9	0.91	0.88	0.85	0.83	0.95	0.99	0.93	1.08	1.06	1.01	1.08	1.09	1.02		0.2867	0.7366	0.2966	1	0.6036	1	0.0014	0.0263	0.0524	0.387	0.0816	0.3532	0.0183	0.1131	0.0097	0.0481	0.0449	0.0825	0.0636
628	N-acetylleucine	Amino Acid	Leucine, Isoleucine and Valine Metabolism	1.89998		0.98	1	0.95	0.77	0.95	0.86	0.78	0.76	0.87	0.76	0.8	0.78	0.83	0.78	0.85	0.87	0.85	0.89	0.9	0.87	0.86	0.97	1.05	1.01		0.7559	0.8282	0.963	1	0.4935	1	0.0007	0.0146	0.4737	0.9308	0.0509	0.2576	0.0011	0.0145	0.0005	0.0054	0.0648	0.1052	0.0003
28	21-hydroxypregnenolone monosulfate (1)	Lipid	Pregnenolone Steroids	1.89696		0.92	1.02	0.91	0.6	0.93	0.8	0.52	0.62	0.5	0.68	0.63	0.71	0.84	0.79	0.77	1	0.92	1.09	1.02	0.9	0.87	1.1	0.91	1.14		0.5384	0.784	0.9053	1	0.5008	1	0.0004	0.0096	0.5957	0.9567	0.1144	0.4249	6.5238e-06	0.0002	0.0008	0.0081	1.8318e-06	2.385e-05	0.0054
618	N-acetyl-beta-alanine	Nucleotide	Pyrimidine Metabolism, Uracil containing	1.88834		0.98	1.04	0.96	0.79	0.97	0.92	0.9	1.15	1.1	0.82	1.01	1.02	0.89	1.08	1.01	0.84	0.88	0.95	1	0.96	0.93	0.98	1	0.95		0.7028	0.8123	0.5276	1	0.4521	1	4.8921e-05	0.002	0.6128	0.9567	0.1224	0.4462	0.0718	0.2285	0.018	0.0702	0.1097	0.1491	0.0005
194	arabonate/xylonate	Carbohydrate	Pentose Metabolism	1.88372		0.99	0.92	0.94	1.25	1.11	1.25	1.16	1.14	1.13	1.06	1.05	1.15	1.11	1.02	1.03	1.01	0.98	1.03	0.97	1	0.92	0.91	0.93	1		0.8359	0.8319	0.1832	1	0.3825	1	0.0006	0.0136	0.106	0.5725	0.0007	0.0079	0.0245	0.135	0.0503	0.132	0.0657	0.1053	0.3532
196	argininate*	Amino Acid	Urea cycle; Arginine and Proline Metabolism	1.88002		0.89	0.95	0.92	1.11	1.84	2.14	1.01	1.98	2.29	0.99	1.97	2.24	0.91	1.64	2.01	0.86	1.29	1.43	0.9	0.89	1.02	1.12	1.16	1.28		0.2475	0.7366	0.6161	1	0.3687	1	0.2956	0.9011	1.1774e-09	8.9423e-08	4.2e-14	3.385e-12	0.9423	0.7046	1.4856e-11	6.734e-10	1e-15	2.9e-14	0.9478
162	acetylcarnitine (C2)	Lipid	Fatty Acid Metabolism(Acyl Carnitine)	1.87786		1	1.1	1	0.82	0.91	0.8	0.78	0.86	0.73	0.77	0.87	0.61	0.69	0.83	0.61	0.71	0.79	0.64	0.85	0.83	0.75	1.07	0.98	1		0.9927	0.858	0.2373	1	0.9629	1	0.0164	0.1644	0.2287	0.7486	0.008	0.06	0.0031	0.0315	0.0694	0.1602	0.0002	0.0014	0.0015
466	HCER(14:0)	Hexosylceramides	HCER	1.86554		1.04	1.12	1.12	0.81	0.9	0.79	0.95	0.96	0.91	1.05	1.2	0.98	0.95	0.99	0.89	1.07	1.02	1.13	0.97	0.92	1.03	0.96	0.96	1.03		0.6867	0.8109	0.2562	1	0.2737	1	0.0346	0.2923	0.2956	0.8227	0.0213	0.1354	0.6152	0.6026	0.7113	0.5618	0.3636	0.3167	0.6204
1019	suberoylcarnitine (C8-DC)	Lipid	Fatty Acid Metabolism(Acyl Carnitine)	1.86446		0.96	0.99	1.03	0.38	0.57	0.34	0.23	0.23	0.15	0.2	0.2	0.11	0.25	0.19	0.14	0.4	0.32	0.28	0.84	0.73	0.77	0.95	0.9	1.01		0.8586	0.8351	0.9676	1	0.8823	1	1.832e-06	0.0001	0.0045	0.0755	9.517e-08	2.7186e-06	4.83e-13	6.8549e-11	1.805e-12	9.4103e-11	0	0	4e-15
1602	xanthine	Nucleotide	Purine Metabolism, (Hypo)Xanthine/Inosine containing	1.8628		1	1.01	0.95	0.6	0.73	0.58	0.65	0.72	0.57	0.69	0.76	0.63	0.71	0.71	0.71	0.83	0.83	0.77	0.84	0.86	0.8	1.05	1.09	1.17		0.981	0.858	0.9362	1	0.6072	1	3.4916e-07	3.7128e-05	0.0018	0.0354	7.0958e-08	2.1621e-06	2.0806e-05	0.0006	0.0014	0.0123	3.2417e-08	6.1965e-07	0.0002
1208	TAG50:6-FA20:4	Triacylglycerol	Ester	1.85112		0.75	0.9	1.13	1.18	1.01	1.48	1.01	1.08	1.39	0.84	0.82	1.07	0.79	0.82	0.98	0.68	0.69	0.91	0.68	0.74	0.88	0.7	0.72	0.96		0.1017	0.7366	0.5569	1	0.488	1	0.3364	0.9365	0.9318	1	0.0238	0.1491	0.9401	0.7041	0.6776	0.5506	0.0576	0.0968	0.3083
391	FFA(16:1)	Free Fatty Acids	Free Fatty Acids	1.847		1.11	1.12	0.96	0.75	0.77	0.6	0.69	0.6	0.48	0.76	0.73	0.55	0.8	0.93	0.75	0.93	0.96	0.79	0.98	0.97	0.77	0.96	1.12	0.84		0.4028	0.7437	0.3851	1	0.7298	1	0.0295	0.2718	0.0422	0.3386	7.8968e-05	0.0012	0.0044	0.0424	0.0001	0.0018	4.7349e-08	8.5076e-07	0.031
1293	TAG52:6-FA14:0	Triacylglycerol	Ester	1.84666		0.78	0.93	0.97	1.07	1.01	1.28	1.27	1.3	1.54	1.14	1.12	1.46	1.23	1.19	1.34	1.02	0.92	1.36	0.89	0.98	1.09	0.74	0.79	0.95		0.0838	0.7366	0.6142	1	0.8521	1	0.6444	1	0.9531	1	0.081	0.3532	0.0968	0.2573	0.0734	0.1643	0.0029	0.0132	0.3454
480	hexanoylcarnitine (C6)	Lipid	Fatty Acid Metabolism(Acyl Carnitine)	1.84595		1.17	1.09	0.95	0.62	0.79	0.53	0.63	0.69	0.52	0.64	0.68	0.53	0.93	0.98	0.64	0.84	1.04	0.62	0.76	0.91	0.65	0.93	1.02	0.76		0.3205	0.7366	0.5756	1	0.7384	1	0.0027	0.0416	0.1328	0.6181	0.0001	0.0015	0.0047	0.0429	0.0234	0.0828	7.0479e-05	0.0006	0.0064
394	FFA(18:1)	Free Fatty Acids	Free Fatty Acids	1.84591		1.07	1.24	0.94	0.7	0.76	0.56	0.67	0.6	0.44	0.67	0.71	0.45	0.78	0.91	0.69	0.87	0.93	0.73	0.81	0.87	0.64	1.1	1.21	0.99		0.6274	0.802	0.1203	1	0.6305	1	0.0097	0.1145	0.0477	0.3658	4.3318e-05	0.0008	0.0048	0.0438	0.0003	0.0039	6.9351e-09	1.5576e-07	0.0046
1258	TAG52:3-FA14:0	Triacylglycerol	Ester	1.84273		0.86	0.95	1.03	1.18	1.04	1.39	1.46	1.37	1.65	1.39	1.32	1.71	1.51	1.47	1.67	1.25	1.12	1.63	0.89	0.99	1.23	0.83	0.85	1.12		0.3371	0.7416	0.7246	1	0.8543	1	0.2728	0.8704	0.8172	0.9957	0.0309	0.1792	0.0149	0.0976	0.0429	0.1183	0.0012	0.0067	0.032
158	9,10-DiHOME	Lipid	Fatty Acid, Dihydroxy	1.84062		1.06	0.97	0.85	0.66	0.66	0.6	0.67	0.56	0.51	0.74	0.66	0.54	0.72	0.83	0.84	0.94	0.91	0.66	0.95	0.88	0.81	1.35	1.31	1.25		0.688	0.8109	0.8236	1	0.2638	1	0.0038	0.0548	0.0043	0.0731	0.0005	0.0056	0.0053	0.0463	9.36e-05	0.0014	3.2558e-06	3.9e-05	0.0369
1137	TAG48:4-FA18:2	Triacylglycerol	Ester	1.84		0.72	0.84	0.94	1.26	1.02	1.47	1.52	1.46	1.68	1.22	1.13	1.6	1.23	1.19	1.41	1.11	0.98	1.41	0.69	0.91	0.94	0.75	0.69	1.06		0.0901	0.7366	0.3778	1	0.7602	1	0.2261	0.8068	0.8993	1	0.0486	0.2477	0.0342	0.1598	0.056	0.1384	0.0083	0.0275	0.3084
395	FFA(18:2)	Free Fatty Acids	Free Fatty Acids	1.83509		1.09	1.2	0.9	0.73	0.79	0.59	0.68	0.61	0.47	0.72	0.72	0.48	0.83	0.93	0.72	0.86	0.96	0.74	0.85	0.91	0.64	1.06	1.11	0.93		0.5129	0.7744	0.1566	1	0.4352	1	0.0148	0.1544	0.0719	0.4588	5.876e-05	0.001	0.0044	0.0424	0.0002	0.0025	1.6804e-08	3.431e-07	0.0123
219	carnitine	Lipid	Carnitine Metabolism	1.82017		0.95	0.97	0.98	1.05	1.11	1.1	1	1.06	1.07	1.04	1.12	1.2	1.07	1.1	1.12	0.98	0.99	1	0.95	0.95	0.97	0.95	0.98	1		0.2057	0.7366	0.3691	1	0.6691	1	0.1738	0.7335	0.0059	0.0907	0.011	0.078	0.9951	0.7121	0.1203	0.22	0.1034	0.1429	0.304
1141	TAG48:5-FA18:3	Triacylglycerol	Ester	1.81923		0.67	0.82	0.91	1.18	1.1	1.48	1.27	1.32	1.63	1.11	1.08	1.5	1.02	1.2	1.4	0.95	0.92	1.42	0.78	0.91	1.07	0.73	0.71	1.06		0.0292	0.7366	0.2795	1	0.5907	1	0.37	0.9713	0.6153	0.9567	0.0339	0.1894	0.2042	0.3903	0.1347	0.2364	0.0091	0.0296	0.5859
434	gamma-tocopherol/beta-tocopherol	Cofactors and Vitamins	Tocopherol Metabolism	1.81707		0.9	0.8	0.91	0.82	0.79	0.85	0.82	0.81	0.87	0.88	0.73	0.92	0.91	0.82	0.84	0.82	0.74	0.89	0.91	0.84	0.92	0.93	0.84	1.13		0.3031	0.7366	0.0314	1	0.3807	1	0.0588	0.4115	0.0233	0.2341	0.1017	0.3986	0.0526	0.2053	0.0369	0.1076	0.198	0.2193	0.1942
683	PC(14:0/18:2)	Phosphatidylcholine	Ester	1.81646		1	0.93	1.03	0.92	0.89	0.98	0.99	0.96	1	0.93	0.97	0.99	1	0.93	1.02	1.04	0.94	1.09	0.93	0.96	1	0.9	0.92	1.03		0.965	0.858	0.2826	1	0.6711	1	0.1713	0.7246	0.0612	0.4206	0.7385	0.8004	0.8819	0.6888	0.5525	0.504	0.9577	0.558	0.2701
419	gamma-glutamylalanine	Peptide	Gamma-glutamyl Amino Acid	1.81232		0.88	0.85	1.01	1.14	1.34	1.49	1.11	1.21	1.35	1.28	1.21	1.44	1.82	1.53	1.92	1.34	1.18	1.42	0.96	0.93	1.07	0.8	0.82	0.91		0.147	0.7366	0.0613	1	0.9451	1	0.1208	0.6153	0.0007	0.0172	2.878e-06	6.6883e-05	0.2424	0.4181	0.028	0.0928	0.0005	0.003	0.0036
273	citrate	Energy	TCA Cycle	1.80527		1.04	1.1	1.04	0.95	1.04	1	0.92	0.98	0.93	0.97	0.97	0.95	0.89	0.93	0.94	0.89	0.94	0.9	0.98	1.01	0.97	0.97	0.94	0.97		0.1725	0.7366	0.0024	0.6292	0.228	1	0.0946	0.543	0.2255	0.7462	0.9899	0.8596	0.0063	0.0532	0.5621	0.5073	0.0274	0.0585	0.3157
113	4-ethylphenylsulfate	Xenobiotics	Benzoate Metabolism	1.80409		1.03	1.02	0.83	1.31	1.37	1.17	1.23	1.26	1.15	1.52	1.05	1.21	1.21	1.18	1.22	1.21	1.19	1.21	1.55	1.01	0.94	1.66	1.39	1.19		0.9044	0.8477	0.9496	1	0.5075	1	0.333	0.9334	0.2617	0.792	0.5664	0.7445	0.4626	0.5354	0.4112	0.4393	0.6118	0.4348	0.1314
503	indoleacetylglutamine	Amino Acid	Tryptophan Metabolism	1.80202		0.78	0.75	0.77	1.12	0.93	1.16	1.11	1.13	1.29	1.25	1.09	1.36	1.07	1.13	1.12	1.02	0.91	1	0.99	0.87	0.83	1.1	0.91	0.98		0.0958	0.7366	0.0585	1	0.0762	1	0.4523	1	0.6331	0.9567	0.3142	0.6377	0.4833	0.5427	0.4262	0.447	0.0997	0.1389	0.1339
502	indoleacetate	Amino Acid	Tryptophan Metabolism	1.79378		0.97	1	0.92	1.17	1.2	1.43	1.06	1.15	1.24	1.01	1.02	1.12	0.9	0.88	0.91	0.92	0.89	0.91	1.05	0.89	0.85	1.16	0.97	1.06		0.6976	0.811	0.9645	1	0.3306	1	0.0816	0.5147	0.0409	0.3326	7.472e-05	0.0012	0.5292	0.5687	0.1157	0.2154	0.0175	0.0436	0.9138
172	alanine	Amino Acid	Alanine and Aspartate Metabolism	1.78051		0.93	0.92	0.96	1.13	1.11	1.2	1.01	1.03	1.12	1.09	0.99	1.13	1.26	1.12	1.27	1.06	0.94	1.18	0.97	0.93	1	0.9	0.93	0.96		0.251	0.7366	0.1903	1	0.5041	1	0.0392	0.3193	0.0817	0.4971	0.0029	0.0261	0.8192	0.6664	0.6461	0.5384	0.0638	0.104	0.1723
404	FFA(22:0)	Free Fatty Acids	Free Fatty Acids	1.77819		1.03	0.88	0.95	0.74	0.85	0.73	0.8	0.63	0.68	0.88	0.98	0.83	1.03	0.81	0.98	0.98	0.96	0.92	0.98	1.11	1	1.09	1.06	1.03		0.8198	0.8319	0.2745	1	0.6337	1	0.01	0.1153	0.1496	0.6511	0.0066	0.0514	0.0624	0.2196	9.4128e-05	0.0014	0.0012	0.0068	0.2777
614	N-acetylalliin	Xenobiotics	Food Component/Plant	1.77584		1.52	0.66	1.07	0.97	0.82	0.99	0.79	0.66	0.88	0.76	0.59	0.96	0.79	0.49	0.73	0.7	0.5	0.86	1.07	0.78	0.78	1.94	1.35	1.4		0.1818	0.7366	0.1893	1	0.8209	1	0.9271	1	0.5186	0.9394	0.966	0.8596	0.454	0.5308	0.1903	0.293	0.6796	0.4566	0.3755
522	laurylcarnitine (C12)	Lipid	Fatty Acid Metabolism(Acyl Carnitine)	1.77431		1.26	1.26	0.89	0.6	0.81	0.55	0.56	0.59	0.49	0.57	0.54	0.46	0.52	0.63	0.5	0.64	0.78	0.47	0.71	0.81	0.51	1.25	1	0.98		0.2312	0.7366	0.233	1	0.556	1	0.0081	0.0993	0.2847	0.817	0.0022	0.0204	0.0029	0.0303	0.0075	0.0417	0.0003	0.002	0.0031
1289	TAG52:5-FA20:3	Triacylglycerol	Ester	1.77256		0.88	0.91	0.98	1.16	0.97	1.26	1.3	1.18	1.48	1.24	1.05	1.49	1.3	1.2	1.39	1.14	0.98	1.42	0.97	1.04	1.32	0.74	0.91	1.03		0.3503	0.7418	0.4902	1	0.9	1	0.288	0.8891	0.8108	0.9925	0.1024	0.3999	0.07	0.2277	0.2559	0.349	0.0068	0.0234	0.1236
464	guanidinosuccinate	Amino Acid	Guanidino and Acetamido Metabolism	1.77219		1.35	1.24	1.21	0.61	0.86	0.47	0.71	0.89	0.96	0.78	0.72	0.55	0.83	0.95	0.82	0.81	0.82	0.78	0.96	1.18	1.18	1.17	1.25	1.17		0.0725	0.7366	0.1883	1	0.2529	1	0.0029	0.0449	0.3822	0.8818	5.1158e-06	0.0001	0.0383	0.1685	0.4837	0.4694	0.8295	0.5175	0.1388
1199	TAG50:5-FA14:0	Triacylglycerol	Ester	1.75826		0.75	0.92	0.87	1.15	1.07	1.35	1.46	1.42	1.77	1.43	1.39	1.85	1.51	1.67	1.89	1.29	1.19	1.87	0.9	1.04	1.25	0.68	0.77	0.99		0.0758	0.7366	0.6247	1	0.3902	1	0.407	0.9946	0.6625	0.9567	0.068	0.3151	0.0239	0.1332	0.0347	0.1046	0.0007	0.0041	0.0299
995	serine	Amino Acid	Glycine, Serine and Threonine Metabolism	1.74237		0.94	0.94	0.98	1.04	1.11	1.17	1.07	1.11	1.17	1.13	1.14	1.17	1.19	1.14	1.22	1.2	1.12	1.18	0.98	0.96	0.99	0.98	0.99	0.97		0.0968	0.7366	0.0887	1	0.5966	1	0.2479	0.8388	0.0026	0.0481	7.3254e-06	0.0002	0.0485	0.1962	0.0037	0.026	1.5286e-05	0.0002	0.0008
1173	TAG50:2-FA14:0	Triacylglycerol	Ester	1.74166		0.82	0.94	0.99	1.09	1	1.28	1.31	1.33	1.55	1.27	1.27	1.6	1.39	1.34	1.51	1.25	1.13	1.57	0.89	1.03	1.3	0.86	0.87	1.11		0.1894	0.7366	0.6635	1	0.9589	1	0.5857	1	0.9737	1	0.1084	0.4159	0.0842	0.2444	0.0676	0.1573	0.0047	0.0186	0.1128
595	myo-inositol	Lipid	Inositol Metabolism	1.73919		0.9	0.93	0.9	1.21	1.18	1.2	1.22	1.17	1.04	1.12	1.09	1.07	0.87	0.89	0.91	1.03	0.92	0.86	0.97	0.96	0.87	0.98	1	1.07		0.181	0.7366	0.402	1	0.2098	1	0.0199	0.1937	0.0391	0.3273	0.0294	0.1739	0.0174	0.1092	0.0562	0.1385	0.6686	0.453	0.1747
1189	TAG50:3-FA20:3	Triacylglycerol	Ester	1.73552		0.79	0.8	0.97	1.08	0.88	1.32	1.19	1.15	1.56	1.22	1.15	1.57	1.3	1.15	1.36	0.96	0.88	1.32	0.81	0.88	1.23	0.71	0.75	1.14		0.2454	0.7366	0.2728	1	0.8751	1	0.7194	1	0.5431	0.9487	0.1766	0.5337	0.4049	0.5023	0.5122	0.4845	0.0344	0.0681	0.3327
1550	taurocholenate sulfate	Lipid	Secondary Bile Acid Metabolism	1.72876		1.01	1.12	0.96	0.72	0.7	0.56	0.86	0.83	0.64	0.86	0.74	0.58	1.08	0.93	0.77	1.03	0.88	0.84	1.12	0.85	0.82	0.92	1.18	0.95		0.9698	0.858	0.414	1	0.7887	1	0.0193	0.1885	0.0121	0.1506	4.88e-05	0.0009	0.3031	0.4549	0.1963	0.2983	0.002	0.0098	0.3014
544	LPC(16:0)	Lysophosphatidylcholine	Ester	1.72749		0.95	0.97	1	1.04	1.11	1.18	1.05	1.15	1.19	1.02	1.12	1.15	0.97	0.98	1.05	0.98	1.06	1.11	0.89	1	1.02	0.92	0.98	1		0.2562	0.7366	0.4969	1	0.9605	1	0.3286	0.9302	0.0124	0.152	0.0002	0.0021	0.2296	0.407	0.0016	0.014	8.2643e-05	0.0007	0.6903
702	PC(16:0/14:0)	Phosphatidylcholine	Ester	1.72519		1.06	0.98	1.11	0.92	0.89	1.04	0.95	0.91	1.03	0.88	1.03	1.03	0.97	0.92	1.03	1.01	0.91	1.08	0.85	0.87	1.09	0.87	0.89	1		0.5968	0.7975	0.8453	1	0.371	1	0.4838	1	0.3348	0.8597	0.7475	0.8039	0.6784	0.6284	0.4443	0.4525	0.7828	0.5027	0.2828
657	octadecanedioate	Lipid	Fatty Acid, Dicarboxylate	1.70953		1.37	1.06	1.15	0.59	0.6	0.53	0.45	0.41	0.51	0.49	0.37	0.42	0.84	0.85	0.51	0.85	1.03	0.82	0.66	0.81	0.78	0.64	0.84	0.83		0.2897	0.7366	0.8514	1	0.6448	1	0.0762	0.4878	0.0869	0.5136	0.0332	0.1883	0.0088	0.068	0.003	0.0224	0.0268	0.0577	0.0179
388	FFA(14:1)	Free Fatty Acids	Free Fatty Acids	1.68765		1.05	1.17	0.98	0.73	0.85	0.64	0.64	0.6	0.56	0.7	0.71	0.6	0.82	0.89	0.85	0.84	0.95	0.92	0.88	0.91	0.88	0.85	1.1	1.01		0.7373	0.8209	0.2515	1	0.895	1	0.024	0.2295	0.2419	0.7654	0.0017	0.017	0.0021	0.024	0.0004	0.0047	5.0174e-05	0.0004	0.0121
1581	trans-4-hydroxyproline	Amino Acid	Urea cycle; Arginine and Proline Metabolism	1.68659		1.04	1.02	0.99	1.18	1.22	1.23	1.12	1.12	1.16	1.2	1.19	1.17	1.32	1.2	1.27	1.17	1.11	1.13	1.06	1.01	1.3	1.04	1.04	1.13		0.6698	0.8061	0.8584	1	0.9536	1	0.0831	0.5196	0.0383	0.3264	0.0315	0.1808	0.2388	0.4155	0.2307	0.3277	0.1188	0.1562	0.0623
1597	valine	Amino Acid	Leucine, Isoleucine and Valine Metabolism	1.68599		0.95	0.99	0.98	0.86	0.68	0.83	0.85	0.92	0.94	0.85	0.92	0.87	0.87	0.89	0.9	0.93	0.77	0.96	1.17	1.1	1.14	1	1.07	1.05		0.6152	0.8013	0.9469	1	0.7956	1	0.1031	0.569	4.851e-05	0.0017	0.0492	0.25	0.0848	0.2444	0.4023	0.4355	0.4959	0.385	0.0858
181	alpha-ketobutyrate	Amino Acid	Methionine, Cysteine, SAM and Taurine Metabolism	1.68209		1.41	1.28	1.24	0.65	0.76	0.53	0.79	0.86	0.66	0.67	0.91	0.52	0.59	0.73	0.59	0.65	0.76	0.55	0.59	0.57	0.42	0.78	1.06	0.74		0.1054	0.7366	0.2451	1	0.3068	1	0.0409	0.3262	0.186	0.713	0.0026	0.0237	0.2594	0.4273	0.4915	0.4723	0.0509	0.089	0.0528
1181	TAG50:3-FA14:0	Triacylglycerol	Ester	1.6759		0.85	0.97	0.99	1.16	1.04	1.33	1.41	1.42	1.63	1.41	1.32	1.75	1.5	1.5	1.67	1.39	1.21	1.74	0.9	1.08	1.24	0.81	0.87	1.07		0.2453	0.7366	0.8063	1	0.9405	1	0.2903	0.8903	0.7518	0.9749	0.0407	0.219	0.0156	0.1008	0.0131	0.0587	0.0005	0.0035	0.013
93	3-methoxytyrosine	Amino Acid	Tyrosine Metabolism	1.67448		0.83	0.85	0.88	0.96	0.93	1.07	0.94	1	1	1.02	1.05	1.11	1.13	1.19	1.31	1.01	1.08	1.18	0.96	1.09	1.02	1.03	0.96	0.99		0.0176	0.7366	0.0309	1	0.1033	1	0.6234	1	0.3065	0.8285	0.3713	0.6569	0.3827	0.4955	0.9839	0.6528	0.9527	0.5576	0.8302
1035	TAG42:1-FA16:0	Triacylglycerol	Ester	1.67273		0.48	0.63	0.76	0.93	0.7	1.23	1.06	0.94	1.31	0.78	0.88	0.95	0.86	0.85	0.78	0.94	0.83	1.03	0.64	0.63	1.11	0.72	0.58	0.99		0.0298	0.7366	0.1715	1	0.4164	1	0.825	1	0.2858	0.817	0.535	0.7392	0.8524	0.6812	0.8502	0.6169	0.4273	0.3482	0.4535
190	androstenediol (3beta,17beta) monosulfate (2)	Lipid	Androgenic Steroids	1.66538		0.97	0.96	0.94	1.12	1.18	1.09	1.01	0.96	1.09	1.09	1.11	1.1	1.1	1.05	1.05	1.02	0.96	1	1.01	0.99	0.98	0.9	0.88	0.93		0.6555	0.8061	0.5004	1	0.296	1	0.0672	0.4527	0.0082	0.1153	0.1444	0.4858	0.8806	0.6888	0.523	0.4892	0.1729	0.2015	0.1578
1121	TAG48:2-FA18:1	Triacylglycerol	Ester	1.65757		0.73	0.82	1.03	1.1	0.92	1.39	1.34	1.29	1.66	1.17	1.19	1.66	1.24	1.17	1.47	1.2	1.01	1.57	0.72	0.9	1.2	0.82	0.75	1.15		0.1255	0.7366	0.3395	1	0.8727	1	0.6471	1	0.6846	0.9619	0.1132	0.4218	0.1591	0.3418	0.2238	0.3215	0.0166	0.043	0.4586
215	caprate (10:0)	Lipid	Medium Chain Fatty Acid	1.65527		0.92	1.08	0.93	0.68	0.7	0.59	0.67	0.58	0.54	0.7	0.74	0.58	0.77	0.88	0.82	0.77	0.97	0.75	0.85	0.73	0.7	1.15	0.85	0.99		0.5057	0.7738	0.5788	1	0.5563	1	0.0028	0.0426	0.0066	0.0986	4.6461e-05	0.0009	0.0022	0.0244	5.7308e-05	0.0009	3.1921e-06	3.8754e-05	0.0069
210	bilirubin (Z,Z)	Cofactors and Vitamins	Hemoglobin and Porphyrin Metabolism	1.65197		1.05	0.99	1.03	0.93	0.93	0.92	0.96	0.9	0.93	0.93	0.96	0.89	0.96	0.87	0.88	0.98	0.89	0.86	0.95	1.02	0.88	0.94	1.1	0.98		0.4548	0.7572	0.9328	1	0.6978	1	0.2674	0.8615	0.2737	0.8069	0.1933	0.5508	0.59	0.5932	0.1314	0.2326	0.2813	0.2717	0.288
746	PC(18:1/16:1)	Phosphatidylcholine	Ester	1.64581		1.06	1.02	1.07	0.97	0.96	1	0.99	1.01	1.03	0.98	1.01	1.02	1.01	0.98	1.01	1.05	0.99	1.05	1.05	1.02	1.18	0.97	1.05	1.1		0.2653	0.7366	0.7274	1	0.2002	1	0.5898	1	0.498	0.9344	0.9388	0.8596	0.8549	0.6821	0.8852	0.6291	0.5846	0.4236	0.7085
962	picolinate	Amino Acid	Tryptophan Metabolism	1.64399		1.13	1.05	0.93	0.86	1.18	1.11	0.72	0.92	0.84	0.68	0.77	0.69	0.58	0.72	0.69	0.66	0.72	0.7	0.87	0.92	0.87	1.06	1.42	1.12		0.2384	0.7366	0.6441	1	0.4897	1	0.1438	0.6705	0.1109	0.576	0.3457	0.6453	0.0023	0.0252	0.4295	0.4477	0.0981	0.1375	0.0003
283	cys-gly, oxidized	Amino Acid	Glutathione Metabolism	1.64181		1.03	1.05	1.07	0.92	0.99	0.91	0.86	0.9	0.85	0.98	0.96	0.95	1.02	1.03	1.06	0.97	1.04	1.02	1.04	1.08	1.03	1.04	0.97	1.01		0.5869	0.7943	0.339	1	0.1954	1	0.1005	0.5634	0.8157	0.9947	0.0634	0.2997	0.0045	0.0425	0.0408	0.1145	0.0025	0.0119	0.7077
115	4-hydroxychlorothalonil	Xenobiotics	Chemical	1.63827		1	1.01	0.95	0.94	1.03	0.92	0.9	0.95	0.92	0.95	0.95	0.93	0.97	0.97	0.99	0.96	1.03	0.94	1.01	1.05	0.97	0.99	0.97	1.02		0.9075	0.8494	0.7053	1	0.1798	1	0.0696	0.4569	0.3717	0.8697	0.0334	0.1886	0.0034	0.034	0.1954	0.2973	0.0257	0.056	0.144
1203	TAG50:5-FA18:1	Triacylglycerol	Ester	1.63616		0.8	0.94	0.99	1.06	0.97	1.19	1.03	1.06	1.14	0.92	0.89	1.04	0.93	0.9	0.98	0.84	0.8	1.05	0.87	0.9	1.16	0.85	0.83	1.03		0.0619	0.7366	0.5897	1	0.9113	1	0.6237	1	0.7897	0.987	0.1589	0.5009	0.8049	0.6608	0.6117	0.5251	0.2713	0.2661	0.4879
1086	TAG46:3-FA18:1	Triacylglycerol	Ester	1.6304		0.75	0.86	0.88	1.19	1.01	1.19	1.19	1.15	1.23	0.98	0.97	1.1	1	0.94	0.93	0.95	0.87	0.98	0.78	0.83	1.09	0.93	0.77	1.16		0.0931	0.7366	0.3908	1	0.4575	1	0.3045	0.9077	0.9557	1	0.3255	0.6434	0.3337	0.4722	0.416	0.4422	0.2333	0.2423	0.886
518	kynurenate	Amino Acid	Tryptophan Metabolism	1.62915		1.06	1.04	0.91	0.84	1.03	0.93	0.62	0.74	0.65	0.61	0.69	0.59	0.64	0.74	0.7	0.73	0.81	0.8	0.92	0.95	0.94	0.95	1.14	1.08		0.4928	0.7659	0.6654	1	0.2274	1	0.0395	0.3199	0.7024	0.9667	0.4078	0.677	9.5064e-09	7.7157e-07	0.0003	0.0034	1.913e-07	3.0217e-06	1.74e-09
953	PI(18:0/22:4)	PI	Ester	1.62163		1.18	1.06	1.06	0.84	0.76	0.83	0.99	0.98	1.02	0.89	1.04	0.9	0.9	0.93	0.9	0.97	1.02	0.96	0.96	0.9	1.04	0.95	0.93	1.04		0.1108	0.7366	0.6013	1	0.5795	1	0.0971	0.5524	0.0099	0.1334	0.0654	0.3081	0.942	0.7046	0.8811	0.6279	0.8247	0.5159	0.2538
1136	TAG48:4-FA18:1	Triacylglycerol	Ester	1.61868		0.71	0.85	0.93	1.07	0.96	1.21	1.18	1.18	1.35	0.87	0.91	1.13	0.88	0.88	1.01	0.84	0.78	1.02	0.73	0.79	0.98	0.75	0.69	1.04		0.0464	0.7366	0.363	1	0.6592	1	0.6934	1	0.7981	0.9892	0.2691	0.6133	0.3412	0.4739	0.3542	0.4121	0.0908	0.1311	0.406
1030	TAG42:0-FA12:0	Triacylglycerol	Ester	1.61808		0.57	0.75	0.84	0.96	0.76	1.31	1.06	1.14	1.35	0.85	1.36	1.41	0.62	0.87	1.21	0.7	0.6	0.94	0.37	0.63	0.71	0.54	0.33	0.72		0.1956	0.7366	0.5033	1	0.6956	1	0.9334	1	0.5313	0.9487	0.5414	0.7407	0.8998	0.6913	0.7628	0.5817	0.5004	0.3872	0.7033
490	hydantoin-5-propionic acid	Amino Acid	Histidine Metabolism	1.61763		1.08	1.1	1.19	0.32	1.99	1.65	0.44	2.02	1.44	0.52	1.46	1.45	0.68	1.01	1.08	0.75	0.87	0.94	0.97	1.1	1.1	1.26	1.61	1.28		0.6486	0.8061	0.5805	1	0.3067	1	1.0974e-10	2.5006e-08	7.0738e-05	0.0024	0.0037	0.0321	3.0597e-06	0.0001	6.1338e-05	0.001	0.0354	0.0694	0.0002
915	PE(P-18:1/22:5)	Phosphatidylethanolamine	Plasmalogen	1.60989		1.11	1.06	1.11	0.94	0.92	1.01	1.03	0.94	1.08	1.03	1.04	1.05	1.1	1.07	1.01	0.99	1.03	1.06	1.01	0.99	1.12	1.08	0.94	1.09		0.1146	0.7366	0.3728	1	0.1186	1	0.3906	0.9906	0.2094	0.7291	0.9403	0.8596	0.6206	0.6051	0.3864	0.4304	0.2836	0.2737	0.6663
80	3-hydroxybutyrylcarnitine (2)	Lipid	Fatty Acid Metabolism(Acyl Carnitine)	1.60968		0.89	1.09	1.14	0.55	0.7	0.52	0.46	0.54	0.4	0.5	0.5	0.33	0.46	0.57	0.33	0.47	0.58	0.39	0.73	0.72	0.66	1.23	1	1.06		0.471	0.7609	0.622	1	0.4439	1	0.0003	0.0083	0.0354	0.3115	0.0001	0.0016	5.5041e-06	0.0002	0.0003	0.0032	9.2019e-08	1.5598e-06	2.8697e-05
1068	TAG46:1-FA14:0	Triacylglycerol	Ester	1.60452		0.69	0.72	0.96	1.08	0.85	1.43	1.31	1.16	1.68	1.09	1.16	1.67	1.14	1.05	1.32	1.04	0.85	1.49	0.72	0.84	1.34	0.63	0.59	0.95		0.1618	0.7366	0.2183	1	0.8893	1	0.7781	1	0.5371	0.9487	0.1837	0.5398	0.3116	0.4581	0.5874	0.5181	0.0553	0.0941	0.7494
254	CER(20:1)	Ceramides	CER	1.60117		1.11	1.11	1.03	0.79	0.83	0.95	0.93	0.97	0.89	0.92	1.01	1	0.96	0.91	1.08	0.85	0.88	0.98	1	0.96	1.12	0.99	0.98	1.11		0.2242	0.7366	0.2521	1	0.6937	1	0.0079	0.0977	0.0282	0.2721	0.5496	0.7415	0.4023	0.5016	0.7056	0.5594	0.1886	0.2131	0.3652
1599	vanillactate	Amino Acid	Tyrosine Metabolism	1.60033		1.11	1.18	1.03	0.83	1.01	0.97	0.72	0.93	0.8	0.76	0.83	0.71	0.75	0.84	0.81	0.77	0.92	0.87	0.95	0.98	1.02	1.05	1.13	1.24		0.2094	0.7366	0.0603	1	0.7324	1	0.0338	0.2899	0.8927	1	0.7058	0.7893	0.0002	0.003	0.3979	0.4335	0.0117	0.0338	0.0013
598	N-(2-furoyl)glycine	Xenobiotics	Food Component/Plant	1.59393		0.89	0.77	0.7	1.43	1.4	1.27	1.2	1.33	1.03	1.34	1.25	1.15	0.99	0.97	0.89	0.64	0.64	0.74	0.88	0.71	0.61	0.71	0.67	0.62		0.6206	0.802	0.24	1	0.1196	1	0.1132	0.5901	0.1398	0.6336	0.2906	0.6258	0.4345	0.5204	0.218	0.3174	0.8848	0.5344	0.2007
1054	TAG44:2-FA18:1	Triacylglycerol	Ester	1.59377		0.7	0.83	0.95	1.13	0.91	1.14	1.06	1.11	1.25	0.9	0.97	1.13	0.92	0.9	0.84	0.84	0.79	0.98	0.75	0.75	1.1	0.92	0.7	1.18		0.1092	0.7366	0.3818	1	0.8322	1	0.5767	1	0.679	0.9604	0.5601	0.7442	0.7932	0.6576	0.6352	0.5339	0.3163	0.2915	0.6342
386	FFA(12:0)	Free Fatty Acids	Free Fatty Acids	1.59027		0.97	1	0.98	0.77	0.79	0.61	0.73	0.74	0.68	0.75	0.83	0.65	0.93	0.95	0.96	1.02	0.99	1	0.89	0.86	0.86	0.97	0.83	1.04		0.7739	0.8306	0.9913	1	0.8328	1	0.0131	0.1429	0.0199	0.215	2.5876e-06	6.2243e-05	0.0029	0.0303	0.0037	0.026	0.0002	0.0017	0.0053
407	FFA(22:4)	Free Fatty Acids	Free Fatty Acids	1.5886		1.09	1.1	1.05	0.83	0.91	0.87	0.89	0.88	0.85	0.83	0.91	0.78	1	1	1.02	1.01	1	1	1.02	1.03	1	1.07	1.05	1		0.1941	0.7366	0.152	1	0.4464	1	0.0052	0.0711	0.1447	0.6474	0.0337	0.1894	0.0807	0.242	0.0604	0.1437	0.0171	0.043	0.0052
539	linoleoylcarnitine (C18:2)*	Lipid	Fatty Acid Metabolism(Acyl Carnitine)	1.58456		0.9	1.05	0.93	0.64	0.8	0.63	0.6	0.66	0.57	0.68	0.8	0.62	0.74	0.85	0.8	0.99	1.01	0.95	0.94	0.98	0.76	0.98	0.84	0.87		0.3788	0.743	0.6774	1	0.5255	1	0.0003	0.007	0.0747	0.4689	0.0002	0.0024	5.0768e-05	0.0012	0.0007	0.0077	7.8496e-06	8.8151e-05	0.002
435	gentisate	Amino Acid	Tyrosine Metabolism	1.57843		1.08	1.01	0.8	2	1.28	1.42	1.5	1.05	1.02	1.38	1.07	1.1	1.53	0.88	1.14	1.46	0.76	0.97	1	0.88	0.77	1.27	1.27	1.22		0.7191	0.8144	0.9584	1	0.3029	1	0.0019	0.0305	0.2669	0.7973	0.1117	0.4198	0.0707	0.2277	0.8111	0.6031	0.914	0.542	0.1433
1050	TAG44:2-FA12:0	Triacylglycerol	Ester	1.57106		0.63	0.8	0.97	1.1	0.92	1.62	1.5	1.28	1.77	1.03	1.27	1.67	1.2	1.27	1.71	0.82	0.82	1.39	0.62	0.78	1.05	0.63	0.54	0.87		0.1446	0.7366	0.4707	1	0.9185	1	0.7534	1	0.7939	0.9878	0.1241	0.4467	0.1967	0.3813	0.4292	0.4477	0.0716	0.1123	0.9304
1434	TAG56:2-FA18:0	Triacylglycerol	Ester	1.56638		0.86	1.04	0.83	1.11	1.11	1.03	1.12	1.21	1.13	1.16	1.15	1.2	1.32	1.23	1.14	1.15	1.09	1.23	0.9	0.88	1.05	1.02	0.96	1.25		0.1879	0.7366	0.7106	1	0.0979	1	0.3701	0.9713	0.3694	0.8697	0.7969	0.824	0.3399	0.4733	0.1046	0.2004	0.3034	0.2867	0.2004
79	3-hydroxybutyrylcarnitine (1)	Lipid	Fatty Acid Metabolism(Acyl Carnitine)	1.56604		0.84	1.08	1.23	0.42	0.61	0.4	0.36	0.43	0.29	0.38	0.43	0.19	0.35	0.43	0.2	0.38	0.46	0.18	0.75	0.58	0.34	1.14	0.9	0.88		0.483	0.7659	0.7551	1	0.3896	1	0.0004	0.0101	0.0435	0.3435	0.0002	0.0027	3.268e-05	0.0008	0.0007	0.0077	5.9027e-07	8.5533e-06	6.1214e-05
538	linoleoyl ethanolamide	Lipid	Endocannabinoid	1.56139		1.17	1.01	0.99	0.61	0.75	0.51	0.65	0.68	0.48	0.62	0.62	0.5	0.78	0.76	0.76	0.75	0.77	0.68	0.94	0.85	0.62	1.02	1.17	1.2		0.3425	0.7418	0.9633	1	0.9445	1	0.0032	0.0479	0.0854	0.5101	7.083e-05	0.0012	0.0132	0.0892	0.0273	0.0917	2.0265e-05	0.0002	0.0045
709	PC(16:0/18:3)	Phosphatidylcholine	Ester	1.56017		1.01	0.92	0.94	0.9	0.82	0.9	0.95	0.91	0.96	0.85	0.94	0.91	0.93	0.88	0.91	0.97	0.88	1	0.98	0.87	1.09	0.88	0.89	1.01		0.9416	0.8544	0.299	1	0.4266	1	0.2325	0.8158	0.0191	0.21	0.2228	0.5725	0.5337	0.5707	0.2433	0.341	0.6452	0.448	0.0602
455	glycocholenate sulfate*	Lipid	Secondary Bile Acid Metabolism	1.55869		0.86	1.06	1.01	0.74	0.76	0.77	0.73	0.77	0.71	0.76	0.69	0.7	0.98	0.9	0.94	1	0.95	1.14	0.89	0.92	0.89	0.93	0.97	0.97		0.0852	0.7366	0.5428	1	0.8946	1	0.0006	0.0131	0.0017	0.0332	0.0034	0.0301	0.0005	0.0072	0.0029	0.0221	0.0001	0.001	0.0017
886	PE(P-16:0/22:5)	Phosphatidylethanolamine	Plasmalogen	1.55292		1.07	1.03	1.07	0.89	0.91	0.91	1.01	0.88	1.03	0.98	1.04	0.97	1.12	1.07	0.99	0.95	1.09	1.04	0.99	1	1.09	1.08	0.96	1.08		0.3896	0.7437	0.7189	1	0.3884	1	0.1276	0.6438	0.1865	0.713	0.1822	0.5398	0.9467	0.7063	0.0742	0.1654	0.7074	0.4697	0.7922
70	3,7-dimethylurate	Xenobiotics	Xanthine Metabolism	1.54782		1.14	1.04	0.96	1.72	1.19	1.18	1.07	0.85	1.07	1.2	1.16	0.97	1.15	0.93	1.02	0.97	1.06	1	0.65	0.71	0.58	0.78	0.75	0.87		0.6546	0.8061	0.9038	1	0.886	1	0.0573	0.4079	0.5478	0.9494	0.5585	0.7437	0.8185	0.6664	0.5693	0.5108	0.8122	0.5113	0.5215
1206	TAG50:5-FA20:4	Triacylglycerol	Ester	1.54778		0.78	0.79	1.05	1.06	0.89	1.39	1.28	1.17	1.58	1.06	1.01	1.38	1.02	0.95	1.11	0.86	0.71	1.14	0.79	0.82	1.13	0.73	0.77	1.1		0.1961	0.7366	0.2223	1	0.8171	1	0.76	1	0.5269	0.9442	0.0845	0.3585	0.2074	0.3919	0.4266	0.447	0.0191	0.0459	0.7743
1309	TAG53:1-FA16:0	Triacylglycerol	Ester	1.54748		0.78	0.9	0.84	0.99	1.02	1.15	1.14	1.14	1.2	1.01	1.06	1.18	1.2	1.16	1.04	1.04	0.99	1.23	0.87	0.86	1.13	0.92	0.87	1.19		0.0992	0.7366	0.4898	1	0.2612	1	0.9737	1	0.9142	1	0.3447	0.6453	0.386	0.4961	0.4002	0.4342	0.2438	0.2492	0.9347
666	orotate	Nucleotide	Pyrimidine Metabolism, Orotate containing	1.54727		1.02	1.03	1.02	0.91	1.04	0.98	0.91	1.01	0.9	0.96	0.97	0.93	1.11	1.04	1.03	1.15	1.1	1.1	1.07	0.96	0.98	0.99	1.07	1.02		0.6674	0.8061	0.6406	1	0.6884	1	0.0857	0.5218	0.4522	0.9306	0.7087	0.7913	0.0979	0.258	0.8346	0.6108	0.0651	0.1052	0.463
1278	TAG52:4-FA20:2	Triacylglycerol	Ester	1.54536		0.93	0.93	0.98	1.16	0.99	1.26	1.3	1.28	1.45	1.37	1.21	1.49	1.32	1.31	1.45	1.19	1.13	1.53	0.96	1.07	1.18	0.83	0.95	1.08		0.5378	0.784	0.5617	1	0.8598	1	0.1976	0.7846	0.9199	1	0.0473	0.2439	0.0257	0.1381	0.0373	0.108	0.0017	0.0089	0.0076
546	LPC(17:0)	Lysophosphatidylcholine	Ester	1.53569		0.95	0.98	1.01	1.03	1.08	1.16	1.05	1.15	1.17	1.01	1.06	1.11	0.98	0.99	1.06	1.02	1.14	1.17	0.93	1.01	1.05	0.92	0.98	0.99		0.3004	0.7366	0.7011	1	0.8969	1	0.5235	1	0.1494	0.6511	0.0044	0.0367	0.3228	0.4635	0.0091	0.0475	0.003	0.0135	0.8771
1167	TAG50:1-FA14:0	Triacylglycerol	Ester	1.52858		0.79	0.9	0.95	1.05	0.95	1.23	1.26	1.24	1.49	1.18	1.19	1.49	1.2	1.16	1.29	1.11	0.96	1.36	0.8	0.87	1.21	0.82	0.79	1.09		0.1758	0.7366	0.5639	1	0.7477	1	0.7684	1	0.786	0.987	0.2394	0.5868	0.1869	0.3675	0.2232	0.3214	0.0258	0.0561	0.3558
1062	TAG45:1-FA18:1	Triacylglycerol	Ester	1.52592		0.46	0.71	0.93	1.03	0.98	1.47	1.2	1.21	1.44	1.11	1.38	1.53	1.14	1.06	1.39	0.86	0.83	1.19	0.68	0.91	1.11	0.67	0.52	0.94		0.003	0.7366	0.1925	1	0.7967	1	0.9036	1	0.9341	1	0.1434	0.4854	0.4894	0.5484	0.4721	0.4634	0.1729	0.2015	0.6836
402	FFA(20:4)	Free Fatty Acids	Free Fatty Acids	1.52591		1.04	1.19	1.06	0.65	0.7	0.75	0.72	0.65	0.57	0.75	0.98	0.66	0.83	0.79	0.88	0.93	0.85	0.99	1.07	0.98	0.91	1.11	1.11	1.18		0.7517	0.8275	0.1867	1	0.6374	1	0.0012	0.0239	0.0074	0.1081	0.0273	0.1649	0.0126	0.0863	0.0013	0.0118	2.6612e-05	0.0003	0.0285
901	PE(P-18:0/22:5)	Phosphatidylethanolamine	Plasmalogen	1.52561		1.06	1.02	1.08	0.87	0.88	0.96	1.02	0.92	1.05	0.93	1	0.98	1.03	1.07	1.02	0.95	1.04	1.07	1	1.02	1.13	1.06	0.93	1.12		0.4166	0.7492	0.8121	1	0.2656	1	0.0461	0.355	0.0716	0.4588	0.5787	0.7476	0.7925	0.6576	0.2459	0.3432	0.4836	0.3788	0.3348
1138	TAG48:4-FA18:3	Triacylglycerol	Ester	1.52472		0.68	0.78	0.89	1.08	0.94	1.37	1.41	1.33	1.86	1.15	1.14	1.64	1.27	1.34	1.64	1.13	1	1.68	0.78	0.93	1.3	0.68	0.68	1.02		0.0644	0.7366	0.221	1	0.562	1	0.7125	1	0.7457	0.9749	0.1311	0.4621	0.1048	0.2693	0.1699	0.2742	0.0034	0.0146	0.5027
439	glutamate	Amino Acid	Glutamate Metabolism	1.52219		0.81	0.81	0.88	1	1.06	1.1	1.23	1.33	1.3	0.97	1.28	1.24	1.05	1.13	1.08	1.05	0.99	0.98	1.04	0.99	0.94	1.09	1.02	1.05		0.0096	0.7366	0.0087	0.9155	0.1054	1	0.9757	1	0.4803	0.9308	0.25	0.6006	0.01	0.074	0.0004	0.005	0.0013	0.0072	0.724
14	17-methylstearate	Lipid	Fatty Acid, Branched	1.51956		1.17	1.29	1.04	0.69	0.97	0.63	0.7	0.85	0.45	0.92	0.99	0.68	0.66	0.75	0.54	0.74	1.03	0.73	0.77	0.79	0.69	0.85	0.94	1.05		0.4	0.7437	0.1674	1	0.8291	1	0.0491	0.3704	0.8746	1	0.0134	0.0907	0.0593	0.215	0.3877	0.4309	2.9484e-05	0.0003	0.6531
380	estrone 3-sulfate	Lipid	Estrogenic Steroids	1.51792		1.05	1.11	0.88	0.57	0.71	0.35	0.51	0.46	0.38	0.75	0.58	0.41	0.73	0.7	0.64	1.14	1.12	0.76	0.87	0.8	0.69	0.73	0.78	0.74		0.8103	0.8319	0.6328	1	0.5517	1	0.0094	0.1132	0.1093	0.5725	1.0177e-06	2.584e-05	0.0018	0.0212	0.0004	0.0046	1.1859e-05	0.0001	0.1801
857	PE(O-16:0/22:4)	Phosphatidylethanolamine	Ether	1.51551		1.06	0.96	0.88	0.88	0.83	0.94	1.03	0.94	0.95	1.01	1.1	1.01	1.09	1.08	1.04	0.99	1.02	0.93	1.04	1.11	1.08	1.09	1.2	1.13		0.5202	0.7793	0.6263	1	0.1739	1	0.1631	0.7029	0.0442	0.3474	0.5126	0.7267	0.7713	0.6541	0.515	0.4853	0.6182	0.4366	0.9507
965	pregn steroid monosulfate C21H34O5S*	Lipid	Progestin Steroids	1.51218		0.99	1.03	0.91	0.88	1.01	0.88	0.75	0.84	0.73	0.74	0.76	0.73	0.78	0.76	0.75	0.82	0.83	0.78	1.01	0.94	0.9	1.01	0.96	1.02		0.9377	0.852	0.7203	1	0.1839	1	0.1007	0.5634	0.9139	1	0.0751	0.3344	0.0002	0.0032	0.0183	0.071	4.0298e-05	0.0004	6.715e-05
834	PE(18:1/22:0)	Phosphatidylethanolamine	Ester	1.50085		1.09	1.15	0.98	0.82	0.83	0.67	0.73	0.68	0.56	0.77	0.78	0.65	0.91	1.04	0.97	0.9	1.05	0.91	0.89	0.85	0.75	1.02	1.07	1.02		0.4057	0.7437	0.2063	1	0.8717	1	0.0714	0.4665	0.0784	0.4847	0.0002	0.0024	0.0049	0.0441	0.0004	0.0043	1.2026e-07	1.9644e-06	0.0144
192	arabinose	Carbohydrate	Pentose Metabolism	1.49742		0.93	0.91	0.76	1.41	1.49	1.14	0.56	0.66	0.6	1.32	1.91	1.29	1.53	0.89	1.35	1.06	0.63	0.88	1.07	1.06	0.96	1.21	1.19	1.3		0.8162	0.8319	0.7509	1	0.3471	1	0.2437	0.8364	0.1771	0.6994	0.6599	0.776	0.0583	0.215	0.1667	0.2703	0.0929	0.1337	0.3525
212	butyrylcarnitine (C4)	Lipid	Fatty Acid Metabolism (also BCAA Metabolism)	1.49246		0.88	0.89	0.95	0.76	0.91	0.7	0.72	0.78	0.72	0.75	0.84	0.78	0.92	0.93	0.9	0.97	0.99	0.97	0.89	0.88	0.89	1.05	0.91	1.08		0.1414	0.7366	0.2133	1	0.5379	1	0.002	0.0333	0.2981	0.8252	5.8601e-05	0.001	0.0003	0.0044	0.0077	0.0424	0.0003	0.0019	0.0012
969	pregnenolone sulfate	Lipid	Pregnenolone Steroids	1.4816		0.95	1.03	0.93	0.73	0.86	0.74	0.55	0.66	0.57	0.64	0.63	0.63	0.86	0.79	0.83	0.85	0.85	0.87	1.04	0.97	0.98	0.96	0.9	1		0.5566	0.7843	0.7899	1	0.4119	1	0.0009	0.0176	0.0979	0.5555	0.0013	0.0128	8.9199e-10	8.4463e-08	1.8115e-05	0.0003	5.549e-09	1.2783e-07	4.0174e-06
258	CER(24:1)	Ceramides	CER	1.48103		1	1.05	1.01	0.91	0.97	0.93	0.9	1.01	0.95	0.89	0.98	0.95	0.91	0.97	0.9	0.91	0.96	0.92	0.96	1	1.03	0.99	1.01	1.01		0.9983	0.858	0.3216	1	0.9058	1	0.0543	0.392	0.4879	0.9308	0.1405	0.4798	0.0453	0.1895	0.8233	0.6079	0.3503	0.3091	0.0289
986	ribitol	Carbohydrate	Pentose Metabolism	1.48044		1.01	1	1.08	1.28	1.32	1.35	1.08	1.05	0.95	1.05	1.01	1.05	1.07	0.92	1.02	1.27	1.11	1.14	0.84	0.83	0.9	1.04	1.06	1.13		0.8862	0.8432	0.9719	1	0.3416	1	0.0039	0.0555	0.0013	0.0272	0.0004	0.0051	0.3529	0.4809	0.609	0.525	0.529	0.4001	0.5347
1129	TAG48:3-FA18:2	Triacylglycerol	Ester	1.47832		0.76	0.85	1.01	1.17	0.95	1.41	1.45	1.36	1.76	1.31	1.24	1.75	1.35	1.28	1.56	1.23	1.01	1.59	0.74	0.94	1.12	0.77	0.75	1.09		0.143	0.7366	0.3744	1	0.9646	1	0.3886	0.9885	0.786	0.987	0.0633	0.2997	0.0499	0.1991	0.1076	0.2038	0.0028	0.0132	0.1478
1037	TAG42:1-FA18:1	Triacylglycerol	Ester	1.47751		0.64	0.82	1.1	0.99	1.11	1.5	1.13	1.28	1.5	0.96	1.31	1.47	0.78	0.84	0.86	0.74	0.75	0.95	0.46	0.57	0.75	0.76	0.57	0.99		0.1498	0.7366	0.5306	1	0.7643	1	0.9806	1	0.7412	0.9741	0.1902	0.5467	0.7011	0.6381	0.4367	0.4512	0.1979	0.2193	0.9049
1403	TAG54:7-FA22:5	Triacylglycerol	Ester	1.47587		0.9	1.09	1.04	1.19	1.09	1.36	1.37	1.4	1.58	1.25	1.32	1.59	1.42	1.47	1.54	1.25	1.17	1.53	0.91	1.01	1.09	0.89	0.98	1.08		0.3577	0.7418	0.472	1	0.7659	1	0.1401	0.6688	0.4901	0.9308	0.0111	0.078	0.0102	0.0745	0.0061	0.036	0.0002	0.0014	0.0639
951	PI(18:0/20:4)	PI	Ester	1.47419		1.02	0.98	1.01	0.91	0.96	0.96	0.92	0.94	0.96	0.9	0.99	0.93	0.92	0.94	0.93	0.93	0.93	0.95	1	1	1.02	0.95	0.99	0.98		0.6653	0.8061	0.6857	1	0.8015	1	0.0415	0.3291	0.306	0.8285	0.3407	0.6453	0.0537	0.208	0.1405	0.2417	0.3969	0.3358	0.0211
1249	TAG52:2-FA14:0	Triacylglycerol	Ester	1.47031		0.89	0.96	0.98	1.13	1.07	1.32	1.35	1.37	1.47	1.34	1.35	1.54	1.33	1.29	1.4	1.18	1.13	1.52	0.88	0.97	1.29	0.9	0.86	1.19		0.4649	0.759	0.7843	1	0.9025	1	0.432	1	0.6521	0.9567	0.0807	0.3532	0.0583	0.215	0.0514	0.1327	0.0159	0.0422	0.0671
1520	TAG58:7-FA16:0	Triacylglycerol	Ester	1.46656		0.91	0.98	0.99	1.26	1.25	1.34	1.34	1.19	1.47	1.34	1.05	1.42	1.46	1.47	1.41	1.38	1.23	1.28	0.72	1.02	1.19	0.96	0.9	0.97		0.5699	0.793	0.9071	1	0.9305	1	0.1484	0.6784	0.1681	0.682	0.0695	0.3197	0.0709	0.2277	0.2779	0.3626	0.0176	0.0436	0.0689
1190	TAG50:4-FA14:0	Triacylglycerol	Ester	1.45336		0.85	0.97	0.94	1.18	1.06	1.33	1.51	1.5	1.7	1.46	1.39	1.8	1.67	1.67	1.84	1.38	1.27	1.78	0.89	1.09	1.17	0.78	0.85	1.03		0.2519	0.7366	0.8068	1	0.6577	1	0.2429	0.8364	0.681	0.9604	0.0464	0.2414	0.0047	0.0429	0.0056	0.0348	0.0003	0.002	0.0083
1075	TAG46:2-FA14:0	Triacylglycerol	Ester	1.45324		0.73	0.77	1.03	1.14	0.85	1.46	1.5	1.32	1.88	1.29	1.21	1.85	1.31	1.16	1.53	1.15	0.91	1.61	0.75	0.9	1.32	0.65	0.6	0.95		0.1954	0.7366	0.2765	1	0.9134	1	0.5859	1	0.4907	0.9308	0.1155	0.428	0.0942	0.2544	0.2506	0.3472	0.0096	0.0307	0.2808
90	3-indoxyl sulfate	Amino Acid	Tryptophan Metabolism	1.44865		1.13	1.18	0.98	1.51	1.27	1.55	1.56	1.45	1.71	1.52	1.4	1.72	1.53	1.42	1.36	1.34	0.96	1.2	1.07	0.81	0.88	0.98	1.08	1.1		0.2816	0.7366	0.151	1	0.8911	1	0.0003	0.0085	0.0379	0.3257	0.0001	0.0017	0.0001	0.0025	0.0012	0.0115	3.775e-06	4.4045e-05	0.0003
9	15-methylpalmitate	Lipid	Fatty Acid, Branched	1.44739		1.13	1.12	0.95	0.79	0.79	0.63	0.68	0.72	0.53	0.7	0.69	0.51	0.79	0.88	0.71	0.8	0.9	0.75	0.97	0.9	0.76	0.95	1.02	1.01		0.3451	0.7418	0.3969	1	0.7062	1	0.0768	0.4902	0.0763	0.4772	0.0005	0.0056	0.0045	0.0425	0.0131	0.0587	2.1052e-06	2.7019e-05	0.006
912	PE(P-18:1/20:4)	Phosphatidylethanolamine	Plasmalogen	1.44151		1.12	1.08	1.09	1.01	1.02	1.01	1.06	1.05	1.1	1.03	1.13	1.02	1.07	1.12	1.07	1.08	1.09	1.07	1.07	1.02	1.03	1.05	1.07	1.14		0.0966	0.7366	0.2721	1	0.2036	1	0.8987	1	0.7384	0.9741	0.9048	0.8532	0.3705	0.4862	0.4655	0.4605	0.1691	0.1986	0.6869
543	LPC(15:0)	Lysophosphatidylcholine	Ester	1.43966		0.94	0.98	1	1.03	1.12	1.2	1.1	1.19	1.23	1.05	1.13	1.21	0.99	0.99	1.08	0.99	1.04	1.13	0.94	1.04	1.12	0.92	0.98	1.02		0.2367	0.7366	0.7253	1	0.9594	1	0.5447	1	0.0391	0.3273	0.0004	0.0054	0.0647	0.2251	0.0015	0.0128	0.0001	0.0009	0.3115
651	N-palmitoylglycine	Lipid	Fatty Acid Metabolism(Acyl Glycine)	1.43795		1.16	1.08	1.05	0.85	1.15	1.15	0.73	0.82	0.71	0.71	0.69	0.66	0.83	0.81	0.74	0.84	0.87	0.78	1.02	1	0.84	1.02	1.06	1.02		0.2041	0.7366	0.4986	1	0.6858	1	0.1553	0.6905	0.2187	0.7412	0.2161	0.5688	0.0089	0.068	0.0899	0.1842	0.0038	0.016	0.0029
163	acisoga	Amino Acid	Polyamine Metabolism	1.43406		1.02	1.13	1.01	0.72	0.93	0.9	0.77	1.08	1.06	0.86	1.27	1.14	0.86	1.38	1.15	0.78	1.22	1.13	0.83	1.05	0.96	1.06	1.02	0.95		0.8473	0.8321	0.2805	1	0.9198	1	0.0031	0.0464	0.5444	0.9487	0.3531	0.6473	0.0201	0.1169	0.5195	0.4866	0.6131	0.4355	0.1809
1039	TAG42:2-FA18:2	Triacylglycerol	Ester	1.42686		0.76	0.82	1.03	1.07	0.99	1.24	1.14	1.09	1.29	0.86	0.99	1.07	0.84	0.93	1.07	0.81	0.81	1.04	0.59	0.68	0.82	0.95	0.76	1.04		0.2087	0.7366	0.3508	1	0.8992	1	0.7691	1	0.9778	1	0.3264	0.6434	0.5422	0.5737	0.6952	0.5567	0.2525	0.2535	0.4982
447	glycerophosphoethanolamine	Lipid	Phospholipid Metabolism	1.42589		0.94	0.94	0.99	0.76	0.86	0.94	0.95	1.03	1.06	0.91	1.06	1.11	0.94	1.01	1.05	0.96	1.01	1.02	0.9	0.97	1	0.96	0.97	1.06		0.3312	0.7366	0.3626	1	0.8786	1	3.4116e-05	0.0015	0.0215	0.2241	0.3482	0.6453	0.4335	0.5204	0.637	0.5341	0.3669	0.3181	0.1577
276	cortisol	Lipid	Corticosteroids	1.42487		0.99	1.09	1.03	0.71	0.81	0.73	0.67	0.77	0.62	0.69	0.61	0.65	0.86	0.83	0.83	0.96	0.99	0.95	0.91	0.87	0.93	1.01	0.93	0.97		0.9303	0.8505	0.3626	1	0.7636	1	0.0002	0.0065	0.018	0.2018	0.0005	0.0057	2.0327e-05	0.0006	0.0042	0.0278	3.9674e-07	5.9405e-06	4.6417e-05
1058	TAG45:0-FA15:0	Triacylglycerol	Ester	1.41479		0.6	0.75	0.78	1.23	1.08	1.42	1.23	1.3	1.65	0.96	1.5	1.3	0.82	1.1	0.9	0.64	0.68	1.1	0.55	0.76	1.03	0.64	0.69	0.89		0.1242	0.7366	0.3968	1	0.4496	1	0.5396	1	0.8079	0.9905	0.2921	0.6258	0.5461	0.5767	0.4402	0.4512	0.1392	0.1742	0.9064
1063	TAG46:0-FA12:0	Triacylglycerol	Ester	1.41083		0.61	0.78	0.94	0.86	0.73	1.26	1.15	1.14	1.42	0.71	1.02	1.21	0.92	1	1.12	0.79	0.73	1.08	0.5	0.59	0.78	0.6	0.51	0.87		0.0841	0.7366	0.3977	1	0.8216	1	0.5967	1	0.2797	0.811	0.4212	0.6819	0.6314	0.6112	0.6563	0.5409	0.2328	0.242	0.2407
1561	threonine	Amino Acid	Glycine, Serine and Threonine Metabolism	1.40877		0.93	0.91	1	1.02	1.06	1.17	1.06	1.06	1.13	1.09	1.08	1.14	1.15	1.02	1.21	1.19	1.01	1.18	1.02	0.95	1.05	0.9	1.01	0.93		0.1897	0.7366	0.0735	1	0.955	1	0.6911	1	0.2985	0.8252	0.0057	0.0448	0.3128	0.4583	0.3355	0.4053	0.0316	0.0639	0.1244
200	azelate (nonanedioate)	Lipid	Fatty Acid, Dicarboxylate	1.40834		1.14	1.34	0.98	0.89	0.93	0.86	0.68	0.65	0.66	0.61	0.67	0.58	0.89	0.82	0.72	1.06	0.98	0.96	0.84	0.92	0.81	1.08	1.12	1.04		0.2311	0.7366	0.008	0.9155	0.8255	1	0.2801	0.8811	0.4918	0.9308	0.1838	0.5398	0.0006	0.0086	0.0001	0.0016	0.0002	0.0015	6.7137e-06
1034	TAG42:1-FA14:0	Triacylglycerol	Ester	1.40693		0.58	0.89	0.98	1.55	0.96	1.54	1.17	1.16	1.65	1.24	1.32	1.73	0.78	0.92	0.89	0.94	0.84	1.18	0.42	0.62	1.02	0.7	0.57	0.94		0.1395	0.7366	0.7461	1	0.9502	1	0.2355	0.8202	0.9195	1	0.2419	0.5888	0.6691	0.6257	0.6978	0.5574	0.1809	0.2071	0.5583
1563	thyroxine	Amino Acid	Tyrosine Metabolism	1.40607		0.96	1	1.02	0.86	0.95	0.95	0.88	0.98	0.93	0.9	0.94	0.91	0.97	1	1.04	1	1.01	1.05	0.98	0.97	0.96	0.98	0.93	0.96		0.3174	0.7366	0.9757	1	0.5458	1	0.0003	0.008	0.1758	0.6994	0.1969	0.5534	0.0029	0.0307	0.6488	0.539	0.0815	0.122	0.007
69	3,4-methyleneheptanoylcarnitine	Lipid	Fatty Acid Metabolism(Acyl Carnitine)	1.40269		0.97	1.17	0.77	0.67	0.83	0.6	0.65	0.97	0.63	0.7	0.94	0.67	0.93	1	0.66	0.92	0.89	0.75	1.08	0.89	1.02	0.75	0.81	0.76		0.8749	0.8389	0.4046	1	0.1651	1	0.0328	0.2861	0.309	0.8312	0.0056	0.0448	0.0193	0.1153	0.8729	0.6246	0.015	0.0403	0.0487
1234	TAG51:4-FA18:1	Triacylglycerol	Ester	1.39861		0.92	0.98	0.93	1	1	1.05	1.04	1.05	1.09	1.05	1.03	1.08	1.09	1.12	1.1	0.98	1.01	1.11	1.03	1.03	1.12	0.95	0.96	1.03		0.0677	0.7366	0.6758	1	0.1158	1	0.9178	1	0.944	1	0.2518	0.6006	0.3682	0.4848	0.2706	0.3589	0.0517	0.09	0.2734
10	16a-hydroxy DHEA 3-sulfate	Lipid	Androgenic Steroids	1.39412		0.85	1.11	1.01	0.93	1.23	1.11	0.89	1.21	1.05	0.88	1.03	1.1	0.96	1.15	1.11	0.97	1.19	1.11	0.9	1.02	0.91	0.88	0.84	0.94		0.0531	0.7366	0.2247	1	0.8675	1	0.4115	0.9985	0.0141	0.1702	0.2224	0.5725	0.1553	0.3367	0.0255	0.0887	0.5749	0.4213	0.1155
1049	TAG44:1-FA18:1	Triacylglycerol	Ester	1.38867		0.69	0.84	1.01	1	0.93	1.29	1.09	1.13	1.3	0.91	1.07	1.25	1	0.98	1.1	0.86	0.83	1.05	0.66	0.75	0.95	0.81	0.69	1.09		0.0968	0.7366	0.4435	1	0.9573	1	0.9937	1	0.7548	0.9749	0.2603	0.6062	0.7182	0.6402	0.5796	0.5148	0.244	0.2492	0.6691
1113	TAG48:1-FA18:0	Triacylglycerol	Ester	1.38817		0.71	0.84	0.98	0.99	0.91	1.26	1.17	1.13	1.42	0.96	1.1	1.4	1.02	0.99	1.15	0.99	0.86	1.19	0.59	0.75	0.97	0.77	0.66	1.02		0.1182	0.7366	0.4249	1	0.9162	1	0.9504	1	0.6515	0.9567	0.2836	0.6246	0.477	0.5403	0.5779	0.5145	0.1138	0.152	0.8481
1385	TAG54:5-FA22:4	Triacylglycerol	Ester	1.38664		0.87	0.92	1.01	1.14	1.01	1.33	1.37	1.3	1.59	1.27	1.21	1.51	1.37	1.4	1.46	1.18	1.04	1.44	0.86	1.02	1.2	0.85	0.96	1.09		0.3089	0.7366	0.5217	1	0.9526	1	0.3458	0.9436	0.945	1	0.0387	0.2132	0.0261	0.1391	0.065	0.1536	0.0009	0.0054	0.0815
858	PE(O-16:0/22:5)	Phosphatidylethanolamine	Ether	1.38508		1.1	1.07	1.02	0.94	0.9	0.84	1.08	0.92	1.06	1	1	0.9	1.14	1.06	0.94	0.94	1.06	0.97	1.01	1.03	1.13	1.06	1	1.09		0.311	0.7366	0.4935	1	0.8241	1	0.5459	1	0.2686	0.7977	0.07	0.3203	0.4409	0.5218	0.4138	0.4408	0.5794	0.422	0.9823
697	PC(15:0/20:4)	Phosphatidylcholine	Ester	1.38161		1.02	1.03	1.03	0.8	0.9	0.84	1.14	1.07	1.37	1.05	0.93	1	1	1.05	1.02	1.09	1.17	1.03	1.22	1.23	1.08	1.04	1.04	1.09		0.8275	0.8319	0.7859	1	0.7565	1	0.0428	0.3361	0.3168	0.8397	0.1178	0.434	0.2454	0.4205	0.5302	0.4936	0.0041	0.017	0.6356
290	cystine	Amino Acid	Methionine, Cysteine, SAM and Taurine Metabolism	1.37995		0.95	1.03	0.93	1.25	0.96	1.09	1.15	0.91	0.97	1.07	1.01	0.97	1.04	1.01	0.93	0.99	0.96	0.93	1.06	1	1.02	0.95	1	1.06		0.6189	0.802	0.7739	1	0.5186	1	0.0392	0.3193	0.7047	0.9672	0.3957	0.6705	0.2083	0.3919	0.4098	0.4393	0.7899	0.5042	0.5359
916	PE(P-18:1/22:6)	Phosphatidylethanolamine	Plasmalogen	1.37921		1.06	1.01	0.97	0.96	0.95	0.94	1.09	1.03	1.06	1.03	1.09	0.99	1.01	1.04	1.02	1.07	1.09	1.06	1.05	1.06	1.05	1.07	1.04	1.07		0.2736	0.7366	0.8281	1	0.5515	1	0.4988	1	0.3878	0.8831	0.3006	0.6325	0.1293	0.2999	0.5738	0.5122	0.3355	0.3021	0.6405
1198	TAG50:4-FA20:4	Triacylglycerol	Ester	1.37665		0.74	0.76	0.98	0.99	0.82	1.28	1.16	1.1	1.55	1.01	1.07	1.45	1.1	1.01	1.16	0.94	0.79	1.22	0.77	0.82	1.09	0.7	0.69	0.98		0.1495	0.7366	0.1878	1	0.9414	1	0.9747	1	0.3504	0.8612	0.2324	0.5809	0.4832	0.5427	0.6338	0.5339	0.0373	0.0721	0.9461
255	CER(22:0)	Ceramides	CER	1.37589		1.02	1.05	1.08	0.92	0.99	0.98	0.92	1.03	0.99	0.93	0.95	0.99	0.89	0.95	0.9	0.92	0.95	0.95	0.94	0.98	1.01	1.07	1.04	1.1		0.6926	0.8109	0.3154	1	0.1497	1	0.0847	0.5205	0.8033	0.9892	0.6198	0.7573	0.1178	0.2855	0.6263	0.5318	0.7965	0.5061	0.1474
1567	Total CER	Sphingolipids	Ceramide	1.37232		1.02	1.04	1.04	0.95	0.98	0.97	0.94	1.03	0.97	0.94	0.98	0.98	0.95	0.97	0.94	0.96	0.98	0.97	0.96	0.98	1.01	1.03	1.02	1.04		0.6386	0.8061	0.3543	1	0.412	1	0.2023	0.7871	0.6918	0.9621	0.4617	0.6995	0.1805	0.3592	0.5312	0.494	0.5283	0.3999	0.1333
1088	TAG46:3-FA18:3	Triacylglycerol	Ester	1.36984		0.61	0.75	0.87	0.99	0.94	1.41	1.27	1.19	1.69	0.88	1.26	1.52	0.93	1.3	1.55	0.95	1.06	1.58	0.63	0.77	0.99	0.66	0.6	0.89		0.0433	0.7366	0.2412	1	0.5741	1	0.9823	1	0.8059	0.9904	0.1631	0.5107	0.3352	0.4731	0.4756	0.4652	0.0341	0.0678	0.5888
695	PC(15:0/18:2)	Phosphatidylcholine	Ester	1.36474		0.99	0.98	1	0.91	0.94	0.95	0.97	1.02	1	0.97	1.03	1.01	0.92	0.94	0.95	0.97	1.03	1.02	1	0.96	1.05	0.93	1.01	1.02		0.8784	0.8402	0.7168	1	0.9656	1	0.0871	0.5264	0.23	0.7487	0.3665	0.6569	0.6217	0.6053	0.7454	0.5769	0.9695	0.5616	0.5389
547	LPC(18:0)	Lysophosphatidylcholine	Ester	1.36469		0.92	0.96	1.03	0.99	1.05	1.15	1	1.11	1.15	0.99	1.08	1.14	0.95	0.97	1.06	0.96	1.04	1.12	0.9	1.01	1.04	0.9	0.94	0.99		0.0761	0.7366	0.4151	1	0.5308	1	0.9069	1	0.2853	0.817	0.002	0.0192	0.9391	0.7041	0.0256	0.0887	0.0028	0.0131	0.8069
275	corticosterone	Lipid	Corticosteroids	1.36316		1.19	1.58	1.3	0.38	0.64	0.34	0.27	0.39	0.28	0.32	0.32	0.28	0.77	0.68	0.63	0.96	1.18	0.96	0.65	0.84	0.93	1.09	0.95	1.09		0.5315	0.7838	0.1039	1	0.3568	1	0.0006	0.0129	0.1126	0.5791	0.0001	0.0017	4.1057e-06	0.0001	0.001	0.0096	9.7078e-06	0.0001	5.8793e-05
1445	TAG56:4-FA16:0	Triacylglycerol	Ester	1.36241		0.87	1.01	0.93	1.11	1.06	1.15	1.29	1.33	1.4	1.2	1.26	1.33	1.34	1.29	1.28	1.19	1.12	1.33	0.89	0.95	1.06	0.96	1.04	1.12		0.2301	0.7366	0.9073	1	0.512	1	0.3621	0.9675	0.5877	0.9567	0.2035	0.5597	0.0277	0.141	0.0124	0.057	0.0034	0.0146	0.1053
578	LPE(22:5)	Lysophosphatidylethanolamine	Ester	1.36013		1.01	0.9	0.98	0.89	0.95	0.96	0.96	0.96	1.09	0.94	0.98	0.95	0.91	0.97	0.99	0.96	0.96	1.13	0.83	0.92	0.97	0.9	0.93	0.96		0.915	0.8499	0.1819	1	0.8423	1	0.1383	0.6666	0.5059	0.9361	0.5705	0.7448	0.6315	0.6112	0.6009	0.5242	0.2659	0.2631	0.4114
1085	TAG46:3-FA16:1	Triacylglycerol	Ester	1.35969		0.74	0.81	1.03	1.16	0.85	1.33	1.35	1.21	1.6	1.04	1.03	1.38	1.05	0.91	1.17	0.91	0.83	1.24	0.76	0.93	1.17	0.63	0.7	1.02		0.1331	0.7366	0.2962	1	0.8933	1	0.4732	1	0.4289	0.9151	0.1583	0.5009	0.146	0.3246	0.3465	0.4105	0.0225	0.0513	0.837
1577	Total PI	Phospholipids	Phosphatidylinositols	1.35161		0.99	0.95	0.99	0.9	0.92	0.96	0.92	0.94	0.97	0.89	0.96	0.94	0.9	0.91	0.92	0.91	0.92	0.95	1	0.99	1.06	0.98	1.01	1.04		0.7371	0.8209	0.2414	1	0.7761	1	0.0154	0.1584	0.0454	0.3531	0.2886	0.6258	0.0574	0.2138	0.1385	0.2403	0.5473	0.4077	0.0049
1079	TAG46:2-FA18:1	Triacylglycerol	Ester	1.34718		0.71	0.81	0.94	1.15	0.96	1.34	1.28	1.22	1.48	1.01	1.04	1.35	1.09	0.96	1.12	1.01	0.87	1.18	0.73	0.82	1.23	0.82	0.7	1.12		0.1181	0.7366	0.3389	1	0.7808	1	0.5359	1	0.8478	1	0.1838	0.5398	0.2599	0.4273	0.3672	0.4179	0.078	0.1187	0.9718
542	LPC(14:0)	Lysophosphatidylcholine	Ester	1.33842		0.94	0.94	1.02	1.03	1.08	1.27	1.15	1.2	1.32	1.02	1.19	1.25	1.03	0.96	1.17	1.03	0.97	1.18	0.88	0.96	1.1	0.81	0.86	0.95		0.4477	0.7526	0.5119	1	0.8055	1	0.6978	1	0.3556	0.8631	0.0055	0.0447	0.1148	0.2836	0.0348	0.1046	0.0016	0.0083	0.861
1505	TAG57:9-FA22:6	Triacylglycerol	Ester	1.33809		1.03	1.01	1.02	1	1.02	1.02	1.04	1.05	1.04	1.04	1.03	1	1.02	1.03	1.03	1	1.01	1.03	1	0.98	1	0.99	0.98	0.99		0.1247	0.7366	0.6553	1	0.3781	1	0.826	1	0.3396	0.8612	0.3541	0.6473	0.0271	0.141	0.0068	0.0397	0.0289	0.0598	0.072
603	N2,N2-dimethylguanosine	Nucleotide	Purine Metabolism, Guanine containing	1.33685		1.02	1.06	1	0.9	0.94	0.85	0.87	0.86	0.85	0.89	0.88	0.78	0.98	1.01	0.97	0.91	0.95	0.95	0.98	1.02	0.92	0.99	1.01	0.97		0.7191	0.8144	0.2262	1	0.9674	1	0.034	0.2903	0.2262	0.7462	0.001	0.0109	0.0035	0.0347	0.0022	0.0172	0.0008	0.0048	0.0141
382	ethylmalonate	Amino Acid	Leucine, Isoleucine and Valine Metabolism	1.33447		1.16	1.03	1.11	0.85	0.95	0.79	0.79	0.88	0.72	0.7	0.9	0.77	0.91	0.91	0.84	0.94	0.99	0.86	0.97	0.94	0.92	1.03	0.99	1.04		0.0999	0.7366	0.7176	1	0.2488	1	0.0718	0.4672	0.5854	0.9567	0.0117	0.0804	0.0107	0.0778	0.1657	0.269	0.0005	0.0031	7.8517e-05
1033	TAG42:1-FA12:0	Triacylglycerol	Ester	1.33343		0.54	0.74	1.35	1.38	1	2.21	1.36	1.22	2.01	1.04	1.26	1.71	0.8	0.92	1.6	0.95	1.12	1.47	0.39	0.59	0.76	0.45	0.43	0.94		0.2062	0.7366	0.5241	1	0.5369	1	0.5028	1	0.9917	1	0.0986	0.3908	0.5234	0.5664	0.6802	0.5518	0.1521	0.1842	0.9269
32	2-aminobutyrate	Amino Acid	Glutathione Metabolism	1.33322		1.13	1.13	1.03	1.01	1.06	1.01	1.03	1.06	1.01	1.05	1.08	0.96	0.99	0.98	0.99	0.96	0.95	0.85	0.9	0.87	0.84	0.97	0.96	0.91		0.0663	0.7366	0.0648	1	0.6532	1	0.839	1	0.3431	0.8612	0.8353	0.8334	0.6415	0.6136	0.3775	0.4251	0.8926	0.5371	0.44
1205	TAG50:5-FA18:3	Triacylglycerol	Ester	1.32874		0.79	0.9	0.88	1.13	1.05	1.39	1.39	1.42	1.7	1.27	1.25	1.69	1.47	1.69	1.94	1.24	1.22	1.87	0.97	1.1	1.41	0.69	0.79	0.94		0.1384	0.7366	0.5099	1	0.4142	1	0.428	1	0.7661	0.9799	0.0394	0.216	0.042	0.1788	0.0297	0.0958	0.001	0.0059	0.1319
885	PE(P-16:0/22:4)	Phosphatidylethanolamine	Plasmalogen	1.32852		1.11	1.02	1.09	0.86	0.93	0.98	0.99	0.96	1.04	0.94	1.09	1.02	1.02	1.01	1.06	1	1.06	1.09	1.02	0.99	1	1.14	1.08	1.14		0.1325	0.7366	0.8059	1	0.2227	1	0.0441	0.3446	0.3155	0.8397	0.7711	0.8147	0.9395	0.7041	0.5428	0.4986	0.6192	0.437	0.4129
1044	TAG44:1-FA12:0	Triacylglycerol	Ester	1.32837		0.64	0.76	1.12	1	0.73	1.44	1.22	1.16	1.65	0.82	1.03	1.45	0.84	0.87	1.1	0.84	0.79	1.26	0.51	0.66	0.91	0.6	0.49	0.96		0.1757	0.7366	0.3897	1	0.7202	1	0.9935	1	0.3398	0.8612	0.2606	0.6062	0.5484	0.578	0.6455	0.5384	0.1314	0.167	0.5548
701	PC(16:0/12:0)	Phosphatidylcholine	Ester	1.32459		1.03	0.98	1.11	0.88	0.9	0.93	0.93	0.93	0.89	0.78	0.94	0.92	0.98	0.93	1.02	1.07	1.07	1.09	0.97	0.98	1.01	0.94	1.07	1.08		0.7489	0.826	0.8183	1	0.1916	1	0.1398	0.6688	0.1987	0.7215	0.381	0.6631	0.4027	0.5016	0.3933	0.4326	0.1604	0.1903	0.003
13	17alpha-hydroxypregnenolone 3-sulfate	Lipid	Pregnenolone Steroids	1.32132		0.97	1.02	0.99	0.73	0.93	0.75	0.43	0.49	0.47	0.69	0.57	0.67	1.24	1.24	1.16	1.22	1.22	1.11	0.88	0.76	1.06	0.82	0.73	0.74		0.8884	0.8432	0.9294	1	0.9357	1	0.0848	0.5205	0.6987	0.9657	0.1105	0.4187	4.6897e-06	0.0002	0.0001	0.002	3.8316e-05	0.0004	0.042
1180	TAG50:2-FA20:2	Triacylglycerol	Ester	1.31994		0.71	0.84	0.98	1.04	0.89	1.31	1.47	1.2	1.73	1.03	1.14	1.57	1.14	1.22	1.29	0.94	0.93	1.42	0.81	0.85	1.23	0.69	0.73	1.06		0.1373	0.7366	0.4314	1	0.9438	1	0.8577	1	0.598	0.9567	0.2331	0.5809	0.0926	0.2537	0.4238	0.447	0.0167	0.043	0.8983
62	2-piperidinone	Xenobiotics	Food Component/Plant	1.31948		1.11	0.87	1	0.87	0.83	1	0.95	0.89	1.13	0.8	0.72	0.98	0.67	0.78	0.87	0.69	0.51	0.72	1.16	0.99	1.19	0.82	0.87	1		0.5434	0.7843	0.4322	1	0.9858	1	0.4417	1	0.2841	0.817	0.9795	0.8596	0.7554	0.6501	0.5063	0.4814	0.479	0.3755	0.1911
898	PE(P-18:0/20:4)	Phosphatidylethanolamine	Plasmalogen	1.31771		1.03	1.03	1.07	0.91	0.97	1.01	1.02	1.03	1.11	0.93	1.09	1	0.99	1.07	1.08	1.03	1.09	1.12	0.98	1.01	1.03	1.03	1.05	1.15		0.6542	0.8061	0.6804	1	0.3111	1	0.1772	0.7419	0.6613	0.9567	0.9251	0.8593	0.7824	0.6552	0.6483	0.539	0.1584	0.189	0.2887
134	5alpha-androstan-3alpha,17beta-diol monosulfate (1)	Lipid	Androgenic Steroids	1.3169		0.97	0.98	0.96	1.12	1.1	1.01	0.97	0.78	1.02	0.94	0.83	0.92	0.99	0.9	1.01	1.07	1.09	1.07	1.04	1.03	0.97	1.03	0.93	1.01		0.7522	0.8275	0.8179	1	0.6631	1	0.2511	0.8388	0.3409	0.8612	0.9528	0.8596	0.7868	0.6552	0.0143	0.0605	0.84	0.5218	0.5097
1381	TAG54:5-FA20:3	Triacylglycerol	Ester	1.31339		0.91	0.97	0.91	1.05	1	1.08	1.21	1.21	1.31	1.22	1.14	1.29	1.3	1.31	1.3	1.11	1.07	1.29	1.03	1.07	1.14	0.9	1.05	1.12		0.3315	0.7366	0.7873	1	0.376	1	0.6458	1	0.9732	1	0.4615	0.6995	0.0689	0.2277	0.0712	0.1629	0.01	0.0315	0.0528
1059	TAG45:0-FA16:0	Triacylglycerol	Ester	1.31241		0.59	0.77	0.9	0.95	0.81	1.19	1.07	1.07	1.28	0.72	1.04	1.03	0.65	0.82	0.91	0.87	0.76	0.94	0.66	0.83	1.11	0.64	0.58	0.83		0.0313	0.7366	0.2768	1	0.6597	1	0.8178	1	0.3846	0.8831	0.4792	0.7051	0.7973	0.6589	0.7874	0.5953	0.3129	0.291	0.1714
1418	TAG55:5-FA18:1	Triacylglycerol	Ester	1.31223		0.87	0.99	0.92	1.01	1.06	1.04	1.07	1.2	1.11	1.09	1.1	1.09	1.12	1.14	1.06	1.06	1.1	1.16	1	1.05	1.07	1.03	1.02	1.12		0.0674	0.7366	0.8497	1	0.2916	1	0.8679	1	0.4692	0.9308	0.5599	0.7442	0.4003	0.5016	0.015	0.062	0.1571	0.1889	0.2679
755	PC(18:1/22:5)	Phosphatidylcholine	Ester	1.312		1.08	1.05	1.15	0.98	0.94	1.04	0.99	1.06	1.1	0.94	0.92	1.02	1.02	1.03	1.02	1.05	1.06	1.12	1.03	1.06	1.14	1.1	1.17	1.16		0.2435	0.7366	0.4612	1	0.0367	1	0.7551	1	0.3475	0.8612	0.5146	0.7267	0.9159	0.6973	0.3927	0.4324	0.1584	0.189	0.3758
1560	threonate	Cofactors and Vitamins	Ascorbate and Aldarate Metabolism	1.30994		1.02	1.13	0.95	1.21	1.39	1.46	1.08	1.42	1.24	1.13	1.39	1.33	1.13	1.28	1.17	1.04	1.26	1.13	1.07	1.12	1.09	0.98	1.06	1.02		0.7556	0.8282	0.0822	1	0.4981	1	0.0059	0.0774	3.1224e-06	0.0002	6.5826e-08	2.099e-06	0.2828	0.4427	7.1291e-07	1.6517e-05	0.0027	0.0129	0.0807
713	PC(16:0/20:3)	Phosphatidylcholine	Ester	1.30827		1	1	1.01	0.93	0.91	0.96	1	0.99	1	0.96	1.01	1.01	1.01	1.01	1	0.98	0.98	0.99	1.03	1	1.09	1	1.04	1.1		0.9645	0.858	0.9642	1	0.8845	1	0.2023	0.7871	0.1095	0.5725	0.4467	0.6945	0.9996	0.7121	0.8232	0.6079	0.9523	0.5576	0.5116
954	PI(18:0/22:5)	PI	Ester	1.30764		1.12	0.98	1.14	0.89	0.94	0.93	0.85	0.75	0.81	0.84	1.02	0.87	0.95	0.85	0.77	0.76	0.9	0.82	1.19	1.1	1.12	0.91	0.91	0.91		0.2675	0.7366	0.8188	1	0.2163	1	0.2497	0.8388	0.5501	0.9494	0.4803	0.7051	0.1141	0.2828	0.0061	0.036	0.0481	0.0861	0.1002
911	PE(P-18:1/20:3)	Phosphatidylethanolamine	Plasmalogen	1.30733		1.1	1.06	1.03	0.99	1	0.97	1.07	1.1	1.07	1.01	1.12	1.03	1.05	1.09	1.02	1.13	1.14	1.15	1.07	1.01	1.08	1.04	0.98	1.06		0.1558	0.7366	0.3659	1	0.6773	1	0.8881	1	0.9969	1	0.6623	0.7775	0.3383	0.4733	0.1618	0.2656	0.3371	0.3026	0.8399
767	PC(18:2/22:6)	Phosphatidylcholine	Ester	1.30471		0.86	0.94	0.81	1.12	1.16	1.08	0.96	1.15	1.04	1	1.12	1.12	0.87	1.1	0.93	0.93	1.02	1.08	0.92	0.95	1.08	1.12	1.04	1.1		0.1388	0.7366	0.5472	1	0.0379	1	0.2535	0.8388	0.1498	0.6511	0.4544	0.6966	0.6769	0.6284	0.1831	0.2875	0.6767	0.4555	0.9646
674	pantothenate	Cofactors and Vitamins	Pantothenate and CoA Metabolism	1.30086		1.03	1	0.97	0.9	0.89	0.81	0.87	0.86	0.85	0.84	0.94	0.85	0.87	0.86	0.92	0.97	0.94	0.87	0.94	0.94	0.89	1	0.92	0.93		0.6129	0.8013	0.9623	1	0.6308	1	0.1031	0.569	0.0742	0.4689	0.0014	0.014	0.0381	0.1685	0.0211	0.0776	0.0156	0.0416	0.0079
1279	TAG52:4-FA20:3	Triacylglycerol	Ester	1.29679		0.86	0.89	0.97	1.05	0.91	1.22	1.28	1.18	1.48	1.2	1.14	1.45	1.32	1.26	1.39	1.13	1.04	1.45	0.95	1.03	1.31	0.82	0.97	1.11		0.3007	0.7366	0.39	1	0.8408	1	0.7168	1	0.4845	0.9308	0.1577	0.5009	0.0844	0.2444	0.2568	0.3495	0.0064	0.0229	0.2086
1361	TAG54:3-FA20:3	Triacylglycerol	Ester	1.2963		0.87	0.93	0.88	0.99	0.92	1.03	1.15	1.13	1.26	1.12	1.1	1.26	1.22	1.21	1.18	1.02	1	1.23	0.93	0.96	1.13	0.94	1.04	1.15		0.2162	0.7366	0.547	1	0.2392	1	0.9433	1	0.4438	0.9252	0.8052	0.8252	0.2268	0.4061	0.2892	0.3708	0.0445	0.0824	0.3121
268	choline	Lipid	Phospholipid Metabolism	1.29506		0.94	0.95	0.93	1.01	1.06	1.06	1.04	1.04	1.1	1.04	1.09	1.1	0.97	0.94	1	0.95	0.92	0.97	0.98	0.95	0.95	1	0.98	1		0.1575	0.7366	0.287	1	0.138	1	0.8448	1	0.2482	0.77	0.1982	0.5534	0.3844	0.4961	0.4257	0.447	0.0448	0.0825	0.3772
429	gamma-glutamylphenylalanine	Peptide	Gamma-glutamyl Amino Acid	1.29246		0.99	0.97	1	0.85	0.98	0.89	0.78	0.84	0.81	0.87	0.93	0.79	1	1.07	1.01	0.88	0.93	0.98	0.9	0.9	0.9	1.05	1.06	1.08		0.8792	0.8402	0.6134	1	0.9524	1	0.0109	0.1245	0.7993	0.9892	0.0856	0.3613	0.0002	0.003	0.0107	0.052	0.0015	0.0082	0.0389
94	3-methyl catechol sulfate (1)	Xenobiotics	Benzoate Metabolism	1.29244		0.77	0.63	0.86	1.22	1.19	1.42	0.85	0.69	1.12	0.85	0.57	1.01	0.7	0.65	0.84	0.65	0.64	0.75	0.97	0.64	0.47	1.17	0.63	0.97		0.3077	0.7366	0.0733	1	0.5485	1	0.4482	1	0.4909	0.9308	0.1702	0.5267	0.523	0.5664	0.15	0.252	0.6714	0.4534	0.538
1067	TAG46:1-FA12:0	Triacylglycerol	Ester	1.2921		0.63	0.76	0.96	0.92	0.82	1.25	1.11	1.14	1.44	0.83	1.03	1.32	0.88	0.9	1.1	0.9	0.78	1.14	0.51	0.68	0.81	0.67	0.53	0.98		0.082	0.7366	0.3134	1	0.8945	1	0.7447	1	0.4494	0.93	0.4058	0.6752	0.7065	0.639	0.6275	0.5318	0.181	0.2071	0.4919
649	N-oleoylserine	Lipid	Endocannabinoid	1.2905		1.16	1.18	1.19	0.71	1.13	0.86	0.74	0.94	0.85	0.85	0.86	0.83	0.97	0.87	0.88	0.99	0.93	0.96	0.99	1.04	0.83	1.05	1.13	1.06		0.2181	0.7366	0.1609	1	0.1491	1	0.0053	0.0711	0.3135	0.839	0.209	0.5662	0.0144	0.0955	0.6094	0.525	0.1821	0.2079	0.1862
1186	TAG50:3-FA18:1	Triacylglycerol	Ester	1.28978		0.85	0.95	0.99	1.11	1	1.27	1.38	1.36	1.57	1.35	1.28	1.62	1.47	1.42	1.6	1.32	1.18	1.63	0.93	1.08	1.28	0.84	0.88	1.09		0.2428	0.7366	0.6828	1	0.925	1	0.4422	1	0.9777	1	0.0808	0.3532	0.0212	0.1221	0.0251	0.0877	0.0012	0.0069	0.0279
1055	TAG44:2-FA18:2	Triacylglycerol	Ester	1.2892		0.72	0.85	1.03	1.2	1	1.39	1.26	1.28	1.58	1.01	1.08	1.38	1.05	0.93	1.09	0.82	0.76	1	0.57	0.71	0.91	0.72	0.55	0.98		0.2139	0.7366	0.5415	1	0.9148	1	0.4835	1	0.9923	1	0.2149	0.5677	0.388	0.4961	0.3545	0.4121	0.0892	0.1294	0.9554
620	N-acetylcitrulline	Amino Acid	Urea cycle; Arginine and Proline Metabolism	1.28755		0.94	0.96	0.9	0.79	1.03	0.88	0.66	1.01	0.88	0.78	1.1	1.06	0.72	0.85	0.9	0.68	0.67	0.75	1	0.74	0.96	1.1	1.43	1.32		0.6517	0.8061	0.7743	1	0.3868	1	0.0693	0.4566	0.8064	0.9904	0.3074	0.6325	0.0013	0.0155	0.9562	0.6499	0.3414	0.3042	0.0519
869	PE(O-18:0/20:5)	Phosphatidylethanolamine	Ether	1.28634		1	1.12	1.18	0.83	0.68	0.89	0.9	0.98	1.03	0.96	0.95	0.97	0.9	1.06	0.93	0.96	1.14	1.08	0.93	0.93	1.15	0.89	0.81	0.94		0.9841	0.858	0.4228	1	0.2618	1	0.2062	0.7887	0.0075	0.109	0.4126	0.6813	0.4668	0.5379	0.8844	0.6291	0.8487	0.5236	0.787
704	PC(16:0/16:0)	Phosphatidylcholine	Ester	1.28598		0.96	0.99	0.95	0.88	0.97	0.93	0.9	0.9	0.9	0.92	1.01	0.94	0.96	0.98	0.96	1	1	0.98	0.96	0.95	1	1.01	1.04	1.04		0.3418	0.7418	0.7916	1	0.2704	1	0.0024	0.0377	0.5506	0.9494	0.0932	0.3771	0.019	0.1153	0.019	0.0728	0.0161	0.0427	0.0564
1038	TAG42:2-FA12:0	Triacylglycerol	Ester	1.28402		0.56	0.82	1.28	0.9	1.02	2.01	0.94	1.26	1.75	0.69	0.96	1.41	0.74	0.94	1.21	0.69	0.81	0.9	0.37	0.58	0.64	0.65	0.52	0.94		0.1368	0.7366	0.6146	1	0.5297	1	0.7977	1	0.9597	1	0.074	0.3312	0.8787	0.6888	0.5548	0.5055	0.1583	0.189	0.3496
935	PI(16:0/16:1)	PI	Ester	1.28314		0.97	0.97	0.91	0.8	0.75	0.81	0.88	0.82	1.05	0.81	0.93	0.96	0.8	0.83	0.84	0.83	0.8	0.83	1.06	1.11	1.3	0.97	1.07	1.2		0.8295	0.8319	0.818	1	0.5112	1	0.1364	0.6653	0.0533	0.3902	0.1718	0.5296	0.3876	0.4961	0.1974	0.2988	0.767	0.4961	0.1601
159	9-hydroxystearate	Lipid	Fatty Acid, Monohydroxy	1.27352		1.06	1.15	1.15	0.6	0.65	0.61	0.68	0.55	0.61	0.73	0.78	0.59	0.76	0.99	0.64	0.66	0.91	0.94	1.04	0.95	0.75	1.09	0.83	0.89		0.7401	0.822	0.4331	1	0.4256	1	0.0037	0.0541	0.0147	0.1768	0.0056	0.0448	0.0354	0.1613	0.0011	0.0102	0.0062	0.0228	0.0715
1197	TAG50:4-FA20:3	Triacylglycerol	Ester	1.27262		0.69	0.84	0.98	1.04	0.91	1.23	1.36	1.11	1.58	1.08	1	1.4	1.16	1.07	1.34	1.06	0.94	1.38	0.71	0.84	1.16	0.65	0.76	1.05		0.061	0.7366	0.3883	1	0.8978	1	0.8542	1	0.628	0.9567	0.293	0.6258	0.1224	0.2906	0.6106	0.5251	0.0215	0.0498	0.7021
1082	TAG46:3-FA14:0	Triacylglycerol	Ester	1.27144		0.75	0.79	0.98	1.13	0.92	1.44	1.5	1.3	1.77	1.07	1.02	1.47	1.32	1.31	1.49	1.04	0.88	1.53	0.76	0.75	1.25	0.64	0.61	0.95		0.2057	0.7366	0.2948	1	0.946	1	0.5994	1	0.7217	0.9698	0.1104	0.4187	0.076	0.2345	0.254	0.3488	0.013	0.0363	0.7685
83	3-hydroxyhippurate	Xenobiotics	Benzoate Metabolism	1.27027		1.73	1.02	1.25	2.42	1.19	1.44	2.11	1	1.55	2.11	1.11	1.55	1.97	1.05	1.3	1.48	0.91	1.04	1.04	0.98	0.96	0.77	0.71	1.24		0.0158	0.7366	0.9314	1	0.3279	1	0.0001	0.0038	0.4544	0.9306	0.1086	0.4159	0.0013	0.0154	0.9869	0.6528	0.0567	0.096	0.0011
1078	TAG46:2-FA16:1	Triacylglycerol	Ester	1.26871		0.69	0.72	0.99	1.1	0.82	1.33	1.35	1.13	1.6	1.03	1.06	1.44	1.13	0.98	1.3	1.03	0.88	1.4	0.7	0.89	1.28	0.67	0.73	1		0.1128	0.7366	0.1663	1	0.9529	1	0.6845	1	0.3849	0.8831	0.2255	0.5725	0.2078	0.3919	0.6077	0.525	0.0467	0.0844	0.9137
1421	TAG55:6-FA18:1	Triacylglycerol	Ester	1.26859		0.98	1	0.98	1.02	1.05	1.02	1.01	1.04	1.04	1.02	1.04	1.03	1.01	1.02	1	1	0.97	1	1	0.98	1.01	1.01	1.01	1		0.2559	0.7366	0.9786	1	0.4133	1	0.4058	0.9946	0.026	0.2565	0.4881	0.7076	0.5419	0.5737	0.0956	0.1918	0.1195	0.1563	0.3004
350	DCER(20:0)	Dihydroceramides	DCER	1.26774		1.03	1.21	1.08	0.8	0.95	0.91	0.96	0.96	0.92	1	1.11	1.07	1.02	1.12	1.18	0.97	0.93	1.06	0.97	0.91	0.96	0.97	0.9	1.01		0.7597	0.8288	0.0625	1	0.421	1	0.0283	0.2636	0.6235	0.9567	0.3734	0.6587	0.6625	0.6239	0.7225	0.5659	0.4437	0.3574	0.9604
1120	TAG48:2-FA18:0	Triacylglycerol	Ester	1.26653		0.71	0.85	0.97	1.04	0.86	1.32	1.1	1.06	1.3	0.95	1.06	1.3	0.93	0.91	1.11	0.88	0.85	1.02	0.6	0.75	0.88	0.73	0.61	1.05		0.1241	0.7366	0.4671	1	0.9044	1	0.8645	1	0.5101	0.9362	0.2142	0.5677	0.6859	0.6318	0.7932	0.5968	0.2511	0.2529	0.8293
519	kynurenine	Amino Acid	Tryptophan Metabolism	1.26599		1.01	0.98	1.02	1.11	1.21	1.29	1.02	1.19	1.18	1.02	1.05	1.15	0.88	0.95	0.95	0.89	0.94	0.91	1.04	1.02	1.08	1.01	1.09	1.02		0.8198	0.8319	0.6704	1	0.7247	1	0.0244	0.2307	3.3856e-05	0.0012	6.7828e-08	2.1137e-06	0.6627	0.6239	0.0002	0.0029	0.0003	0.0021	0.7424
888	PE(P-16:1/18:1)	Phosphatidylethanolamine	Plasmalogen	1.2625		0.97	0.91	0.96	0.68	0.74	0.54	0.78	0.76	0.79	0.93	0.84	0.86	1.11	1.01	0.98	0.99	0.99	0.99	0.98	0.96	0.99	0.89	0.88	0.86		0.7533	0.828	0.3703	1	0.6903	1	0.0004	0.0101	0.0047	0.0757	1.5484e-08	5.5871e-07	0.0235	0.1317	0.0143	0.0605	0.0352	0.0691	0.4951
176	alpha-CEHC	Cofactors and Vitamins	Tocopherol Metabolism	1.26058		1	1.09	0.9	1.59	1.21	1.21	1.2	1.15	0.91	1.04	1.11	0.91	0.95	1.02	0.96	1.32	1.11	0.92	1.08	0.97	0.83	0.87	1.04	0.8		0.9789	0.858	0.6005	1	0.5426	1	0.0066	0.0835	0.2613	0.792	0.2613	0.6062	0.2809	0.4421	0.4247	0.447	0.5946	0.4277	0.7996
752	PC(18:1/20:3)	Phosphatidylcholine	Ester	1.25797		1.1	1.05	1.12	1.02	0.95	1.08	1.04	1.04	1.08	1.03	1.02	1.09	1.07	1.04	1.07	1.08	1.03	1.07	1.15	1.08	1.21	1.08	1.1	1.2		0.1005	0.7366	0.3647	1	0.0445	1	0.7121	1	0.3913	0.8832	0.1844	0.5398	0.49	0.5485	0.5367	0.4963	0.2003	0.2202	0.5626
347	DCER(16:0)	Dihydroceramides	DCER	1.25378		1.01	1.03	0.9	0.82	0.85	0.93	0.88	0.93	0.96	0.84	0.99	0.94	1.11	1.1	1.04	1.07	1.22	1.06	1.13	0.98	0.94	1.14	1.05	0.88		0.9575	0.858	0.7735	1	0.3158	1	0.0606	0.4169	0.1119	0.5778	0.5161	0.7271	0.2238	0.404	0.5163	0.4853	0.7246	0.4773	0.0899
1299	TAG52:6-FA20:4	Triacylglycerol	Ester	1.25187		0.87	0.91	1.01	1.09	0.94	1.28	1.22	1.19	1.47	1.1	1.05	1.36	1.14	1.06	1.18	1.02	0.88	1.22	0.86	0.9	1.06	0.76	0.86	1.03		0.2813	0.7366	0.4877	1	0.9622	1	0.5038	1	0.6354	0.9567	0.0619	0.297	0.1403	0.3182	0.187	0.2888	0.0038	0.0161	0.4469
1439	TAG56:3-FA18:0	Triacylglycerol	Ester	1.25153		0.92	1.09	0.91	1.09	1.11	1.09	1.18	1.25	1.16	1.16	1.14	1.26	1.23	1.18	1.08	1.21	1.18	1.26	0.9	0.98	1.05	1	1.04	1.18		0.4262	0.7503	0.4029	1	0.3477	1	0.3692	0.9713	0.2939	0.8195	0.371	0.6569	0.1006	0.2627	0.0279	0.0928	0.151	0.1839	0.1377
559	LPC(22:6)	Lysophosphatidylcholine	Ester	1.24824		0.96	1.07	1	0.84	0.96	0.84	0.93	0.95	0.98	0.89	1.04	0.93	0.9	1	1.01	0.91	1.17	1.09	0.8	0.9	0.9	0.83	0.92	0.87		0.6134	0.8013	0.3892	1	0.9719	1	0.0302	0.2757	0.631	0.9567	0.0283	0.1681	0.3373	0.4732	0.5271	0.4916	0.7789	0.5014	0.1594
253	CER(20:0)	Ceramides	CER	1.2423		0.97	1.04	1.05	0.77	0.91	0.85	0.83	0.97	0.91	0.82	0.89	0.85	0.84	0.9	0.81	0.81	0.9	0.85	0.92	0.99	1	1.01	0.98	0.96		0.6208	0.802	0.4386	1	0.3855	1	4.9226e-06	0.0003	0.1025	0.5725	0.0047	0.0386	0.0007	0.0097	0.6119	0.5251	0.0941	0.1347	0.0004
521	lanthionine	Xenobiotics	Chemical	1.2401		0.75	0.8	0.66	1.03	1.11	1.05	0.79	0.96	0.94	0.84	0.62	0.92	0.94	1	1.06	1.02	0.78	0.69	0.86	0.85	1.03	0.9	0.95	1.09		0.1091	0.7366	0.2193	1	0.0209	1	0.8512	1	0.5806	0.9567	0.7882	0.8218	0.2075	0.3919	0.8304	0.6096	0.7555	0.4911	0.34
1174	TAG50:2-FA14:1	Triacylglycerol	Ester	1.2401		0.81	0.88	0.92	1.06	0.93	1.09	1.1	1.05	1.11	0.9	0.86	1	0.89	0.83	0.84	0.89	0.77	0.96	0.86	0.83	1.26	0.83	0.82	1.09		0.1409	0.7366	0.3838	1	0.5843	1	0.7043	1	0.6005	0.9567	0.5532	0.7415	0.5284	0.5687	0.7293	0.5704	0.4845	0.3788	0.4629
406	FFA(22:2)	Free Fatty Acids	Free Fatty Acids	1.23988		1	1	1	0.74	0.79	0.81	0.9	0.87	0.84	0.98	0.93	0.92	1	1	1	1	1	1	1	1	1	1.02	0.98	0.99		1	0.858	1	1	1	1	4.3724e-06	0.0003	0.0002	0.0065	0.0011	0.0112	0.0972	0.2573	0.0315	0.0995	0.0104	0.0317	0.7162
222	catechol sulfate	Xenobiotics	Benzoate Metabolism	1.23951		1.08	1.24	1.05	1.49	1.51	1.53	1.37	1.88	1.66	1.24	1.6	1.56	1.43	2.11	1.94	1.3	2.43	2.55	0.93	0.87	0.7	0.81	0.73	0.86		0.6393	0.8061	0.1899	1	0.7423	1	0.014	0.1488	0.0111	0.143	0.0084	0.0616	0.0573	0.2138	0.0001	0.0018	0.0021	0.0102	0.18
989	S-adenosylhomocysteine (SAH)	Amino Acid	Methionine, Cysteine, SAM and Taurine Metabolism	1.23781		1.03	1.14	1.12	0.68	0.96	0.88	0.78	0.87	0.82	0.81	1.08	0.94	0.98	0.95	0.97	0.87	0.82	0.94	0.96	0.88	0.76	1.15	1.16	1.14		0.8121	0.8319	0.2589	1	0.3248	1	0.0009	0.0176	0.7172	0.9691	0.272	0.6133	0.0348	0.1598	0.2512	0.3472	0.0922	0.133	0.0746
787	PE(16:0/16:0)	Phosphatidylethanolamine	Ester	1.23691		1.11	1.27	1.21	0.97	0.97	0.87	1.12	1.21	1.42	0.93	1	1.15	1.12	1.23	0.96	1.05	1.23	1.5	0.72	1.08	0.93	1.09	1.1	1.15		0.4909	0.7659	0.1117	1	0.2149	1	0.8598	1	0.8264	0.9985	0.3468	0.6453	0.4728	0.5387	0.2074	0.308	0.0236	0.0526	0.6278
408	FFA(22:5)	Free Fatty Acids	Free Fatty Acids	1.23644		1	1	0.96	0.7	0.83	0.65	0.8	0.73	0.78	0.99	0.92	0.74	1	1.02	1.05	0.97	0.97	0.97	1.02	1.06	1.1	1.01	1	0.96		0.9969	0.858	0.9666	1	0.7021	1	0.0015	0.0272	0.0862	0.512	9.1994e-05	0.0014	0.0519	0.2035	0.005	0.0319	0.0268	0.0577	0.9393
133	5alpha-androstan-3alpha,17beta-diol 17-glucuronide	Lipid	Androgenic Steroids	1.23566		1.48	1.31	1.23	1.11	0.88	0.79	0.67	0.69	0.75	0.85	0.99	0.91	0.93	0.74	0.74	0.82	0.91	0.9	0.87	0.84	1.02	0.89	0.79	0.9		0.0384	0.7366	0.1518	1	0.2732	1	0.5845	1	0.5037	0.9361	0.1997	0.5534	0.0348	0.1598	0.0519	0.133	0.1328	0.1682	0.3794
1301	TAG52:6-FA22:6	Triacylglycerol	Ester	1.23366		0.75	0.96	1	0.95	0.86	1.17	1.06	1.16	1.31	0.9	1.08	1.22	1.03	1.12	1.12	0.91	0.91	1.19	0.78	0.92	0.97	0.66	0.7	0.85		0.0912	0.7366	0.8097	1	0.9769	1	0.7591	1	0.3888	0.8831	0.3706	0.6569	0.7373	0.6463	0.4016	0.4352	0.1238	0.1595	0.5395
121	4-hydroxyphenylpyruvate	Amino Acid	Tyrosine Metabolism	1.23306		0.9	1.02	0.94	0.68	0.77	0.66	0.63	0.71	0.67	0.64	0.78	0.73	0.69	0.7	0.71	0.8	0.79	0.94	1.1	0.99	1.03	1.01	1.14	1.11		0.3385	0.7418	0.8516	1	0.5572	1	0.0004	0.01	0.017	0.1935	0.0002	0.0025	2.9972e-05	0.0007	0.0019	0.0157	0.0003	0.0023	5.6204e-05
1080	TAG46:2-FA18:2	Triacylglycerol	Ester	1.23142		0.7	0.8	1	1.06	0.88	1.38	1.29	1.25	1.63	1.03	1.12	1.56	1.12	1.08	1.32	0.96	0.83	1.3	0.6	0.8	0.89	0.7	0.58	0.99		0.1356	0.7366	0.3582	1	0.9999	1	0.7958	1	0.6026	0.9567	0.1801	0.5379	0.3025	0.4549	0.3579	0.4121	0.0465	0.0842	0.8918
1603	xanthosine	Nucleotide	Purine Metabolism, (Hypo)Xanthine/Inosine containing	1.231		1.13	1.08	1.02	0.82	0.75	0.7	0.8	0.71	0.65	0.85	0.75	0.66	0.96	0.75	0.78	0.8	0.82	0.85	0.99	0.96	0.97	1.09	1.16	1.18		0.3593	0.7418	0.5699	1	0.8696	1	0.14	0.6688	0.0397	0.3301	0.0113	0.079	0.1187	0.287	0.0127	0.0577	0.0021	0.0102	0.2312
1040	TAG44:0-FA12:0	Triacylglycerol	Ester	1.23075		0.67	0.73	0.92	0.87	0.84	1.21	0.94	0.96	1.16	0.76	0.97	1.1	0.75	0.82	0.91	0.8	0.73	0.98	0.53	0.66	0.78	0.66	0.54	0.85		0.1277	0.7366	0.2214	1	0.7344	1	0.6008	1	0.5009	0.9361	0.4632	0.701	0.8005	0.6601	0.8811	0.6279	0.5791	0.422	0.2859
883	PE(P-16:0/20:4)	Phosphatidylethanolamine	Plasmalogen	1.22869		1.08	1.08	1.03	0.96	1.03	0.97	1.03	1.03	1.05	0.98	1.17	0.98	1.02	1.12	1.03	1.06	1.17	1.07	0.99	1	1.02	1.02	1.08	1.08		0.3125	0.7366	0.2789	1	0.7189	1	0.6108	1	0.6922	0.9621	0.694	0.7877	0.6675	0.6247	0.6498	0.539	0.5248	0.3992	0.803
1074	TAG46:2-FA12:0	Triacylglycerol	Ester	1.22696		0.68	0.81	0.97	1.05	0.84	1.3	1.23	1.21	1.53	0.98	1.05	1.39	0.98	0.99	1.21	0.93	0.79	1.19	0.57	0.77	0.88	0.67	0.59	0.98		0.1089	0.7366	0.3855	1	0.896	1	0.8474	1	0.4707	0.9308	0.2792	0.6208	0.4037	0.5019	0.432	0.4486	0.0838	0.1243	0.9182
1438	TAG56:3-FA16:0	Triacylglycerol	Ester	1.22597		0.86	1.03	0.95	1.14	1.05	0.98	1.31	1.03	1.29	1.21	1.09	1.31	1.4	1.39	1.36	1.03	1.07	1.23	0.76	1.02	1.08	0.84	1.05	1.22		0.2672	0.7366	0.8319	1	0.6956	1	0.3485	0.9453	0.742	0.9741	0.8882	0.8469	0.0483	0.1962	0.8312	0.6098	0.0605	0.1003	0.1548
48	2-hydroxystearate	Lipid	Fatty Acid, Monohydroxy	1.2248		1.06	0.97	0.96	0.9	1.05	0.99	1.07	1.16	1.04	1.01	0.94	0.97	0.85	0.81	0.81	0.81	0.92	0.79	0.91	1.01	0.85	1.1	0.99	1.1		0.4668	0.759	0.6771	1	0.6226	1	0.2081	0.7887	0.5418	0.9487	0.8577	0.8424	0.4409	0.5218	0.0745	0.1657	0.6694	0.453	0.8723
1089	TAG46:4-FA18:2	Triacylglycerol	Ester	1.2243		0.81	0.88	0.84	1.19	0.94	1.28	1.09	1.05	1.19	1.05	0.94	1.03	1.09	0.95	0.95	0.78	0.7	0.92	0.73	0.85	1.03	0.8	0.66	0.99		0.2567	0.7366	0.5111	1	0.3626	1	0.362	0.9675	0.763	0.9782	0.19	0.5467	0.6455	0.6154	0.8016	0.5991	0.3627	0.3166	0.7961
705	PC(16:0/16:1)	Phosphatidylcholine	Ester	1.22263		1.06	0.99	1.04	0.92	0.83	0.93	0.99	0.93	0.98	0.94	0.97	0.98	0.99	0.89	0.9	0.97	0.9	0.97	0.99	0.91	1.19	0.9	0.98	1.06		0.5743	0.793	0.8891	1	0.6606	1	0.4089	0.9946	0.0523	0.387	0.4569	0.6968	0.8794	0.6888	0.4486	0.4541	0.8401	0.5218	0.514
1194	TAG50:4-FA18:1	Triacylglycerol	Ester	1.21995		0.82	0.93	0.91	1.12	0.99	1.23	1.28	1.28	1.44	1.16	1.09	1.39	1.25	1.24	1.35	1.15	1.04	1.45	0.93	1	1.29	0.78	0.83	1.05		0.1369	0.7366	0.614	1	0.4678	1	0.4203	1	0.9442	1	0.1284	0.4575	0.0779	0.2373	0.0757	0.1671	0.0079	0.0262	0.2787
1140	TAG48:5-FA18:2	Triacylglycerol	Ester	1.21915		0.75	0.83	0.89	1.06	0.94	1.32	1.21	1.15	1.31	0.9	0.92	1.17	0.97	1.03	1.13	0.75	0.8	1.08	0.75	0.8	0.95	0.76	0.7	0.99		0.087	0.7366	0.2773	1	0.4834	1	0.7478	1	0.7181	0.9691	0.0994	0.3917	0.2749	0.4382	0.4224	0.447	0.1175	0.1552	0.539
487	homocitrulline	Amino Acid	Urea cycle; Arginine and Proline Metabolism	1.2163		0.84	1	0.89	1.01	0.99	1.08	0.83	0.94	0.93	0.98	0.93	0.93	1.01	1	1.13	1	1.03	0.92	0.9	0.93	0.93	0.67	0.84	0.98		0.1889	0.7366	0.9888	1	0.3672	1	0.9231	1	0.9592	1	0.5692	0.7448	0.1527	0.3343	0.6519	0.5394	0.5671	0.4184	0.8518
515	isovalerylcarnitine (C5)	Amino Acid	Leucine, Isoleucine and Valine Metabolism	1.21562		0.9	0.93	0.88	0.74	1.09	0.88	0.78	0.91	0.79	0.76	0.95	0.9	0.81	0.85	0.82	0.82	0.82	0.83	0.97	0.87	0.89	0.97	1.18	1.07		0.2635	0.7366	0.4691	1	0.1833	1	0.0016	0.0279	0.3347	0.8597	0.1631	0.5107	0.0112	0.0794	0.3476	0.4108	0.0115	0.0334	0.0042
381	ethyl glucuronide	Xenobiotics	Chemical	1.21374		1.56	0.79	0.72	1.22	0.82	0.83	1.03	0.81	0.79	0.85	0.9	0.74	0.92	0.98	0.84	0.75	0.63	0.64	0.84	0.75	0.84	1.08	0.93	1.17		0.0337	0.7366	0.2675	1	0.1112	1	0.3469	0.9436	0.3493	0.8612	0.3833	0.6631	0.9039	0.6924	0.3249	0.3972	0.2595	0.2582	0.4371
1430	TAG56:10-FA18:2	Triacylglycerol	Ester	1.21153		0.86	1.06	0.85	1.02	1.05	1.07	1.13	1.27	1.13	1	1	1.06	1.24	1.23	1.13	1.04	1.07	1.17	0.99	0.98	1.06	0.96	0.98	1.23		0.1678	0.7366	0.5733	1	0.143	1	0.8551	1	0.6413	0.9567	0.5079	0.7239	0.271	0.4362	0.03	0.096	0.2794	0.2707	0.9672
1492	TAG56:8-FA18:3	Triacylglycerol	Ester	1.20888		0.82	0.92	0.83	0.94	0.97	1.05	1.04	1.1	1.18	1.01	1	1.11	1.1	1.23	1.21	1.02	1.02	1.22	1.13	1.07	1.16	0.86	0.99	1.09		0.0466	0.7366	0.4134	1	0.0769	1	0.5648	1	0.8021	0.9892	0.6243	0.7595	0.7148	0.6402	0.352	0.4121	0.1158	0.1534	0.9302
440	glutamate, gamma-methyl ester	Amino Acid	Glutamate Metabolism	1.20882		0.8	0.79	0.85	1	1.03	1.01	1.07	1.01	1.15	0.9	0.94	0.99	0.97	1.08	1.05	0.97	1.02	1.02	1.06	1.13	1.03	0.93	0.9	0.94		0.0144	0.7366	0.0094	0.9155	0.0705	1	0.9975	1	0.7317	0.9741	0.9097	0.8551	0.462	0.5354	0.8707	0.6235	0.1138	0.152	0.2239
733	PC(18:0/18:0)	Phosphatidylcholine	Ester	1.20717		0.97	1.02	1.01	0.87	0.93	0.93	0.92	0.96	1.03	0.91	1	0.97	0.98	1.02	1.04	1.01	1	1.03	0.94	0.98	1.03	0.99	1	1.06		0.4909	0.7659	0.6833	1	0.9032	1	0.0022	0.0357	0.1221	0.6035	0.1235	0.4467	0.0683	0.2277	0.3589	0.4121	0.519	0.3972	0.0336
333	DAG(18:1/20:1)	Diacylglycerol	Ester	1.20585		0.81	1.08	1	1.01	1.04	0.97	1	1.07	1.07	1.07	1.08	1.04	1.14	1.21	1.14	0.94	1.15	1.14	0.94	1.03	1.04	1.15	1.1	1.19		0.0326	0.7366	0.4406	1	0.9619	1	0.893	1	0.7005	0.9657	0.7251	0.7957	0.966	0.7121	0.4849	0.4694	0.4897	0.3821	0.5108
1328	TAG53:4-FA18:3	Triacylglycerol	Ester	1.20433		0.84	1.03	0.87	1.03	1.05	1.15	1.19	1.35	1.38	1.14	1.2	1.3	1.22	1.34	1.27	1.15	1.2	1.45	1.04	1.04	1.31	0.82	0.85	1.07		0.1451	0.7366	0.8216	1	0.2432	1	0.7936	1	0.6834	0.9619	0.23	0.5786	0.1414	0.32	0.0119	0.0554	0.0067	0.0233	0.2454
8	13-HODE + 9-HODE	Lipid	Fatty Acid, Monohydroxy	1.20385		1.04	1.09	0.85	0.76	0.67	0.53	0.81	0.82	0.73	0.86	0.92	0.71	0.95	1.15	1.12	1.04	1.08	1.06	0.82	0.9	0.72	1.24	1.03	0.93		0.8422	0.8321	0.632	1	0.3759	1	0.1355	0.6649	0.0335	0.3005	0.0007	0.0076	0.2758	0.4383	0.2998	0.3788	0.0967	0.1365	0.4131
751	PC(18:1/20:2)	Phosphatidylcholine	Ester	1.20337		1.11	1.04	1.13	1	0.89	1.03	1.02	0.98	1.1	0.97	0.97	1.03	0.99	0.94	1.02	1.03	1.01	1.1	1.09	1.08	1.15	1.13	1.13	1.31		0.0781	0.7366	0.4916	1	0.0389	1	0.9777	1	0.0523	0.387	0.5998	0.7531	0.7152	0.6402	0.6732	0.5496	0.0984	0.1377	0.562
712	PC(16:0/20:2)	Phosphatidylcholine	Ester	1.20131		1.05	1.04	1.03	0.97	0.95	0.98	0.99	1.01	1.03	0.97	1.04	0.99	1.01	1.01	0.98	1.01	0.98	1	1.07	1.08	1.08	1.02	1.08	1.12		0.3542	0.7418	0.4057	1	0.5861	1	0.5239	1	0.3289	0.8552	0.7343	0.7981	0.9021	0.6921	0.8663	0.6216	0.5906	0.4265	0.4831
1103	TAG47:2-FA18:1	Triacylglycerol	Ester	1.19567		0.79	0.91	1.02	1.04	0.97	1.2	1.22	1.12	1.29	1.13	1.08	1.31	1.17	0.92	1.1	0.93	0.85	1.04	0.81	0.88	1.15	0.8	0.78	1.1		0.1709	0.7366	0.6062	1	0.8907	1	0.8286	1	0.8803	1	0.2901	0.6258	0.2538	0.4266	0.5322	0.4945	0.148	0.1817	0.4669
1195	TAG50:4-FA18:2	Triacylglycerol	Ester	1.19546		0.86	0.98	0.94	1.16	1.02	1.26	1.49	1.47	1.65	1.45	1.31	1.67	1.57	1.54	1.7	1.39	1.27	1.73	0.94	1.1	1.17	0.78	0.87	1.02		0.2807	0.7366	0.8878	1	0.6481	1	0.2695	0.8666	0.8573	1	0.0916	0.3742	0.0042	0.0415	0.0054	0.0339	0.0003	0.0022	0.0062
1414	TAG55:3-FA18:1	Triacylglycerol	Ester	1.18998		0.88	1.06	0.92	1.05	1.1	1.08	1.07	1.22	1.12	1	1.06	1.1	1.19	1.16	1.03	1.13	1.08	1.17	0.99	0.96	1.16	1.03	0.98	1.25		0.2313	0.7366	0.6086	1	0.4466	1	0.6407	1	0.4044	0.9004	0.5057	0.723	0.5195	0.5649	0.0717	0.1629	0.3186	0.2933	0.9697
1573	Total LPC	Phospholipids	Lysophosphatidylcholine	1.18808		0.94	0.97	0.99	1.02	1.08	1.13	1.03	1.12	1.15	1.01	1.1	1.13	0.97	0.99	1.06	0.98	1.07	1.12	0.87	0.96	0.99	0.91	0.94	0.99		0.2047	0.7366	0.5608	1	0.8226	1	0.6938	1	0.0773	0.48	0.0085	0.0623	0.5095	0.5588	0.0144	0.0605	0.0031	0.0137	0.8349
849	PE(O-16:0/16:0)	Phosphatidylethanolamine	Ether	1.18784		0.9	0.93	0.91	1	1.04	0.97	0.94	1.02	0.92	0.93	1.01	0.93	0.97	1	1	0.99	0.98	0.97	1.08	1.02	1.09	0.94	1.04	0.94		0.1318	0.7366	0.3183	1	0.1503	1	0.9605	1	0.6029	0.9567	0.6482	0.7696	0.3472	0.4759	0.7472	0.5775	0.2343	0.2431	0.2972
718	PC(16:0/22:6)	Phosphatidylcholine	Ester	1.18751		1	1.02	0.96	0.91	0.98	0.93	0.96	1.09	0.96	0.94	1.07	0.94	0.98	1.08	0.96	0.99	1.06	1	1	1.06	0.99	0.91	1	0.9		0.9661	0.858	0.6773	1	0.4796	1	0.0962	0.55	0.7777	0.9845	0.1795	0.5379	0.4678	0.5383	0.0994	0.1958	0.4264	0.3481	0.2233
1139	TAG48:4-FA20:4	Triacylglycerol	Ester	1.18694		0.77	0.86	1.07	0.99	0.8	1.33	1.13	1.1	1.48	0.75	0.96	1.17	0.98	0.81	1.13	0.87	0.96	1.42	0.67	0.77	0.99	0.69	0.74	1.07		0.2613	0.7366	0.5366	1	0.7912	1	0.9754	1	0.3584	0.8636	0.2275	0.5752	0.6069	0.6002	0.6993	0.5574	0.1074	0.1471	0.2226
488	homostachydrine*	Xenobiotics	Food Component/Plant	1.1855		0.81	0.87	0.91	0.89	0.9	0.98	0.93	0.87	1.07	0.87	0.87	0.94	0.98	0.93	0.98	0.84	0.87	0.9	0.92	0.89	1.01	0.87	0.77	0.96		0.0759	0.7366	0.2244	1	0.3958	1	0.3195	0.9215	0.3698	0.8697	0.8532	0.841	0.5657	0.584	0.2521	0.3472	0.5788	0.422	0.2278
708	PC(16:0/18:2)	Phosphatidylcholine	Ester	1.18206		0.99	0.98	0.99	0.95	0.94	0.95	0.98	1	0.98	0.95	0.99	0.97	0.97	0.97	0.94	1.01	0.99	1	0.98	0.98	1.01	0.97	0.99	1.02		0.8648	0.8357	0.5793	1	0.6975	1	0.1481	0.6784	0.0827	0.5016	0.1574	0.5009	0.5368	0.5711	0.9801	0.6528	0.5794	0.422	0.197
261	cerotoylcarnitine (C26)*	Lipid	Fatty Acid Metabolism(Acyl Carnitine)	1.18098		1.06	1.04	1.05	0.88	0.92	1.03	1.11	1.02	1.11	1.03	1.06	1.05	1.12	1.05	1.1	0.97	0.97	1	1.05	1.06	1.05	1.05	1.07	1.11		0.3914	0.7437	0.5704	1	0.4086	1	0.0526	0.3832	0.1932	0.7207	0.611	0.7572	0.1016	0.2636	0.7328	0.5722	0.1097	0.1491	0.6625
1339	TAG54:0-FA16:0	Triacylglycerol	Ester	1.17944		0.85	0.92	0.93	1.04	1.08	1.07	1.16	1.1	1.07	1.12	1.17	1.09	1.11	1.07	1.02	1.05	1.02	1.06	0.77	0.9	0.94	1.12	1	1.42		0.2286	0.7366	0.5302	1	0.5767	1	0.766	1	0.5966	0.9567	0.6332	0.7635	0.2748	0.4382	0.5046	0.4809	0.6296	0.44	0.4147
978	pyridoxate	Cofactors and Vitamins	Vitamin B6 Metabolism	1.17734		1.08	1.22	0.94	0.9	2.5	1.72	0.83	2.45	1.61	0.88	2.29	1.64	0.82	1.99	1.38	0.87	1.82	1.35	1.04	1.16	1.04	1.09	1.03	0.99		0.4953	0.7659	0.0795	1	0.5887	1	0.3295	0.9302	1e-15	1.93e-13	1.4092e-06	3.513e-05	0.1077	0.2737	1.2e-14	7.22e-13	2.7963e-05	0.0003	0.2565
1433	TAG56:2-FA16:0	Triacylglycerol	Ester	1.17427		0.85	0.86	0.77	1.1	1.11	1.14	1.14	1.34	1.38	1.23	1.46	1.53	1.21	1.15	1.12	1.14	0.99	1.2	0.87	0.98	1.05	0.96	1.03	1.24		0.3035	0.7366	0.3413	1	0.0922	1	0.5361	1	0.5046	0.9361	0.3845	0.6631	0.397	0.5006	0.0557	0.1381	0.0377	0.0722	0.1758
882	PE(P-16:0/20:3)	Phosphatidylethanolamine	Plasmalogen	1.17247		1.07	1.11	1.04	0.97	1.03	0.99	1.02	1.06	1.01	0.98	1.17	0.98	1.09	1.11	1.02	1.1	1.19	1.08	1.02	1.06	1.05	1.06	1.07	1.07		0.3263	0.7366	0.1529	1	0.6067	1	0.6662	1	0.6603	0.9567	0.8454	0.8371	0.7388	0.6463	0.4414	0.4512	0.8666	0.5291	0.7765
1435	TAG56:2-FA18:1	Triacylglycerol	Ester	1.17167		0.96	1.02	0.96	1.08	1.08	1.06	1.06	1.09	1.04	1.04	1.02	1.03	1.13	1.07	1.01	1.1	1	1.08	0.98	0.94	1.01	1.12	1.04	1.28		0.5781	0.793	0.7775	1	0.6007	1	0.3232	0.9233	0.3711	0.8697	0.4526	0.6966	0.459	0.5338	0.3032	0.381	0.608	0.4331	0.6724
723	PC(17:0/18:3)	Phosphatidylcholine	Ester	1.16986		0.93	0.94	0.98	1.05	1	1.05	1.05	1	1.08	1.02	1.03	1.09	0.9	0.94	0.92	1.02	1	1.09	1.01	0.98	0.98	0.99	0.98	1.05		0.1984	0.7366	0.2964	1	0.6699	1	0.4045	0.9946	1	1	0.3966	0.6705	0.3791	0.4935	0.9561	0.6499	0.158	0.189	0.781
499	imidazole propionate	Amino Acid	Histidine Metabolism	1.16553		1.91	1.48	1.06	0.88	1.42	1.01	1.32	1.27	1.46	2.03	1.49	1.47	0.51	0.59	1.2	0.72	0.86	0.61	1.15	1.21	1.1	1.4	2.24	1.8		0.0405	0.7366	0.2159	1	0.8477	1	0.6739	1	0.2696	0.798	0.977	0.8596	0.3875	0.4961	0.4527	0.4567	0.2367	0.2443	0.0249
928	phenylalanylphenylalanine	Peptide	Dipeptide	1.16499		1.41	1.23	0.97	0.86	1.06	1.21	1.27	1.45	1.41	0.98	1.22	1.14	1.11	0.96	1.06	1.21	1.31	1.28	0.75	0.83	0.87	1.42	1.3	1.49		0.0549	0.7366	0.2445	1	0.8585	1	0.3904	0.9906	0.754	0.9749	0.285	0.6246	0.1849	0.3661	0.0434	0.1188	0.062	0.102	0.9009
132	5alpha-androstan-3alpha,17alpha-diol monosulfate	Lipid	Androgenic Steroids	1.15915		0.75	0.83	0.87	0.96	1.02	0.8	0.86	0.92	0.8	0.9	1.01	0.69	1	1.01	0.77	1.25	1.01	0.98	1.03	0.87	0.69	0.85	1.05	1.01		0.0927	0.7366	0.2776	1	0.4277	1	0.7914	1	0.921	1	0.1969	0.5534	0.3937	0.4989	0.6093	0.525	0.1945	0.2171	0.5468
964	piperine	Xenobiotics	Food Component/Plant	1.15706		0.82	0.58	0.58	1.29	0.9	1.15	1.04	0.71	0.88	0.91	0.71	0.7	0.88	0.57	0.77	0.96	0.66	0.73	0.78	0.56	0.62	0.96	0.5	0.81		0.5587	0.7843	0.1029	1	0.0992	1	0.4468	1	0.7444	0.9741	0.6671	0.781	0.8972	0.6902	0.3146	0.3878	0.695	0.4636	0.7864
1575	Total PC	Phospholipids	Phosphatidylcholine	1.15542		1	1	1.01	0.96	0.95	0.97	0.99	1.01	1.01	0.96	1.01	0.99	0.98	1	0.98	1.01	1	1.01	0.99	0.99	1.03	0.98	1	1.03		0.9452	0.8559	0.9145	1	0.8751	1	0.1978	0.7846	0.127	0.6084	0.4325	0.6848	0.6951	0.637	0.8127	0.6032	0.8444	0.5222	0.2312
208	bilirubin (E,E)*	Cofactors and Vitamins	Hemoglobin and Porphyrin Metabolism	1.15145		0.97	0.98	0.96	0.83	0.75	0.75	0.9	0.78	0.87	0.92	0.93	0.77	1	0.9	0.98	1.1	1.05	0.99	0.91	0.97	0.79	0.82	1.07	0.92		0.8348	0.8319	0.8984	1	0.7662	1	0.1538	0.6891	0.0313	0.2922	0.031	0.1792	0.4064	0.5023	0.0602	0.1436	0.3049	0.2874	0.5511
1152	TAG49:2-FA14:0	Triacylglycerol	Ester	1.14911		0.8	0.9	1	1.07	0.98	1.31	1.27	1.25	1.54	1.23	1.19	1.57	1.3	1.19	1.39	1.13	0.95	1.42	0.91	0.98	1.43	0.77	0.74	1.06		0.2318	0.7366	0.5597	1	0.9889	1	0.7225	1	0.9079	1	0.1514	0.4931	0.2096	0.3936	0.2401	0.3378	0.0233	0.0524	0.2592
852	PE(O-16:0/18:2)	Phosphatidylethanolamine	Ether	1.14543		1.03	1.01	1	0.92	0.97	0.89	1	0.96	1.05	0.98	1.08	0.97	1.02	1.08	1	1.07	1.1	1.01	0.96	0.98	0.97	0.99	1.02	1.02		0.6589	0.8061	0.9299	1	0.9728	1	0.3062	0.9086	0.7384	0.9741	0.1307	0.4618	0.9943	0.7121	0.6106	0.5251	0.5499	0.4093	0.8344
939	PI(16:0/20:3)	PI	Ester	1.1447		0.98	0.97	0.97	0.86	0.9	0.9	0.91	0.95	1.04	0.86	1.03	0.94	0.87	0.86	0.87	0.86	0.92	1.03	0.92	0.95	1.15	1.02	1.01	1.13		0.8156	0.8319	0.7588	1	0.7505	1	0.0936	0.5415	0.2317	0.7511	0.2146	0.5677	0.3177	0.4611	0.5667	0.5089	0.6817	0.4574	0.0847
637	N-acetyltryptophan	Amino Acid	Tryptophan Metabolism	1.13937		0.93	0.93	0.92	1.08	1.22	1.22	1.03	1.24	1.24	1.07	1.2	1.31	1	0.99	1.06	1.09	1.08	1.11	1.03	1.06	1.09	0.9	0.99	0.95		0.3646	0.743	0.3782	1	0.3353	1	0.3193	0.9215	0.0173	0.1956	0.0173	0.1127	0.7433	0.6477	0.0093	0.0478	0.0087	0.0285	0.4105
983	quinate	Xenobiotics	Food Component/Plant	1.13915		1.37	1.15	0.9	1.23	1.44	1.14	1.06	1.13	1.13	1.14	1.2	0.98	1.05	1.09	0.74	0.82	0.84	0.68	1.1	0.87	0.47	0.74	0.44	0.5		0.2655	0.7366	0.6295	1	0.7059	1	0.4622	1	0.1914	0.7207	0.6462	0.7679	0.8404	0.6758	0.665	0.5462	0.6754	0.4552	0.6311
335	DAG(18:1/20:3)	Diacylglycerol	Ester	1.13909		1.04	1.08	1	0.94	0.97	0.94	1.01	1	1.07	1.11	0.96	1.05	1.07	1.11	1.06	0.99	0.98	1.11	1.06	1.03	1.23	1.09	1.23	1.25		0.6826	0.8103	0.4128	1	0.968	1	0.5188	1	0.7435	0.9741	0.4948	0.7141	0.8915	0.6902	0.9976	0.6533	0.476	0.3739	0.2493
330	DAG(18:0/22:6)	Diacylglycerol	Ester	1.13668		0.62	1.24	1	0.82	1.02	0.85	0.88	0.93	1.08	0.89	1.01	0.84	0.96	0.98	0.85	0.98	0.95	0.85	0.98	0.98	0.87	1.2	1.15	1.31		0.0146	0.7366	0.2733	1	0.9984	1	0.3184	0.9215	0.9237	1	0.413	0.6813	0.5055	0.5577	0.7105	0.5618	0.6869	0.4596	0.5366
619	N-acetylcarnosine	Peptide	Dipeptide Derivative	1.13525		0.95	1.05	0.96	1.09	1.19	1.04	0.87	0.97	0.84	1.01	1.02	1	1.08	1.04	1.11	0.9	0.88	0.89	1.04	0.93	0.94	0.99	1.06	1.1		0.4183	0.7492	0.4446	1	0.5053	1	0.1693	0.7221	0.0079	0.113	0.5532	0.7415	0.0294	0.1454	0.623	0.5306	0.0064	0.0229	0.8308
263	C-glycosyltryptophan	Amino Acid	Tryptophan Metabolism	1.13288		0.96	1.03	0.99	0.89	0.94	0.96	0.9	1	0.92	0.92	0.98	0.95	1.01	1	0.99	0.96	0.98	1.05	0.97	0.95	0.92	0.94	0.99	1		0.3615	0.7428	0.4848	1	0.7425	1	0.0128	0.1413	0.1667	0.682	0.3574	0.6508	0.0253	0.1376	0.9799	0.6528	0.0715	0.1123	0.066
1042	TAG44:0-FA16:0	Triacylglycerol	Ester	1.13201		0.61	0.7	0.89	0.88	0.73	1.21	0.99	0.97	1.3	0.69	0.92	1.14	0.8	0.79	0.89	0.76	0.67	0.97	0.47	0.6	0.82	0.61	0.45	0.82		0.1203	0.7366	0.2689	1	0.7029	1	0.6984	1	0.3164	0.8397	0.5494	0.7415	0.9788	0.7121	0.9288	0.6438	0.4163	0.3447	0.2427
1343	TAG54:1-FA18:1	Triacylglycerol	Ester	1.12701		0.85	1.01	0.88	1	1	0.98	1.02	1.09	1.04	0.99	1.04	1.02	1.07	1.06	0.95	1.04	0.95	1.06	0.81	0.83	1.03	1	0.95	1.17		0.1487	0.7366	0.9293	1	0.2666	1	0.9953	1	0.9765	1	0.8799	0.8464	0.8827	0.6888	0.4573	0.4593	0.7094	0.4703	0.939
92	3-methoxytyramine sulfate	Amino Acid	Tyrosine Metabolism	1.11764		1.17	0.98	1.06	0.76	2.73	2.54	0.77	2.58	2.44	0.99	2.24	2.79	0.95	2.09	2.12	0.91	1.67	1.79	1.02	1.07	1.1	0.95	1.18	1.08		0.2566	0.7366	0.8832	1	0.6561	1	0.0464	0.3558	1.607e-12	1.5904e-10	4.9453e-11	2.3382e-09	0.0709	0.2277	4.1393e-11	1.5983e-09	4.985e-10	1.2796e-08	0.9314
375	eicosanodioate	Lipid	Fatty Acid, Dicarboxylate	1.11683		0.88	0.91	0.96	0.83	0.9	0.88	0.78	0.85	0.81	0.73	0.78	0.77	0.86	0.85	0.89	0.95	0.91	0.99	0.82	0.8	0.78	1.09	0.93	1.02		0.2286	0.7366	0.3926	1	0.6906	1	0.0894	0.5321	0.3368	0.8597	0.2147	0.5677	0.0196	0.1156	0.134	0.2359	0.0568	0.096	0.003
1240	TAG52:0-FA16:0	Triacylglycerol	Ester	1.11653		0.83	0.87	0.83	0.97	0.88	0.99	1.06	1.04	1.09	1	1.05	1.1	1.07	1.02	0.96	1.02	0.92	1.07	0.78	0.82	1.06	0.93	0.86	1.09		0.1842	0.7366	0.3396	1	0.1817	1	0.8355	1	0.3719	0.8697	0.9163	0.8573	0.7056	0.639	0.794	0.5968	0.5356	0.4024	0.9917
579	LPE(22:6)	Lysophosphatidylethanolamine	Ester	1.11562		0.96	1	0.98	0.88	0.94	0.94	0.95	1	1.03	0.9	1	0.92	0.9	1.01	0.98	0.98	1.06	1.12	0.82	0.93	0.85	0.83	0.91	0.88		0.5529	0.7843	0.9489	1	0.785	1	0.0568	0.4062	0.3624	0.8679	0.3415	0.6453	0.458	0.5338	0.9628	0.6516	0.6913	0.4614	0.121
400	FFA(20:2)	Free Fatty Acids	Free Fatty Acids	1.11502		1	1.07	1	0.86	0.9	0.84	0.98	0.89	0.89	0.92	0.86	0.88	1	1	1	1	1	1	1.02	1.03	1	1	1	1		1	0.858	0.1323	1	1	1	0.0005	0.0109	0.0229	0.2331	7.7103e-05	0.0012	0.5782	0.5881	0.0132	0.0589	0.0132	0.0364	0.0493
126	4-vinylphenol sulfate	Xenobiotics	Benzoate Metabolism	1.1144		1.07	1.17	1.45	1.27	1.56	1.82	1.23	1.63	1.64	1.32	1.3	1.78	1.09	1.13	1.48	1.09	1.11	1.35	0.78	0.9	0.87	1.45	1.23	1.42		0.7672	0.8289	0.4991	1	0.1005	1	0.2998	0.9038	0.0509	0.3815	0.0089	0.0643	0.3636	0.4827	0.0339	0.1034	0.0312	0.0634	0.2211
859	PE(O-16:0/22:6)	Phosphatidylethanolamine	Ether	1.11403		1	1.02	0.91	0.88	0.93	0.86	1.08	1.03	1.03	0.93	1.13	0.92	0.96	1.04	0.95	1.01	1.1	1.03	1.02	1.03	1.04	0.94	0.96	0.95		0.9904	0.858	0.7679	1	0.1991	1	0.0887	0.5296	0.3261	0.8518	0.0423	0.2248	0.303	0.4549	0.7151	0.5639	0.6595	0.4509	0.3289
1342	TAG54:1-FA18:0	Triacylglycerol	Ester	1.11225		0.82	0.99	0.84	0.98	0.99	0.95	1.02	1.08	1.07	0.99	1.05	1.04	1.03	1.02	0.89	1.02	0.89	1.04	0.75	0.76	1.01	0.94	0.9	1.15		0.1476	0.7366	0.9338	1	0.2275	1	0.9124	1	0.9187	1	0.7301	0.7981	0.8947	0.6902	0.5645	0.5082	0.65	0.4499	0.926
360	deoxycarnitine	Lipid	Carnitine Metabolism	1.10948		0.94	0.96	0.98	1.04	1.15	1.1	0.96	0.99	1	0.97	1.01	0.99	0.96	0.97	1.01	0.97	1	0.97	0.92	0.93	0.93	0.96	1	1		0.1301	0.7366	0.3859	1	0.6816	1	0.3236	0.9233	0.0007	0.0172	0.0316	0.1808	0.3427	0.4744	0.8957	0.6323	0.9449	0.5552	0.5293
633	N-acetyl-S-allyl-L-cysteine	Xenobiotics	Food Component/Plant	1.1092		0.93	0.68	0.79	0.75	0.6	0.67	0.81	0.64	0.77	0.88	0.81	0.93	0.6	0.44	0.68	0.73	0.55	0.9	1.01	1	0.87	1.62	0.72	0.92		0.8004	0.8319	0.17	1	0.4069	1	0.3093	0.9086	0.0692	0.4508	0.1427	0.4854	0.4571	0.5338	0.1076	0.2038	0.356	0.3126	0.6371
1107	TAG48:0-FA18:0	Triacylglycerol	Ester	1.10785		0.75	0.77	0.88	1	0.83	1.19	1.19	1.12	1.42	0.98	1.1	1.32	1.05	0.99	1.05	0.96	0.81	1.14	0.67	0.72	1.08	0.74	0.62	0.97		0.2236	0.7366	0.2723	1	0.5841	1	0.9906	1	0.4225	0.9143	0.4537	0.6966	0.4583	0.5338	0.6399	0.5354	0.1443	0.1783	0.9174
881	PE(P-16:0/20:2)	Phosphatidylethanolamine	Plasmalogen	1.10504		1.08	1.12	1.09	0.91	0.94	0.93	1.1	1.05	1.17	1.08	1.09	1.03	1.06	1.1	1.02	1.03	1.02	1.07	1.31	1	1.18	0.97	0.97	1.11		0.434	0.7524	0.2342	1	0.3596	1	0.3179	0.9215	0.5234	0.9397	0.429	0.6832	0.3286	0.4676	0.5858	0.5175	0.0977	0.1375	0.3901
220	carotene diol (1)	Xenobiotics	Food Component/Plant	1.10486		0.99	1.13	1.07	0.86	0.96	0.97	1.01	1.1	1.06	0.93	1.1	1.07	1.01	1.09	1.17	1.06	1.21	1.16	0.96	1.04	1.02	0.99	1.02	1.05		0.9192	0.8499	0.0233	1	0.2036	1	0.0065	0.0835	0.4801	0.9308	0.5572	0.7435	0.8279	0.6705	0.0784	0.1712	0.3221	0.2947	0.2061
766	PC(18:2/22:5)	Phosphatidylcholine	Ester	1.10478		1.07	0.98	1.04	1.21	0.97	1.05	0.93	0.9	1.02	1.03	1.29	1.16	0.96	0.9	0.99	1.13	1.11	1.06	1.09	1.2	1.18	1.19	0.98	0.91		0.5365	0.784	0.8738	1	0.7245	1	0.1073	0.58	0.768	0.9805	0.673	0.781	0.5373	0.5711	0.3638	0.4159	0.8669	0.5291	0.7854
507	isobutyrylcarnitine (C4)	Amino Acid	Leucine, Isoleucine and Valine Metabolism	1.10429		1	1.08	0.93	0.86	1.32	0.97	0.77	1.17	0.89	0.8	1.07	0.85	0.74	0.88	0.82	0.78	0.79	0.76	0.99	0.97	0.97	0.93	1.19	1.07		0.989	0.858	0.4155	1	0.4357	1	0.1121	0.5901	0.0036	0.0633	0.7645	0.8147	0.0059	0.0512	0.0986	0.1955	0.2475	0.2512	0.0183
216	caprylate (8:0)	Lipid	Medium Chain Fatty Acid	1.10156		1.01	0.94	0.98	0.73	0.75	0.55	0.64	0.61	0.76	0.95	1.16	1.07	0.69	0.94	0.82	0.71	0.75	0.69	0.77	0.75	0.78	0.85	0.94	0.94		0.9589	0.858	0.7203	1	0.9293	1	0.0692	0.4566	0.0933	0.5429	0.0005	0.0061	0.0112	0.0794	0.0055	0.0341	0.1236	0.1595	0.7537
1081	TAG46:3-FA12:0	Triacylglycerol	Ester	1.09913		0.7	0.79	0.95	1.15	0.95	1.43	1.29	1.25	1.61	1.08	1.16	1.55	1.21	1.21	1.55	0.92	0.89	1.33	0.68	0.88	0.95	0.72	0.66	1		0.0942	0.7366	0.277	1	0.8121	1	0.5207	1	0.8196	0.997	0.0916	0.3742	0.2323	0.4093	0.3029	0.381	0.0263	0.0567	0.7277
463	guanidinoacetate	Amino Acid	Creatine Metabolism	1.0949		0.96	0.96	1.04	0.83	1.02	1.07	0.72	0.97	0.89	0.78	1.01	1.09	0.94	0.9	1.02	0.96	1.01	1.05	0.99	1.06	1.07	0.93	1.02	0.97		0.6825	0.8103	0.6488	1	0.6411	1	0.0368	0.3042	0.787	0.987	0.4268	0.6832	0.0003	0.0047	0.6981	0.5574	0.2069	0.2242	0.005
1362	TAG54:4-FA16:0	Triacylglycerol	Ester	1.09011		0.92	1.02	0.93	1.04	1.01	1.1	1.2	1.24	1.33	1.21	1.2	1.35	1.3	1.32	1.29	1.14	1.14	1.37	0.95	1.06	1.12	0.96	1.07	1.14		0.3985	0.7437	0.8239	1	0.5053	1	0.6823	1	0.9614	1	0.3515	0.6467	0.0796	0.24	0.0448	0.1208	0.0065	0.0232	0.064
1241	TAG52:0-FA18:0	Triacylglycerol	Ester	1.08858		0.83	0.88	0.83	0.99	0.9	0.99	1.08	1.05	1.11	1.04	1.07	1.12	1.09	1.03	0.98	1.02	0.9	1.06	0.79	0.81	1.06	0.9	0.84	1.06		0.1785	0.7366	0.3503	1	0.171	1	0.9646	1	0.442	0.9241	0.9653	0.8596	0.5884	0.5927	0.7333	0.5722	0.4473	0.3588	0.7994
1061	TAG45:1-FA16:0	Triacylglycerol	Ester	1.08766		0.63	0.9	0.91	1.1	0.92	1.19	1.18	1	1.24	0.93	1.19	1.21	0.92	0.89	0.94	0.83	0.75	0.88	0.64	0.69	1.02	0.7	0.66	1.06		0.0348	0.7366	0.615	1	0.6669	1	0.6641	1	0.714	0.9691	0.4217	0.6819	0.4446	0.5234	0.987	0.6528	0.3326	0.3003	0.7232
758	PC(18:2/16:1)	Phosphatidylcholine	Ester	1.08678		1.03	1	1.04	0.98	0.94	0.97	1.01	1	0.97	1.01	1	0.98	1.01	0.98	0.97	1.09	1.01	1.05	1.09	1.05	1.14	0.96	1.04	1.06		0.4558	0.7572	0.9569	1	0.436	1	0.6876	1	0.1566	0.6645	0.5175	0.7271	0.8516	0.6812	0.9891	0.6528	0.5434	0.4066	0.9057
438	glucuronate	Carbohydrate	Aminosugar Metabolism	1.08615		1.41	1.09	1.11	1.19	1.03	0.94	0.6	0.66	0.75	0.68	0.7	0.67	0.98	0.88	0.8	0.85	0.85	0.8	0.92	0.91	0.87	0.94	1.08	1.08		0.0239	0.7366	0.5726	1	0.4789	1	0.263	0.8555	0.8506	1	0.676	0.7821	0.0012	0.0148	0.0081	0.0429	0.0659	0.1056	0.0105
987	S-1-pyrroline-5-carboxylate	Amino Acid	Glutamate Metabolism	1.08514		0.96	0.88	0.89	1.34	1.43	1.55	1.3	1.22	1.39	1.3	1.17	1.29	1.24	1.09	1.17	0.89	0.85	0.9	1.02	0.99	1.04	0.97	0.96	0.97		0.6086	0.8013	0.1088	1	0.1449	1	0.0002	0.0059	7.2052e-06	0.0003	3.588e-08	1.1999e-06	0.0012	0.0149	0.0135	0.0592	4.077e-05	0.0004	0.001
584	maltotriose	Carbohydrate	Glycogen Metabolism	1.08476		1.1	0.94	0.9	0.62	0.83	0.69	0.84	1.09	0.7	0.66	1.2	0.72	0.91	1.15	0.75	0.79	0.9	0.65	0.68	0.58	0.63	1.97	1.23	1.72		0.7497	0.826	0.8374	1	0.7221	1	0.1305	0.6482	0.5387	0.9487	0.2339	0.5809	0.5821	0.589	0.7872	0.5953	0.2664	0.2631	0.1769
975	propionylglycine	Lipid	Fatty Acid Metabolism (also BCAA Metabolism)	1.0843		0.75	1.09	1.05	0.92	0.87	0.75	0.81	0.87	0.88	1.01	1.17	1.16	1.06	1.25	1.13	1.03	1.07	1.45	0.91	1.01	1.01	0.86	0.85	0.89		0.0673	0.7366	0.5683	1	0.7647	1	0.5724	1	0.3711	0.8697	0.0701	0.3203	0.1883	0.3695	0.3655	0.4169	0.4204	0.346	0.9362
1073	TAG46:1-FA18:1	Triacylglycerol	Ester	1.08411		0.74	0.82	1.01	0.92	0.84	1.19	1.07	1.05	1.34	0.82	0.99	1.21	0.95	0.94	1.13	0.96	0.81	1.12	0.69	0.79	0.94	0.84	0.74	1.14		0.1393	0.7366	0.3404	1	0.9489	1	0.6889	1	0.3904	0.8832	0.3986	0.671	0.7372	0.6463	0.8026	0.5991	0.165	0.1948	0.342
1060	TAG45:1-FA15:0	Triacylglycerol	Ester	1.08326		0.7	0.77	0.95	1.14	0.88	1.77	1.29	1.41	1.9	1.15	1.29	1.57	0.86	0.85	1.2	0.95	1.02	1.48	0.74	0.79	1.42	0.57	0.49	0.8		0.2656	0.7366	0.4204	1	0.8819	1	0.6863	1	0.6981	0.9657	0.0728	0.3282	0.4365	0.5205	0.2851	0.3687	0.0469	0.0847	0.6657
357	DCER(26:1)	Dihydroceramides	DCER	1.08241		0.98	1.07	0.96	0.79	0.92	1.05	0.8	0.94	0.89	0.93	0.92	1.02	0.92	0.97	1.04	0.94	1.04	0.97	0.96	1.26	1.14	0.86	0.89	0.93		0.8414	0.8321	0.51	1	0.6877	1	0.033	0.2862	0.4116	0.9036	0.6547	0.7732	0.0401	0.1727	0.5714	0.5113	0.2803	0.2711	0.5153
940	PI(16:0/20:4)	PI	Ester	1.08227		0.97	0.97	0.99	0.85	0.9	0.95	0.87	0.92	1.02	0.82	1.01	0.96	0.89	0.94	0.95	0.84	0.91	0.98	1.02	0.98	1.15	0.97	1.05	1.1		0.7135	0.8144	0.6612	1	0.8923	1	0.0313	0.2783	0.134	0.6181	0.5189	0.7271	0.0683	0.2277	0.2416	0.3394	0.8181	0.5139	0.0071
914	PE(P-18:1/22:4)	Phosphatidylethanolamine	Plasmalogen	1.08081		1.1	0.94	1.1	0.91	0.99	1.04	1.07	1.02	1.12	0.9	1.04	1	0.92	1.03	1.05	1.04	1.05	1.17	1.04	1.03	1	1.12	1.09	1.14		0.1657	0.7366	0.3578	1	0.1811	1	0.1701	0.7234	0.8704	1	0.6217	0.7573	0.3579	0.4813	0.7635	0.5819	0.1012	0.1407	0.121
367	dimethylglycine	Amino Acid	Glycine, Serine and Threonine Metabolism	1.07991		0.96	0.98	0.98	0.92	1.02	0.97	0.92	0.93	0.97	0.97	0.95	0.97	0.98	0.98	1.05	0.98	0.94	0.98	0.93	0.93	0.95	1.02	1	1.02		0.4132	0.749	0.5998	1	0.6328	1	0.0623	0.4244	0.6508	0.9567	0.5045	0.7221	0.0582	0.215	0.1232	0.2234	0.5778	0.422	0.4584
120	4-hydroxyphenylacetylglutamine	Peptide	Acetylated Peptides	1.07903		1.04	1.05	1.3	1.3	1.55	1.88	1.25	1.41	1.96	1.23	1.28	1.87	1.34	0.98	1.75	1.27	0.92	1.43	1.02	1	0.8	1.11	1.06	1.14		0.798	0.8319	0.7745	1	0.1069	1	0.1077	0.5805	0.0082	0.1153	0.0001	0.0019	0.1864	0.3671	0.0404	0.1139	6.2781e-05	0.0005	0.2136
982	pyruvate	Carbohydrate	Glycolysis, Gluconeogenesis, and Pyruvate Metabolism	1.07819		0.9	0.89	0.99	1.07	1.09	1.02	0.81	0.81	0.88	0.85	0.81	0.88	0.89	0.87	0.86	0.8	0.7	0.77	0.87	0.84	0.82	0.87	0.85	0.81		0.292	0.7366	0.2253	1	0.9514	1	0.4936	1	0.3547	0.8631	0.8678	0.8424	0.0244	0.135	0.03	0.096	0.1784	0.2052	0.0861
778	p-cresol sulfate	Xenobiotics	Benzoate Metabolism	1.0779		1.16	1.18	1.08	1.34	1.22	1.32	1.51	1.41	1.57	1.45	1.35	1.43	1.47	1.22	1.28	1.39	1.03	1.2	1.12	0.8	0.81	1.03	1.28	0.85		0.3444	0.7418	0.306	1	0.6277	1	0.0678	0.4534	0.2167	0.7412	0.0851	0.3603	0.0116	0.0808	0.0369	0.1076	0.0062	0.0227	0.0203
1369	TAG54:4-FA20:2	Triacylglycerol	Ester	1.07714		0.95	1.03	0.93	1.09	1.03	1.11	1.29	1.3	1.36	1.32	1.25	1.39	1.43	1.44	1.41	1.24	1.2	1.43	0.97	1.06	1.09	0.93	1.04	1.12		0.6152	0.8013	0.7503	1	0.4817	1	0.3819	0.9793	0.764	0.9788	0.3232	0.6434	0.0163	0.1046	0.0116	0.0545	0.0038	0.016	0.0074
287	cysteine sulfinic acid	Amino Acid	Methionine, Cysteine, SAM and Taurine Metabolism	1.07666		1.18	1.06	0.99	0.99	1.02	0.98	1.07	1.1	0.99	1.09	1.12	1.18	1.11	1.04	1.02	1.03	1.13	0.98	0.99	0.99	1	1.04	1.03	1.07		0.0102	0.7366	0.3476	1	0.8191	1	0.8776	1	0.802	0.9892	0.7271	0.7957	0.2844	0.4427	0.1286	0.2295	0.9084	0.54	0.1724
188	androstenediol (3beta,17beta) disulfate (2)	Lipid	Androgenic Steroids	1.07571		0.98	1.07	0.93	0.92	1.08	0.94	0.96	1.08	0.96	0.8	0.96	0.84	0.93	0.97	0.94	0.95	0.98	1	0.93	0.89	0.85	0.87	0.8	0.84		0.7856	0.8319	0.3114	1	0.2985	1	0.2025	0.7871	0.2757	0.8083	0.3747	0.6587	0.5569	0.58	0.2869	0.3702	0.5167	0.3963	0.0011
485	histidylglycine	Peptide	Dipeptide	1.07562		0.99	1.02	0.97	1.08	1.11	1.07	0.98	1.01	0.98	1.06	1.05	1.07	0.89	0.8	0.92	1.16	0.78	0.81	1.12	1.05	1.08	0.94	1.1	1.03		0.9482	0.857	0.8591	1	0.7393	1	0.422	1	0.2961	0.8228	0.4661	0.7015	0.8493	0.6807	0.8882	0.6304	0.8555	0.5251	0.5729
1072	TAG46:1-FA18:0	Triacylglycerol	Ester	1.07362		0.7	0.85	0.75	1.09	0.98	1.42	0.96	0.98	1.21	1.01	1.2	1.47	1.06	1.23	0.96	0.78	0.73	1	0.46	0.63	1.07	0.69	0.58	1.06		0.2306	0.7366	0.5739	1	0.3385	1	0.7603	1	0.9497	1	0.2378	0.5842	0.8821	0.6888	0.9441	0.6476	0.5229	0.3983	0.9829
1353	TAG54:3-FA16:0	Triacylglycerol	Ester	1.07331		0.96	1.07	0.96	1.1	1.08	1.14	1.27	1.3	1.39	1.31	1.3	1.44	1.41	1.42	1.36	1.2	1.19	1.4	0.93	1.04	1.1	1.01	1.09	1.18		0.6947	0.8109	0.5186	1	0.6933	1	0.3784	0.9736	0.4628	0.9308	0.2045	0.5597	0.023	0.1292	0.0135	0.0592	0.0018	0.0091	0.01
879	PE(P-16:0/18:3)	Phosphatidylethanolamine	Plasmalogen	1.07249		1.23	0.89	1.03	0.93	0.89	0.92	0.92	0.91	0.9	1.09	1.05	0.96	1.16	1.01	1.01	1.19	1.16	1.09	1.05	1.02	1.19	1.02	1.07	1.25		0.123	0.7366	0.3761	1	0.8107	1	0.5647	1	0.3566	0.8631	0.5492	0.7415	0.5517	0.5789	0.4775	0.4666	0.4252	0.3479	0.5138
264	chenodeoxycholate	Lipid	Primary Bile Acid Metabolism	1.07155		0.85	0.71	1.25	0.63	0.84	1	0.84	1.21	1.38	0.66	1.22	0.97	1.02	1.12	1.12	0.78	0.83	1.1	0.77	0.6	0.8	1.26	0.93	0.91		0.4228	0.7498	0.0838	1	0.2583	1	0.0184	0.1826	0.3662	0.8697	0.992	0.8596	0.3866	0.4961	0.3412	0.4077	0.1113	0.1504	0.0342
1150	TAG49:1-FA17:0	Triacylglycerol	Ester	1.0704		0.75	0.82	0.96	1.02	0.93	1.29	1.22	1.13	1.4	1	1.1	1.3	1.07	1.04	1.09	0.97	0.9	1.23	0.92	0.94	1.39	0.75	0.74	1.04		0.1441	0.7366	0.3263	1	0.8565	1	0.9228	1	0.7107	0.9679	0.1968	0.5534	0.3332	0.472	0.5388	0.4966	0.0937	0.1345	0.9811
1415	TAG55:3-FA18:2	Triacylglycerol	Ester	1.06788		0.84	0.98	0.83	1	1.03	1.05	1.07	1.18	1.14	1.05	1.04	1.12	1.19	1.2	1.14	1.08	1.07	1.15	0.99	0.94	1.04	0.99	0.97	1.21		0.1065	0.7366	0.8611	1	0.0831	1	0.9688	1	0.7769	0.9845	0.6257	0.7596	0.5342	0.5707	0.1194	0.2195	0.2247	0.235	0.6723
1375	TAG54:5-FA16:1	Triacylglycerol	Ester	1.06787		0.94	0.99	0.94	1.11	1.02	1.13	1.28	1.26	1.35	1.21	1.11	1.29	1.32	1.26	1.34	1.17	1.07	1.41	1.02	1.08	1.18	0.9	1.1	1.16		0.5719	0.793	0.9473	1	0.5558	1	0.3413	0.9379	0.8759	1	0.2513	0.6006	0.0269	0.141	0.0356	0.1057	0.0073	0.0249	0.0773
992	S-allylcysteine	Xenobiotics	Food Component/Plant	1.06674		1.17	0.8	0.9	1.29	0.77	0.84	1.12	0.7	0.76	1.32	0.97	0.98	1.28	0.82	1.04	1.17	0.81	0.98	1.08	1.17	0.76	1.84	0.89	0.93		0.6421	0.8061	0.4939	1	0.7575	1	0.4469	1	0.4267	0.9148	0.6072	0.7568	0.7422	0.6472	0.2939	0.3732	0.4196	0.3458	0.4065
1207	TAG50:5-FA20:5	Triacylglycerol	Ester	1.06657		0.95	0.97	1.35	0.8	0.7	1.01	1.17	1.08	1.61	0.9	1.11	1.33	1.31	1.21	1.38	1.28	1.07	1.68	1.19	0.98	1.32	0.73	0.71	0.89		0.8046	0.8319	0.8793	1	0.1713	1	0.316	0.9198	0.1043	0.5725	0.9563	0.8596	0.493	0.5494	0.7403	0.5751	0.0348	0.0685	0.6208
1087	TAG46:3-FA18:2	Triacylglycerol	Ester	1.06631		0.73	0.83	0.94	1.15	0.91	1.32	1.37	1.27	1.52	1.07	1.03	1.36	1.1	0.95	1.14	1.01	0.89	1.23	0.71	0.86	1.17	0.76	0.67	1.11		0.1298	0.7366	0.3624	1	0.7774	1	0.4908	1	0.6413	0.9567	0.1768	0.5337	0.1292	0.2999	0.2597	0.3516	0.0435	0.0811	0.751
1083	TAG46:3-FA14:1	Triacylglycerol	Ester	1.06352		0.86	0.87	0.99	1.06	0.98	1.23	1.09	0.98	1.17	0.99	0.93	1.04	1.01	0.91	1.07	0.91	0.87	1.05	0.9	0.9	1.12	0.83	0.83	0.98		0.2083	0.7366	0.2301	1	0.9189	1	0.6375	1	0.8594	1	0.0732	0.3293	0.4466	0.5237	0.8922	0.6314	0.1868	0.2122	0.9177
1130	TAG48:3-FA18:3	Triacylglycerol	Ester	1.06005		0.71	0.79	0.88	1	0.89	1.35	1.23	1.22	1.65	1.09	1.18	1.59	1.22	1.46	1.58	1.07	1	1.65	0.81	0.92	1.28	0.65	0.67	0.95		0.1057	0.7366	0.2482	1	0.5452	1	0.991	1	0.5724	0.9567	0.1511	0.4931	0.3313	0.47	0.3414	0.4077	0.0176	0.0436	0.6814
926	phenylalanine	Amino Acid	Phenylalanine Metabolism	1.05948		0.98	0.99	1.01	0.94	0.99	0.96	0.95	0.99	0.95	0.98	1.01	0.97	0.98	0.96	0.97	0.98	0.96	0.98	0.91	0.96	0.97	0.98	1.07	1.02		0.5427	0.7843	0.5879	1	0.8421	1	0.029	0.2686	0.8489	1	0.1647	0.5145	0.0748	0.233	0.8502	0.6169	0.096	0.1359	0.5323
1340	TAG54:0-FA18:0	Triacylglycerol	Ester	1.05884		0.84	0.94	0.9	0.96	0.97	0.97	0.96	1	0.98	0.97	1.04	1	1.01	1	0.94	1	0.9	0.97	0.81	0.79	0.97	1	0.96	1.16		0.0852	0.7366	0.5752	1	0.3318	1	0.7072	1	0.7472	0.9749	0.7951	0.8239	0.6696	0.6257	0.995	0.6528	0.8725	0.5307	0.7966
1346	TAG54:2-FA16:0	Triacylglycerol	Ester	1.0583		0.94	1.02	0.95	1.08	1.05	1.11	1.22	1.29	1.32	1.24	1.29	1.37	1.32	1.3	1.23	1.21	1.17	1.36	0.95	1.05	1.15	1.04	1.04	1.21		0.5835	0.793	0.8328	1	0.6462	1	0.4884	1	0.6449	0.9567	0.3438	0.6453	0.085	0.2444	0.0271	0.0914	0.017	0.043	0.0609
1417	TAG55:4-FA18:2	Triacylglycerol	Ester	1.05739		0.87	1.01	0.84	1.01	1.06	1.05	1.16	1.27	1.14	1.08	1.08	1.09	1.17	1.14	1.06	1.12	1.08	1.18	0.98	1.03	1.1	0.98	0.97	1.17		0.19	0.7366	0.9221	1	0.1027	1	0.9217	1	0.5885	0.9567	0.633	0.7635	0.1638	0.344	0.0262	0.0899	0.2063	0.2239	0.4807
1185	TAG50:3-FA18:0	Triacylglycerol	Ester	1.05474		0.8	0.89	0.89	1.07	0.97	1.2	1.24	1.19	1.33	1.08	1.07	1.31	1.13	1.13	1.17	1.02	0.93	1.26	0.79	0.83	1.13	0.79	0.74	1.03		0.1274	0.7366	0.4142	1	0.4176	1	0.6253	1	0.8532	1	0.2045	0.5597	0.1461	0.3246	0.2366	0.3338	0.0567	0.096	0.6032
1221	TAG51:2-FA18:0	Triacylglycerol	Ester	1.05433		0.88	0.97	0.89	1	1.01	1.07	1.08	1.1	1.09	1.04	1.04	1.14	1.07	1.11	1.05	1.04	1.03	1.14	0.97	0.97	1.13	0.87	0.9	1.05		0.1344	0.7366	0.6824	1	0.1523	1	0.9739	1	0.872	1	0.4203	0.6816	0.3618	0.4824	0.2729	0.3604	0.3085	0.2886	0.6792
1105	TAG48:0-FA14:0	Triacylglycerol	Ester	1.05249		0.77	0.79	0.93	1.01	0.85	1.2	1.2	1.08	1.41	1.03	1.11	1.41	1.08	1.04	1.11	0.99	0.82	1.18	0.74	0.8	1.19	0.72	0.63	0.97		0.2439	0.7366	0.2987	1	0.7406	1	0.9661	1	0.4751	0.9308	0.4204	0.6816	0.4407	0.5218	0.753	0.5787	0.1372	0.1724	0.8811
277	cortisone	Lipid	Corticosteroids	1.05211		0.99	0.97	0.97	0.91	0.97	0.92	0.97	1.07	0.93	0.92	0.94	0.9	0.91	0.88	0.89	0.95	0.95	0.91	0.98	0.97	0.94	1	0.97	1.02		0.8286	0.8319	0.499	1	0.5907	1	0.0725	0.4698	0.6244	0.9567	0.093	0.3771	0.6271	0.6096	0.1988	0.3004	0.1979	0.2193	0.114
149	5-methyluridine (ribothymidine)	Nucleotide	Pyrimidine Metabolism, Uracil containing	1.05198		0.97	1.02	0.97	0.92	0.99	0.98	0.91	0.97	0.92	0.94	0.95	0.96	0.97	0.96	0.96	0.93	0.98	1	0.93	0.94	0.94	0.9	0.97	0.92		0.4452	0.7524	0.5644	1	0.4597	1	0.0313	0.2783	0.8354	0.9985	0.6433	0.7679	0.0169	0.1073	0.4354	0.451	0.0497	0.0878	0.1149
855	PE(O-16:0/20:4)	Phosphatidylethanolamine	Ether	1.05159		1.03	1.06	1.01	0.91	0.98	0.93	0.98	0.99	1.05	0.95	1.15	0.92	0.99	1.12	1	1.02	1.11	1.04	1.04	1.02	1	1.01	1.03	1.07		0.7878	0.8319	0.5496	1	0.8779	1	0.316	0.9198	0.8594	1	0.426	0.6832	0.8586	0.6835	0.9244	0.6421	0.5819	0.4226	0.5834
509	isoeugenol sulfate	Xenobiotics	Food Component/Plant	1.05135		1.08	1.19	1.01	1.33	1.3	1.02	1.22	1.38	0.93	1.47	1.24	1.06	1.18	1.21	0.93	1.16	1.45	0.99	0.92	1.37	1.51	0.77	0.88	1.41		0.6988	0.8113	0.4013	1	0.9804	1	0.1654	0.709	0.2114	0.7314	0.9191	0.8585	0.3534	0.4809	0.1284	0.2295	0.741	0.4845	0.0626
1002	SM(20:1)	Sphingomyelin	Sphingomyelin	1.04894		1.01	1.01	1.04	0.97	0.97	0.99	1	1.03	1.02	0.99	1.01	1.01	1.01	1.03	1.02	1.02	1.01	1.03	1.03	1	1.03	1	1.01	1.02		0.7829	0.8319	0.7959	1	0.187	1	0.3219	0.9233	0.4109	0.9036	0.731	0.7981	0.9489	0.7066	0.4106	0.4393	0.57	0.4191	0.6834
577	LPE(22:4)	Lysophosphatidylethanolamine	Ester	1.04807		1.23	0.99	1.18	0.95	0.89	0.9	1.05	0.94	1.11	0.87	0.91	0.91	0.98	0.96	0.93	0.95	0.94	1.1	0.99	0.98	0.99	1.03	1.08	1.18		0.0157	0.7366	0.8988	1	0.0465	1	0.5813	1	0.1821	0.7101	0.2312	0.58	0.5533	0.5789	0.4542	0.4567	0.2027	0.2216	0.0872
1056	TAG44:3-FA18:2	Triacylglycerol	Ester	1.04707		0.78	0.81	0.84	1.15	1.09	1.41	1.21	1.05	1.28	0.9	0.96	0.95	0.88	0.76	0.9	1.1	0.87	1.17	0.76	0.74	0.96	0.81	0.66	1.03		0.2909	0.7366	0.3709	1	0.4647	1	0.5459	1	0.7244	0.9714	0.1453	0.4858	0.4315	0.5204	0.8276	0.6088	0.3014	0.2856	0.6428
1290	TAG52:5-FA20:4	Triacylglycerol	Ester	1.04377		0.82	0.86	0.98	1	0.88	1.22	1.17	1.11	1.44	1.04	1.01	1.28	1.14	1.08	1.15	0.99	0.88	1.22	0.93	0.93	1.2	0.76	0.9	1.05		0.1746	0.7366	0.2973	1	0.8785	1	0.9955	1	0.3795	0.881	0.1743	0.5311	0.2878	0.4441	0.4857	0.4697	0.0123	0.0349	0.7777
1057	TAG45:0-FA14:0	Triacylglycerol	Ester	1.04266		0.52	0.65	0.77	1.08	0.95	1.37	1.25	1.27	1.95	0.93	1.4	1.41	0.84	1.25	1.01	0.74	0.78	1.13	0.57	0.79	1.23	0.64	0.54	0.79		0.0537	0.7366	0.1969	1	0.45	1	0.8305	1	0.8904	1	0.3514	0.6467	0.5225	0.5664	0.4804	0.4679	0.0522	0.0905	0.8227
179	alpha-hydroxyisocaproate	Amino Acid	Leucine, Isoleucine and Valine Metabolism	1.04241		1.02	1.09	1.02	0.87	0.93	0.9	0.86	0.92	0.85	0.81	0.85	0.79	0.81	0.76	0.77	0.8	0.83	0.86	0.85	0.86	0.82	0.9	0.91	0.96		0.8297	0.8319	0.2243	1	0.7516	1	0.0596	0.415	0.3516	0.8612	0.1407	0.4798	0.0471	0.1933	0.2863	0.3699	0.0296	0.0607	0.0043
1395	TAG54:6-FA22:5	Triacylglycerol	Ester	1.04222		0.89	1.04	1.05	1.08	1	1.24	1.33	1.33	1.57	1.19	1.25	1.43	1.32	1.36	1.37	1.13	1.07	1.4	0.93	1.01	1.14	0.86	0.96	1.09		0.3189	0.7366	0.7573	1	0.6921	1	0.5247	1	0.9938	1	0.068	0.3151	0.018	0.1125	0.0153	0.0622	0.0002	0.0012	0.1357
1379	TAG54:5-FA18:3	Triacylglycerol	Ester	1.03917		0.85	1.03	0.82	1.03	1.09	1.08	1.13	1.26	1.21	1.13	1.14	1.21	1.27	1.37	1.33	1.19	1.17	1.39	1.11	1.11	1.23	0.9	1.03	1.13		0.166	0.7366	0.838	1	0.1012	1	0.8384	1	0.4723	0.9308	0.5191	0.7271	0.3289	0.4676	0.059	0.1422	0.1229	0.1591	0.32
696	PC(15:0/20:3)	Phosphatidylcholine	Ester	1.03211		1.17	1.01	0.97	0.87	0.76	0.91	1	0.98	1.05	0.95	0.98	1.12	1.05	1.08	1.16	1.11	0.92	0.95	0.92	0.97	1.14	1.01	1.12	1.14		0.194	0.7366	0.9264	1	0.7966	1	0.2286	0.8114	0.0223	0.2298	0.4535	0.6966	0.995	0.7121	0.8661	0.6216	0.6649	0.4519	0.6817
236	CE(20:1)	Cholesterol Ester	Ester	1.03173		1.16	1.13	1.08	0.99	0.97	1	0.99	1.08	0.94	1	1.13	0.93	1.19	1.13	1.02	1.09	1.12	1.03	0.94	1.07	0.95	1.16	1.02	1.1		0.0505	0.7366	0.0958	1	0.3396	1	0.9229	1	0.7212	0.9698	0.9849	0.8596	0.8842	0.6888	0.3442	0.4097	0.4156	0.3447	0.9886
441	glutamine	Amino Acid	Glutamate Metabolism	1.02948		0.96	0.96	1	1.04	1.09	1.11	1.05	1.06	1.11	1.1	1.09	1.12	1.11	1.11	1.2	1.04	1.02	1.07	0.94	0.96	0.97	0.97	0.96	1		0.1911	0.7366	0.1419	1	0.922	1	0.1495	0.6784	0.0041	0.0708	0.0005	0.0057	0.1104	0.2782	0.0657	0.1542	0.0006	0.0035	0.0022
743	PC(18:0/22:4)	Phosphatidylcholine	Ester	1.02713		1	1	1.02	0.93	0.89	0.97	0.98	0.97	1.08	0.94	1.03	0.99	0.92	0.96	0.91	0.96	0.96	1	1.01	0.95	1.08	0.99	0.94	1.01		0.9542	0.858	0.9374	1	0.76	1	0.1705	0.7234	0.0412	0.3337	0.6068	0.7568	0.7496	0.6493	0.6165	0.5272	0.1928	0.2167	0.3063
1182	TAG50:3-FA14:1	Triacylglycerol	Ester	1.02487		0.87	0.93	0.96	1.07	0.92	1.1	1.13	1.07	1.14	0.96	0.86	1.01	0.98	0.87	0.92	0.96	0.83	1.07	0.9	0.91	1.27	0.91	0.91	1.1		0.2783	0.7366	0.5579	1	0.7701	1	0.6108	1	0.4845	0.9308	0.4506	0.6966	0.3508	0.4803	0.5797	0.5148	0.3137	0.291	0.7421
860	PE(O-18:0/16:0)	Phosphatidylethanolamine	Ether	1.02387		1.03	1.05	1.13	0.94	0.97	1	1.02	1.01	0.98	1	1.07	1.07	0.86	0.97	0.97	1.04	1.02	0.99	1	1.07	1.06	1.04	1.08	1.07		0.6902	0.8109	0.4826	1	0.0577	1	0.3596	0.9648	0.6069	0.9567	0.9741	0.8596	0.7765	0.6541	0.8635	0.6207	0.7322	0.4803	0.94
561	LPE(15:0)	Lysophosphatidylethanolamine	Ester	1.02296		0.86	0.81	0.9	1.13	0.92	1.06	1.02	1.28	1.08	1.04	1.66	1.37	1.22	1.38	1.51	0.91	1.18	1.38	0.71	0.87	1.02	0.89	0.79	0.88		0.3471	0.7418	0.1961	1	0.5303	1	0.4397	1	0.6119	0.9567	0.6994	0.7877	0.8934	0.6902	0.1282	0.2295	0.653	0.4499	0.8167
50	2-keto-3-deoxy-gluconate	Xenobiotics	Food Component/Plant	1.02285		1.01	0.99	1.04	0.89	1.1	0.99	0.91	1.05	1.01	0.98	0.99	0.97	0.93	0.89	0.89	0.97	1.03	0.97	0.97	0.85	0.95	1.05	1.12	1.22		0.9386	0.8523	0.8934	1	0.6546	1	0.1623	0.7029	0.2395	0.7632	0.883	0.8464	0.2574	0.4273	0.5552	0.5055	0.8978	0.5386	0.7781
575	LPE(20:5)	Lysophosphatidylethanolamine	Ester	1.01974		0.99	1.03	1.11	0.93	0.97	1.03	1.22	1.06	1.36	0.95	0.94	1.07	0.89	0.99	1.1	0.88	1.01	1.09	0.91	0.98	1.14	1.08	1.03	1.17		0.9096	0.8496	0.8311	1	0.4105	1	0.5619	1	0.8011	0.9892	0.8383	0.8342	0.1159	0.2841	0.6735	0.5496	0.0172	0.0432	0.7141
122	4-imidazoleacetate	Amino Acid	Histidine Metabolism	1.01943		0.78	0.7	0.72	0.98	5.22	1.76	1.21	7.02	2.18	1.36	6.82	2.46	0.93	2.85	1.16	0.74	1.67	1.21	1.18	0.94	0.99	1.26	1.21	0.96		0.2735	0.7366	0.1203	1	0.1523	1	0.9342	1	7.84e-13	8.3405e-11	0.0127	0.0871	0.4026	0.5016	0	8e-15	0.0007	0.0044	0.1711
887	PE(P-16:0/22:6)	Phosphatidylethanolamine	Plasmalogen	1.01921		1.02	1	0.94	0.92	0.93	0.91	1.09	1.04	1.05	1.02	1.15	0.98	1.02	1.06	1	1.03	1.11	1.03	0.98	1.02	0.99	1.04	1.03	1.02		0.7067	0.8137	0.9604	1	0.2921	1	0.1584	0.6987	0.2295	0.7486	0.089	0.3709	0.1218	0.2904	0.4842	0.4694	0.3573	0.3134	0.6694
289	cysteinylglycine	Amino Acid	Glutathione Metabolism	1.01759		0.81	0.94	0.89	1	0.92	0.96	0.86	0.83	0.86	0.99	0.88	0.82	0.96	0.85	0.97	0.83	0.81	0.83	1.02	0.99	0.95	1.01	0.92	0.95		0.0157	0.7366	0.4839	1	0.1703	1	0.9681	1	0.3432	0.8612	0.6524	0.7725	0.0815	0.2422	0.0352	0.1051	0.0785	0.1192	0.8834
531	LCER(24:0)	Lactosylceramide	LCER	1.01741		1.02	1	1.01	0.9	0.92	0.95	1	1.05	1.03	0.95	1.01	0.97	0.98	0.99	0.96	1.02	1.08	1.06	0.99	1	1.01	1.02	0.96	1.02		0.6686	0.8061	0.9727	1	0.803	1	0.017	0.1694	0.0684	0.4474	0.2557	0.6015	0.9183	0.6978	0.3295	0.4009	0.5563	0.413	0.2292
199	aspartate	Amino Acid	Alanine and Aspartate Metabolism	1.01262		0.92	0.9	0.96	1.05	1.14	1.16	1.23	1.31	1.25	1.04	1.19	1.24	1.13	1.1	1.1	1.11	0.92	0.97	1.1	0.97	0.98	1.13	1.16	1.1		0.2859	0.7366	0.2085	1	0.6565	1	0.5738	1	0.1062	0.5725	0.0664	0.3117	0.0126	0.0863	0.0013	0.0117	0.0081	0.0268	0.6729
1380	TAG54:5-FA20:2	Triacylglycerol	Ester	1.01206		0.92	0.99	0.92	1.09	1.06	1.13	1.31	1.32	1.37	1.23	1.18	1.29	1.44	1.44	1.45	1.21	1.19	1.45	1.01	1.06	1.14	0.86	1	1.09		0.4476	0.7526	0.9427	1	0.4508	1	0.4419	1	0.5787	0.9567	0.2506	0.6006	0.0133	0.0894	0.0125	0.057	0.0044	0.0178	0.0581
1559	thioproline	Xenobiotics	Chemical	1.01132		0.91	0.98	0.94	0.99	1.02	1.03	0.97	1.06	1.07	1.01	1.05	1.06	1	1.02	1.04	1.01	1.07	1.05	1.09	1.06	1.09	0.99	0.99	0.94		0.048	0.7366	0.5897	1	0.1729	1	0.8799	1	0.6673	0.9567	0.5796	0.7476	0.5842	0.5899	0.2231	0.3214	0.131	0.1667	0.752
1053	TAG44:2-FA16:1	Triacylglycerol	Ester	1.01102		0.64	0.71	0.88	1.03	0.71	1.2	1.16	0.86	1.34	0.81	0.84	1.2	0.99	0.84	1.14	1.06	0.94	1.54	0.66	0.66	1.02	0.56	0.74	0.91		0.0962	0.7366	0.1982	1	0.6398	1	0.919	1	0.2045	0.7262	0.4945	0.7141	0.5807	0.5888	0.5614	0.5073	0.2735	0.2679	0.4128
1454	TAG56:5-FA16:0	Triacylglycerol	Ester	1.01053		0.9	1.05	0.93	1.03	1.01	1.07	1.23	1.29	1.34	1.24	1.25	1.32	1.29	1.37	1.25	1.15	1.14	1.29	0.92	1.02	1.07	0.99	1.13	1.15		0.2927	0.7366	0.6004	1	0.4694	1	0.7823	1	0.9585	1	0.4926	0.7125	0.0377	0.1678	0.0117	0.055	0.0038	0.016	0.0308
724	PC(17:0/20:3)	Phosphatidylcholine	Ester	1.00905		1.13	1.1	1	1.02	0.95	0.99	1.11	1.29	1.13	1.03	1.03	0.95	1.03	0.94	0.9	0.97	1	1.04	0.98	0.96	1.06	0.99	0.97	1.01		0.1003	0.7366	0.2138	1	0.9945	1	0.8299	1	0.4885	0.9308	0.9235	0.8593	0.1609	0.3423	0.001	0.0097	0.1115	0.1504	0.7202
827	PE(18:1/18:2)	Phosphatidylethanolamine	Ester	1.00323		0.96	0.97	0.94	1.09	1.04	1.1	1.26	1.26	1.23	1.15	1.19	1.23	1.22	1.21	1.21	1.17	1.1	1.24	0.95	0.93	1.03	0.98	1	1.15		0.5772	0.793	0.6694	1	0.4365	1	0.2726	0.8704	0.5968	0.9567	0.2139	0.5677	0.0047	0.0429	0.0046	0.0294	0.0101	0.0315	0.0859
536	leucylphenylalanine/isoleucylphenylalanine	Peptide	Dipeptide	1.00195		1.08	1.06	1	1.36	1.59	1.72	1.13	1.52	1.67	1.81	1.56	1.76	1.13	1.24	1.19	1.14	1.16	1.03	1.03	1.17	1.27	0.78	1.02	1.01		0.5554	0.7843	0.6666	1	0.9844	1	0.0135	0.1465	0.0002	0.0065	1.707e-05	0.0003	0.3409	0.4739	0.001	0.0096	6.4063e-05	0.0005	2.547e-06
297	DAG(14:0/16:0)	Diacylglycerol	Ester	1.00026		0.7	0.86	0.89	1	0.92	1.16	1.03	0.99	1.15	0.94	0.98	1.09	0.99	0.98	1.05	0.91	0.92	1.04	0.79	0.87	1.03	0.81	0.89	1.14		0.034	0.7366	0.3842	1	0.5079	1	0.9776	1	0.6291	0.9567	0.368	0.6569	0.8437	0.6775	0.9506	0.6495	0.4056	0.3396	0.7093
1310	TAG53:1-FA17:0	Triacylglycerol	Ester	0.997943		0.86	1.02	0.91	1.01	1.03	1.07	1.13	1.27	1.2	1.1	1.18	1.19	1.06	1.1	1.04	1.08	1.03	1.16	0.93	0.93	1.24	0.92	0.9	1.16		0.232	0.7366	0.8846	1	0.4578	1	0.9184	1	0.8355	0.9985	0.6137	0.7572	0.3457	0.4753	0.0721	0.1631	0.1597	0.1903	0.4779
871	PE(O-18:0/22:5)	Phosphatidylethanolamine	Ether	0.990209		0.99	1.01	1.06	0.88	0.91	0.91	0.95	0.82	1.03	0.97	1.08	1.07	1.09	1.09	0.99	0.94	1.02	1.06	0.96	1.03	1.18	1.02	0.94	1.12		0.9071	0.8494	0.8574	1	0.4739	1	0.0939	0.5415	0.233	0.7538	0.222	0.5725	0.4762	0.54	0.0112	0.0531	0.6811	0.4573	0.7029
917	PE(P-18:2/18:2)	Phosphatidylethanolamine	Plasmalogen	0.986576		1.03	0.93	0.98	0.93	0.95	1	0.91	0.9	1.04	1	1.03	1.08	1	0.92	1.01	1.01	0.92	0.91	0.99	0.92	0.96	1.03	0.98	1.1		0.7012	0.8119	0.2975	1	0.7728	1	0.2551	0.8388	0.4297	0.9151	0.9957	0.8596	0.159	0.3418	0.1177	0.2171	0.6115	0.4348	0.9999
1004	SM(22:1)	Sphingomyelin	Sphingomyelin	0.985319		1.02	1.02	1.03	0.98	0.97	1	1.01	1.03	1.02	1	1.03	1.03	1.01	1.02	1.02	1.05	1.04	1.05	1.05	1.01	1.05	1	1.02	1.04		0.5835	0.793	0.5729	1	0.3948	1	0.4696	1	0.3292	0.8552	0.9673	0.8596	0.7082	0.639	0.3084	0.3835	0.4776	0.3747	0.946
627	N-acetylkynurenine (2)	Amino Acid	Tryptophan Metabolism	0.984202		1.1	1.14	0.81	1.33	1.77	2.33	1.06	1.55	1.88	0.99	1.41	1.48	0.47	0.58	0.64	0.52	0.58	0.61	1.1	0.95	1.12	1.01	1.45	1.1		0.6568	0.8061	0.5669	1	0.3543	1	0.2026	0.7871	0.0104	0.1392	0.0002	0.0021	0.7953	0.6582	0.0511	0.1327	0.005	0.0197	0.9717
736	PC(18:0/18:3)	Phosphatidylcholine	Ester	0.982354		1.01	0.92	0.96	0.93	0.87	0.99	0.96	0.91	1	0.87	0.95	1.01	0.91	0.93	0.99	0.95	0.92	1.11	1.06	0.89	1.23	0.94	0.88	1.09		0.9513	0.8576	0.4325	1	0.7015	1	0.4552	1	0.1573	0.6645	0.8839	0.8464	0.6724	0.6268	0.3588	0.4121	0.9956	0.562	0.1802
1045	TAG44:1-FA14:0	Triacylglycerol	Ester	0.981162		0.66	0.73	1.11	0.94	0.86	1.51	1.36	1.16	1.89	0.92	1.13	1.55	0.98	0.95	1.22	0.92	0.91	1.42	0.55	0.65	1.02	0.62	0.5	0.99		0.2092	0.7366	0.3394	1	0.7543	1	0.8409	1	0.651	0.9567	0.2131	0.5677	0.3598	0.4824	0.6504	0.539	0.0572	0.0963	0.8111
1077	TAG46:2-FA16:0	Triacylglycerol	Ester	0.98047		0.71	0.79	1.05	0.98	0.82	1.26	1.06	1.06	1.35	0.83	0.91	1.22	0.9	0.9	1.02	0.84	0.74	1.07	0.56	0.74	0.88	0.67	0.57	0.96		0.152	0.7366	0.3179	1	0.8422	1	0.9168	1	0.414	0.9045	0.3448	0.6453	0.7989	0.6597	0.8243	0.6079	0.2167	0.2302	0.4323
154	7-hydroxyindole sulfate	Amino Acid	Tryptophan Metabolism	0.979634		1.43	1.27	0.87	1.12	1.11	1.08	1.02	1.1	1.41	1.23	1.4	1.7	0.97	1.06	1.09	0.77	0.73	0.68	1.07	0.75	0.91	0.9	0.96	1.43		0.0815	0.7366	0.2415	1	0.4792	1	0.5718	1	0.6142	0.9567	0.703	0.7881	0.9096	0.6951	0.6541	0.5395	0.0952	0.1351	0.308
1069	TAG46:1-FA14:1	Triacylglycerol	Ester	0.977674		0.91	0.88	0.89	0.8	0.77	0.96	0.84	0.74	0.86	0.7	0.8	0.73	0.87	0.82	0.87	0.95	0.8	0.96	1.07	0.91	1.04	1.06	1.12	1.21		0.354	0.7418	0.2491	1	0.265	1	0.0371	0.3052	0.015	0.1783	0.6705	0.781	0.116	0.2841	0.0053	0.0332	0.1649	0.1948	0.0011
856	PE(O-16:0/20:5)	Phosphatidylethanolamine	Ether	0.977589		0.99	1.08	1.04	0.9	1.03	0.99	1.01	0.94	0.79	1.03	1.21	0.88	0.86	1.03	0.85	1.05	1.22	0.99	1.31	1.14	1.17	1.27	1.01	0.98		0.9613	0.858	0.5779	1	0.7722	1	0.4422	1	0.8298	0.9985	0.9344	0.8596	0.9535	0.7089	0.6833	0.5527	0.0949	0.1351	0.8547
980	pyroglutamylvaline	Peptide	Dipeptide	0.977525		1.17	1.16	1.01	0.83	0.93	0.77	0.87	0.78	0.63	0.9	0.85	0.89	0.98	0.89	0.84	0.99	1.01	0.99	1.13	1.01	1.06	0.89	1.08	0.96		0.1601	0.7366	0.1836	1	0.9202	1	0.094	0.5415	0.4957	0.9323	0.0218	0.1379	0.2064	0.3919	0.03	0.096	5.6862e-05	0.0005	0.345
524	LCER(16:0)	Lactosylceramide	LCER	0.977298		1.01	1.03	1.01	0.97	0.97	0.98	0.98	1.05	1.01	0.98	1.01	0.97	1	1.01	0.98	1.07	1.1	1.07	1.04	1.06	1.04	1.03	1.02	1		0.8212	0.8319	0.3971	1	0.858	1	0.3397	0.9375	0.4836	0.9308	0.4882	0.7076	0.6406	0.6136	0.1846	0.2882	0.7907	0.5042	0.5384
1070	TAG46:1-FA16:0	Triacylglycerol	Ester	0.976961		0.68	0.74	1	0.92	0.75	1.23	1.09	1.05	1.43	0.81	0.97	1.27	0.91	0.9	1.06	0.88	0.75	1.17	0.58	0.71	1.01	0.69	0.54	0.95		0.146	0.7366	0.2727	1	0.9979	1	0.7438	1	0.2911	0.819	0.4442	0.6943	0.7572	0.6501	0.8526	0.6178	0.1938	0.2171	0.4383
947	PI(18:0/18:2)	PI	Ester	0.975848		0.97	0.9	0.97	0.91	0.87	0.95	0.96	0.92	0.99	0.9	0.9	0.94	0.91	0.89	0.92	0.94	0.88	0.93	1	0.99	1	0.99	1.01	1.02		0.5866	0.7943	0.0376	1	0.5145	1	0.0514	0.3781	0.0028	0.0517	0.3259	0.6434	0.3955	0.4993	0.0994	0.1958	0.8702	0.5298	0.035
1265	TAG52:3-FA20:0	Triacylglycerol	Ester	0.975413		0.87	1	0.89	1.02	0.99	1.05	1.15	1.25	1.26	1.25	1.22	1.31	1.36	1.41	1.32	1.26	1.19	1.38	0.99	1.08	1.07	1	1.07	1.11		0.1538	0.7366	0.9939	1	0.2183	1	0.8254	1	0.8884	1	0.6341	0.7635	0.1531	0.3345	0.0208	0.0774	0.0194	0.0461	0.0194
505	indolepropionate	Amino Acid	Tryptophan Metabolism	0.975214		1.25	1.14	1.26	1.56	1.55	1.68	1.39	1.36	1.67	1.37	1.35	1.77	1.31	1.37	1.99	1.26	1.76	2.26	0.88	2.77	2.21	0.88	1.16	1.03		0.0959	0.7366	0.3231	1	0.0901	1	0.0011	0.0225	0.0013	0.0274	0.0001	0.0017	0.0156	0.1008	0.0234	0.0828	0.0002	0.0014	0.0193
151	6-hydroxyindole sulfate	Xenobiotics	Chemical	0.971431		1.16	1.19	1.02	1.32	1.19	1.39	1.34	1.34	1.56	1.42	1.37	1.6	1.3	1.17	1.28	1.2	0.92	1	1.01	0.72	0.87	1.01	1.06	1.13		0.1687	0.7366	0.1064	1	0.8331	1	0.0099	0.1153	0.0978	0.5555	0.0022	0.0207	0.0068	0.0567	0.0078	0.0424	4.5517e-05	0.0004	0.001
477	HCER(26:1)	Hexosylceramides	HCER	0.968986		1.33	1.45	0.93	0.98	1.12	0.89	0.98	1.24	0.94	1.03	1.17	0.99	0.97	1.04	1.13	0.81	0.93	0.88	0.98	1.08	1.21	0.87	1.16	0.99		0.0155	0.7366	0.0014	0.6292	0.5503	1	0.8831	1	0.32	0.8427	0.3352	0.6453	0.8333	0.6725	0.0723	0.1631	0.63	0.44	0.7854
552	LPC(20:1)	Lysophosphatidylcholine	Ester	0.968262		0.85	0.95	1.03	1.1	1.08	1.29	1.06	1	1.1	0.83	1.07	1.11	1.04	1	0.91	1.06	1.13	1.11	1.06	1.08	1.09	0.96	0.95	1.01		0.0995	0.7366	0.596	1	0.7812	1	0.3345	0.9341	0.4067	0.9015	0.0077	0.0584	0.5755	0.5881	0.991	0.6528	0.3265	0.2976	0.0539
101	3-methylhistidine	Amino Acid	Histidine Metabolism	0.967955		1.8	1.86	1.06	1.6	1.57	1.02	1.52	1.3	1.23	1.63	1.84	1.1	1.1	0.95	1.13	1.1	0.93	1.19	1.19	0.84	1.16	0.81	1.24	0.71		0.0133	0.7366	0.0093	0.9155	0.7933	1	0.0479	0.3639	0.058	0.4091	0.9173	0.8573	0.0826	0.2428	0.274	0.3608	0.3909	0.3332	0.0391
343	DAG(18:2/22:6)	Diacylglycerol	Ester	0.966872		1.02	1.45	1.1	0.89	1.04	0.95	1.09	1.31	1.18	1.02	1.1	1.09	1.06	1.26	1.17	1.01	1.08	1	0.97	1	0.85	0.93	1	0.98		0.8668	0.8357	0.0021	0.6292	0.4391	1	0.3456	0.9436	0.7507	0.9749	0.6698	0.781	0.482	0.5427	0.0294	0.0951	0.1708	0.2001	0.8797
716	PC(16:0/22:4)	Phosphatidylcholine	Ester	0.966501		1	0.98	1.01	0.94	0.9	0.96	0.96	0.94	1.02	0.98	0.98	0.96	1	1.02	1.01	1.02	1	1.05	0.98	0.95	1.03	0.96	0.96	1.04		0.9341	0.8505	0.6816	1	0.9165	1	0.2329	0.8158	0.0593	0.4152	0.4003	0.6711	0.5071	0.5579	0.3011	0.3795	0.6872	0.4596	0.7334
443	glutarylcarnitine (C5-DC)	Amino Acid	Lysine Metabolism	0.966078		1.05	1.1	1.08	0.94	1.15	1.07	0.91	1.01	0.93	0.87	0.99	0.95	0.89	1.01	0.99	0.93	0.98	0.96	0.96	1.04	0.96	0.99	0.92	1.03		0.4407	0.7524	0.1366	1	0.238	1	0.3847	0.9848	0.0318	0.2936	0.2826	0.624	0.1693	0.3492	0.8825	0.6285	0.2392	0.2461	0.0405
65	3-(4-hydroxyphenyl)lactate	Amino Acid	Tyrosine Metabolism	0.965941		0.96	1.02	0.96	0.84	0.88	0.82	0.76	0.8	0.72	0.83	0.79	0.78	0.82	0.8	0.79	0.82	0.83	0.81	0.91	0.91	0.87	0.91	1.01	0.96		0.5094	0.7744	0.7819	1	0.5047	1	0.0098	0.1148	0.0575	0.4075	0.0036	0.0313	3.5923e-05	0.0008	0.0013	0.0117	1.2946e-06	1.7894e-05	0.0042
682	PC(14:0/18:1)	Phosphatidylcholine	Ester	0.965789		0.98	0.96	1.1	0.93	0.89	0.99	0.98	0.94	1.05	0.94	0.99	1.03	0.99	0.95	1.07	1.03	0.96	1.1	0.95	0.96	1.12	0.89	0.9	1.01		0.834	0.8319	0.6272	1	0.2101	1	0.3809	0.9782	0.1569	0.6645	0.946	0.8596	0.7789	0.6541	0.4086	0.4393	0.5454	0.4069	0.4731
1326	TAG53:4-FA18:1	Triacylglycerol	Ester	0.965381		0.98	0.99	0.99	1.02	1.01	1.03	1.02	1.04	1.03	1.02	1	1.01	1.03	1.02	1	0.99	0.99	1.01	0.98	1	1.02	0.99	1	1.01		0.3528	0.7418	0.7351	1	0.5574	1	0.3928	0.9929	0.6741	0.9583	0.1523	0.4935	0.2262	0.4061	0.0413	0.1154	0.1192	0.1562	0.3718
410	FFA(24:0)	Free Fatty Acids	Free Fatty Acids	0.964822		1.05	1.14	1	0.91	0.89	0.88	0.89	0.9	0.84	0.81	0.91	0.71	0.86	0.86	0.84	1.05	1.01	0.91	0.99	0.94	0.9	0.96	0.94	0.96		0.5195	0.7793	0.0788	1	0.9584	1	0.2162	0.7927	0.1274	0.6084	0.0975	0.3884	0.1165	0.2841	0.1557	0.258	0.0161	0.0427	0.0053
1066	TAG46:0-FA18:0	Triacylglycerol	Ester	0.96418		0.7	0.81	0.98	0.9	0.89	1.18	1.06	1.06	1.26	0.83	1.04	1.16	0.86	0.87	1	0.84	0.72	0.99	0.55	0.65	0.8	0.74	0.6	0.96		0.1378	0.7366	0.3834	1	0.9452	1	0.6482	1	0.6398	0.9567	0.4833	0.7055	0.8024	0.6607	0.8241	0.6079	0.3394	0.3032	0.4299
1413	TAG55:2-FA18:2	Triacylglycerol	Ester	0.961978		0.89	1.02	0.94	0.98	1.03	1.07	1.06	1.17	1.13	0.97	1.03	1	1.07	1.13	1.05	1.01	0.98	1.09	1.1	1.04	0.96	0.9	0.96	1.02		0.2635	0.7366	0.8873	1	0.5624	1	0.8618	1	0.7887	0.987	0.5522	0.7415	0.6176	0.6039	0.1424	0.2429	0.2765	0.2691	0.7721
399	FFA(20:1)	Free Fatty Acids	Free Fatty Acids	0.961928		0.96	0.96	0.96	0.8	0.85	0.79	0.71	0.64	0.67	0.87	0.81	0.72	0.97	0.97	0.97	0.98	0.98	0.98	1.02	0.99	0.99	1.01	1.01	1.02		0.5182	0.7793	0.5182	1	0.5182	1	0.0012	0.0239	0.0208	0.2195	0.0007	0.0076	1.1367e-06	5.5888e-05	8.3882e-10	2.821e-08	2.3075e-08	4.5067e-07	0.0509
714	PC(16:0/20:4)	Phosphatidylcholine	Ester	0.961653		1	1.02	1.01	0.96	0.98	0.97	1	1	1.04	0.97	1.03	0.99	0.99	1.04	0.98	0.99	1.02	0.98	1	0.99	0.99	0.96	0.99	1		0.9174	0.8499	0.6931	1	0.8735	1	0.3416	0.9379	0.6283	0.9567	0.5357	0.7392	0.9193	0.6978	0.9869	0.6528	0.4122	0.3428	0.5307
721	PC(17:0/18:1)	Phosphatidylcholine	Ester	0.961169		1.05	1.01	1.02	0.98	0.9	0.97	0.93	0.99	0.99	1.04	1.05	1.01	1.02	1.06	1.06	1.07	1.05	1.03	1.04	1.04	1.08	1.04	1.01	1.07		0.3301	0.7366	0.8801	1	0.7685	1	0.7359	1	0.0364	0.3161	0.5003	0.7191	0.1797	0.3589	0.7786	0.5899	0.8705	0.5298	0.4517
1352	TAG54:2-FA20:2	Triacylglycerol	Ester	0.960293		0.95	1.01	0.95	1.08	1.04	1.07	1.21	1.2	1.33	1.31	1.3	1.35	1.27	1.26	1.22	1.07	1.1	1.34	0.91	0.99	1.09	0.92	1	1.17		0.6253	0.802	0.9167	1	0.654	1	0.4987	1	0.735	0.9741	0.5554	0.7435	0.0961	0.2564	0.1071	0.2037	0.0141	0.0387	0.0173
256	CER(22:1)	Ceramides	CER	0.957459		0.99	1.04	1.01	0.9	0.94	0.88	0.93	0.98	0.91	0.94	1	0.96	0.95	0.96	0.94	0.94	1.01	0.92	0.93	0.96	1.02	1	0.98	1.03		0.8537	0.8335	0.4517	1	0.8078	1	0.0311	0.2783	0.2129	0.7336	0.0093	0.0672	0.1228	0.2906	0.6538	0.5395	0.0654	0.1053	0.23
260	CER(26:1)	Ceramides	CER	0.95712		1.18	0.99	0.97	0.98	1.23	1.11	1.03	1.16	0.91	0.79	0.89	0.81	1.11	1.12	1.07	1.28	1.09	1.21	0.97	0.97	0.96	1.13	1.23	1.08		0.1869	0.7366	0.9646	1	0.8292	1	0.8864	1	0.1032	0.5725	0.3986	0.671	0.8459	0.6788	0.2581	0.3509	0.4596	0.3638	0.06
493	hyocholate	Lipid	Secondary Bile Acid Metabolism	0.954862		0.91	0.91	1.33	1.11	0.91	1.16	0.78	0.78	1.03	1.04	0.95	1.18	0.95	0.71	0.82	0.95	0.69	0.82	1	0.96	1.11	1.28	1.03	1.01		0.545	0.7843	0.5267	1	0.0699	1	0.5106	1	0.5496	0.9494	0.3451	0.6453	0.1274	0.2986	0.1112	0.209	0.8468	0.5229	0.8103
966	pregnanediol-3-glucuronide	Lipid	Progestin Steroids	0.954621		1.02	1.53	1.14	0.88	1.1	0.99	0.9	1.12	1.06	1.01	1.08	0.93	1.01	1.17	0.99	1.03	1.25	1.11	1	1.29	0.95	0.99	1.19	1.04		0.8672	0.8357	0.0043	0.6797	0.3651	1	0.3774	0.9726	0.5196	0.9394	0.9573	0.8596	0.4834	0.5427	0.4433	0.4525	0.7014	0.4664	0.9541
593	methyl-4-hydroxybenzoate sulfate	Xenobiotics	Benzoate Metabolism	0.952486		1.16	0.69	1	1.08	0.97	1.23	1.2	1.08	1.35	1.25	1.1	1.4	0.93	1.12	1.28	0.91	1.18	1.25	0.8	0.9	1.01	1.1	0.59	1.38		0.6679	0.8061	0.2895	1	0.9906	1	0.8295	1	0.9266	1	0.5504	0.7415	0.6052	0.6002	0.8272	0.6088	0.3951	0.3352	0.5239
20	1-methylurate	Xenobiotics	Xanthine Metabolism	0.951199		1.06	1.25	0.78	1.26	1.3	0.87	1.07	1.03	0.91	1.2	1.24	0.81	1.18	1.53	0.87	1.04	1.21	0.8	1.12	0.9	0.79	0.92	0.87	0.8		0.7855	0.8319	0.2781	1	0.2318	1	0.2662	0.8613	0.1985	0.7215	0.514	0.7267	0.7559	0.6501	0.9049	0.6351	0.6524	0.4499	0.3816
937	PI(16:0/18:2)	PI	Ester	0.948784		0.92	0.88	0.93	0.85	0.82	0.92	0.89	0.89	0.99	0.86	0.91	0.95	0.86	0.87	0.93	0.9	0.89	0.97	0.99	0.96	1.1	1	1.01	1.09		0.1581	0.7366	0.0318	1	0.2285	1	0.007	0.0876	0.0012	0.026	0.153	0.4947	0.0734	0.2304	0.0584	0.141	0.8563	0.5251	0.0175
157	7-methylxanthine	Xenobiotics	Xanthine Metabolism	0.948215		0.99	1.03	0.93	1.21	1.2	1.02	0.99	0.83	0.99	0.99	0.92	0.83	1.11	1.06	1.06	1.04	1.08	1.05	0.88	0.94	0.72	0.91	0.74	0.86		0.9733	0.858	0.8967	1	0.7389	1	0.3878	0.9881	0.4023	0.8973	0.9279	0.8596	0.9553	0.7089	0.4049	0.4365	0.9631	0.5593	0.9719
175	alliin	Xenobiotics	Food Component/Plant	0.94771		1.23	0.76	1.06	1.53	0.97	1.31	1.18	0.67	0.98	1.14	0.75	0.92	0.95	0.55	0.9	0.87	0.49	0.8	0.95	0.9	0.65	1.78	0.93	0.98		0.5108	0.7744	0.3889	1	0.8486	1	0.1826	0.7486	0.9358	1	0.391	0.6667	0.6097	0.6009	0.2135	0.3128	0.9419	0.5544	0.6873
810	PE(18:0/16:1)	Phosphatidylethanolamine	Ester	0.946753		1.12	1.06	1	0.98	0.93	0.93	1.14	0.99	1.08	1.01	0.93	0.94	1.06	0.9	0.9	1.25	1.1	0.99	0.93	1.03	1.09	1.04	1.05	1.1		0.157	0.7366	0.4633	1	0.9587	1	0.7743	1	0.3706	0.8697	0.3706	0.6569	0.1278	0.2989	0.9507	0.6495	0.363	0.3166	0.8821
1146	TAG49:1-FA14:0	Triacylglycerol	Ester	0.941894		0.75	0.86	0.94	0.99	0.92	1.22	1.27	1.22	1.54	1.04	1.16	1.44	1.15	1.1	1.22	0.97	0.93	1.28	0.88	0.96	1.43	0.73	0.67	1.06		0.177	0.7366	0.4623	1	0.7483	1	0.9441	1	0.6859	0.9621	0.3453	0.6453	0.2549	0.4273	0.3564	0.4121	0.0413	0.0779	0.8377
1134	TAG48:4-FA16:0	Triacylglycerol	Ester	0.941508		0.76	0.77	0.94	0.99	0.88	1.14	1.02	1.02	1.24	0.82	0.84	1.04	0.86	0.89	0.99	0.84	0.75	1.11	0.86	0.91	1.22	0.76	0.7	1.04		0.1174	0.7366	0.1202	1	0.7055	1	0.9577	1	0.4372	0.9232	0.4553	0.6967	0.9277	0.7009	0.9136	0.6381	0.2081	0.2245	0.2524
1177	TAG50:2-FA18:0	Triacylglycerol	Ester	0.938567		0.85	0.93	0.94	1.11	0.93	1.24	1.28	1.22	1.45	1.14	1.13	1.41	1.18	1.16	1.22	1.08	0.96	1.35	0.78	0.86	1.17	0.78	0.73	1.03		0.3051	0.7366	0.6365	1	0.6883	1	0.5239	1	0.6539	0.9567	0.1836	0.5398	0.1274	0.2986	0.2139	0.3128	0.0207	0.0485	0.4109
378	erythritol	Xenobiotics	Food Component/Plant	0.936423		1.69	1.1	1.05	1.94	1.4	1.42	1.94	1.45	1.25	1.8	1.27	1.45	1.63	1.17	1.27	1.54	1.12	1.24	0.85	0.6	0.75	1.01	0.91	1.14		0.0305	0.7366	0.6955	1	0.8337	1	0.0066	0.0835	0.1647	0.6818	0.1496	0.4901	0.0072	0.0581	0.1342	0.2359	0.3613	0.3157	0.0158
562	LPE(16:0)	Lysophosphatidylethanolamine	Ester	0.935188		0.92	0.95	1.01	1.02	1.07	1.29	1.1	1.27	1.42	1.02	1.19	1.3	0.96	1.08	1.13	0.96	1.14	1.26	0.83	0.96	1.03	0.89	1	1.02		0.1898	0.7366	0.4306	1	0.8395	1	0.7488	1	0.2927	0.819	7.3814e-05	0.0012	0.1251	0.2948	0.0002	0.0029	1.0098e-07	1.68e-06	0.8051
1196	TAG50:4-FA18:3	Triacylglycerol	Ester	0.932619		0.78	0.89	0.9	1.02	0.92	1.23	1.31	1.3	1.62	1.21	1.19	1.56	1.37	1.53	1.65	1.19	1.16	1.68	1	1.1	1.44	0.74	0.85	1.05		0.1051	0.7366	0.4332	1	0.482	1	0.9011	1	0.5544	0.9528	0.1675	0.5207	0.0773	0.2364	0.0877	0.181	0.0015	0.0079	0.2063
745	PC(18:0/22:6)	Phosphatidylcholine	Ester	0.932553		0.99	1.04	0.96	0.92	0.96	0.95	0.95	1.09	1.01	0.9	1.05	0.96	0.96	1.04	0.95	0.98	1.04	1.02	1.01	1.07	1.07	0.92	0.99	0.92		0.8508	0.8328	0.4657	1	0.4324	1	0.1056	0.5737	0.4208	0.9131	0.3277	0.6436	0.3829	0.4955	0.1006	0.1968	0.9231	0.5463	0.0623
1532	TAG58:8-FA22:5	Triacylglycerol	Ester	0.932371		1	1.14	1.04	1.11	1.2	1.1	1.15	1.27	1.22	1.16	1.19	1.17	1.22	1.32	1.19	1.16	1.22	1.23	1.01	1.02	0.91	0.99	1.06	1.08		0.9679	0.858	0.1796	1	0.6768	1	0.2742	0.8709	0.0565	0.4043	0.3072	0.6325	0.1451	0.3246	0.0143	0.0605	0.0358	0.07	0.1094
1537	TAG58:9-FA22:5	Triacylglycerol	Ester	0.931974		0.96	1.12	0.93	1.09	1.1	1.11	1.14	1.3	1.26	1.09	1.17	1.12	1.18	1.34	1.17	1.13	1.22	1.25	1.05	1.03	0.94	0.97	1.01	1.02		0.6913	0.8109	0.2132	1	0.4156	1	0.3648	0.9697	0.2917	0.819	0.2764	0.6192	0.1617	0.3435	0.0059	0.0355	0.0165	0.043	0.3781
1200	TAG50:5-FA14:1	Triacylglycerol	Ester	0.924623		0.84	0.92	0.83	1.01	0.91	1.05	1.11	1.12	1.11	0.96	0.95	0.99	0.98	0.96	0.94	0.93	0.81	1	0.92	0.94	1.15	0.72	0.82	0.93		0.1044	0.7366	0.4302	1	0.0874	1	0.9353	1	0.4093	0.9036	0.632	0.7635	0.3416	0.474	0.3011	0.3795	0.3449	0.3062	0.683
489	homovanillate (HVA)	Amino Acid	Tyrosine Metabolism	0.923991		0.96	1.38	1.2	0.73	0.97	1.06	0.77	1.01	0.85	0.61	0.81	0.79	0.7	0.78	0.9	0.98	1.25	1.51	0.73	0.68	0.7	0.7	0.77	1.11		0.8437	0.8321	0.1318	1	0.391	1	0.1361	0.6653	0.9056	1	0.7692	0.8147	0.2303	0.407	0.9705	0.6528	0.4439	0.3574	0.0216
24	2,3-dihydroxy-2-methylbutyrate	Amino Acid	Leucine, Isoleucine and Valine Metabolism	0.923085		1.21	1.17	1.05	0.95	2.09	1.16	1.03	2.07	1.18	1.04	1.76	1.14	0.96	1.37	1.07	0.93	1.23	1.12	0.79	0.87	0.88	0.99	0.86	0.95		0.0679	0.7366	0.1207	1	0.6649	1	0.5881	1	1.695e-12	1.5904e-10	0.1433	0.4854	0.7737	0.6541	5.217e-12	2.4724e-10	0.1051	0.1443	0.666
1372	TAG54:4-FA22:1	Triacylglycerol	Ester	0.92224		0.84	1.01	0.88	1	1.06	1.03	1.07	1.15	1.05	1	1.02	1.01	1.2	1.21	1.1	1.13	1.08	1.24	1.05	1.11	1.11	1.01	1.11	1.16		0.1131	0.7366	0.9074	1	0.2436	1	0.9889	1	0.602	0.9567	0.7917	0.8235	0.5209	0.5653	0.1883	0.2905	0.6588	0.4508	0.9814
474	HCER(24:0)	Hexosylceramides	HCER	0.921324		1.01	1.02	1	0.95	0.94	0.96	1.01	1.09	1.03	0.99	1.02	1.01	1.01	1.02	1.04	1	1.01	1.04	0.98	1.01	1.02	0.98	0.97	0.98		0.8979	0.8452	0.6112	1	0.9612	1	0.2327	0.8158	0.1325	0.6181	0.3419	0.6453	0.7607	0.6502	0.0433	0.1188	0.4076	0.3406	0.764
756	PC(18:1/22:6)	Phosphatidylcholine	Ester	0.920089		1.07	1.03	1.08	0.99	0.99	1.06	0.96	1.07	1.05	1.05	1.13	1.12	1.01	1.06	1.05	1.08	1.12	1.19	1.09	1.14	1.13	1.02	1.12	1.09		0.2727	0.7366	0.6567	1	0.2181	1	0.8659	1	0.8581	1	0.3467	0.6453	0.4822	0.5427	0.2892	0.3708	0.458	0.3634	0.4426
1370	TAG54:4-FA20:3	Triacylglycerol	Ester	0.920071		0.93	0.98	0.93	1.02	0.98	1.08	1.16	1.18	1.29	1.17	1.12	1.28	1.27	1.26	1.24	1.08	1.06	1.29	1.01	1.04	1.19	0.97	1.08	1.17		0.4583	0.7572	0.8586	1	0.5169	1	0.8335	1	0.8691	1	0.4712	0.7022	0.1495	0.3292	0.1239	0.2238	0.0171	0.043	0.1228
981	pyrraline	Xenobiotics	Food Component/Plant	0.919772		0.71	0.83	0.9	0.86	0.99	0.99	0.79	0.95	0.96	0.87	0.77	0.9	0.76	0.75	0.83	0.76	0.81	0.8	0.93	1.36	0.98	1.26	1.31	1.71		0.0542	0.7366	0.2867	1	0.5571	1	0.4132	0.9985	0.9483	1	0.9599	0.8596	0.1858	0.3671	0.7612	0.5814	0.8055	0.5093	0.422
941	PI(16:0/22:4)	PI	Ester	0.919166		1.09	0.93	1.08	0.93	0.81	0.87	1.13	0.96	1.04	0.93	0.93	0.92	1.07	1.01	1.04	1	0.87	0.97	0.91	0.89	0.99	0.93	0.98	1.07		0.3429	0.7418	0.4752	1	0.4443	1	0.4328	1	0.0245	0.2442	0.1465	0.4858	0.2204	0.404	0.6737	0.5496	0.6672	0.4528	0.4402
1313	TAG53:2-FA16:0	Triacylglycerol	Ester	0.917348		0.86	0.96	0.9	1	1.01	1.13	1.14	1.25	1.28	1.13	1.19	1.31	1.37	1.32	1.22	1.09	1.06	1.24	0.92	1.02	1.27	1.01	0.95	1.15		0.2321	0.7366	0.7531	1	0.4301	1	0.9918	1	0.9615	1	0.3385	0.6453	0.3356	0.4731	0.0944	0.1908	0.065	0.1052	0.3621
707	PC(16:0/18:1)	Phosphatidylcholine	Ester	0.916466		1.02	1.02	1.02	0.97	0.95	0.98	1	1.02	1.04	0.96	1.01	1	0.98	1	0.98	1.03	1.01	1.02	0.96	0.97	1.03	0.97	1.02	1.03		0.7249	0.8174	0.6883	1	0.6743	1	0.6021	1	0.2571	0.7855	0.6609	0.7766	0.9347	0.7034	0.7417	0.5757	0.4649	0.367	0.3747
204	beta-cryptoxanthin	Xenobiotics	Food Component/Plant	0.916233		1.08	1.15	1.12	1.02	1.11	1.07	1.06	1.2	1.06	1.02	1.15	1.05	1.05	1.14	1.08	1.12	1.21	1.11	1.09	1.11	1.05	1.03	0.98	1		0.1923	0.7366	0.0227	1	0.0541	1	0.7341	1	0.0989	0.5577	0.2803	0.6208	0.3553	0.4813	0.0028	0.0211	0.3466	0.3071	0.7181
1267	TAG52:3-FA20:2	Triacylglycerol	Ester	0.91613		0.9	0.94	0.99	1.06	0.94	1.2	1.36	1.28	1.55	1.25	1.21	1.54	1.41	1.34	1.47	1.22	1.14	1.54	0.94	1.06	1.28	0.9	0.97	1.15		0.4422	0.7524	0.6357	1	0.9318	1	0.6651	1	0.6323	0.9567	0.1887	0.5451	0.0266	0.1404	0.0717	0.1629	0.0014	0.0078	0.0989
904	PE(P-18:1/16:1)	Phosphatidylethanolamine	Plasmalogen	0.915109		1.1	0.89	0.97	1.3	1.2	1.05	1.03	0.93	0.94	0.98	1.09	1.16	1.02	0.98	0.98	1.24	1.08	0.97	1.11	1.03	1.29	1.23	1.04	1.21		0.4415	0.7524	0.3669	1	0.79	1	0.0351	0.2946	0.1546	0.6639	0.7005	0.7877	0.8316	0.6722	0.5665	0.5089	0.6152	0.436	0.8922
902	PE(P-18:0/22:6)	Phosphatidylethanolamine	Plasmalogen	0.914724		0.98	0.99	0.97	0.9	0.92	0.97	1.06	1.07	1.07	0.96	1.09	1	1	1.07	1.06	1.02	1.06	1.08	0.99	1.02	1.05	1.02	1.03	1.07		0.676	0.8094	0.8889	1	0.5443	1	0.0627	0.4255	0.1654	0.6818	0.6543	0.7732	0.2975	0.4517	0.2295	0.3272	0.2362	0.2442	0.5123
868	PE(O-18:0/20:4)	Phosphatidylethanolamine	Ether	0.914534		0.96	1.03	1.04	0.87	0.94	0.99	0.97	1.03	1.11	0.93	1.13	1.05	0.97	1.08	1.07	0.96	1.04	1.07	0.96	1.02	1	0.98	1.02	1.13		0.592	0.7966	0.6888	1	0.5696	1	0.0681	0.4534	0.4274	0.9148	0.9035	0.8532	0.6526	0.6195	0.677	0.5506	0.1791	0.2058	0.3243
680	PC(14:0/14:0)	Phosphatidylcholine	Ester	0.914109		1.09	0.9	1.18	0.94	0.79	1.08	0.77	0.87	0.81	0.97	0.97	1.19	1.02	0.96	1.3	0.9	1	1.19	0.96	0.92	1.2	0.79	0.9	1.17		0.708	0.8137	0.654	1	0.455	1	0.7894	1	0.3024	0.8285	0.7334	0.7981	0.2636	0.4298	0.5498	0.5028	0.3685	0.319	0.8841
906	PE(P-18:1/18:1)	Phosphatidylethanolamine	Plasmalogen	0.913675		1.12	1.01	1.09	1.05	0.99	1.07	1.08	1.02	1.04	0.98	1.03	1.04	1.09	1.05	1.06	1.11	1.07	1.09	1.06	1.01	1.04	1.06	1	1.13		0.0482	0.7366	0.8172	1	0.1469	1	0.3761	0.9713	0.895	1	0.2554	0.6015	0.1642	0.3442	0.7279	0.5698	0.5196	0.3973	0.7046
265	chiro-inositol	Lipid	Inositol Metabolism	0.913647		1.49	1.42	1.38	1.29	1.55	1.29	1.19	1.24	1.05	1.22	1.07	1.07	1.1	0.97	0.98	1.06	0.97	1.05	0.78	0.73	0.6	1.35	1.31	1.91		0.0548	0.7366	0.0892	1	0.1199	1	0.215	0.7927	0.0344	0.3068	0.212	0.5677	0.394	0.4989	0.3063	0.3821	0.8275	0.517	0.3312
1164	TAG50:0-FA14:0	Triacylglycerol	Ester	0.913438		0.81	0.89	0.95	0.97	0.91	1.07	1.05	1.05	1.07	0.99	1.03	1.11	1	1	0.95	0.94	0.86	1.04	0.78	0.87	1.08	0.89	0.79	1.08		0.1821	0.7366	0.4505	1	0.7541	1	0.8578	1	0.5498	0.9494	0.6742	0.7812	0.7777	0.6541	0.7693	0.5843	0.6526	0.4499	0.9567
1360	TAG54:3-FA20:2	Triacylglycerol	Ester	0.913368		0.95	1.04	0.96	1.05	1.02	1.09	1.2	1.25	1.32	1.24	1.24	1.38	1.35	1.36	1.32	1.15	1.14	1.33	0.93	1.04	1.12	0.98	1.07	1.18		0.6528	0.8061	0.6919	1	0.7312	1	0.63	1	0.8229	0.9981	0.3913	0.6667	0.0866	0.2457	0.0366	0.1075	0.0101	0.0315	0.0405
1572	Total LCER	Sphingolipids	Lactosylceramide	0.913315		1.01	1.02	1	0.96	0.97	0.97	0.98	1.04	1	0.97	1.01	0.97	0.99	1	0.98	1.06	1.08	1.06	1.03	1.05	1.03	1.02	1.01	1		0.8252	0.8319	0.6067	1	0.8891	1	0.211	0.7899	0.2789	0.811	0.4179	0.6816	0.6369	0.6136	0.1917	0.2934	0.9588	0.5583	0.3707
923	phenylacetate	Amino Acid	Phenylalanine Metabolism	0.91168		1.39	1.31	0.97	1.29	1.05	1.17	1.57	1.25	1.22	1.39	1.01	0.98	1.39	0.86	0.88	1.11	0.59	0.71	0.96	0.9	0.78	1.23	1.26	0.87		0.0812	0.7366	0.155	1	0.8696	1	0.1803	0.7429	0.8036	0.9892	0.4013	0.6719	0.0192	0.1153	0.2498	0.3472	0.2908	0.2794	0.0803
1539	TAG60:10-FA22:5	Triacylglycerol	Ester	0.911645		0.93	1.07	0.95	1.08	1.07	1.1	1.08	1.15	1.12	0.96	1.11	1.02	1.17	1.29	1.13	1.09	1.12	1.16	1.02	0.94	0.93	0.97	1	1.08		0.3943	0.7437	0.461	1	0.5865	1	0.3972	0.9946	0.4314	0.9158	0.2996	0.632	0.378	0.4926	0.1314	0.2326	0.2026	0.2216	0.6923
1569	Total DCER	Sphingolipids	Dihydroceramide	0.911475		0.99	1.09	1.05	0.91	0.98	0.97	0.93	1	0.94	0.96	0.99	0.98	0.94	0.96	0.97	0.96	1	0.97	1	1.02	1.01	0.99	0.98	1.01		0.8225	0.8319	0.0408	1	0.2773	1	0.0242	0.2299	0.5901	0.9567	0.42	0.6816	0.0886	0.2481	0.9513	0.6495	0.1719	0.2011	0.2918
207	betonicine	Xenobiotics	Food Component/Plant	0.91001		0.68	0.73	0.92	1.62	1.9	2.02	1.21	1.74	2	1.06	0.98	1.75	1.16	1.2	1.59	1.22	0.98	1.1	1.09	1.22	0.99	1.04	0.75	1.18		0.3379	0.7418	0.4255	1	0.8355	1	0.2294	0.8114	0.1078	0.5725	0.0791	0.3496	0.6397	0.6136	0.1728	0.2775	0.0866	0.1271	0.8866
527	LCER(20:0)	Lactosylceramide	LCER	0.909394		1.06	1.01	1.06	0.93	0.95	0.94	0.97	1.06	1.01	0.96	1.07	0.99	0.96	1	0.92	1.03	1.03	0.99	1.01	1.04	1.07	1.07	0.96	1.04		0.2277	0.7366	0.8901	1	0.232	1	0.1877	0.7637	0.2757	0.8083	0.2692	0.6133	0.5834	0.5898	0.2508	0.3472	0.7951	0.5055	0.3803
905	PE(P-18:1/18:0)	Phosphatidylethanolamine	Plasmalogen	0.909112		1.16	1.07	1.11	0.92	0.96	0.97	0.96	1.02	0.94	0.84	0.91	0.93	1.03	0.92	0.96	1.12	1.04	1.03	0.96	0.93	0.97	1.01	1.14	1.32		0.0658	0.7366	0.3986	1	0.2095	1	0.3292	0.9302	0.6336	0.9567	0.6842	0.7852	0.6398	0.6136	0.8095	0.6024	0.4979	0.3859	0.0319
353	DCER(22:1)	Dihydroceramides	DCER	0.908312		1.09	1.19	1.2	0.91	0.99	0.96	1.02	0.98	1.02	1.05	1.01	1	0.98	0.91	0.99	1.04	0.9	1.02	1.02	1.06	1.03	0.99	0.98	1.11		0.2352	0.7366	0.0122	1	0.0098	1	0.1788	0.7429	0.9026	1	0.5937	0.751	0.73	0.646	0.7555	0.5792	0.7854	0.5039	0.454
1571	Total HCER	Sphingolipids	Hexosylceramide	0.907286		1	1.02	1	0.95	0.95	0.96	0.99	1.07	1.01	0.97	1.02	1	1.01	1.03	1.02	1.01	1.03	1.05	0.99	1.02	1.02	1	0.99	0.99		0.9182	0.8499	0.5414	1	0.923	1	0.1487	0.6784	0.1589	0.6645	0.2499	0.6006	0.6867	0.6318	0.0581	0.1404	0.7751	0.4995	0.4737
153	7-alpha-hydroxy-3-oxo-4-cholestenoate (7-Hoca)	Lipid	Sterol	0.906912		0.96	0.96	1.01	0.87	1	0.94	0.91	1.11	1.04	1.01	1.12	1.11	1.25	1.36	1.35	1.15	1.27	1.44	0.89	0.93	0.9	0.93	0.96	0.92		0.5338	0.784	0.4933	1	0.9098	1	0.0309	0.2783	0.9427	1	0.3924	0.6675	0.1674	0.3464	0.119	0.2191	0.5386	0.4043	0.8837
99	3-methylcytidine	Nucleotide	Pyrimidine Metabolism, Cytidine containing	0.906745		0.86	0.99	0.98	0.99	1.09	1.03	0.94	0.99	1.07	0.91	1.03	0.9	0.82	0.95	0.78	0.82	0.9	0.87	1.08	0.93	0.94	0.99	0.99	1.05		0.0795	0.7366	0.885	1	0.8309	1	0.8611	1	0.3242	0.8491	0.7467	0.8039	0.4983	0.5529	0.8859	0.6292	0.459	0.3636	0.2789
838	PE(18:2/14:1)	Phosphatidylethanolamine	Ester	0.905707		0.88	0.81	0.93	1.29	0.71	0.75	1.13	0.99	1.12	0.66	0.68	0.62	1.1	0.98	0.86	1.15	1.02	0.95	1	0.81	0.91	1.09	0.86	1.07		0.4528	0.7567	0.229	1	0.6645	1	0.1342	0.6609	0.0465	0.3599	0.0936	0.3775	0.4761	0.54	0.9531	0.6499	0.5077	0.3912	0.0166
1281	TAG52:4-FA22:1	Triacylglycerol	Ester	0.904777		0.86	0.97	0.8	1.04	1.06	1.11	1.17	1.23	1.17	1.19	1.18	1.31	1.42	1.46	1.44	1.27	1.2	1.47	1.04	1.05	1.14	0.91	0.99	1.1		0.1425	0.7366	0.7784	1	0.0344	1	0.7381	1	0.5714	0.9567	0.3144	0.6377	0.1477	0.3265	0.0553	0.1381	0.1298	0.1654	0.0916
1114	TAG48:1-FA18:1	Triacylglycerol	Ester	0.904269		0.76	0.82	0.97	0.97	0.85	1.23	1.25	1.17	1.52	1.1	1.18	1.5	1.21	1.16	1.32	1.12	0.96	1.42	0.77	0.91	1.26	0.79	0.73	1.04		0.1914	0.7366	0.3504	1	0.8811	1	0.8943	1	0.44	0.9233	0.3274	0.6436	0.2945	0.451	0.4481	0.454	0.0474	0.0854	0.6494
498	imidazole lactate	Amino Acid	Histidine Metabolism	0.902629		0.92	0.94	0.95	0.99	1.03	0.99	0.94	1.03	0.94	0.9	0.95	0.9	0.86	0.86	0.92	0.81	0.82	0.83	0.88	0.94	0.93	0.96	1.09	1.03		0.1331	0.7366	0.3173	1	0.3732	1	0.9244	1	0.5672	0.9567	0.8309	0.8322	0.3204	0.4633	0.6499	0.539	0.2923	0.2797	0.0711
471	HCER(20:1)	Hexosylceramides	HCER	0.900518		0.94	1	1.01	0.92	1.05	0.92	0.95	0.95	0.89	0.89	0.96	1.1	0.75	0.9	0.93	1.17	1.06	1.11	0.9	1.04	1	1.3	1.02	0.95		0.5951	0.7975	0.9841	1	0.9293	1	0.4758	1	0.6706	0.9567	0.4686	0.7017	0.6471	0.6163	0.6352	0.5339	0.319	0.2934	0.3215
949	PI(18:0/20:2)	PI	Ester	0.899682		1.03	0.96	0.93	0.93	0.9	1	0.93	0.99	0.98	0.97	1.01	0.9	0.92	0.89	0.9	1	0.98	0.95	0.97	0.94	0.97	0.96	0.93	1.08		0.6632	0.8061	0.5613	1	0.2837	1	0.2474	0.8388	0.1055	0.5725	0.9934	0.8596	0.3065	0.4559	0.8281	0.6088	0.8067	0.5095	0.7057
639	N-acetylvaline	Amino Acid	Leucine, Isoleucine and Valine Metabolism	0.898505		0.97	1.04	0.94	0.91	1.04	1.04	0.85	0.97	0.9	0.89	0.99	0.96	0.91	0.95	0.99	0.91	0.92	0.93	0.96	0.92	0.98	0.88	0.97	0.91		0.5508	0.7843	0.3972	1	0.2106	1	0.0397	0.3202	0.3369	0.8597	0.4204	0.6816	0.0004	0.006	0.5739	0.5122	0.0232	0.0524	0.0117
1374	TAG54:5-FA16:0	Triacylglycerol	Ester	0.892688		0.9	0.99	0.93	1.01	1	1.11	1.18	1.21	1.32	1.16	1.14	1.27	1.2	1.24	1.21	1.07	1.05	1.27	0.96	0.99	1.06	0.91	1.05	1.11		0.2652	0.7366	0.949	1	0.4485	1	0.9204	1	0.9737	1	0.2908	0.6258	0.1068	0.2728	0.0542	0.1365	0.0063	0.0228	0.1387
1367	TAG54:4-FA18:3	Triacylglycerol	Ester	0.890846		0.85	1.03	0.8	1	1.05	1.04	1.11	1.23	1.2	1.1	1.13	1.19	1.2	1.31	1.23	1.15	1.11	1.35	0.97	0.97	1.12	0.84	0.96	1.1		0.1536	0.7366	0.7905	1	0.052	1	0.9741	1	0.6888	0.9621	0.7018	0.7877	0.3621	0.4824	0.0713	0.1629	0.113	0.1517	0.4073
1005	SM(24:0)	Sphingomyelin	Sphingomyelin	0.890844		1.02	1.01	1	0.97	0.95	0.96	1.01	1.01	0.98	0.99	1.02	0.98	1.01	1.01	0.98	1.05	1.02	1.01	1.05	1.02	1.02	1.01	1	1.01		0.5522	0.7843	0.6711	1	0.9882	1	0.3729	0.9713	0.1238	0.6035	0.2147	0.5677	0.6761	0.6284	0.6673	0.5468	0.4843	0.3788	0.8177
848	PE(18:2/22:6)	Phosphatidylethanolamine	Ester	0.890616		0.96	0.98	0.99	1.03	1.05	1.04	1.03	1.04	1	0.99	0.99	0.99	0.99	0.98	0.98	1.02	0.99	0.99	0.99	0.98	1.01	0.94	0.9	0.96		0.2953	0.7366	0.5008	1	0.7449	1	0.4032	0.9946	0.1358	0.6226	0.2702	0.6133	0.4736	0.5387	0.3095	0.3842	0.9629	0.5593	0.7616
936	PI(16:0/18:1)	PI	Ester	0.890504		0.96	0.97	0.98	0.9	0.94	0.98	0.91	0.95	1	0.87	0.97	0.97	0.87	0.91	0.93	0.88	0.92	0.95	0.94	0.96	1.09	1.02	1.04	1.11		0.5471	0.7843	0.6447	1	0.7642	1	0.1438	0.6705	0.3349	0.8597	0.8236	0.8303	0.1863	0.3671	0.4239	0.447	0.9956	0.562	0.0407
776	PC(20:0/22:5)	Phosphatidylcholine	Ester	0.888445		0.98	1.03	0.98	1.07	1.03	1	1.03	1.09	1.02	1.04	1.04	1.02	0.95	0.97	0.95	0.97	0.96	1	1	1	1	1	1	1		0.5126	0.7744	0.3572	1	0.5126	1	0.0125	0.1402	0.3637	0.8697	1	0.8596	0.2413	0.4173	0.004	0.0273	0.5258	0.3993	0.195
1391	TAG54:6-FA18:3	Triacylglycerol	Ester	0.888329		0.84	1.05	0.79	1.02	1.11	1.09	1.19	1.35	1.29	1.21	1.18	1.29	1.33	1.51	1.47	1.23	1.26	1.5	1.15	1.18	1.19	0.8	0.98	1.06		0.199	0.7366	0.7304	1	0.1018	1	0.865	1	0.4495	0.93	0.5457	0.7415	0.2156	0.3991	0.0338	0.1034	0.0726	0.1131	0.175
1003	SM(22:0)	Sphingomyelin	Sphingomyelin	0.888192		1.01	1	1.02	0.97	0.95	0.98	1	1.01	1	0.97	1	1	1	1.02	1.01	1.03	1.01	1.02	1.03	1	1.03	1	0.97	1.03		0.8572	0.8343	0.9548	1	0.5744	1	0.3006	0.9046	0.156	0.6645	0.5308	0.7359	0.9278	0.7009	0.7422	0.5757	0.895	0.5382	0.4302
1478	TAG56:7-FA18:0	Triacylglycerol	Ester	0.887063		0.89	1.05	0.9	1.03	1.15	1.08	1.12	1.36	1.28	1.01	1.23	1.05	1.17	1.38	1.23	1.07	1.15	1.28	0.99	1.02	1.01	0.96	0.95	1.09		0.2569	0.7366	0.6128	1	0.3062	1	0.8047	1	0.1674	0.682	0.4638	0.7012	0.2706	0.4362	0.0033	0.024	0.0192	0.0459	0.9288
796	PE(16:0/20:5)	Phosphatidylethanolamine	Ester	0.886397		0.97	0.94	1.04	1.32	0.9	1.01	1.43	1.31	1.36	1.46	1.35	1.37	1.28	1.12	1.18	1.04	1.1	1.16	1.04	1.1	1.66	0.71	0.8	0.93		0.8426	0.8321	0.689	1	0.8107	1	0.0988	0.5568	0.5366	0.9487	0.9314	0.8596	0.0355	0.1615	0.1103	0.2077	0.0703	0.1111	0.0232
1335	TAG53:6-FA18:2	Triacylglycerol	Ester	0.885599		0.96	0.98	0.98	1	1	1.05	1.05	1.04	1.06	1.02	1.04	1.04	1.05	1.06	1.05	0.99	0.98	1.02	1.01	1.02	1.03	0.99	1.01	0.99		0.2319	0.7366	0.405	1	0.5142	1	0.9293	1	0.8969	1	0.1069	0.4118	0.114	0.2828	0.2494	0.3471	0.0414	0.0779	0.4249
877	PE(P-16:0/18:1)	Phosphatidylethanolamine	Plasmalogen	0.885192		1.04	1.03	1.03	0.97	0.98	1	1.08	1.06	1.06	1	1.07	1.06	1.06	1.04	1.07	1.04	1.11	1.03	1.05	1.04	1.06	1.04	1.02	1.1		0.4931	0.7659	0.5818	1	0.5525	1	0.6465	1	0.6927	0.9621	0.9677	0.8596	0.1653	0.3452	0.3367	0.4058	0.3235	0.2956	0.9321
826	PE(18:1/18:1)	Phosphatidylethanolamine	Ester	0.883438		0.94	1.01	1	1.08	1.14	1.16	1.18	1.27	1.2	1.1	1.18	1.18	1.12	1.19	1.11	1.11	1.1	1.15	0.91	0.89	1.06	1.1	1.1	1.2		0.5218	0.7795	0.8876	1	0.9631	1	0.3941	0.9936	0.1697	0.6864	0.1095	0.4184	0.0768	0.2364	0.0108	0.052	0.0504	0.0887	0.3056
45	2-hydroxyoctanoate	Lipid	Fatty Acid, Monohydroxy	0.88316		1.02	1.06	0.98	1.14	1.18	1.02	1	1.06	0.96	0.94	1	0.89	0.79	0.81	0.77	0.85	0.89	0.77	1	0.94	0.89	1.15	0.82	1.03		0.8098	0.8319	0.5111	1	0.8662	1	0.1422	0.6705	0.0798	0.4902	0.7932	0.8235	0.9818	0.7121	0.511	0.4843	0.6296	0.44	0.4694
1041	TAG44:0-FA14:0	Triacylglycerol	Ester	0.883125		0.68	0.71	0.98	0.91	0.74	1.32	1.21	1.08	1.57	0.88	1.07	1.37	0.92	0.9	1.05	0.77	0.66	1	0.6	0.69	1.06	0.58	0.48	0.82		0.2577	0.7366	0.3133	1	0.9608	1	0.7965	1	0.375	0.8745	0.4242	0.6832	0.592	0.5937	0.8366	0.6109	0.2005	0.2202	0.7111
109	4-acetaminophen sulfate	Xenobiotics	Drug	0.882528		0.96	0.82	0.6	0.89	1.42	2.97	0.95	1.95	3.33	1.05	1.7	2.09	1.22	1.48	0.95	1.37	1.06	0.65	2.4	1.03	0.7	2.08	1.11	0.47		0.9584	0.858	0.7813	1	0.4723	1	0.8718	1	0.6262	0.9567	0.1285	0.4575	0.9432	0.7046	0.357	0.4121	0.098	0.1375	0.9496
221	catechol glucuronide	Amino Acid	Tyrosine Metabolism	0.882184		1.17	0.99	0.82	1.26	1.17	1.09	1.13	1.2	1.19	1.14	1.06	1.13	0.95	1.27	1.09	0.94	1.16	0.98	1.07	0.79	0.59	0.9	0.75	0.88		0.5061	0.7738	0.9663	1	0.395	1	0.3395	0.9375	0.5224	0.9394	0.7223	0.7949	0.6123	0.6019	0.4601	0.4603	0.4761	0.3739	0.5758
1076	TAG46:2-FA14:1	Triacylglycerol	Ester	0.881304		0.75	0.68	0.89	1.03	0.77	1.24	1.24	1.03	1.41	0.91	0.85	1.11	0.95	0.82	1.02	0.95	0.77	1.17	0.83	0.81	1.4	0.72	0.69	1		0.1828	0.7366	0.0734	1	0.5696	1	0.8901	1	0.2238	0.7462	0.3057	0.6325	0.3264	0.4659	0.8975	0.6326	0.1113	0.1504	0.6598
454	glycocholate glucuronide (1)	Lipid	Primary Bile Acid Metabolism	0.880803		0.98	1.35	1.31	1.1	1.12	1.55	0.92	1.15	1.04	0.89	1.2	1.16	0.88	1.02	1.31	1.17	1.16	1.25	1.01	0.97	1.01	1.04	0.77	1.02		0.8697	0.8369	0.0496	1	0.072	1	0.5415	1	0.4469	0.928	0.004	0.0343	0.5753	0.5881	0.3569	0.4121	0.7816	0.5023	0.4541
38	2-hydroxy-3-methylvalerate	Amino Acid	Leucine, Isoleucine and Valine Metabolism	0.880413		1.14	1.18	1.02	1.04	1.2	1.08	1	1.03	0.93	0.91	0.91	0.87	0.86	0.8	0.8	0.8	0.81	0.82	0.9	0.86	0.83	0.96	0.97	0.99		0.0614	0.7366	0.0217	1	0.7883	1	0.5788	1	0.0105	0.1392	0.2854	0.6246	0.9619	0.7107	0.7036	0.5589	0.3147	0.291	0.1885
812	PE(18:0/18:0)	Phosphatidylethanolamine	Ester	0.87938		1	1.05	0.98	0.94	0.98	1.01	1.05	1.11	1.04	0.97	1.09	1	1.02	1.07	0.99	1.04	1.06	0.98	0.98	1.02	1.01	0.98	1.02	1.01		0.9836	0.858	0.3133	1	0.6942	1	0.2065	0.7887	0.7431	0.9741	0.8717	0.8434	0.3143	0.4591	0.0441	0.1204	0.4573	0.3634	0.5164
744	PC(18:0/22:5)	Phosphatidylcholine	Ester	0.876884		0.97	0.99	0.96	0.92	0.92	0.94	0.94	1.04	1	0.93	0.96	0.94	0.95	0.97	0.91	0.97	0.99	0.98	0.98	0.96	1.03	0.96	0.96	0.99		0.5799	0.793	0.8131	1	0.4362	1	0.1128	0.5901	0.0864	0.512	0.2239	0.5725	0.2336	0.4096	0.4877	0.4704	0.9559	0.558	0.1201
450	glycochenodeoxycholate	Lipid	Primary Bile Acid Metabolism	0.875309		0.81	1	0.71	0.53	0.78	0.94	0.38	0.7	0.91	0.55	0.81	0.99	0.86	0.95	0.88	0.95	0.85	1.13	0.95	0.68	0.9	0.95	0.84	0.92		0.2912	0.7366	0.998	1	0.0906	1	0.0018	0.0301	0.2181	0.7412	0.7633	0.8147	3.4292e-06	0.0001	0.0884	0.1821	0.655	0.4504	0.0033
1006	SM(24:1)	Sphingomyelin	Sphingomyelin	0.874781		1.02	1.03	1	0.97	0.97	0.97	1.01	1.03	1	0.98	1.04	0.99	1.01	1.02	0.99	1.06	1.04	1.03	1.03	1.03	1.01	1.01	1.03	1		0.6231	0.802	0.4089	1	0.8821	1	0.4331	1	0.3553	0.8631	0.3407	0.6453	0.859	0.6835	0.3877	0.4309	0.8796	0.5336	0.4643
1109	TAG48:1-FA14:0	Triacylglycerol	Ester	0.874728		0.78	0.83	0.97	0.99	0.84	1.19	1.21	1.15	1.48	1.07	1.14	1.44	1.18	1.12	1.24	1.08	0.93	1.34	0.78	0.91	1.26	0.77	0.72	1.02		0.2204	0.7366	0.3659	1	0.8847	1	0.9451	1	0.3826	0.8818	0.3889	0.6667	0.3577	0.4813	0.5007	0.4781	0.0625	0.1024	0.7428
300	DAG(14:0/18:2)	Diacylglycerol	Ester	0.874174		0.86	0.92	0.98	0.99	0.86	1.1	1.08	1.13	1.35	1.06	1.04	1.22	1.15	1.16	1.3	1.1	0.98	1.29	0.87	1	1.1	0.87	0.87	1.07		0.2476	0.7366	0.5106	1	0.9008	1	0.9477	1	0.2479	0.77	0.4603	0.699	0.5492	0.5784	0.3529	0.4121	0.0294	0.0606	0.6783
211	biliverdin	Cofactors and Vitamins	Hemoglobin and Porphyrin Metabolism	0.873962		1.06	0.88	1.02	0.84	0.83	0.67	0.78	0.7	0.57	0.77	0.8	0.65	1.01	0.8	0.8	1.09	1	0.8	0.87	1.09	0.69	0.94	1.27	1.02		0.6907	0.8109	0.4037	1	0.9147	1	0.2525	0.8388	0.2131	0.7336	0.0082	0.0605	0.1037	0.2672	0.018	0.0702	0.0002	0.0016	0.0825
763	PC(18:2/20:3)	Phosphatidylcholine	Ester	0.871479		0.98	0.98	0.99	0.94	0.9	0.98	0.95	0.99	1	0.94	0.95	0.99	1.04	0.97	1.04	1.01	1.01	1.01	1.06	1.03	1.14	1.01	1.05	1.12		0.7815	0.8319	0.7479	1	0.9139	1	0.2562	0.8396	0.0678	0.4474	0.691	0.7877	0.4173	0.5115	0.8576	0.6188	0.9456	0.5552	0.2604
63	3-(3-hydroxyphenyl)propionate	Xenobiotics	Benzoate Metabolism	0.87074		1.74	1.02	1.35	1.59	0.88	1.18	1.32	0.64	1.39	1.36	0.9	1.22	1.24	0.91	0.92	1.01	0.74	0.88	1.02	1.17	1.13	0.99	0.69	1.18		0.0416	0.7366	0.9435	1	0.2655	1	0.0864	0.5242	0.6504	0.9567	0.55	0.7415	0.3169	0.461	0.1035	0.2004	0.229	0.239	0.2525
1312	TAG53:1-FA18:1	Triacylglycerol	Ester	0.870674		0.86	1	0.91	0.99	1.05	1.07	1.16	1.25	1.28	1.09	1.2	1.25	1.19	1.19	1.12	1.05	1.03	1.19	0.95	0.97	1.24	0.93	0.9	1.2		0.2489	0.7366	0.9749	1	0.4639	1	0.9086	1	0.6929	0.9621	0.609	0.7572	0.2721	0.4374	0.0868	0.1804	0.0634	0.1037	0.5105
338	DAG(18:1/22:6)	Diacylglycerol	Ester	0.870596		0.98	1.35	1.1	0.88	1.01	0.98	1.01	1.2	1.1	1.04	1.19	1.1	0.98	1.17	1.05	0.97	1.07	1.06	0.93	1	0.93	0.96	1.06	1.05		0.8691	0.8369	0.0066	0.9155	0.3694	1	0.2274	0.8096	0.9047	1	0.8369	0.8334	0.9461	0.7063	0.1052	0.2012	0.3787	0.3253	0.7438
793	PE(16:0/20:2)	Phosphatidylethanolamine	Ester	0.86845		1.04	1.21	1.01	1.36	0.99	1.2	1.12	1.08	1.1	1.15	0.92	1.19	1.35	1.28	1.12	1.26	1.17	1.1	1.08	1.19	1.19	0.91	1.05	0.95		0.7943	0.8319	0.2085	1	0.9416	1	0.0444	0.3452	0.954	1	0.2337	0.5809	0.4728	0.5387	0.6163	0.5272	0.5252	0.3992	0.357
1094	TAG47:1-FA14:0	Triacylglycerol	Ester	0.867285		0.74	0.86	1.05	1.05	0.89	1.34	1.26	1.24	1.54	1.07	1.12	1.4	1.11	1.07	1.17	1.14	0.98	1.37	0.83	0.94	1.41	0.68	0.67	1.01		0.197	0.7366	0.518	1	0.8457	1	0.8218	1	0.6048	0.9567	0.2054	0.5609	0.3235	0.4635	0.3586	0.4121	0.0654	0.1053	0.7832
1237	TAG51:4-FA20:4	Triacylglycerol	Ester	0.866772		0.79	0.87	0.9	0.93	0.95	1.09	1.05	1.03	1.16	0.98	1.02	1.13	1.09	1.1	1.05	0.86	0.82	1.03	0.93	0.94	1.11	0.84	0.86	0.94		0.0645	0.7366	0.2597	1	0.3921	1	0.5722	1	0.7138	0.9691	0.4812	0.7055	0.7241	0.6435	0.7926	0.5968	0.2514	0.2529	0.8859
1497	TAG56:9-FA18:3	Triacylglycerol	Ester	0.866275		0.81	0.98	0.87	0.94	0.99	1.08	1	1.11	1.13	0.95	1	1.04	1.04	1.24	1.22	0.96	0.97	1.11	1.14	1.05	1.07	0.85	0.94	1		0.0597	0.7366	0.8329	1	0.2242	1	0.5828	1	0.9093	1	0.4785	0.7051	0.9946	0.7121	0.3486	0.4111	0.29	0.279	0.6778
111	4-allylphenol sulfate	Xenobiotics	Food Component/Plant	0.865283		1.46	1.26	0.79	1.52	1.6	0.87	1.45	1.49	0.95	1.51	1.58	0.9	1.32	1.38	0.78	1.25	1.35	0.75	1.3	1.16	0.86	1.03	1.06	0.91		0.0514	0.7366	0.2443	1	0.2225	1	0.0322	0.2835	0.0161	0.1889	0.4847	0.7055	0.0589	0.215	0.0434	0.1188	0.7996	0.507	0.0345
762	PC(18:2/20:2)	Phosphatidylcholine	Ester	0.864145		1.03	1.01	1.02	0.96	0.9	0.99	1.06	1.06	1.09	0.93	0.96	0.94	0.99	0.98	1.03	1.02	1	0.96	1.15	1.07	1.18	1.06	1.05	1.15		0.6705	0.8062	0.9041	1	0.7457	1	0.4813	1	0.0799	0.4902	0.8505	0.8395	0.306	0.4559	0.3575	0.4121	0.1744	0.2023	0.196
890	PE(P-18:0/16:1)	Phosphatidylethanolamine	Plasmalogen	0.862589		0.91	1	1.04	1.03	0.9	1.19	1.3	1.16	0.91	0.89	0.97	0.85	0.98	1.09	0.97	1.06	1.19	1.34	1.07	0.88	1.03	0.95	0.83	1.27		0.4804	0.7644	0.9885	1	0.7799	1	0.8317	1	0.4592	0.9306	0.2083	0.5662	0.0666	0.2277	0.2837	0.3675	0.5082	0.3912	0.3926
1347	TAG54:2-FA18:0	Triacylglycerol	Ester	0.862532		0.88	1.03	0.88	1.01	1.03	1	1.09	1.19	1.12	1.06	1.08	1.1	1.13	1.11	1	1.11	1.02	1.17	0.86	0.89	1.04	1	0.98	1.16		0.2471	0.7366	0.8007	1	0.2772	1	0.9455	1	0.789	0.987	0.9718	0.8596	0.4699	0.5383	0.1352	0.2369	0.3252	0.2969	0.6279
1204	TAG50:5-FA18:2	Triacylglycerol	Ester	0.861933		0.84	0.94	0.89	1.11	1.02	1.24	1.27	1.27	1.44	1.21	1.15	1.44	1.28	1.37	1.48	1.17	1.09	1.55	0.92	1.04	1.19	0.72	0.79	0.95		0.2193	0.7366	0.6783	1	0.3918	1	0.4646	1	0.8942	1	0.1231	0.4467	0.0954	0.2556	0.0896	0.1838	0.0111	0.0326	0.1652
1398	TAG54:7-FA18:1	Triacylglycerol	Ester	0.860372		0.78	1.06	0.86	0.99	1.12	1.28	1.14	1.39	1.49	1.08	1.24	1.47	1.18	1.6	1.74	1.08	1.21	1.72	1.12	1.11	1.28	0.83	0.96	1.08		0.0738	0.7366	0.6646	1	0.2779	1	0.9245	1	0.4235	0.9146	0.083	0.3556	0.3679	0.4848	0.023	0.0825	0.0054	0.0209	0.5671
1132	TAG48:4-FA14:0	Triacylglycerol	Ester	0.85967		0.76	0.83	0.94	1.07	0.94	1.38	1.39	1.22	1.73	1.21	1.15	1.65	1.32	1.38	1.54	1.12	1.03	1.64	0.99	1.08	1.4	0.63	0.75	0.97		0.1501	0.7366	0.3264	1	0.7552	1	0.7001	1	0.7612	0.9782	0.0819	0.3532	0.0803	0.2413	0.292	0.3717	0.004	0.0169	0.308
706	PC(16:0/18:0)	Phosphatidylcholine	Ester	0.859475		0.92	0.98	0.95	0.87	0.94	0.93	0.88	0.92	0.91	0.91	1	0.96	0.95	0.98	1.01	1	1	1.02	0.96	1	1.03	1	1.01	1.05		0.0886	0.7366	0.7048	1	0.2659	1	0.0038	0.0551	0.1786	0.7017	0.1222	0.4462	0.0068	0.0567	0.0723	0.1631	0.0424	0.0795	0.0578
958	PI(18:1/18:2)	PI	Ester	0.857319		0.98	0.94	1.01	0.92	0.92	0.97	0.94	0.94	0.95	0.86	0.86	0.91	0.83	0.82	0.9	0.87	0.85	0.92	1.13	1.04	1.19	0.99	1.03	1.14		0.7584	0.8288	0.3815	1	0.9355	1	0.2525	0.8388	0.2927	0.819	0.6457	0.7679	0.4186	0.5116	0.385	0.4298	0.4682	0.369	0.0482
368	docosadioate	Lipid	Fatty Acid, Dicarboxylate	0.854136		1.01	1.01	0.94	0.9	0.83	0.84	0.75	0.97	0.8	0.74	0.75	0.71	0.92	0.85	0.87	1.06	0.99	1.1	0.71	0.76	0.62	1.3	1.1	1.14		0.9684	0.858	0.9491	1	0.6901	1	0.4683	1	0.2182	0.7412	0.2251	0.5725	0.0549	0.2105	0.8163	0.6049	0.1398	0.1747	0.0425
1256	TAG52:2-FA20:1	Triacylglycerol	Ester	0.852376		0.87	0.97	1	1.09	0.95	1.2	1.35	1.3	1.57	1.21	1.25	1.52	1.39	1.38	1.48	1.24	1.17	1.57	0.87	1.02	1.33	0.9	0.94	1.18		0.3672	0.743	0.8585	1	0.9977	1	0.5847	1	0.7416	0.9741	0.2192	0.5725	0.0509	0.2016	0.0887	0.1825	0.0032	0.0142	0.2099
900	PE(P-18:0/22:4)	Phosphatidylethanolamine	Plasmalogen	0.852073		1.08	0.96	1.1	0.88	0.97	1.04	1.01	0.95	1.01	0.88	1.06	0.99	1.01	1.01	1.06	0.95	0.99	1.07	1	0.95	1.04	1.13	1.05	1.18		0.3445	0.7418	0.6311	1	0.2483	1	0.1502	0.6788	0.6803	0.9604	0.6733	0.781	0.9219	0.6988	0.5827	0.5166	0.9349	0.5526	0.1193
564	LPE(17:0)	Lysophosphatidylethanolamine	Ester	0.849776		0.93	0.97	1.03	1.01	1.13	1.31	1.09	1.27	1.28	1.02	1.13	1.29	1.02	1.08	1.18	0.93	1.15	1.23	0.86	0.97	1.09	0.92	0.94	1.03		0.2683	0.7366	0.627	1	0.652	1	0.8855	1	0.0629	0.4269	6.2651e-05	0.0011	0.2117	0.3957	0.0004	0.0049	0.0004	0.0025	0.7226
205	beta-hydroxyisovalerate	Amino Acid	Leucine, Isoleucine and Valine Metabolism	0.846294		0.89	1.16	0.99	1.04	1.41	1.24	0.88	1.43	1.01	0.93	1.12	1.02	0.93	0.98	0.99	0.8	0.97	0.94	0.89	0.86	0.79	0.9	1.13	0.94		0.2657	0.7366	0.1573	1	0.9376	1	0.6867	1	0.001	0.0228	0.0396	0.2165	0.2189	0.4031	0.0007	0.0074	0.8994	0.539	0.4625
459	glycolithocholate	Lipid	Secondary Bile Acid Metabolism	0.846179		0.97	1.33	0.76	0.87	1.63	1.67	0.58	1.18	1.51	1.22	1.5	1.73	1.48	1.47	1.52	1.45	1.41	1.59	0.85	1	1.4	1.1	1.04	1.06		0.8983	0.8452	0.2974	1	0.3107	1	0.6009	1	0.0728	0.4626	0.06	0.2917	0.0497	0.1988	0.5508	0.5033	0.1364	0.1719	0.4661
514	isoursodeoxycholate	Lipid	Secondary Bile Acid Metabolism	0.843331		0.86	0.96	0.79	0.79	0.99	0.96	0.74	0.94	1.09	0.83	0.98	1.04	0.85	1.19	0.99	0.75	0.95	0.86	0.9	0.8	0.75	0.78	0.73	0.66		0.3523	0.7418	0.7942	1	0.1638	1	0.1612	0.7029	0.9437	1	0.8078	0.8252	0.0671	0.2277	0.7163	0.564	0.6173	0.4364	0.2684
1266	TAG52:3-FA20:1	Triacylglycerol	Ester	0.840779		0.93	1.02	0.98	1.08	1.01	1.19	1.37	1.32	1.43	1.29	1.31	1.49	1.39	1.36	1.48	1.29	1.21	1.58	0.95	1.07	1.24	0.91	0.97	1.14		0.5553	0.7843	0.839	1	0.8878	1	0.495	1	0.9481	1	0.1391	0.4792	0.0079	0.0626	0.0182	0.0709	0.0027	0.0127	0.0286
414	fumarate	Energy	TCA Cycle	0.839136		0.83	1.03	0.91	1.08	1.02	0.96	0.99	0.9	0.83	1.03	0.92	0.87	0.73	0.83	0.9	1.04	1	0.9	1.16	1.13	1.03	0.94	0.97	0.91		0.1048	0.7366	0.829	1	0.4376	1	0.5017	1	0.8489	1	0.7408	0.8004	0.9573	0.7089	0.3498	0.4116	0.1251	0.1605	0.7914
238	CE(20:3)	Cholesterol Ester	Ester	0.83871		1	1.02	0.96	0.94	0.94	0.92	1.02	1.07	1.02	0.97	1.03	0.96	1.06	1.05	0.97	1.06	1.07	1.01	1.04	1.05	1.03	1.02	1.04	1.03		0.9837	0.858	0.788	1	0.4943	1	0.2453	0.8388	0.3052	0.8285	0.1631	0.5107	0.6646	0.6241	0.2299	0.3272	0.696	0.4638	0.5663
1269	TAG52:3-FA22:1	Triacylglycerol	Ester	0.83366		0.92	1.04	0.94	1.03	1.1	1.07	1.11	1.23	1.25	1.15	1.2	1.21	1.41	1.46	1.34	1.24	1.16	1.3	0.98	1.05	1.13	0.98	1.06	1.08		0.3541	0.7418	0.7133	1	0.5472	1	0.7191	1	0.3362	0.8597	0.5085	0.724	0.2822	0.4427	0.0361	0.1066	0.0214	0.0498	0.1416
1382	TAG54:5-FA20:4	Triacylglycerol	Ester	0.832604		0.87	0.99	0.96	0.97	0.99	1.1	1.12	1.17	1.3	1.06	1.09	1.19	1.13	1.16	1.11	1.02	0.98	1.14	0.95	0.99	1.05	0.93	1.05	1.11		0.1644	0.7366	0.935	1	0.6844	1	0.7786	1	0.8801	1	0.3149	0.6377	0.2471	0.4213	0.1163	0.2158	0.0074	0.025	0.5327
684	PC(14:0/18:3)	Phosphatidylcholine	Ester	0.832543		0.92	0.96	1.12	0.75	0.69	0.95	1.14	0.97	1.21	0.83	0.83	1.01	1.05	0.81	0.93	0.94	0.72	0.87	0.85	0.76	1.17	0.81	0.81	0.95		0.6098	0.8013	0.8164	1	0.5141	1	0.0978	0.5534	0.0267	0.2595	0.7693	0.8147	0.4332	0.5204	0.8494	0.6169	0.2779	0.2696	0.2876
233	CE(18:3)	Cholesterol Ester	Ester	0.832344		1	0.97	1	0.94	0.9	0.96	1.05	1.07	1.08	0.95	1.04	1	1.03	1.01	1	1.03	0.98	1.03	1.05	0.98	1.09	1.01	0.97	1.14		0.9543	0.858	0.7218	1	0.9849	1	0.4288	1	0.17	0.6864	0.6285	0.7619	0.4883	0.5477	0.3516	0.4121	0.3064	0.2882	0.5115
291	cytidine	Nucleotide	Pyrimidine Metabolism, Cytidine containing	0.831997		1.25	1.09	0.98	1.07	1.1	0.83	1.19	0.96	1.14	1.04	1.18	1.14	1.15	0.91	0.93	0.77	1.07	0.73	1.28	1.13	0.96	1.16	0.91	0.95		0.2495	0.7366	0.6595	1	0.9287	1	0.712	1	0.6027	0.9567	0.3258	0.6434	0.3652	0.4842	0.8353	0.6108	0.5065	0.3909	0.8206
996	serotonin	Amino Acid	Tryptophan Metabolism	0.83189		0.92	0.96	0.96	0.79	0.98	0.96	0.81	0.87	0.81	0.59	1.05	0.84	0.9	1.13	1.08	1.05	1.01	1.07	0.78	0.64	0.79	1.33	1.07	1.46		0.7489	0.826	0.8572	1	0.8637	1	0.3638	0.9688	0.9518	1	0.8838	0.8464	0.4028	0.5016	0.5854	0.5175	0.4084	0.341	0.0371
140	5alpha-pregnan-3beta,20alpha-diol disulfate	Lipid	Progestin Steroids	0.830891		0.95	1.33	1.17	0.71	0.88	0.93	1.06	1.34	1.43	1.12	1.11	1.09	1.07	1.37	1.29	0.88	1.32	1.41	0.98	1.1	1.08	1.06	1.1	0.9		0.7733	0.8306	0.1054	1	0.389	1	0.0577	0.4092	0.4681	0.9308	0.693	0.7877	0.7372	0.6463	0.106	0.2021	0.0478	0.0856	0.538
1485	TAG56:7-FA22:4	Triacylglycerol	Ester	0.827384		0.92	1.07	0.95	1.11	1.09	1.11	1.24	1.31	1.42	1.24	1.23	1.28	1.44	1.48	1.4	1.24	1.23	1.46	1.01	1.06	1.14	0.9	1.09	1.09		0.423	0.7498	0.509	1	0.646	1	0.3017	0.9061	0.3815	0.8818	0.3095	0.6325	0.0345	0.1598	0.0081	0.0429	0.0007	0.0041	0.033
1540	TAG60:10-FA22:6	Triacylglycerol	Ester	0.825989		1.1	1.23	0.96	0.9	0.98	1.03	1.15	1.32	1.19	1.02	1.3	1	1.14	1.16	1.02	1.04	1.04	1.07	0.87	0.93	0.86	0.96	0.9	0.98		0.4441	0.7524	0.0959	1	0.7662	1	0.3694	0.9713	0.8651	1	0.8318	0.8325	0.2605	0.4273	0.0266	0.091	0.1603	0.1903	0.9003
960	PI(18:1/20:4)	PI	Ester	0.825372		1.03	0.97	1.1	0.92	0.97	1.07	0.91	0.98	1.05	0.9	1	1.04	0.89	0.93	1.04	0.93	0.94	1.07	1.13	0.97	1.21	1.02	1.1	1.27		0.7091	0.8137	0.7004	1	0.1367	1	0.2122	0.7903	0.5969	0.9567	0.2865	0.6246	0.1628	0.3438	0.8056	0.6008	0.4569	0.3634	0.1057
475	HCER(24:1)	Hexosylceramides	HCER	0.82506		0.98	1.04	0.97	0.94	0.97	0.95	0.98	1.1	0.99	0.95	1.03	0.97	1.02	1.06	1.04	1.01	1.1	1.06	0.96	1.05	1.01	0.99	1.01	0.97		0.6752	0.8094	0.3619	1	0.5748	1	0.1554	0.6905	0.5593	0.9542	0.3056	0.6325	0.6022	0.5997	0.0358	0.106	0.8427	0.5222	0.268
1172	TAG50:1-FA20:1	Triacylglycerol	Ester	0.825017		0.77	0.86	1.03	0.95	0.91	1.31	1.27	1.03	1.44	1.11	1.24	1.52	1.35	1.24	1.33	1.03	1.1	1.4	0.84	0.93	1.27	0.84	0.76	1.17		0.2145	0.7366	0.4899	1	0.8993	1	0.7949	1	0.6673	0.9567	0.2098	0.5674	0.2789	0.4401	0.8953	0.6323	0.095	0.1351	0.6259
761	PC(18:2/20:1)	Phosphatidylcholine	Ester	0.824997		1.03	0.97	1.01	0.99	0.97	1.03	1.03	1.08	1.04	1.05	0.94	0.95	1.04	0.93	1.03	0.98	1	1.06	1.16	1.19	1.17	1.18	1.15	1.17		0.732	0.8204	0.675	1	0.8732	1	0.9429	1	0.6489	0.9567	0.7243	0.7957	0.7097	0.639	0.3365	0.4058	0.5938	0.4277	0.5403
602	N1-methylinosine	Nucleotide	Purine Metabolism, (Hypo)Xanthine/Inosine containing	0.82439		1	1.3	1.1	0.9	1.06	0.89	0.96	1.06	0.99	1.02	1.17	0.96	0.98	1.11	1.08	1.07	1.14	1.04	0.97	1.02	0.99	1.15	1.37	1.27		0.9946	0.858	0.0237	1	0.4097	1	0.3395	0.9375	0.6234	0.9567	0.2994	0.632	0.751	0.6499	0.6448	0.5382	0.9653	0.5596	0.8893
361	deoxycholate	Lipid	Secondary Bile Acid Metabolism	0.824364		1.1	1.06	0.72	0.76	0.89	1.24	0.73	1.19	0.8	0.96	1.04	0.86	0.91	1.17	1.06	1.16	0.82	1.28	1.46	1.26	1.15	1.24	1.1	0.94		0.7173	0.8144	0.8367	1	0.238	1	0.3083	0.9086	0.6804	0.9604	0.429	0.6832	0.2616	0.4278	0.5356	0.4963	0.4163	0.3447	0.8806
1	1,2,3-benzenetriol sulfate (2)	Xenobiotics	Chemical	0.823016		0.98	1.32	0.81	0.71	0.85	0.58	0.58	0.98	0.61	0.68	0.85	0.65	0.53	0.86	0.64	0.71	1.54	1.14	0.54	1.09	0.87	0.95	0.74	1.44		0.9627	0.858	0.5119	1	0.6234	1	0.4069	0.9946	0.6935	0.9621	0.1878	0.5447	0.1988	0.3849	0.9631	0.6516	0.2424	0.2488	0.3544
741	PC(18:0/20:3)	Phosphatidylcholine	Ester	0.822609		0.99	1	1.01	0.94	0.92	1.01	1.01	1.01	1.02	0.94	0.98	1.01	0.99	1.01	1.01	0.99	0.97	1.01	1.05	1.04	1.12	1	1.01	1.08		0.793	0.8319	0.987	1	0.9217	1	0.2963	0.9011	0.1178	0.5934	0.8634	0.8424	0.8041	0.6608	0.8639	0.6207	0.6881	0.4596	0.2971
294	DAG(12:0/18:1)	Diacylglycerol	Ester	0.820356		0.85	0.95	1.03	0.94	0.95	1.17	1.05	1.03	1.1	0.88	0.98	1.07	1.03	1.02	1.1	0.9	0.95	1.02	0.78	0.89	0.92	0.92	0.89	1.05		0.1461	0.7366	0.6187	1	0.752	1	0.5975	1	0.66	0.9567	0.1498	0.4901	0.6307	0.6112	0.8129	0.6032	0.378	0.3252	0.2365
1348	TAG54:2-FA18:1	Triacylglycerol	Ester	0.820273		0.88	1.04	0.9	1	1.04	1	1.06	1.18	1.12	1.03	1.06	1.08	1.13	1.12	1.02	1.12	1.04	1.17	0.86	0.9	1.04	1.05	1.03	1.2		0.2429	0.7366	0.7544	1	0.3379	1	0.9845	1	0.7269	0.9734	0.9739	0.8596	0.5909	0.5932	0.1458	0.2463	0.3355	0.3021	0.822
1509	TAG58:10-FA22:5	Triacylglycerol	Ester	0.820102		0.9	1.04	0.84	0.99	1.03	1.11	1.12	1.32	1.17	1.01	1.28	1.08	1.04	1.31	1.28	1.04	1.06	1.1	1.13	1.08	1.05	0.88	0.92	0.94		0.3212	0.7366	0.7055	1	0.1239	1	0.9382	1	0.7818	0.9865	0.3394	0.6453	0.3085	0.4565	0.0149	0.062	0.1725	0.2015	0.9327
1318	TAG53:3-FA16:0	Triacylglycerol	Ester	0.819179		0.86	0.98	0.9	1.01	0.99	1.14	1.22	1.28	1.34	1.19	1.26	1.34	1.38	1.42	1.29	1.16	1.12	1.32	0.94	1.01	1.17	0.99	0.95	1.13		0.1804	0.7366	0.8257	1	0.345	1	0.9299	1	0.9443	1	0.2299	0.5786	0.0827	0.2428	0.0322	0.1006	0.0108	0.0321	0.113
1462	TAG56:5-FA22:4	Triacylglycerol	Ester	0.816834		0.94	1.06	0.98	1.04	1.02	1.11	1.21	1.27	1.37	1.21	1.24	1.31	1.31	1.36	1.28	1.14	1.12	1.3	0.89	1	1.05	0.95	1.11	1.14		0.5127	0.7744	0.5323	1	0.8149	1	0.6923	1	0.812	0.9925	0.309	0.6325	0.0547	0.2105	0.0173	0.0682	0.0017	0.0088	0.0576
1341	TAG54:1-FA16:0	Triacylglycerol	Ester	0.81679		0.89	1.02	0.89	1	0.94	0.96	1.19	1.13	1.1	1.13	1.16	1.09	1.17	1.12	0.99	1.05	0.99	1.11	0.88	0.91	1.05	1.1	1.04	1.3		0.3755	0.743	0.897	1	0.3546	1	0.9833	1	0.6114	0.9567	0.7704	0.8147	0.1607	0.3423	0.3323	0.4031	0.4707	0.3703	0.3174
551	LPC(20:0)	Lysophosphatidylcholine	Ester	0.814955		0.94	0.94	1.01	1.06	0.97	1.08	1.1	1.14	1.05	0.93	0.98	1	1.01	0.95	0.97	1.07	0.98	1.08	0.9	0.93	0.92	1.07	1.02	1.07		0.3067	0.7366	0.3358	1	0.8551	1	0.373	0.9713	0.6779	0.9604	0.2251	0.5725	0.1289	0.2999	0.0448	0.1208	0.4106	0.3419	0.2246
717	PC(16:0/22:5)	Phosphatidylcholine	Ester	0.814827		0.98	1.03	0.98	0.94	0.95	0.96	0.96	1	0.98	0.95	1.01	0.95	0.99	1.02	0.92	0.99	1.03	0.97	1	0.98	1	0.93	0.99	0.97		0.7295	0.8189	0.5488	1	0.7392	1	0.2028	0.7871	0.3045	0.8285	0.4505	0.6966	0.4473	0.5239	0.968	0.6528	0.6269	0.44	0.3227
532	LCER(24:1)	Lactosylceramide	LCER	0.8145		1	1.03	1	0.95	0.97	0.97	0.99	1.09	1.02	0.96	1.02	0.98	0.99	1.01	1	1.08	1.11	1.05	1.03	1.07	1.03	1.03	1.03	1.01		0.9259	0.8505	0.4075	1	0.9573	1	0.2362	0.8207	0.5186	0.9394	0.4787	0.7051	0.8954	0.6902	0.0337	0.1034	0.6562	0.4504	0.3077
942	PI(16:0/22:5)	PI	Ester	0.813453		1.12	1.02	1.09	0.89	0.91	0.95	0.85	0.91	0.94	0.83	0.89	0.95	0.87	0.85	0.79	0.91	1.02	0.94	0.9	1.04	1.05	0.87	1.04	1.14		0.4406	0.7524	0.9018	1	0.5402	1	0.4482	1	0.5163	0.9394	0.7147	0.7923	0.2598	0.4273	0.5278	0.4917	0.6874	0.4596	0.2184
732	PC(18:0/16:1)	Phosphatidylcholine	Ester	0.812455		1.02	1.02	1.08	0.94	0.82	0.96	0.96	0.92	0.97	0.9	1	1.05	0.94	0.87	0.92	1.01	0.94	1.03	0.98	0.92	1.17	0.92	0.98	1.16		0.819	0.8319	0.8263	1	0.4474	1	0.518	1	0.0526	0.387	0.6946	0.7877	0.7259	0.6444	0.4294	0.4477	0.7703	0.4971	0.303
318	DAG(16:1/16:1)	Diacylglycerol	Ester	0.812302		0.8	0.96	0.97	1	0.86	1.02	0.99	1.01	1.01	1	1.05	1.17	1.13	1.08	1.15	1.02	1.08	1.13	0.98	1.05	1.19	0.94	1.06	1.08		0.0512	0.7366	0.7478	1	0.7849	1	0.9905	1	0.1747	0.6994	0.8328	0.8329	0.9248	0.7001	0.9155	0.6381	0.9088	0.54	0.9907
921	perfluorooctanesulfonic acid (PFOS)	Xenobiotics	Chemical	0.812208		1.03	1.05	0.99	0.96	1.02	1.06	1	1.19	1.05	0.91	1.16	0.97	1.02	1.02	1.03	0.94	0.97	1.04	0.98	1	0.88	0.98	0.98	1.01		0.6399	0.8061	0.3834	1	0.806	1	0.4896	1	0.7408	0.9741	0.3431	0.6453	0.9605	0.7106	0.0039	0.0269	0.3945	0.335	0.0981
352	DCER(22:0)	Dihydroceramides	DCER	0.810018		1.07	1.09	1.08	0.97	1.02	1.05	0.91	0.96	0.94	0.94	0.96	0.96	0.92	0.94	0.96	0.92	0.97	0.94	0.98	0.97	1	1.05	0.98	1.09		0.2362	0.7366	0.0991	1	0.1632	1	0.5465	1	0.6681	0.9567	0.3452	0.6453	0.0748	0.233	0.4627	0.4603	0.2992	0.2844	0.3014
1546	taurine	Amino Acid	Methionine, Cysteine, SAM and Taurine Metabolism	0.809805		0.95	0.92	0.97	1.03	0.95	0.9	1.09	0.98	0.89	0.92	0.96	0.85	0.96	0.99	0.92	0.9	0.91	0.88	1.05	0.97	0.94	1.1	1.02	1.09		0.3664	0.743	0.1776	1	0.5656	1	0.5965	1	0.3898	0.8831	0.0964	0.3875	0.1537	0.3345	0.7215	0.5655	0.0732	0.1137	0.1882
646	nicotinamide	Cofactors and Vitamins	Nicotinate and Nicotinamide Metabolism	0.809246		0.95	0.95	0.92	0.75	1.16	1.05	0.67	0.84	0.71	0.57	0.78	0.66	1.06	1.2	0.98	0.95	1.05	0.92	0.98	1.03	0.82	1.26	1.02	1.22		0.7082	0.8137	0.7249	1	0.5554	1	0.0601	0.4166	0.3133	0.839	0.7267	0.7957	0.0096	0.0723	0.2597	0.3516	0.0242	0.0536	0.0002
1363	TAG54:4-FA16:1	Triacylglycerol	Ester	0.808893		0.96	1.02	0.94	1.08	1.05	1.11	1.21	1.28	1.31	1.28	1.18	1.33	1.32	1.27	1.35	1.24	1.17	1.44	1.06	1.13	1.27	0.92	1.11	1.17		0.7019	0.8119	0.8741	1	0.5658	1	0.4964	1	0.6606	0.9567	0.3478	0.6453	0.0869	0.2457	0.0285	0.0939	0.015	0.0403	0.0266
1001	SM(20:0)	Sphingomyelin	Sphingomyelin	0.807535		1	0.99	0.99	0.97	0.96	0.97	0.97	1	0.97	0.94	1	0.97	0.97	1	0.98	1	1.01	1	1.01	0.98	1.01	0.97	0.97	1		0.9929	0.858	0.832	1	0.8288	1	0.3229	0.9233	0.2576	0.7857	0.3844	0.6631	0.4273	0.5179	0.9552	0.6499	0.4468	0.3587	0.1109
1412	TAG55:2-FA18:1	Triacylglycerol	Ester	0.807173		0.87	1.07	0.93	1.02	1.14	1.12	1.06	1.2	1.08	1.02	1.09	1.12	1.21	1.14	1.08	1.05	1.06	1.19	0.96	0.88	1.09	1.05	0.99	1.29		0.2769	0.7366	0.5909	1	0.5799	1	0.8454	1	0.2905	0.819	0.356	0.6491	0.6551	0.6197	0.1409	0.2421	0.5307	0.401	0.8983
934	PI(16:0/16:0)	PI	Ester	0.806728		0.91	0.94	0.92	0.8	0.85	0.93	0.95	0.91	0.94	0.85	0.93	0.98	0.89	0.85	0.89	0.87	0.89	0.9	0.9	0.9	1.08	0.94	1.05	1.08		0.4182	0.7492	0.5518	1	0.4397	1	0.0506	0.377	0.1467	0.6511	0.5252	0.7318	0.677	0.6284	0.4242	0.447	0.6097	0.434	0.1511
371	dopamine 4-sulfate	Amino Acid	Tyrosine Metabolism	0.806074		0.87	1.09	1.01	1.06	40.92	41.96	0.67	37.24	35.37	1.53	35.76	52.7	1.31	24.27	22.41	0.88	8.92	10.34	1.09	1.07	1.06	0.98	1.1	0.87		0.6876	0.8109	0.7976	1	0.9759	1	0.8743	1	0	0	0	0	0.2587	0.4273	0	0	0	0	0.2165
178	alpha-CEHC sulfate	Cofactors and Vitamins	Tocopherol Metabolism	0.805996		1.17	1.27	0.96	1.12	0.95	0.94	1.26	1.12	0.96	1.27	1.13	1.04	1.35	1.03	1.11	1.21	1.08	0.96	1.08	0.92	0.7	1.12	1.01	0.81		0.315	0.7366	0.1337	1	0.8038	1	0.4666	1	0.7555	0.9749	0.7013	0.7877	0.142	0.3208	0.4663	0.4608	0.7875	0.5039	0.1335
1553	taurolithocholate 3-sulfate	Lipid	Secondary Bile Acid Metabolism	0.801971		1.32	1.49	1.06	1.21	0.64	0.57	0.92	0.68	0.54	1.11	0.69	0.59	1.41	0.96	0.81	1.52	1.02	0.89	1.18	0.85	0.85	1.35	1.26	1.22		0.2355	0.7366	0.0828	1	0.7939	1	0.4169	1	0.056	0.4031	0.0154	0.1025	0.7374	0.6463	0.1018	0.1985	0.0091	0.0296	0.6473
1048	TAG44:1-FA16:1	Triacylglycerol	Ester	0.801393		0.73	0.75	1.02	1.01	0.78	1.27	1.12	0.99	1.31	0.9	0.97	1.2	1.05	0.94	1.13	0.9	0.75	1.11	0.67	0.81	1.01	0.72	0.67	1.01		0.1812	0.7366	0.2335	1	0.9211	1	0.9507	1	0.3044	0.8285	0.3109	0.6344	0.6409	0.6136	0.9545	0.6499	0.2607	0.2582	0.6629
624	N-acetylglutamine	Amino Acid	Glutamate Metabolism	0.80068		0.99	0.89	0.9	0.91	1.07	0.98	0.84	1.13	0.99	0.98	1.06	1.13	1.06	1.06	1.17	1.08	1.14	1.28	0.81	0.94	0.85	0.9	0.9	0.99		0.9277	0.8505	0.3409	1	0.4156	1	0.4359	1	0.5862	0.9567	0.8901	0.8475	0.1817	0.3604	0.3199	0.3926	0.9524	0.5576	0.8918
299	DAG(14:0/18:1)	Diacylglycerol	Ester	0.800199		0.86	0.87	0.94	0.96	0.94	1.11	1.05	1.04	1.18	0.98	1.02	1.11	1.09	1.05	1.1	0.99	0.94	1.11	0.87	0.99	1.14	0.85	0.87	1.02		0.1395	0.7366	0.1861	1	0.526	1	0.7133	1	0.544	0.9487	0.3333	0.6453	0.6334	0.6112	0.7215	0.5655	0.1207	0.1571	0.8643
467	HCER(16:0)	Hexosylceramides	HCER	0.800102		0.99	1	0.98	0.94	0.95	0.94	0.97	1.06	1	0.95	1.02	0.98	1	1.02	0.99	1	1.03	1.03	1.02	1.02	1.01	1.04	1	1		0.6933	0.8109	0.9423	1	0.6558	1	0.0778	0.4943	0.1939	0.7208	0.1241	0.4467	0.479	0.541	0.1077	0.2038	0.942	0.5544	0.1695
1405	TAG54:8-FA18:2	Triacylglycerol	Ester	0.798471		0.77	1.01	0.79	1.01	1.23	1.6	1.18	1.61	1.95	1.15	1.42	1.91	1.19	2.07	2.54	1.1	1.38	2.33	1.14	1.09	1.14	0.8	0.96	1.05		0.1119	0.7366	0.9443	1	0.1497	1	0.9635	1	0.2045	0.7262	0.0045	0.0377	0.3114	0.4581	0.0046	0.0294	6.9891e-05	0.0006	0.3943
1554	tauroursodeoxycholate	Lipid	Secondary Bile Acid Metabolism	0.796418		0.63	1.01	0.83	0.76	0.74	0.78	0.57	0.59	0.83	0.7	0.73	0.72	0.72	0.68	0.47	0.88	0.74	0.8	0.94	0.56	0.72	0.98	0.85	0.74		0.0732	0.7366	0.9718	1	0.4664	1	0.2908	0.8903	0.2356	0.7584	0.3334	0.6453	0.0305	0.1482	0.0429	0.1183	0.4687	0.3691	0.1586
1389	TAG54:6-FA18:1	Triacylglycerol	Ester	0.794655		0.83	1.06	0.81	1.02	1.09	1.09	1.2	1.36	1.3	1.18	1.2	1.29	1.29	1.49	1.43	1.23	1.24	1.48	1.12	1.15	1.17	0.81	0.98	1.05		0.1636	0.7366	0.6885	1	0.1129	1	0.8758	1	0.5325	0.9487	0.5403	0.7407	0.1896	0.3715	0.0231	0.0825	0.0509	0.089	0.2232
1321	TAG53:3-FA18:1	Triacylglycerol	Ester	0.794577		0.96	1.02	0.96	1.02	1.02	1.03	1.09	1.11	1.1	1.08	1.07	1.1	1.12	1.13	1.06	1.04	1.07	1.11	1.02	1.03	1.12	0.98	1.01	1.09		0.4886	0.7659	0.6624	1	0.438	1	0.7426	1	0.7182	0.9691	0.5413	0.7407	0.129	0.2999	0.0581	0.1404	0.0798	0.1203	0.1439
1327	TAG53:4-FA18:2	Triacylglycerol	Ester	0.7932		0.93	1.05	0.93	1.06	1.07	1.08	1.19	1.31	1.24	1.23	1.2	1.26	1.33	1.35	1.27	1.17	1.15	1.32	1.05	1.09	1.15	0.89	0.96	1.06		0.4266	0.7503	0.5704	1	0.4726	1	0.568	1	0.4924	0.9308	0.4363	0.6884	0.0614	0.2166	0.0044	0.0284	0.0225	0.0513	0.0294
237	CE(20:2)	Cholesterol Ester	Ester	0.792037		1	1.02	0.94	0.93	0.94	0.95	1.04	1.08	1.02	0.99	1.07	0.99	1.07	1.06	1	1.05	1.05	0.99	1.05	1.07	1.01	1.03	1.06	1.03		0.9279	0.8505	0.7402	1	0.2929	1	0.213	0.7903	0.2402	0.7632	0.3089	0.6325	0.4422	0.5218	0.1643	0.2677	0.7257	0.4776	0.9049
340	DAG(18:2/20:3)	Diacylglycerol	Ester	0.79108		1.01	1.07	0.89	0.97	1.03	0.94	1.04	1.07	1.1	1.22	1	1.1	1.12	1.14	1.15	1	0.96	1.09	1.09	1.15	1.21	0.97	1.18	1.17		0.9092	0.8496	0.4853	1	0.2057	1	0.7519	1	0.7579	0.9752	0.4711	0.7022	0.6778	0.6284	0.4337	0.4499	0.2759	0.2689	0.0278
1302	TAG52:7-FA16:0	Triacylglycerol	Ester	0.790965		0.78	0.85	0.83	0.95	0.88	1.04	1.02	1.08	1.19	0.9	1.05	1.12	1.05	1.05	0.95	0.92	0.88	1.02	0.84	0.84	1.2	0.81	0.75	1.1		0.1491	0.7366	0.3632	1	0.2839	1	0.7652	1	0.4587	0.9306	0.8236	0.8303	0.916	0.6973	0.664	0.5459	0.3275	0.2978	0.5256
1589	tyrosine	Amino Acid	Tyrosine Metabolism	0.790301		0.91	0.92	0.93	0.87	0.92	0.92	0.91	0.91	0.91	0.96	0.96	0.91	0.96	0.95	0.99	0.95	0.9	0.94	0.9	0.97	0.95	0.97	1.01	1.05		0.0265	0.7366	0.0601	1	0.1232	1	0.0018	0.0301	0.0645	0.434	0.0549	0.2729	0.0491	0.1978	0.0464	0.1247	0.0459	0.0838	0.3815
1424	TAG55:7-FA15:0	Triacylglycerol	Ester	0.787598		0.99	1.08	0.97	0.91	1.01	1.04	1.03	1.11	0.99	0.95	1.17	0.87	0.98	1.01	0.89	1.09	0.99	1.07	0.97	0.91	1	0.9	0.93	1.05		0.8891	0.8432	0.4057	1	0.7702	1	0.3073	0.9086	0.9284	1	0.6923	0.7877	0.7766	0.6541	0.2697	0.3586	0.9061	0.54	0.5906
417	gamma-CEHC	Cofactors and Vitamins	Tocopherol Metabolism	0.787097		1.01	0.94	0.91	1.08	1.02	1.01	1.03	1.07	0.99	1.16	1.04	1.12	1.12	1	1.07	1.09	0.98	0.93	1.12	0.99	1.01	1.11	1.09	1.13		0.909	0.8496	0.6164	1	0.4275	1	0.5425	1	0.8719	1	0.9636	0.8596	0.8072	0.6614	0.611	0.5251	0.9226	0.5463	0.2419
71	3-acetylphenol sulfate	Xenobiotics	Chemical	0.786797		1.02	0.96	0.69	1.28	1.14	2.22	1.27	1.03	2.12	1.12	0.83	1.31	0.81	0.72	1	0.87	0.75	0.96	0.73	0.81	0.65	0.9	0.56	0.96		0.9272	0.8505	0.8569	1	0.1131	1	0.3043	0.9077	0.5868	0.9567	0.0009	0.0091	0.3254	0.465	0.8974	0.6326	0.0019	0.0097	0.6394
1332	TAG53:5-FA18:3	Triacylglycerol	Ester	0.786134		0.87	1.04	0.92	1.02	1.05	1.09	1.17	1.24	1.26	1.12	1.12	1.21	1.23	1.37	1.3	1.09	1.12	1.32	1.07	1.07	1.24	0.86	0.91	1.05		0.1356	0.7366	0.6601	1	0.364	1	0.8412	1	0.6243	0.9567	0.3816	0.6631	0.1102	0.2782	0.0238	0.0839	0.0162	0.0427	0.2135
168	adenosine 5'-monophosphate (AMP)	Nucleotide	Purine Metabolism, Adenine containing	0.784773		0.87	0.83	0.9	0.71	0.89	0.79	0.8	0.83	0.72	0.7	1.19	0.86	1.06	1.35	1.02	0.93	0.94	0.87	0.87	0.79	0.83	1.47	1.16	1.43		0.5228	0.7795	0.3911	1	0.6168	1	0.1213	0.6161	0.6047	0.9567	0.2648	0.6111	0.3062	0.4559	0.3954	0.4331	0.142	0.1771	0.1024
348	DCER(18:0)	Dihydroceramides	DCER	0.783792		0.83	1.12	1.01	0.74	0.64	0.66	0.75	0.73	0.77	0.94	0.96	0.87	0.9	0.86	0.92	1.09	1.09	1.09	0.89	1	0.94	1	0.91	0.96		0.1754	0.7366	0.3922	1	0.9412	1	0.025	0.2341	0.001	0.0235	0.0023	0.0212	0.0339	0.1592	0.0202	0.0762	0.0501	0.0885	0.6269
932	phosphate	Energy	Oxidative Phosphorylation	0.782372		0.91	0.97	0.94	0.86	0.95	0.9	0.88	0.97	0.92	0.88	0.95	0.9	0.92	0.92	0.92	0.97	0.9	0.94	0.98	1.02	1	0.98	0.95	1.04		0.0398	0.7366	0.4791	1	0.1961	1	0.0017	0.0285	0.3181	0.8415	0.0204	0.1299	0.01	0.074	0.5492	0.5027	0.0782	0.1188	0.009
472	HCER(22:0)	Hexosylceramides	HCER	0.781971		1.02	1.03	1.04	0.98	0.96	1	0.99	1.06	1.03	1.01	1.01	1.03	1.03	1.02	1.03	1.03	1.03	1.08	1.02	1.02	1.04	1.01	0.98	1.01		0.6539	0.8061	0.5304	1	0.4392	1	0.6623	1	0.3022	0.8285	0.9318	0.8596	0.8714	0.6866	0.2091	0.3091	0.4902	0.3821	0.8867
851	PE(O-16:0/18:1)	Phosphatidylethanolamine	Ether	0.780335		1.02	1.01	0.96	0.97	1	0.96	1.01	1	1.01	1.01	1.04	0.97	1.04	1.04	1.07	1.02	0.97	0.94	0.97	1.03	1.01	0.92	0.95	1		0.7913	0.8319	0.8903	1	0.5688	1	0.712	1	0.9685	1	0.5643	0.7445	0.9399	0.7041	0.9997	0.6535	0.8603	0.5268	0.9442
142	5alpha-pregnan-3beta,20beta-diol monosulfate (1)	Lipid	Progestin Steroids	0.77934		1.07	1.39	1.16	0.86	0.93	0.96	0.93	1.16	1.08	1.11	0.94	1.03	1	1.18	1.03	1.11	1.23	1.19	1.14	1.26	1.03	1.13	1.42	1.3		0.6786	0.8094	0.0554	1	0.397	1	0.3867	0.9873	0.6682	0.9567	0.8079	0.8252	0.6579	0.6209	0.3976	0.4335	0.6579	0.4508	0.5382
893	PE(P-18:0/18:2)	Phosphatidylethanolamine	Plasmalogen	0.779148		0.99	0.96	1.05	0.94	0.93	1.02	1.02	1.03	1.09	0.95	1.05	1.04	1.01	1	1.1	1.05	1.02	1.11	0.99	1	1.04	0.99	0.98	1.12		0.8124	0.8319	0.5266	1	0.4343	1	0.2889	0.8891	0.1921	0.7207	0.7128	0.7923	0.6834	0.6314	0.5966	0.5223	0.1437	0.1783	0.3464
301	DAG(14:0/18:3)	Diacylglycerol	Ester	0.77658		0.8	0.78	0.87	0.83	1.29	1.59	1	1.28	1.1	0.98	1.22	1.17	1.25	1.3	1.17	0.91	0.99	1.18	0.85	0.97	1.09	0.8	0.81	1.11		0.2567	0.7366	0.1902	1	0.4772	1	0.3471	0.9436	0.1874	0.713	0.0156	0.1025	0.9982	0.7121	0.2066	0.3073	0.6281	0.44	0.9128
226	CE(15:0)	Cholesterol Ester	Ester	0.775125		0.97	1	0.96	0.92	0.9	0.93	1.02	1.06	1.03	0.94	1.03	0.94	1.08	1.04	1	1.06	1.07	1.03	1.02	1.04	1.01	0.95	0.97	0.98		0.6313	0.8051	0.9579	1	0.4612	1	0.137	0.6664	0.0633	0.4277	0.2376	0.5842	0.772	0.6541	0.3413	0.4077	0.568	0.4184	0.3221
608	N6-carbamoylthreonyladenosine	Nucleotide	Purine Metabolism, Adenine containing	0.773936		1.01	1.11	1.09	0.92	1.08	0.98	0.87	0.99	0.89	0.86	0.99	0.86	0.98	1	0.92	0.99	1.06	1.11	1	0.93	0.91	1.03	0.95	0.94		0.8229	0.8319	0.065	1	0.1328	1	0.1424	0.6705	0.148	0.6511	0.6851	0.7854	0.0114	0.0796	0.8072	0.6016	0.046	0.0838	0.0053
374	EDTA	Xenobiotics	Chemical	0.77361		1	1.02	0.99	0.96	1	0.98	0.9	0.93	0.96	1.01	0.99	1.02	0.94	0.98	1.01	0.98	0.99	1.03	1.01	1.05	1.01	1	0.98	0.97		0.9333	0.8505	0.5052	1	0.8058	1	0.2062	0.7887	0.9262	1	0.5224	0.7294	0.0055	0.0481	0.0553	0.1381	0.2428	0.2489	0.7856
601	N1-methyladenosine	Nucleotide	Purine Metabolism, Adenine containing	0.771776		0.97	0.99	0.99	0.99	1.06	1.07	0.91	1	0.99	0.93	0.94	0.93	0.91	0.92	0.94	0.9	0.92	0.94	0.92	1	0.95	0.96	1.06	0.99		0.4529	0.7567	0.7801	1	0.8019	1	0.8287	1	0.1233	0.6035	0.0466	0.2414	0.0096	0.0723	0.9128	0.6381	0.8593	0.5266	0.0312
534	LCER(26:1)	Lactosylceramide	LCER	0.770577		0.99	1.08	1.17	0.89	1.01	0.91	0.85	0.98	0.95	0.9	1.09	1.05	0.88	0.8	0.88	1.03	1.11	1.08	1.11	1.25	1.19	0.87	0.96	0.96		0.9343	0.8505	0.4077	1	0.1074	1	0.2161	0.7927	0.9534	1	0.3331	0.6453	0.0946	0.2544	0.8414	0.6134	0.5733	0.4211	0.2911
1316	TAG53:2-FA18:1	Triacylglycerol	Ester	0.769781		0.9	1.06	0.96	1.01	1.04	1.08	1.2	1.3	1.29	1.19	1.25	1.31	1.23	1.29	1.19	1.13	1.15	1.29	1.03	1.07	1.31	0.97	1	1.19		0.3727	0.743	0.6	1	0.7246	1	0.9361	1	0.7112	0.9679	0.4756	0.7039	0.1163	0.2841	0.021	0.0776	0.0279	0.0591	0.1197
1178	TAG50:2-FA18:1	Triacylglycerol	Ester	0.769407		0.85	0.92	0.98	1.02	0.9	1.17	1.25	1.21	1.46	1.21	1.2	1.45	1.33	1.3	1.41	1.24	1.12	1.53	0.96	1.07	1.38	0.88	0.93	1.12		0.2761	0.7366	0.587	1	0.9147	1	0.9147	1	0.4743	0.9308	0.2788	0.6208	0.1245	0.2942	0.1915	0.2934	0.0109	0.0323	0.1986
943	PI(16:0/22:6)	PI	Ester	0.768528		0.92	0.99	1.05	0.87	0.99	0.9	0.96	0.99	0.95	1.07	1.2	1.08	0.96	0.98	0.9	0.96	1.13	1.09	1.03	0.99	1.05	0.9	0.98	0.96		0.3876	0.7437	0.9498	1	0.5861	1	0.1153	0.5973	0.9471	1	0.2422	0.5888	0.6548	0.6197	0.8808	0.6279	0.5549	0.4124	0.4479
213	caffeic acid sulfate	Xenobiotics	Xanthine Metabolism	0.768312		1.68	1.36	1.07	1.28	3.75	8.42	1.34	3.11	5.75	1.3	1.62	4.83	0.94	0.98	1.39	0.64	0.59	0.92	0.91	0.82	0.68	0.99	0.73	0.62		0.0794	0.7366	0.2971	1	0.82	1	0.4045	0.9946	9.4391e-06	0.0004	1.89e-12	1.1778e-10	0.3275	0.4669	0.0002	0.0024	9.109e-09	1.996e-07	0.3825
420	gamma-glutamyl-alpha-lysine	Peptide	Gamma-glutamyl Amino Acid	0.766832		1.05	1.03	1.05	1	1.17	1.21	1.12	1.15	1.24	1.2	1.22	1.35	1.33	1.22	1.46	1.16	1.08	1.28	0.98	0.98	1.02	0.89	1.03	1.01		0.3996	0.7437	0.6066	1	0.4797	1	0.9427	1	0.0111	0.143	0.0024	0.022	0.0772	0.2364	0.0337	0.1034	0.0008	0.005	0.0043
1156	TAG49:2-FA17:0	Triacylglycerol	Ester	0.765785		0.85	0.95	1.01	1.06	0.94	1.21	1.18	1.14	1.34	0.99	1.02	1.25	1.09	1.11	1.19	0.98	0.95	1.2	0.91	0.91	1.3	0.77	0.76	1.06		0.3026	0.7366	0.7405	1	0.9701	1	0.7199	1	0.6703	0.9567	0.2113	0.5677	0.2951	0.4512	0.3818	0.4271	0.0588	0.0985	0.9688
876	PE(P-16:0/18:0)	Phosphatidylethanolamine	Plasmalogen	0.764601		0.93	0.99	1.18	1.05	0.9	0.91	0.99	1.07	1.07	1.01	1.05	1.07	0.85	0.91	0.95	0.96	0.99	1.06	0.91	1.02	0.95	1.07	1.01	1.05		0.4321	0.7524	0.8914	1	0.0482	1	0.5889	1	0.2264	0.7462	0.277	0.6196	0.9324	0.7028	0.4681	0.4611	0.4552	0.3626	0.9333
478	heme	Cofactors and Vitamins	Hemoglobin and Porphyrin Metabolism	0.764102		1.29	1.04	1.22	0.93	1.05	0.96	1.12	1.13	1.02	1.04	1.06	1.05	1.12	1.06	1.05	0.95	0.87	0.88	1.13	1.1	1.07	1.04	1.01	1.04		0.0427	0.7366	0.7554	1	0.1156	1	0.5672	1	0.7166	0.9691	0.74	0.8004	0.3546	0.4813	0.3481	0.411	0.8968	0.5386	0.7374
1036	TAG42:1-FA16:1	Triacylglycerol	Ester	0.763829		0.6	0.71	0.92	1.13	1.03	1.34	0.86	1.12	1.24	1.17	1.52	1.76	0.81	0.9	1.2	0.99	0.9	1.08	0.84	0.73	1.15	0.71	0.69	0.93		0.057	0.7366	0.21	1	0.7602	1	0.6533	1	0.8993	1	0.2851	0.6246	0.5781	0.5881	0.677	0.5506	0.432	0.3506	0.5545
945	PI(18:0/16:1)	PI	Ester	0.763327		1.06	1	0.95	0.94	0.82	0.94	1.09	1.03	1.06	0.96	0.94	0.92	1.01	0.94	0.93	0.96	0.94	0.93	0.96	0.99	1.11	0.98	1.09	1.07		0.5704	0.793	0.9774	1	0.58	1	0.5408	1	0.0365	0.3161	0.538	0.7399	0.3839	0.4961	0.7471	0.5775	0.5581	0.4141	0.6424
36	2'-deoxyuridine	Nucleotide	Pyrimidine Metabolism, Uracil containing	0.762895		1.04	1.21	1.05	0.85	1	0.85	0.87	1.07	0.99	0.84	0.97	0.83	1	1	1	0.95	0.92	1.15	0.96	0.73	0.91	0.77	0.88	0.93		0.7696	0.8292	0.1013	1	0.6939	1	0.1797	0.7429	0.9884	1	0.1776	0.534	0.2432	0.4181	0.5585	0.5063	0.9115	0.5412	0.1544
296	DAG(14:0/14:0)	Diacylglycerol	Ester	0.762244		0.81	0.85	0.96	0.9	1.03	0.95	0.88	1	1.1	0.88	1.04	0.99	0.8	0.9	0.95	0.88	0.84	1.21	0.77	1.1	1.06	1.02	1.04	1.25		0.2922	0.7366	0.3955	1	0.8475	1	0.5994	1	0.8723	1	0.7948	0.8239	0.5062	0.5579	0.9966	0.6531	0.6164	0.4361	0.4967
959	PI(18:1/20:3)	PI	Ester	0.762085		1.06	0.93	1.02	0.93	0.86	0.95	0.96	1.02	1.06	0.84	0.94	1.07	0.86	0.87	0.96	1.05	0.98	1.18	1.15	0.96	1.2	0.98	0.97	1.06		0.5598	0.7849	0.5041	1	0.8208	1	0.4964	1	0.1589	0.6645	0.6049	0.7563	0.7407	0.6467	0.8764	0.6267	0.5882	0.4255	0.0935
131	5-acetylamino-6-formylamino-3-methyluracil	Xenobiotics	Xanthine Metabolism	0.76134		1.2	1.43	0.79	1.09	1.17	0.59	1.48	1.23	0.72	1.22	1.1	0.55	1.12	1.04	0.56	1.7	1.55	0.87	1.32	0.99	0.91	0.85	0.67	0.76		0.5552	0.7843	0.2578	1	0.4586	1	0.7842	1	0.6185	0.9567	0.0918	0.3742	0.2218	0.404	0.524	0.4895	0.3019	0.2858	0.5243
370	dopamine 3-O-sulfate	Amino Acid	Tyrosine Metabolism	0.76113		0.87	1	0.94	1.06	21.12	24.49	1.03	23.57	24.7	1.26	17.36	24.07	1.11	10.4	10.91	0.89	4.66	5.85	0.97	1.01	1.12	0.92	1.16	0.92		0.4739	0.7621	0.9922	1	0.7427	1	0.7696	1	0	0	0	0	0.8869	0.6894	0	0	0	0	0.2268
292	DAG(12:0/16:0)	Diacylglycerol	Ester	0.759718		0.96	1.12	1.05	0.89	1.14	1.08	0.98	1.07	1.07	1.02	1.15	1.02	0.98	1.11	1.11	1.03	1.06	1.07	0.95	0.98	0.9	0.96	0.98	1.09		0.715	0.8144	0.2643	1	0.6471	1	0.2506	0.8388	0.1764	0.6994	0.417	0.6816	0.8014	0.6604	0.4846	0.4694	0.4986	0.3861	0.8314
722	PC(17:0/18:2)	Phosphatidylcholine	Ester	0.757519		0.97	0.97	0.98	0.95	0.97	0.97	0.99	1.02	1.01	1.01	0.99	1.02	0.99	1	1	1.06	1.01	1.01	1	1.01	1.03	0.99	1.03	1.03		0.5355	0.784	0.5417	1	0.6912	1	0.206	0.7887	0.5119	0.9384	0.4687	0.7017	0.8089	0.6622	0.6541	0.5395	0.7566	0.4915	0.8824
1544	tartarate	Xenobiotics	Food Component/Plant	0.757047		1.4	0.97	0.92	1.13	2.06	1.51	1.06	1.49	1.27	0.95	1.35	1.18	1.4	1.05	0.92	1.03	1.01	0.95	0.81	0.98	0.93	0.96	1.01	1.56		0.0937	0.7366	0.8679	1	0.6874	1	0.5564	1	0.0004	0.0103	0.0407	0.219	0.7757	0.6541	0.0504	0.132	0.2386	0.2458	0.8186
612	N-acetyl-3-methylhistidine*	Amino Acid	Histidine Metabolism	0.756753		1.33	1.29	1.01	1.22	1.28	0.93	1.07	1.08	1.02	1.19	1.45	0.94	1.11	1.27	1.05	1.02	1.07	1	1.11	0.83	1.02	1.03	1.37	0.84		0.155	0.7366	0.2071	1	0.9415	1	0.3292	0.9302	0.2243	0.7462	0.7352	0.7982	0.7378	0.6463	0.6932	0.5555	0.9389	0.554	0.3895
74	3b-hydroxy-5-cholenoic acid	Lipid	Secondary Bile Acid Metabolism	0.756671		1.01	1.17	1.11	1.25	1.48	1.85	1.01	1.47	1.34	1.22	1.49	1.59	1.33	1.25	1.55	1.41	1.3	1.26	0.79	1.02	0.93	0.78	0.87	0.87		0.9506	0.8576	0.255	1	0.439	1	0.1053	0.5737	0.0045	0.0755	1.0604e-05	0.0002	0.9353	0.7034	0.006	0.0359	0.0383	0.0731	0.1492
141	5alpha-pregnan-3beta,20alpha-diol monosulfate (2)	Lipid	Progestin Steroids	0.754301		1.19	1.7	1.33	0.93	1.13	1.05	0.98	1.26	1.43	1.21	1.09	1.12	1.14	1.39	1.29	0.93	1.3	1.19	1.05	1.29	1.11	1	1.23	1.2		0.3254	0.7366	0.0033	0.6797	0.1162	1	0.6925	1	0.5075	0.9361	0.7959	0.8239	0.9048	0.6924	0.2017	0.3031	0.0529	0.0913	0.2956
164	aconitate [cis or trans]	Energy	TCA Cycle	0.753987		1.02	1.05	1	0.94	1.19	1.11	0.91	1.06	0.93	0.89	0.95	0.88	0.86	0.89	0.84	0.84	0.9	0.83	0.95	0.92	0.9	1.01	0.94	0.99		0.6337	0.8061	0.2559	1	0.995	1	0.2095	0.7887	0.0003	0.0071	0.0282	0.1681	0.0408	0.1752	0.228	0.3257	0.1556	0.1876	0.0094
60	2-oxindole-3-acetate	Xenobiotics	Food Component/Plant	0.75328		0.9	0.99	0.69	1.11	0.9	0.84	1.03	1.14	0.89	0.98	0.97	0.71	1.19	0.97	0.86	0.85	0.73	0.68	0.8	0.8	0.64	1.36	1.21	0.98		0.6448	0.8061	0.9641	1	0.0937	1	0.6334	1	0.6431	0.9567	0.4385	0.6904	0.9122	0.6959	0.5574	0.5059	0.6004	0.4294	0.9191
75	3-carboxy-4-methyl-5-propyl-2-furanpropanoate (CMPF)	Lipid	Fatty Acid, Dicarboxylate	0.752458		0.98	1.11	0.97	0.96	1.22	0.99	0.89	1.09	0.92	0.87	1.03	0.97	0.92	1.04	0.91	0.89	1.04	0.92	0.99	1.08	0.96	0.91	0.92	0.89		0.8044	0.8319	0.2849	1	0.7585	1	0.6613	1	0.0403	0.3319	0.9073	0.8544	0.2321	0.4093	0.389	0.4319	0.4211	0.346	0.1488
51	2-linoleoylglycerol (18:2)	Lipid	Monoacylglycerol	0.7505		0.84	0.71	0.6	0.89	1.02	0.97	0.82	1.26	0.94	0.93	1.1	1.29	1.12	1.54	1.57	0.82	0.82	0.81	1.23	1.94	1.43	1.08	1.21	1.25		0.4214	0.7498	0.1164	1	0.019	1	0.5837	1	0.9321	1	0.8982	0.8511	0.3812	0.4955	0.2905	0.3716	0.7614	0.4939	0.7372
1116	TAG48:2-FA14:0	Triacylglycerol	Ester	0.750464		0.81	0.85	0.97	1.07	0.87	1.26	1.36	1.25	1.59	1.22	1.19	1.58	1.34	1.27	1.46	1.17	0.98	1.49	0.84	0.99	1.27	0.75	0.74	1		0.2617	0.7366	0.3727	1	0.8488	1	0.7149	1	0.4388	0.9232	0.2141	0.5677	0.1014	0.2636	0.2272	0.325	0.0124	0.035	0.2878
583	maltose	Carbohydrate	Glycogen Metabolism	0.750428		1.11	1.08	1.05	0.67	0.93	0.74	0.91	1.03	0.8	0.66	1.24	0.82	1.15	1.3	0.79	0.7	0.79	0.56	0.88	0.82	0.68	1.38	1.14	1.34		0.7279	0.8179	0.7991	1	0.8667	1	0.1791	0.7429	0.8147	0.9942	0.3245	0.6434	0.752	0.6501	0.9181	0.639	0.4502	0.3591	0.1687
1337	TAG53:6-FA20:4	Triacylglycerol	Ester	0.749557		0.87	0.95	0.96	0.97	1	1.13	1.12	1.18	1.26	1.01	1.13	1.12	1.05	1.16	1.09	1.03	0.98	1.12	0.98	1.04	1.07	0.82	0.96	1		0.1442	0.7366	0.6035	1	0.7005	1	0.7273	1	0.9949	1	0.2025	0.5597	0.2239	0.404	0.0811	0.1736	0.017	0.043	0.875
735	PC(18:0/18:2)	Phosphatidylcholine	Ester	0.749239		0.98	0.97	1.01	0.95	0.93	0.99	0.98	1	1.01	0.95	0.98	1	0.96	0.97	0.97	1	0.98	1.02	1	0.98	1.05	1	0.97	1.03		0.61	0.8013	0.4118	1	0.7118	1	0.1963	0.7829	0.0557	0.4031	0.7136	0.7923	0.6803	0.6295	0.9374	0.6465	0.8211	0.5148	0.1905
21	1-methylxanthine	Xenobiotics	Xanthine Metabolism	0.749041		1.01	1.37	0.88	1.21	1.46	0.96	1.04	1.16	0.94	1.17	1.5	1.05	1.34	1.47	0.92	1.32	1.46	0.76	1.07	0.85	0.94	0.8	0.89	0.62		0.981	0.858	0.1551	1	0.5649	1	0.3918	0.9921	0.0904	0.528	0.8368	0.8334	0.8701	0.6866	0.5232	0.4892	0.7791	0.5014	0.472
610	N6-succinyladenosine	Nucleotide	Purine Metabolism, Adenine containing	0.747872		0.88	0.96	0.88	1.04	0.94	1.01	0.98	1.06	0.98	0.9	0.94	0.96	0.96	0.91	0.94	0.96	0.95	1.1	0.87	0.81	0.77	0.89	0.95	1.03		0.2025	0.7366	0.6663	1	0.23	1	0.7217	1	0.5576	0.9532	0.9206	0.8587	0.8155	0.6653	0.5972	0.5223	0.8356	0.5202	0.3049
635	N-acetyltaurine	Amino Acid	Methionine, Cysteine, SAM and Taurine Metabolism	0.747707		1.08	1.03	0.96	0.97	0.97	0.94	0.91	0.9	0.9	0.94	0.93	0.91	0.92	0.96	0.89	0.87	0.92	0.95	0.94	0.93	0.9	0.99	1.02	0.99		0.2137	0.7366	0.5722	1	0.4495	1	0.6291	1	0.6168	0.9567	0.3231	0.6434	0.1089	0.2763	0.1042	0.2004	0.0996	0.1389	0.3205
1021	succinimide	Xenobiotics	Chemical	0.747599		1.09	1.06	1.07	0.92	1.07	1.04	0.92	0.98	1.04	1.02	1.01	0.93	1.01	0.89	0.93	0.93	0.77	0.89	0.92	0.98	0.81	0.88	0.96	1.01		0.477	0.7644	0.6319	1	0.5866	1	0.4956	1	0.579	0.9567	0.7725	0.8147	0.5033	0.5563	0.8928	0.6314	0.7278	0.4783	0.8713
955	PI(18:0/22:6)	PI	Ester	0.747134		1.02	1.09	0.79	0.83	0.77	0.75	0.97	0.97	0.88	0.75	0.92	0.7	0.84	0.85	0.86	0.79	1.02	0.97	0.99	0.96	1.01	0.8	0.76	0.83		0.9004	0.8456	0.5025	1	0.0721	1	0.1635	0.7029	0.0406	0.3319	0.0256	0.1574	0.8261	0.67	0.8116	0.6031	0.3085	0.2886	0.0258
533	LCER(26:0)	Lactosylceramide	LCER	0.744809		0.99	1.02	0.9	0.84	0.87	0.99	0.93	0.88	0.89	0.86	0.91	0.84	0.86	0.82	0.91	1.03	0.99	0.94	0.95	0.9	0.91	1.11	1.05	1.1		0.9247	0.8505	0.8402	1	0.2755	1	0.0912	0.5385	0.154	0.6637	0.9489	0.8596	0.4694	0.5383	0.2024	0.3037	0.2284	0.2386	0.1272
324	DAG(16:1/20:2)	Diacylglycerol	Ester	0.743966		0.95	1.01	0.98	1.22	1.29	1.39	1.12	1.12	1.11	1.08	1.05	1.05	1.08	0.97	1.15	1.03	0.95	1.05	0.97	1.05	1.09	1.01	1.02	1.17		0.6041	0.8002	0.9582	1	0.8461	1	0.0614	0.42	0.0189	0.21	0.0019	0.0186	0.2885	0.4441	0.3034	0.381	0.316	0.2915	0.4537
59	2'-O-methyluridine	Nucleotide	Pyrimidine Metabolism, Uracil containing	0.743531		0.98	1.08	1.01	0.83	1.15	1.05	0.91	0.96	0.94	1.05	1.18	1.16	1.36	1.25	1.35	1.13	1.03	1.3	0.87	0.97	0.98	0.77	0.86	0.87		0.8337	0.8319	0.4041	1	0.8988	1	0.0446	0.3455	0.1454	0.6478	0.6185	0.7573	0.3518	0.4805	0.668	0.5468	0.5434	0.4066	0.6178
574	LPE(20:4)	Lysophosphatidylethanolamine	Ester	0.742752		0.95	0.98	0.97	0.92	0.99	0.98	1.03	1.02	1.12	0.99	0.99	1	0.94	0.98	0.99	1.01	1.09	1.17	0.81	0.9	0.92	0.9	0.96	0.97		0.439	0.7524	0.7115	1	0.6059	1	0.1618	0.7029	0.9192	1	0.7153	0.7923	0.6767	0.6284	0.7342	0.5725	0.056	0.0952	0.8296
1523	TAG58:7-FA18:2	Triacylglycerol	Ester	0.741353		0.98	1.1	0.98	1.1	1.13	1.09	1.18	1.23	1.15	1.15	1.18	1.17	1.23	1.24	1.11	1.17	1.15	1.22	0.96	1	0.92	0.93	1.06	1.07		0.8213	0.8319	0.2657	1	0.7977	1	0.2717	0.8704	0.1548	0.6639	0.306	0.6325	0.0608	0.2166	0.0219	0.0793	0.12	0.1567	0.1022
166	adenosine	Nucleotide	Purine Metabolism, Adenine containing	0.741348		1.01	0.93	0.97	0.89	0.84	0.87	1.15	1.12	1.09	1.01	1.08	0.92	1.26	1.33	1.01	0.92	0.92	1.05	0.9	0.86	0.93	1.1	0.91	1.19		0.9623	0.858	0.5026	1	0.7449	1	0.3078	0.9086	0.1087	0.5725	0.1971	0.5534	0.206	0.3919	0.3142	0.3878	0.4221	0.346	0.9132
266	cholate	Lipid	Primary Bile Acid Metabolism	0.740084		0.97	0.94	2.12	0.94	0.75	0.87	0.74	0.76	0.74	0.67	0.65	0.67	0.75	0.72	0.76	0.67	0.72	0.71	0.68	0.69	1.01	1.29	0.77	0.83		0.9035	0.8474	0.8412	1	0.0087	1	0.8413	1	0.3228	0.8469	0.6251	0.7596	0.2943	0.451	0.3557	0.4121	0.2913	0.2794	0.1583
1012	spermidine	Amino Acid	Polyamine Metabolism	0.739419		0.76	0.71	1.05	0.55	1.06	1.29	0.57	0.98	0.87	0.63	0.79	0.65	0.94	1.17	0.93	0.85	0.89	0.94	0.84	0.92	0.83	0.95	0.74	0.85		0.1451	0.7366	0.0686	1	0.7786	1	0.0014	0.0263	0.7528	0.9749	0.1729	0.5296	0.0031	0.0315	0.9302	0.6438	0.4583	0.3634	0.0125
4	1,5-anhydroglucitol (1,5-AG)	Carbohydrate	Glycolysis, Gluconeogenesis, and Pyruvate Metabolism	0.739076		1.02	1.04	0.99	0.98	1.02	1	0.99	0.99	1.06	1.01	1.06	1.04	1	1.02	0.99	0.98	0.96	1.01	1	0.98	0.97	1.01	1.09	1		0.6785	0.8094	0.3362	1	0.7338	1	0.579	1	0.619	0.9567	0.943	0.8596	0.7474	0.6493	0.9026	0.6349	0.1458	0.1799	0.896
359	dehydroisoandrosterone sulfate (DHEA-S)	Lipid	Androgenic Steroids	0.738334		1.04	1.03	0.93	1.04	1.13	0.95	0.94	0.92	0.87	0.92	0.97	0.87	1.03	0.97	0.93	1.05	1.01	0.97	1.03	0.97	0.89	0.98	0.92	0.95		0.458	0.7572	0.5906	1	0.2126	1	0.4763	1	0.0327	0.2963	0.3429	0.6453	0.2583	0.4273	0.1623	0.2656	0.0125	0.0351	0.153
1300	TAG52:6-FA20:5	Triacylglycerol	Ester	0.738184		0.85	0.96	1.04	0.96	0.88	1.2	1.1	1.09	1.33	0.98	1.04	1.26	1.13	1.1	1.18	0.97	0.88	1.24	1.03	0.94	1.18	0.8	0.83	1.05		0.3034	0.7366	0.8176	1	0.798	1	0.7858	1	0.4318	0.9158	0.2545	0.6006	0.555	0.5797	0.5855	0.5175	0.0764	0.1173	0.9078
248	CE(24:1)	Cholesterol Ester	Ester	0.738015		0.96	1.12	0.98	1.1	1.04	1.06	1.03	1.19	0.99	0.93	1.14	0.97	1.08	1.13	1.07	1.01	0.98	0.97	1.07	0.91	0.99	1.08	1.14	1.05		0.6094	0.8013	0.1224	1	0.8187	1	0.1897	0.7672	0.5865	0.9567	0.405	0.6748	0.7124	0.6402	0.0187	0.0718	0.8391	0.5218	0.3178
1422	TAG55:6-FA20:3	Triacylglycerol	Ester	0.737439		1.02	1.02	1	1	1.01	1	1.03	1.05	1.04	1.02	1.02	1.03	1.01	1.02	1	1.02	1.01	1.02	1	0.99	1	1	1	0.99		0.2686	0.7366	0.3157	1	0.8157	1	0.8999	1	0.4787	0.9308	0.9726	0.8596	0.0861	0.2452	0.0029	0.0221	0.0106	0.0318	0.1504
448	glycerophosphorylcholine (GPC)	Lipid	Phospholipid Metabolism	0.737136		1	0.93	1.02	1.1	1.09	1.22	1.2	1.19	1.27	1.22	1.24	1.45	1.09	1	1.1	1.05	1.03	1.07	0.91	1.01	1.05	0.93	0.94	1.04		0.999	0.858	0.3862	1	0.8156	1	0.2187	0.7981	0.307	0.8285	0.0151	0.101	0.0267	0.1406	0.0317	0.0995	0.0035	0.0148	0.015
927	phenylalanylleucine	Peptide	Dipeptide	0.736491		0.95	1.05	1	1.18	1.39	1.11	0.97	1.14	1.23	1.06	1.23	1.34	1.04	0.92	1	1.02	0.99	1	1.06	1.17	1.24	0.95	1.16	1.15		0.5511	0.7843	0.6278	1	0.9788	1	0.0842	0.5205	0.0005	0.0119	0.2701	0.6133	0.7783	0.6541	0.1736	0.278	0.0274	0.0585	0.5645
580	lysine	Amino Acid	Lysine Metabolism	0.734999		1	0.98	1.01	1.03	1.06	1.1	1.06	1.06	1.11	1.08	1.07	1.1	1.07	1	1.08	1.04	0.96	1.04	0.99	1	1.01	0.93	1.03	0.96		0.9507	0.8576	0.564	1	0.8641	1	0.4085	0.9946	0.1612	0.6715	0.0146	0.098	0.1119	0.2802	0.1305	0.2318	0.0101	0.0315	0.052
640	naproxen	Xenobiotics	Drug	0.734812		0.94	0.68	0.93	0.93	0.67	0.95	0.91	0.68	0.91	0.93	0.69	0.94	0.95	0.7	0.96	0.94	0.7	0.94	0.92	0.75	1.79	0.8	0.76	1.48		0.8253	0.8319	0.1519	1	0.7887	1	0.7823	1	0.1376	0.6255	0.8356	0.8334	0.741	0.6467	0.1509	0.2526	0.742	0.4848	0.7801
1191	TAG50:4-FA14:1	Triacylglycerol	Ester	0.733708		0.91	0.96	0.98	1.08	0.95	1.09	1.13	1.1	1.13	0.96	0.85	0.97	1.02	0.92	0.92	0.98	0.86	1.07	0.94	0.98	1.18	0.87	0.88	1.07		0.4002	0.7437	0.6911	1	0.8575	1	0.4987	1	0.6234	0.9567	0.399	0.671	0.2587	0.4273	0.4044	0.4365	0.2478	0.2512	0.7373
1245	TAG52:1-FA18:0	Triacylglycerol	Ester	0.732984		0.85	0.95	0.85	0.97	0.9	0.99	1.1	1.1	1.17	1.05	1.1	1.16	1.14	1.14	1.04	1.1	1	1.17	0.84	0.88	1.09	0.96	0.91	1.13		0.231	0.7366	0.6811	1	0.2331	1	0.8066	1	0.4446	0.9259	0.9583	0.8596	0.4924	0.5494	0.4706	0.4624	0.2583	0.2573	0.7258
1228	TAG51:3-FA18:1	Triacylglycerol	Ester	0.732866		0.95	1	0.97	1	1.01	1.04	1.05	1.08	1.07	1.07	1.06	1.09	1.13	1.14	1.1	1.05	1.04	1.09	1.02	1.02	1.08	0.95	0.99	1.05		0.2264	0.7366	0.956	1	0.464	1	0.9356	1	0.8089	0.991	0.3698	0.6569	0.2866	0.4437	0.0863	0.1795	0.1256	0.1607	0.1101
1282	TAG52:4-FA22:4	Triacylglycerol	Ester	0.730032		0.85	0.88	0.99	1.04	0.99	1.29	1.33	1.31	1.57	1.24	1.27	1.52	1.25	1.3	1.24	1.17	1.08	1.41	0.84	1.01	1.24	0.73	0.87	1.07		0.3081	0.7366	0.432	1	0.9694	1	0.7881	1	0.9404	1	0.1105	0.4187	0.0727	0.2291	0.0941	0.1908	0.0047	0.0186	0.1794
1239	TAG51:5-FA18:3	Triacylglycerol	Ester	0.729007		0.84	1	0.9	1.06	1.07	1.23	1.19	1.3	1.42	1.24	1.28	1.45	1.35	1.66	1.68	1.19	1.32	1.66	1.15	1.21	1.37	0.79	0.89	1.01		0.1704	0.7366	0.9917	1	0.3865	1	0.6311	1	0.6023	0.9567	0.1039	0.4037	0.1637	0.344	0.0383	0.1101	0.006	0.0224	0.0894
144	5-hydroxyhexanoate	Lipid	Fatty Acid, Monohydroxy	0.72824		1.03	0.91	0.79	0.84	1.27	1.04	0.6	0.64	0.53	0.53	0.71	0.39	0.47	0.44	0.34	1.04	0.84	0.65	0.85	1.22	0.62	1.04	1.05	0.88		0.9132	0.8499	0.7135	1	0.3837	1	0.5214	1	0.3673	0.8697	0.8761	0.8441	0.0594	0.215	0.1023	0.1989	0.0202	0.0477	0.019
1498	TAG56:9-FA20:4	Triacylglycerol	Ester	0.726857		0.85	0.95	0.92	0.95	0.99	1.07	1.03	1.09	1.17	0.95	0.93	1	0.97	1.07	1.05	0.95	0.9	1.09	1.05	0.96	0.98	0.82	0.98	1		0.1579	0.7366	0.6457	1	0.4342	1	0.6131	1	0.923	1	0.5649	0.7445	0.7874	0.6552	0.425	0.447	0.1525	0.1843	0.64
734	PC(18:0/18:1)	Phosphatidylcholine	Ester	0.725668		1	1.01	1.05	0.96	0.95	1.01	0.99	1.02	1.06	0.95	1	1.02	0.97	0.99	1	1.01	0.99	1.04	0.98	0.97	1.06	1.01	0.97	1.07		0.9794	0.858	0.862	1	0.3476	1	0.4695	1	0.3476	0.8612	0.8031	0.8252	0.8948	0.6902	0.7626	0.5817	0.2676	0.2636	0.2834
486	homoarginine	Amino Acid	Urea cycle; Arginine and Proline Metabolism	0.725167		0.96	1	0.99	1	1.14	1.1	0.94	1.06	1.06	0.97	1.08	1.06	0.95	0.98	1.1	0.93	0.95	1.03	0.95	0.96	1.03	0.95	1.04	1.03		0.5521	0.7843	0.9866	1	0.9101	1	0.9672	1	0.0325	0.2963	0.1123	0.4198	0.2884	0.4441	0.3514	0.4121	0.3536	0.3115	0.6539
1064	TAG46:0-FA14:0	Triacylglycerol	Ester	0.723473		0.73	0.7	0.87	0.92	0.72	1.13	1.04	0.93	1.27	0.8	0.93	1.13	0.91	0.87	0.95	0.86	0.73	1.05	0.71	0.71	1.11	0.67	0.58	0.88		0.2362	0.7366	0.1836	1	0.5878	1	0.7367	1	0.2095	0.7291	0.6462	0.7679	0.8972	0.6902	0.7963	0.5968	0.3645	0.317	0.3898
626	N-acetylhistidine	Amino Acid	Histidine Metabolism	0.72192		0.96	0.97	0.89	1.01	1.05	1.12	0.89	0.94	1.03	1.04	1.06	1.16	0.97	0.92	1.03	0.93	0.94	1.13	0.94	0.9	0.97	0.84	0.99	0.99		0.6034	0.8002	0.6542	1	0.1199	1	0.9192	1	0.516	0.9394	0.147	0.4858	0.1357	0.3128	0.3922	0.4324	0.6696	0.453	0.6442
1046	TAG44:1-FA14:1	Triacylglycerol	Ester	0.721178		0.84	0.78	0.96	1	0.87	1.26	1.15	0.99	1.41	0.79	0.92	1.05	0.9	0.85	0.93	0.81	0.78	1.03	0.74	0.83	1.2	0.7	0.77	1.06		0.3933	0.7437	0.2055	1	0.8261	1	0.9878	1	0.4737	0.9308	0.2539	0.6006	0.5053	0.5577	0.9683	0.6528	0.0899	0.13	0.2362
341	DAG(18:2/20:4)	Diacylglycerol	Ester	0.720987		0.95	1.09	0.93	0.89	0.95	0.93	0.95	1.01	1.03	1.04	0.95	0.98	1.02	1.03	0.97	1	0.94	1.04	1	1.04	0.96	0.91	1.13	1.11		0.5769	0.793	0.3665	1	0.4522	1	0.2222	0.8042	0.5707	0.9567	0.4532	0.6966	0.6006	0.5992	0.9475	0.6482	0.7245	0.4773	0.7113
1489	TAG56:8-FA16:1	Triacylglycerol	Ester	0.720959		0.96	1.21	1	1.06	1.1	1.13	1.23	1.35	1.33	1.11	1.23	1.23	1.24	1.29	1.25	1.16	1.15	1.23	1.09	1.13	1.07	0.91	1.08	1.03		0.718	0.8144	0.0745	1	0.9739	1	0.5691	1	0.3613	0.8666	0.2719	0.6133	0.0613	0.2166	0.0066	0.0386	0.0087	0.0285	0.3216
1305	TAG52:7-FA22:6	Triacylglycerol	Ester	0.720091		0.84	1	1.05	1.08	1.02	1.24	1.16	1.23	1.36	0.84	1.13	1.2	1.05	1.08	1.14	0.93	0.9	1.02	0.78	0.9	0.99	0.91	0.86	1.1		0.2734	0.7366	0.9843	1	0.7574	1	0.6454	1	0.8868	1	0.1719	0.5296	0.3567	0.4813	0.1938	0.2953	0.0607	0.1004	0.2819
1530	TAG58:8-FA20:3	Triacylglycerol	Ester	0.719897		0.93	0.94	0.91	1.01	1	1.05	0.98	1	1.1	1.03	0.98	0.96	1.03	1.05	1.01	0.95	0.92	1.03	0.97	0.89	0.95	0.94	1.04	1.12		0.3841	0.7437	0.508	1	0.2928	1	0.9274	1	0.9756	1	0.551	0.7415	0.8121	0.6634	0.9983	0.6533	0.3087	0.2886	0.7575
257	CER(24:0)	Ceramides	CER	0.71887		1.03	1.03	1.05	1	1.01	1.01	0.99	1.06	1	0.98	1.01	1.04	1	0.99	0.99	1.01	1	1.02	0.96	0.97	1.01	1.03	1.02	1.05		0.4978	0.7663	0.4818	1	0.3152	1	0.9551	1	0.8668	1	0.7934	0.8235	0.76	0.6502	0.276	0.361	0.9392	0.554	0.7203
139	5alpha-pregnan-3(alpha or beta),20beta-diol disulfate	Lipid	Progestin Steroids	0.717163		1.22	1.95	1.51	0.67	0.91	0.89	0.86	1.17	1.3	1.12	0.99	1.23	1.09	1.6	1.15	0.85	1.33	1.15	0.95	1.18	0.87	1.26	1.54	1.33		0.4286	0.751	0.0074	0.9155	0.0951	1	0.1058	0.5737	0.6943	0.9621	0.6373	0.7637	0.5371	0.5711	0.527	0.4916	0.3012	0.2856	0.6467
1052	TAG44:2-FA16:0	Triacylglycerol	Ester	0.712809		0.68	0.8	0.82	1.03	0.87	1.17	1.04	0.95	1.19	0.87	0.8	1.04	0.96	0.82	0.81	0.81	0.67	0.76	0.67	0.76	1.09	0.8	0.63	0.94		0.1119	0.7366	0.3554	1	0.4144	1	0.9066	1	0.5787	0.9567	0.5164	0.7271	0.888	0.6897	0.8261	0.6087	0.4904	0.3821	0.5836
64	3-(3-hydroxyphenyl)propionate sulfate	Xenobiotics	Benzoate Metabolism	0.711869		2.11	1.11	1.4	1.98	0.81	0.99	1.64	0.68	1.32	1.34	0.78	0.87	1.45	0.73	0.75	1.31	0.76	0.77	1.02	0.97	0.97	0.73	0.68	1.2		0.0115	0.7366	0.7267	1	0.2504	1	0.0209	0.2022	0.4855	0.9308	0.9697	0.8596	0.0988	0.2594	0.2055	0.306	0.359	0.3144	0.3275
1243	TAG52:1-FA16:0	Triacylglycerol	Ester	0.710901		0.87	0.96	0.88	0.98	0.93	1.02	1.14	1.15	1.2	1.09	1.13	1.19	1.2	1.22	1.14	1.14	1.04	1.21	0.88	0.96	1.12	1	0.97	1.13		0.2543	0.7366	0.7705	1	0.305	1	0.8518	1	0.5717	0.9567	0.8856	0.8468	0.3183	0.4614	0.2753	0.361	0.147	0.1806	0.4778
1459	TAG56:5-FA20:2	Triacylglycerol	Ester	0.709762		0.95	1.07	0.94	1.04	1.05	1	1.13	1.19	1.11	1.16	1.08	1.15	1.22	1.24	1.2	1.15	1.13	1.26	1.04	1.07	1.06	0.94	1.08	1.16		0.5978	0.7975	0.5091	1	0.5385	1	0.6966	1	0.654	0.9567	0.9843	0.8596	0.2398	0.4162	0.0945	0.1908	0.2974	0.2834	0.1511
495	hypoxanthine	Nucleotide	Purine Metabolism, (Hypo)Xanthine/Inosine containing	0.709614		0.96	1.02	0.8	0.59	0.61	0.47	0.69	0.62	0.49	0.63	0.63	0.52	0.62	0.68	0.6	0.9	0.84	0.72	0.8	0.76	0.65	1.05	1.14	1.03		0.8287	0.8319	0.9037	1	0.2459	1	0.0053	0.0711	0.0096	0.1306	6.2883e-05	0.0011	0.0552	0.2106	0.0124	0.057	0.0002	0.0014	0.0143
267	cholesterol	Lipid	Sterol	0.708674		0.95	0.97	0.96	0.93	0.97	0.97	0.95	1.01	1.01	0.95	1.01	0.99	1	1.02	1.02	0.95	0.98	0.97	1.01	1.02	1.01	1.01	1	1.03		0.1097	0.7366	0.3403	1	0.2411	1	0.0121	0.1364	0.4069	0.9015	0.3816	0.6631	0.0979	0.258	0.6773	0.5506	0.7699	0.4971	0.1309
117	4-hydroxyglutamate	Amino Acid	Glutamate Metabolism	0.707975		1.05	0.98	0.73	0.86	1.19	1.36	0.63	0.77	0.71	0.73	0.61	0.67	1.17	0.95	0.95	0.73	0.54	0.94	1	1.08	1.37	1.92	1.44	1.79		0.8335	0.8319	0.9286	1	0.2019	1	0.5293	1	0.4811	0.9308	0.2066	0.5632	0.0657	0.2268	0.2833	0.3673	0.1739	0.2021	0.2062
878	PE(P-16:0/18:2)	Phosphatidylethanolamine	Plasmalogen	0.705248		1	0.99	1.01	0.96	0.96	0.97	1.03	1.05	1.06	0.96	1.06	1.01	1.02	1.04	1.06	1.09	1.08	1.08	0.98	1	0.99	1.02	1.02	1.09		0.9759	0.858	0.8172	1	0.9307	1	0.4959	1	0.5634	0.9567	0.6496	0.7705	0.6494	0.6175	0.4728	0.4637	0.3815	0.327	0.537
1565	tiglylcarnitine (C5:1-DC)	Amino Acid	Leucine, Isoleucine and Valine Metabolism	0.704128		1.17	1.35	0.97	0.99	1.29	1.12	0.73	0.86	0.68	0.81	0.89	0.67	0.66	0.87	0.77	0.59	0.82	0.68	0.82	0.8	0.75	0.89	0.86	0.79		0.3309	0.7366	0.0592	1	0.8643	1	0.9343	1	0.1099	0.5731	0.4803	0.7051	0.0496	0.1988	0.3314	0.4027	0.0165	0.043	0.1794
1578	Total SM	Sphingolipids	Sphingomyelin	0.702592		0.99	1.01	1	0.96	0.96	0.97	1	1.02	1	0.97	1.03	1	0.99	1.02	1	1.03	1.03	1.03	1.03	1.01	1.02	1	1	1.01		0.7811	0.8319	0.8124	1	0.9099	1	0.1884	0.7647	0.1992	0.7215	0.3244	0.6434	0.926	0.7005	0.4539	0.4567	0.9159	0.5428	0.3582
769	PC(20:0/16:1)	Phosphatidylcholine	Ester	0.700818		1.02	1	1.06	1.08	0.99	1.01	0.97	0.98	1.02	1	1.03	1.02	1.01	1.03	1.01	1	1	1.01	1	1	1.08	1.01	0.99	0.99		0.524	0.7795	1	1	0.0731	1	0.0127	0.1413	0.8512	1	0.835	0.8334	0.4177	0.5115	0.5397	0.497	0.4414	0.3563	1
76	3-hydroxy-2-ethylpropionate	Amino Acid	Leucine, Isoleucine and Valine Metabolism	0.700606		0.96	1.23	1.04	0.9	1.06	0.93	0.78	1.01	0.72	0.77	0.8	0.71	0.86	0.87	0.77	0.72	0.88	0.84	0.94	0.9	0.79	0.89	0.9	0.87		0.6682	0.8061	0.0319	1	0.6912	1	0.2868	0.8891	0.5286	0.9463	0.4429	0.694	0.0127	0.0865	0.9537	0.6499	0.0008	0.005	0.0068
1071	TAG46:1-FA16:1	Triacylglycerol	Ester	0.699618		0.71	0.67	0.9	0.94	0.71	1.19	1.17	1	1.39	0.93	0.99	1.31	1.06	0.98	1.13	0.97	0.8	1.32	0.78	0.84	1.33	0.62	0.65	0.94		0.1841	0.7366	0.1155	1	0.6707	1	0.8236	1	0.1799	0.7033	0.5035	0.7214	0.5477	0.5778	0.9928	0.6528	0.208	0.2245	0.7655
1357	TAG54:3-FA18:2	Triacylglycerol	Ester	0.699301		0.9	1.05	0.89	1.01	1.01	1.01	1.1	1.22	1.13	1.1	1.1	1.13	1.21	1.21	1.1	1.17	1.1	1.24	0.92	0.99	1.02	0.98	1.01	1.13		0.2937	0.7366	0.6208	1	0.247	1	0.9065	1	0.8879	1	0.8875	0.8469	0.3458	0.4753	0.0477	0.1267	0.2151	0.229	0.3388
1416	TAG55:4-FA18:1	Triacylglycerol	Ester	0.699213		0.91	1.07	0.93	1.01	1.08	1.04	1.08	1.18	1.13	1.05	1.1	1.1	1.23	1.21	1.09	1.11	1.07	1.2	0.97	1.02	1.12	1.02	0.99	1.2		0.3213	0.7366	0.5052	1	0.4167	1	0.941	1	0.4387	0.9232	0.6811	0.7852	0.4389	0.5217	0.0854	0.1783	0.1991	0.2201	0.6094
804	PE(17:0/22:4)	Phosphatidylethanolamine	Ester	0.699161		1.1	0.98	1.01	0.88	0.99	0.98	1.04	1.33	1.28	1.15	0.9	1.06	1.04	1.07	0.95	1.11	1.1	1.12	1.2	1.08	1.14	1.12	1.18	1.2		0.4265	0.7503	0.8712	1	0.9104	1	0.2885	0.8891	0.9639	1	0.8823	0.8464	0.7727	0.6541	0.0209	0.0774	0.0464	0.0842	0.2484
548	LPC(18:1)	Lysophosphatidylcholine	Ester	0.696499		0.97	1	1.01	1.02	1.08	1.08	1.01	1.08	1.09	1.02	1.09	1.11	1.01	1.02	1.11	1.01	1.12	1.17	0.85	0.91	0.97	0.92	0.94	1		0.5533	0.7843	0.9479	1	0.8428	1	0.7208	1	0.1669	0.682	0.145	0.4858	0.8749	0.6875	0.1745	0.2786	0.117	0.1548	0.7556
681	PC(14:0/16:1)	Phosphatidylcholine	Ester	0.696422		1.15	1.09	1.35	1	0.7	0.94	1.08	0.9	1	1.17	1.33	1.18	1.33	1.3	1.51	1.02	0.79	0.97	1.14	1.1	1.35	0.79	0.91	0.99		0.3498	0.7418	0.5514	1	0.0402	1	0.9971	1	0.0169	0.1935	0.68	0.7852	0.6006	0.5992	0.5001	0.4779	0.9897	0.562	0.2754
47	2-hydroxyphenylacetate	Amino Acid	Tyrosine Metabolism	0.694371		1.1	1.15	1.01	0.9	1.26	1.2	0.86	1.06	0.95	0.84	1.02	1.18	0.69	0.74	0.83	0.87	1.02	0.96	0.85	0.88	0.68	1.14	1.16	1.12		0.4277	0.7503	0.2575	1	0.9133	1	0.3756	0.9713	0.0605	0.4196	0.1323	0.4625	0.2215	0.404	0.614	0.5264	0.6692	0.453	0.1448
201	benzoate	Xenobiotics	Benzoate Metabolism	0.693965		1.14	1.1	1.02	1.36	1.01	0.94	0.88	0.94	1.02	0.95	0.86	1	0.96	0.92	0.87	0.92	0.9	0.92	1.05	0.94	1.03	0.88	1.12	0.84		0.3336	0.7387	0.4861	1	0.8609	1	0.0222	0.2129	0.9232	1	0.6309	0.7635	0.3621	0.4824	0.6615	0.5443	0.8824	0.5344	0.7116
356	DCER(26:0)	Dihydroceramides	DCER	0.693792		0.86	0.91	1	0.71	0.97	0.94	0.74	0.67	0.67	0.94	1.22	0.96	0.73	0.76	0.94	0.79	1.08	0.82	0.98	1.27	1.14	0.91	1	0.92		0.3948	0.7437	0.607	1	0.9899	1	0.0583	0.4094	0.8537	1	0.7345	0.7981	0.0981	0.258	0.029	0.0947	0.0274	0.0585	0.7318
753	PC(18:1/20:4)	Phosphatidylcholine	Ester	0.692876		1.1	1.08	1.1	1.07	1.04	1.1	1.05	1.05	1.08	1.07	1.06	1.08	1.06	1.08	1.07	1.09	1.08	1.07	1.08	1.04	1.05	1.02	1.06	1.05		0.026	0.7366	0.1031	1	0.0295	1	0.1431	0.6705	0.344	0.8612	0.0383	0.2117	0.261	0.4273	0.2902	0.3716	0.0761	0.117	0.1286
365	dihydroorotate	Nucleotide	Pyrimidine Metabolism, Orotate containing	0.692771		1.1	1.04	1.07	1.04	1.06	0.79	0.8	0.8	0.94	1.18	0.91	1.01	0.93	0.94	0.98	1.1	0.94	1.04	1.17	1.02	1.05	0.86	0.91	0.77		0.4799	0.7644	0.7662	1	0.5962	1	0.7412	1	0.6595	0.9567	0.0685	0.3162	0.0941	0.2544	0.0916	0.1863	0.6334	0.4411	0.2013
1392	TAG54:6-FA20:3	Triacylglycerol	Ester	0.692495		0.92	0.96	0.91	1.03	0.99	1.06	1.2	1.21	1.32	1.2	1.08	1.25	1.28	1.28	1.36	1.14	1.05	1.36	1.07	1.06	1.22	0.84	1.02	1.07		0.4175	0.7492	0.6785	1	0.3695	1	0.7996	1	0.9372	1	0.5964	0.7512	0.0944	0.2544	0.0827	0.1746	0.0125	0.0351	0.0915
342	DAG(18:2/22:4)	Diacylglycerol	Ester	0.691534		0.89	0.99	0.99	0.92	0.88	0.94	1.08	1.05	1.02	1.06	0.94	1.02	1.1	1.09	1.02	1.05	0.95	1.08	0.78	0.93	0.85	1.1	1.04	1.17		0.278	0.7366	0.9425	1	0.9067	1	0.4445	1	0.2309	0.7501	0.5628	0.7442	0.4464	0.5237	0.6263	0.5318	0.8542	0.5251	0.5615
822	PE(18:0/22:5)	Phosphatidylethanolamine	Ester	0.691415		1.03	1.07	1.03	0.95	0.97	0.98	1.08	0.96	1.1	1.1	1.14	1.07	1.09	1.08	0.93	0.88	0.97	0.99	0.94	0.99	1.07	0.98	1	1.01		0.7183	0.8144	0.3959	1	0.7241	1	0.501	1	0.6672	0.9567	0.7694	0.8147	0.2929	0.4504	0.5967	0.5223	0.2044	0.2223	0.2007
711	PC(16:0/20:1)	Phosphatidylcholine	Ester	0.691371		1.01	1.05	1.04	0.98	1.01	0.97	0.91	1.03	0.97	0.92	1.05	1	0.98	1.02	1	1.01	1.04	1.05	1.07	1.13	1.07	1	1.01	1.11		0.7686	0.8289	0.3151	1	0.3917	1	0.6509	1	0.8451	1	0.5507	0.7415	0.0648	0.2251	0.6048	0.5247	0.4874	0.3808	0.1186
57	2-oleoylglycerol (18:1)	Lipid	Monoacylglycerol	0.689792		0.94	1.12	0.77	0.72	0.93	0.96	1.18	1.45	1.52	1.17	1.19	1.19	0.92	1.29	0.98	1.12	1.08	1.11	1.18	0.94	1.19	0.97	0.9	0.88		0.7432	0.8242	0.5606	1	0.1825	1	0.0925	0.5404	0.7247	0.9714	0.8394	0.8343	0.4016	0.5016	0.0674	0.1572	0.0369	0.0715	0.4265
897	PE(P-18:0/20:3)	Phosphatidylethanolamine	Plasmalogen	0.68953		1.04	1.01	1.04	0.97	1	1.04	1.06	1.07	1.07	0.97	1.15	1.05	1	1.02	1.05	1.06	1.13	1.13	1.05	1.06	1.1	1.05	1.03	1.11		0.5717	0.793	0.87	1	0.5204	1	0.697	1	0.975	1	0.5063	0.7231	0.3777	0.4926	0.2965	0.3756	0.342	0.3042	0.6883
687	PC(14:0/20:3)	Phosphatidylcholine	Ester	0.688791		1.01	0.96	1	0.97	0.94	1.04	0.98	0.91	1.04	0.92	0.95	1.01	1.05	0.93	1.05	1	0.91	1.06	0.97	0.98	1.08	0.97	1.01	1.11		0.8821	0.8406	0.6327	1	0.9482	1	0.7071	1	0.4297	0.9151	0.5837	0.7485	0.7544	0.6501	0.2339	0.3315	0.5798	0.422	0.3049
1255	TAG52:2-FA20:0	Triacylglycerol	Ester	0.688022		0.91	1.04	0.91	0.99	0.96	1.08	1.21	1.22	1.2	1.1	1.17	1.24	1.31	1.25	1.22	1.14	1.06	1.26	0.91	0.99	1.08	1	0.96	1.21		0.3367	0.7416	0.7245	1	0.3516	1	0.8989	1	0.662	0.9567	0.4755	0.7039	0.0671	0.2277	0.0558	0.1381	0.0821	0.1227	0.3672
98	3-methyladipate	Lipid	Fatty Acid, Dicarboxylate	0.686895		0.96	1.18	1.12	0.69	0.93	0.71	0.55	0.68	0.49	0.65	0.8	0.55	0.65	0.68	0.54	0.63	0.91	0.69	1.07	0.87	0.85	1.13	1.07	1.12		0.8119	0.8319	0.2937	1	0.4833	1	0.019	0.1871	0.6569	0.9567	0.0261	0.1601	0.0002	0.003	0.0147	0.0617	8.1538e-06	9.0437e-05	0.0062
703	PC(16:0/14:1)	Phosphatidylcholine	Ester	0.685013		0.9	0.84	0.88	1.05	1	1.06	0.99	1.01	0.97	1.02	1	1.03	1.07	1	1.1	1.05	1	1.05	1.01	1	1.01	1.01	1.08	1.08		0.1742	0.7366	0.0223	1	0.1039	1	0.5555	1	1	1	0.4124	0.6813	0.8603	0.6836	0.9288	0.6438	0.6995	0.4655	0.8362
907	PE(P-18:1/18:2)	Phosphatidylethanolamine	Plasmalogen	0.684614		1.03	0.95	1.04	0.99	0.97	1	1.07	1.02	1.09	0.98	1.02	1.01	1.03	0.99	1.06	1.09	1	1.06	1.05	0.99	1.01	1.03	1	1.16		0.6828	0.8103	0.4361	1	0.5178	1	0.8356	1	0.6043	0.9567	0.9895	0.8596	0.3021	0.4549	0.7101	0.5618	0.1745	0.2023	0.7283
1359	TAG54:3-FA20:1	Triacylglycerol	Ester	0.68429		0.97	1.08	0.96	1.07	1.06	1.1	1.29	1.34	1.33	1.3	1.31	1.4	1.39	1.44	1.32	1.26	1.25	1.42	0.97	1.06	1.1	1.02	1.06	1.17		0.7473	0.826	0.4173	1	0.6507	1	0.4744	1	0.5567	0.9531	0.3362	0.6453	0.0111	0.0794	0.004	0.0273	0.0043	0.0174	0.0082
34	2-aminooctanoate	Lipid	Fatty Acid, Amino	0.684245		0.92	1	0.83	0.86	0.91	0.76	1.24	0.99	0.85	1.17	1.13	1.06	1.03	1.29	0.91	1.38	1.2	1.21	1.23	1.1	0.72	1.19	0.82	1.18		0.676	0.8094	0.9916	1	0.3215	1	0.4235	1	0.6359	0.9567	0.1482	0.4884	0.2673	0.4339	0.9384	0.6465	0.3991	0.3363	0.4045
418	gamma-CEHC glucuronide*	Cofactors and Vitamins	Tocopherol Metabolism	0.683853		0.96	0.88	0.85	1.2	1.24	1.23	1.31	1.31	1.13	1.03	0.75	1	1.08	1	1.04	1.47	0.94	1.03	1.16	1.04	0.87	1.1	1.33	1.4		0.8549	0.8338	0.5811	1	0.4833	1	0.4212	1	0.3481	0.8612	0.366	0.6569	0.2501	0.4242	0.2432	0.341	0.5979	0.4287	0.895
102	3-methylxanthine	Xenobiotics	Xanthine Metabolism	0.682121		1.04	1.04	1.09	1.42	1.42	1.25	0.84	0.91	0.88	1.07	1	1.05	1.01	0.97	0.95	1.01	1.02	0.89	0.99	0.95	0.74	0.87	0.62	0.83		0.8713	0.8373	0.8614	1	0.6984	1	0.1303	0.6482	0.1291	0.6111	0.3284	0.6442	0.445	0.5234	0.6722	0.5496	0.5944	0.4277	0.7605
442	glutarate (pentanedioate)	Lipid	Fatty Acid, Dicarboxylate	0.680947		1.27	0.96	0.97	0.96	0.94	0.92	1	0.87	0.84	0.8	0.74	0.79	0.98	0.83	0.93	0.86	0.78	0.88	0.83	0.72	0.97	0.87	0.85	1.03		0.0808	0.7366	0.759	1	0.8347	1	0.7702	1	0.6292	0.9567	0.5611	0.7442	0.9783	0.7121	0.3287	0.4008	0.2119	0.2271	0.1128
1315	TAG53:2-FA18:0	Triacylglycerol	Ester	0.67976		0.94	1.02	0.96	1	0.97	1.03	1.09	1.12	1.13	1.04	1.06	1.08	1.05	1.08	1.02	0.99	0.98	1.06	0.98	0.96	1.12	0.94	0.95	1.08		0.3774	0.743	0.7776	1	0.5599	1	0.9911	1	0.6567	0.9567	0.7319	0.7981	0.2764	0.4383	0.1418	0.2427	0.1233	0.1594	0.6468
1247	TAG52:1-FA20:0	Triacylglycerol	Ester	0.679126		0.93	0.99	1	1.03	0.88	1.07	1.23	1.16	1.25	1.05	1.11	1.23	1.27	1.2	1.15	1.14	1.09	1.28	0.83	0.91	1.13	0.95	0.89	1.16		0.6273	0.802	0.9228	1	0.9854	1	0.8365	1	0.3874	0.8831	0.6219	0.7573	0.1584	0.3418	0.3056	0.3821	0.1288	0.1644	0.7105
165	adenine	Nucleotide	Purine Metabolism, Adenine containing	0.679033		0.92	0.78	0.88	1.17	0.97	1.19	0.97	0.93	0.97	0.98	0.93	1.19	0.87	1.12	0.92	0.8	0.84	0.75	1.03	0.9	1.18	0.88	1.13	0.97		0.5982	0.7975	0.1013	1	0.4061	1	0.3073	0.9086	0.8327	0.9985	0.2524	0.6006	0.8331	0.6725	0.666	0.5463	0.8228	0.5151	0.9049
1518	TAG58:6-FA22:4	Triacylglycerol	Ester	0.678749		1	1.06	0.97	1.1	1.11	1.1	1.15	1.28	1.22	1.16	1.14	1.17	1.18	1.22	1.14	1.09	1.06	1.19	0.96	0.97	0.99	0.98	1.14	1.12		0.9605	0.858	0.458	1	0.683	1	0.2517	0.8388	0.2038	0.7262	0.2408	0.5876	0.1056	0.2708	0.004	0.0273	0.0189	0.0456	0.0768
599	N1-Methyl-2-pyridone-5-carboxamide	Cofactors and Vitamins	Nicotinate and Nicotinamide Metabolism	0.677524		1.07	1.24	1.12	1.01	1.15	1.07	0.99	1.16	1.04	0.86	1.13	0.96	0.88	1.01	0.96	0.89	0.99	1.04	1.01	0.98	0.92	1.03	1.13	1.09		0.4839	0.7659	0.0181	1	0.2131	1	0.8782	1	0.1303	0.6145	0.436	0.6884	0.9484	0.7066	0.1045	0.2004	0.6565	0.4504	0.1082
588	methionine sulfone	Amino Acid	Methionine, Cysteine, SAM and Taurine Metabolism	0.677289		1.02	1.02	0.94	1.1	1.22	1.19	1.03	1.09	1.06	1.14	1.04	1.03	1.07	1.06	1.03	0.96	0.95	0.95	0.99	1	0.97	1.08	1.05	1.01		0.7164	0.8144	0.7575	1	0.2451	1	0.084	0.5205	0.0004	0.0103	0.0019	0.0182	0.546	0.5767	0.1173	0.2168	0.2796	0.2707	0.0209
137	5alpha-androstan-3beta,17beta-diol disulfate	Lipid	Androgenic Steroids	0.675175		1.02	1.14	0.99	0.98	1.12	1.02	0.97	1.04	1.05	0.88	1.19	0.98	1.1	1.14	1.06	1.03	1.08	1.18	0.93	0.93	0.88	0.98	0.96	0.99		0.847	0.8321	0.1291	1	0.8859	1	0.77	1	0.2017	0.7255	0.8617	0.8424	0.7594	0.6502	0.6869	0.553	0.5681	0.4184	0.133
976	propyl 4-hydroxybenzoate sulfate	Xenobiotics	Benzoate Metabolism	0.67459		0.64	0.55	0.86	0.77	0.43	0.86	0.59	0.67	0.49	0.96	0.69	0.73	0.89	1.03	0.94	0.53	0.67	0.53	0.66	0.89	0.9	0.81	1.13	0.99		0.3303	0.7366	0.1857	1	0.7289	1	0.5673	1	0.0588	0.4131	0.7331	0.7981	0.2538	0.4266	0.3809	0.427	0.119	0.1562	0.9317
1358	TAG54:3-FA18:3	Triacylglycerol	Ester	0.674405		0.98	0.98	0.9	0.95	1	1	0.98	1.02	0.96	0.99	0.99	0.95	1.08	1.08	1.09	1.03	0.99	1.07	0.97	0.94	1.04	0.95	1	1.1		0.7651	0.8289	0.8242	1	0.1667	1	0.4538	1	0.9786	1	0.9673	0.8596	0.7934	0.6576	0.7641	0.5819	0.6237	0.4392	0.8509
1329	TAG53:4-FA20:4	Triacylglycerol	Ester	0.673798		0.84	0.95	0.96	1.01	1.01	1.12	1.02	1.15	1.3	1.06	1.1	1.21	1.02	1.12	1.01	0.85	0.9	1.05	0.94	0.86	1.07	0.79	0.96	1.13		0.2359	0.7366	0.7315	1	0.7794	1	0.9577	1	0.9573	1	0.4152	0.6816	0.8659	0.6862	0.3243	0.3969	0.0714	0.1123	0.6812
774	PC(20:0/20:4)	Phosphatidylcholine	Ester	0.673737		1.01	1.01	0.99	0.98	0.97	0.94	0.99	1.04	1.05	0.91	0.95	0.97	0.95	0.97	0.95	0.97	1.03	1.01	1.03	0.98	1.02	1.02	0.99	1.02		0.764	0.8289	0.9068	1	0.7882	1	0.6567	1	0.5174	0.9394	0.1874	0.5447	0.7629	0.6508	0.459	0.4602	0.3558	0.3126	0.0598
1043	TAG44:0-FA18:0	Triacylglycerol	Ester	0.673574		0.9	0.97	0.94	0.99	0.96	1.07	1.01	0.99	0.98	0.96	1.05	0.96	1.01	0.97	1.04	1.01	0.97	1.03	1.01	0.93	0.99	0.97	0.99	1.02		0.1517	0.7366	0.7118	1	0.41	1	0.8585	1	0.6187	0.9567	0.3595	0.6537	0.8965	0.6902	0.8778	0.6273	0.7443	0.4856	0.6243
1015	stachydrine	Xenobiotics	Food Component/Plant	0.673456		1.18	1.31	1.14	1.13	1.27	1.16	1.11	1.56	1	1.21	1.3	1.16	1.21	1.34	1.06	1.06	1.15	1.04	0.89	0.89	0.79	1.01	1	1.01		0.4144	0.7492	0.1842	1	0.5142	1	0.5452	1	0.2371	0.7594	0.4727	0.7037	0.6089	0.6006	0.031	0.0985	0.9948	0.562	0.3477
636	N-acetylthreonine	Amino Acid	Glycine, Serine and Threonine Metabolism	0.673117		1.03	1.1	1.02	0.95	1.09	1.09	1.02	1.17	1.03	0.93	1.05	0.94	0.97	1.03	1.02	1.02	0.99	1.03	0.91	0.86	0.83	0.9	0.95	0.93		0.5418	0.7843	0.0845	1	0.728	1	0.3716	0.9713	0.1074	0.5725	0.1057	0.4095	0.7764	0.6541	0.007	0.0402	0.5435	0.4066	0.1888
100	3-methylglutaconate	Amino Acid	Leucine, Isoleucine and Valine Metabolism	0.673012		1.09	1.15	1.01	0.98	1.12	0.99	0.88	1.04	0.92	0.89	1.01	0.92	0.85	0.92	0.89	0.86	0.95	0.85	0.96	0.94	0.94	0.98	1.14	0.98		0.152	0.7366	0.0158	1	0.8171	1	0.6882	1	0.0486	0.369	0.8669	0.8424	0.0282	0.1425	0.4684	0.4611	0.167	0.1964	0.0493
1548	taurochenodeoxycholate	Lipid	Primary Bile Acid Metabolism	0.672343		0.88	0.85	0.76	0.55	0.69	0.86	0.41	0.59	0.77	0.53	0.78	0.63	0.7	0.9	0.77	0.96	0.82	1.05	1.01	0.55	0.73	1.13	0.89	1		0.5847	0.793	0.4927	1	0.2477	1	0.0149	0.1544	0.127	0.6084	0.5291	0.7351	0.0003	0.005	0.029	0.0947	0.2917	0.2794	0.0085
629	N-acetylmethionine	Amino Acid	Methionine, Cysteine, SAM and Taurine Metabolism	0.672103		0.96	1.03	0.95	0.89	0.92	0.92	0.82	0.87	0.84	0.86	0.9	0.86	0.84	0.81	0.84	0.87	0.86	0.91	0.93	0.9	0.93	0.94	1.07	0.96		0.4897	0.7659	0.6499	1	0.3098	1	0.0368	0.3042	0.1279	0.6088	0.1463	0.4858	0.0005	0.008	0.011	0.0527	0.0014	0.0078	0.0062
1011	S-methylmethionine	Amino Acid	Methionine, Cysteine, SAM and Taurine Metabolism	0.672047		1.12	1.43	1.11	1.28	45.8	6.98	1.2	33.66	7.16	1.46	27.31	4.77	1.21	5.59	2.17	1.49	6.51	2.6	0.79	0.94	0.79	0.77	0.76	0.73		0.6931	0.8109	0.196	1	0.7002	1	0.3731	0.9713	0	0	5.486e-12	3.0088e-10	0.5182	0.5646	0	0	5.601e-12	1.7972e-10	0.1697
549	LPC(18:2)	Lysophosphatidylcholine	Ester	0.670534		0.91	0.96	0.95	0.98	1.06	1.05	0.99	1.08	1.07	0.99	1.08	1.1	0.97	1	1.07	0.96	1.11	1.14	0.83	0.88	0.95	0.9	0.88	0.94		0.1452	0.7366	0.5381	1	0.449	1	0.7692	1	0.3442	0.8612	0.4306	0.6841	0.9125	0.6959	0.265	0.3553	0.3312	0.2999	0.898
29	21-hydroxypregnenolone monosulfate (2)	Lipid	Pregnenolone Steroids	0.669246		1.1	0.78	1.02	0.93	0.94	1.17	0.95	0.96	1.19	1	1.16	1.16	1.06	0.87	0.95	1.02	1	1.05	0.86	0.97	0.87	0.86	0.83	0.92		0.5574	0.7843	0.1506	1	0.8906	1	0.6587	1	0.7373	0.9741	0.3492	0.6459	0.7859	0.6552	0.7954	0.5968	0.2991	0.2844	0.9805
1122	TAG48:2-FA18:2	Triacylglycerol	Ester	0.665204		0.82	0.86	0.98	1.05	0.88	1.25	1.28	1.23	1.55	1.21	1.24	1.62	1.32	1.3	1.45	1.15	1	1.49	0.78	0.93	1.11	0.76	0.72	1		0.2774	0.7366	0.4264	1	0.9289	1	0.7743	1	0.4912	0.9308	0.217	0.5699	0.1774	0.356	0.2694	0.3586	0.0174	0.0435	0.294
572	LPE(20:2)	Lysophosphatidylethanolamine	Ester	0.665056		0.94	0.99	1	0.89	1.05	1.08	0.97	0.96	1.02	1.09	1.09	1.24	1.07	1.18	1.09	1.08	1.17	1.21	0.84	0.86	0.9	0.9	0.95	1.08		0.4782	0.7644	0.9516	1	0.9643	1	0.2149	0.7927	0.5708	0.9567	0.3712	0.6569	0.717	0.6402	0.6373	0.5341	0.7939	0.5055	0.3267
820	PE(18:0/20:5)	Phosphatidylethanolamine	Ester	0.664903		0.95	0.97	1.04	1.02	1.02	1.11	1.09	1.08	1.19	1.12	1.19	1.16	1.02	1.06	0.97	1.01	0.95	1.05	0.94	0.9	0.98	1	0.95	1.02		0.61	0.8013	0.7968	1	0.7009	1	0.8685	1	0.876	1	0.3131	0.6371	0.3986	0.5016	0.4637	0.4604	0.0871	0.1273	0.2475
1468	TAG56:6-FA18:3	Triacylglycerol	Ester	0.66407		0.88	0.99	0.81	0.98	1.04	1.07	1.09	1.22	1.21	1.14	1.04	1.23	1.22	1.36	1.33	1.17	1.12	1.42	1.11	1.09	1.12	0.87	1.03	1.16		0.2334	0.7366	0.9299	1	0.066	1	0.8883	1	0.7223	0.9698	0.5693	0.7448	0.4275	0.5179	0.0778	0.1703	0.0864	0.1271	0.239
1457	TAG56:5-FA18:2	Triacylglycerol	Ester	0.663169		0.94	1.06	0.91	1.03	1.08	1.05	1.13	1.25	1.14	1.2	1.14	1.16	1.27	1.34	1.24	1.2	1.19	1.33	1.02	1.09	1.02	0.97	1.08	1.18		0.5474	0.7843	0.546	1	0.3884	1	0.7517	1	0.4757	0.9308	0.6154	0.7572	0.2432	0.4181	0.0343	0.1039	0.2063	0.2239	0.0824
1503	TAG57:3-FA18:2	Triacylglycerol	Ester	0.660585		1.05	1.17	1.07	1.01	1.17	1.09	1.06	1.21	1.09	1.06	1.18	1.14	1.1	1.15	1.01	1.05	1.13	1.12	1.07	0.97	0.86	0.87	0.92	0.95		0.6278	0.802	0.1467	1	0.5339	1	0.9154	1	0.1407	0.6356	0.4045	0.6747	0.5786	0.5881	0.0811	0.1736	0.4376	0.3542	0.5602
1098	TAG47:1-FA17:0	Triacylglycerol	Ester	0.660543		0.76	0.85	0.95	0.93	0.91	1.2	1.12	1.13	1.23	0.95	1.11	1.1	1.07	1.06	1.21	0.95	0.93	1.14	0.83	0.92	1.07	0.82	0.82	1.05		0.094	0.7366	0.3161	1	0.7712	1	0.6536	1	0.5712	0.9567	0.2683	0.6133	0.4778	0.5407	0.439	0.4512	0.2	0.2202	0.7596
1557	theobromine	Xenobiotics	Xanthine Metabolism	0.660387		1.12	1.13	0.94	1.35	1.48	1.09	1.03	0.93	0.93	1.11	1.05	0.9	1.08	1.05	1	1.18	1.18	0.95	0.85	0.83	0.62	0.82	0.69	0.67		0.647	0.8061	0.606	1	0.7799	1	0.2061	0.7887	0.0989	0.5577	0.7068	0.7899	0.8896	0.6901	0.765	0.5822	0.7513	0.4891	0.6649
16	1-linoleoylglycerol (18:2)	Lipid	Monoacylglycerol	0.658096		1	1.1	0.84	0.98	0.95	0.79	0.92	1.16	0.86	0.9	0.98	0.93	1.53	1.33	1.28	1.01	1.05	1.14	1.09	1.21	0.91	0.88	1.08	1.03		0.9929	0.858	0.4536	1	0.1884	1	0.885	1	0.6949	0.9621	0.0675	0.3149	0.5183	0.5646	0.2747	0.361	0.2571	0.2569	0.3972
511	isoleucylalanine	Peptide	Dipeptide	0.657219		0.88	1.18	1	1.01	1.12	0.89	1	1.03	0.97	0.97	0.93	1.01	0.93	1.21	0.94	1.13	1.41	0.79	1.15	1.09	1	1.05	1.14	0.99		0.3774	0.743	0.2528	1	0.9886	1	0.9211	1	0.4166	0.9078	0.4256	0.6832	0.9944	0.7121	0.8528	0.6178	0.8101	0.5107	0.8246
537	lignoceroylcarnitine (C24)*	Lipid	Fatty Acid Metabolism(Acyl Carnitine)	0.656959		0.89	1.13	1.01	1.04	1.17	1.14	0.91	1.53	1.19	0.97	1.04	0.98	1.14	1.25	0.87	1.05	1.04	1.02	1.06	1.21	0.9	0.88	0.9	1.02		0.509	0.7744	0.4567	1	0.9691	1	0.8084	1	0.3505	0.8612	0.4354	0.6884	0.5906	0.5932	0.0125	0.057	0.3084	0.2886	0.8669
422	gamma-glutamylglutamate	Peptide	Gamma-glutamyl Amino Acid	0.656878		1.01	1.03	0.95	0.97	1.19	0.97	1.17	1.2	1.08	1.23	1.37	1.33	1.25	1.16	1.3	0.97	1.03	1.07	1.1	1.11	1.09	1.07	0.91	0.9		0.9648	0.858	0.7635	1	0.6512	1	0.8089	1	0.1287	0.6108	0.773	0.8147	0.1636	0.344	0.1121	0.2103	0.5266	0.3994	0.0734
1387	TAG54:6-FA16:0	Triacylglycerol	Ester	0.656794		0.88	1.04	0.94	0.97	0.98	1.12	1.15	1.24	1.32	1.09	1.13	1.21	1.15	1.24	1.17	1.04	1.03	1.22	1.01	1.03	1.01	0.89	1.01	1.04		0.1912	0.7366	0.7145	1	0.5589	1	0.7645	1	0.8586	1	0.2747	0.6175	0.1769	0.3558	0.0385	0.1103	0.0064	0.0229	0.3966
1377	TAG54:5-FA18:1	Triacylglycerol	Ester	0.655836		0.88	1.07	0.85	1.01	1.08	1.04	1.11	1.25	1.16	1.12	1.09	1.13	1.26	1.3	1.22	1.18	1.14	1.28	1.08	1.1	1.1	0.92	1.05	1.13		0.2765	0.7366	0.5746	1	0.1746	1	0.9075	1	0.5087	0.9361	0.7396	0.8004	0.3679	0.4848	0.0687	0.1591	0.2194	0.2317	0.3268
476	HCER(26:0)	Hexosylceramides	HCER	0.654585		0.99	0.99	1	0.8	0.87	0.87	0.82	0.93	1.03	0.91	0.95	1.03	1.02	1.2	1.01	1.03	0.98	1.03	0.97	0.96	0.97	1.07	1.32	1.19		0.876	0.8389	0.9155	1	0.9785	1	0.0162	0.1644	0.1306	0.6145	0.1267	0.4549	0.031	0.1493	0.4744	0.4648	0.7242	0.4773	0.3163
1419	TAG55:5-FA18:2	Triacylglycerol	Ester	0.653601		0.89	1	0.89	1.02	1.13	1.1	1.1	1.19	1.14	1.09	1.1	1.13	1.19	1.2	1.06	1.14	1.11	1.19	1.02	1.07	1.04	0.95	0.91	1.15		0.2592	0.7366	0.9702	1	0.2582	1	0.8438	1	0.2649	0.7928	0.3519	0.6467	0.3611	0.4824	0.1001	0.1962	0.2169	0.2302	0.4114
1420	TAG55:5-FA20:4	Triacylglycerol	Ester	0.651039		0.9	1.03	0.96	0.98	1.01	1.07	1.14	1.22	1.28	1.08	1.12	1.21	1.13	1.15	1.13	1.05	1.05	1.17	0.99	0.98	1.08	0.91	0.96	1.12		0.2563	0.7366	0.7262	1	0.7058	1	0.8095	1	0.9591	1	0.4744	0.7039	0.1701	0.3495	0.0418	0.1161	0.0119	0.0343	0.4171
1576	Total PE	Phospholipids	Phosphatidylethanolamine	0.650552		1.02	1.02	1.01	0.97	0.99	1.01	1.09	1.09	1.1	1.03	1.14	1.06	1.07	1.09	1.05	1.05	1.06	1.08	0.97	0.99	1.01	1.01	1.04	1.09		0.7158	0.8144	0.7002	1	0.7992	1	0.4515	1	0.8882	1	0.7792	0.8174	0.0485	0.1962	0.0672	0.157	0.0298	0.0609	0.4408
1510	TAG58:10-FA22:6	Triacylglycerol	Ester	0.650049		0.93	1.21	1	1.04	1.15	1.12	1.13	1.45	1.24	1.03	1.22	1.09	1.14	1.28	1.11	1.05	1.13	1.14	1.01	0.99	0.82	0.87	0.95	0.97		0.5309	0.7838	0.1292	1	0.9911	1	0.7581	1	0.264	0.7928	0.3639	0.6569	0.3217	0.4635	0.0033	0.0241	0.0867	0.1271	0.7974
845	PE(18:2/20:4)	Phosphatidylethanolamine	Ester	0.649917		0.99	0.95	0.99	0.89	0.88	1.01	0.97	1.05	1	0.93	1.04	0.99	1.04	1.01	0.97	1.01	0.98	1.09	0.9	0.93	0.99	0.95	1	1.03		0.9457	0.8559	0.5058	1	0.9081	1	0.1175	0.6028	0.0939	0.5444	0.8658	0.8424	0.7183	0.6402	0.5379	0.4963	0.9737	0.5618	0.3487
1124	TAG48:3-FA14:0	Triacylglycerol	Ester	0.649633		0.79	0.82	0.92	1.13	0.92	1.33	1.49	1.35	1.73	1.32	1.27	1.77	1.49	1.46	1.71	1.29	1.11	1.77	0.88	1.02	1.34	0.66	0.77	0.95		0.1926	0.7366	0.2785	1	0.644	1	0.5088	1	0.6395	0.9567	0.1124	0.4198	0.0274	0.141	0.0967	0.1927	0.0028	0.0132	0.1185
3	1,3-dimethylurate	Xenobiotics	Xanthine Metabolism	0.649535		1.03	1.15	0.82	0.78	1.09	0.81	1.09	1.18	0.92	1.25	1.29	0.93	1.16	1.35	0.86	1.06	1.25	0.92	1.07	0.71	0.73	0.76	0.89	0.71		0.889	0.8432	0.503	1	0.3691	1	0.259	0.8467	0.6942	0.9621	0.3166	0.6404	0.6997	0.638	0.4538	0.4567	0.7142	0.4721	0.3059
61	2-oxoarginine*	Amino Acid	Urea cycle; Arginine and Proline Metabolism	0.649446		0.82	0.91	0.88	0.99	7.74	10.07	0.76	7.12	7.82	0.81	4.48	6.32	0.74	2.22	2.75	0.66	1.02	1.38	0.85	0.9	1.06	0.87	1.16	1.26		0.2495	0.7366	0.5696	1	0.4332	1	0.9747	1	0	0	0	0	0.1031	0.2669	0	0	0	0	0.2215
615	N-acetylarginine	Amino Acid	Urea cycle; Arginine and Proline Metabolism	0.645461		0.89	0.86	0.94	0.97	1.14	1.16	0.87	1.06	1.06	0.84	1.05	1.09	0.91	1.11	1.19	0.93	0.95	1.12	1	1	1.06	0.93	1.09	1.01		0.0938	0.7366	0.0307	1	0.4082	1	0.6371	1	0.0744	0.4689	0.0425	0.2253	0.0679	0.2277	0.4445	0.4525	0.3923	0.3338	0.0183
1000	SM(18:1)	Sphingomyelin	Sphingomyelin	0.64515		0.99	1.03	1.01	0.96	0.97	0.97	0.99	1.04	1.01	1.01	1.04	0.99	0.99	1.03	1	1.02	1.04	1.02	1.02	1.01	1	0.95	0.98	0.96		0.7971	0.8319	0.5053	1	0.8402	1	0.3322	0.9334	0.506	0.9361	0.4134	0.6813	0.8836	0.6888	0.2755	0.361	0.7874	0.5039	0.8572
529	LCER(22:0)	Lactosylceramide	LCER	0.643718		1	0.98	1.02	0.91	0.9	0.96	1.01	1.06	0.99	0.94	1.01	0.98	1	0.98	0.95	1.03	1.08	1.02	1.03	1.03	1.05	1.01	0.91	1.01		0.9324	0.8505	0.7132	1	0.6645	1	0.0522	0.3822	0.038	0.3257	0.4691	0.7017	0.8549	0.6821	0.2756	0.361	0.8301	0.5175	0.1865
1170	TAG50:1-FA18:0	Triacylglycerol	Ester	0.643652		0.82	0.86	0.94	1	0.85	1.13	1.2	1.13	1.37	1.06	1.1	1.33	1.16	1.12	1.14	1.08	0.95	1.27	0.78	0.85	1.22	0.79	0.76	1.03		0.2717	0.7366	0.3919	1	0.7118	1	0.9823	1	0.3733	0.8717	0.4846	0.7055	0.3071	0.4561	0.5178	0.486	0.0861	0.127	0.7372
1437	TAG56:2-FA20:1	Triacylglycerol	Ester	0.64346		0.93	1.14	0.99	1.07	1.13	1.08	1.12	1.28	1.12	1.15	1.19	1.17	1.16	1.23	1.02	1.21	1.13	1.21	0.91	0.95	1.1	1.12	1.07	1.33		0.5471	0.7843	0.2468	1	0.8997	1	0.5618	1	0.2868	0.817	0.5275	0.7335	0.3239	0.4635	0.0378	0.1091	0.3272	0.2978	0.2293
517	I-urobilinogen	Cofactors and Vitamins	Hemoglobin and Porphyrin Metabolism	0.642687		0.84	0.83	1	0.75	0.58	0.73	0.62	0.47	0.52	0.7	0.45	0.52	1.07	0.49	0.53	1.2	0.37	0.41	0.78	0.64	0.87	1.09	1.01	1.02		0.4243	0.7502	0.3857	1	0.9955	1	0.18	0.7429	0.012	0.1506	0.1452	0.4858	0.0277	0.141	0.0005	0.0058	0.0028	0.0132	0.0958
504	indolelactate	Amino Acid	Tryptophan Metabolism	0.642394		1.03	1.04	0.95	1.1	1.17	1.16	1.16	1.33	1.28	1.11	1.2	1.18	0.92	1.03	1.02	0.92	1.03	0.95	0.96	1	0.93	1.05	1.07	1.08		0.5766	0.793	0.498	1	0.3563	1	0.0918	0.5402	0.0051	0.0821	0.0072	0.0554	0.0097	0.0726	6.8258e-07	1.6174e-05	2.378e-05	0.0002	0.059
247	CE(24:0)	Cholesterol Ester	Ester	0.640897		1.07	1.13	0.89	1.04	1.17	1.25	0.95	1.12	0.96	0.93	1.03	0.85	1.18	1.12	0.97	0.86	0.99	0.81	0.92	0.95	0.91	0.88	0.99	0.81		0.4943	0.7659	0.2344	1	0.245	1	0.6747	1	0.1141	0.5851	0.03	0.1757	0.6454	0.6154	0.2643	0.3553	0.6617	0.4517	0.4655
119	4-hydroxyphenylacetate	Amino Acid	Phenylalanine Metabolism	0.639903		1.37	1.27	1.3	1.99	2.27	2.44	1.08	1.22	1.85	0.74	0.83	1.14	0.96	0.99	1.1	0.74	0.74	0.98	1.14	1.22	1.21	1.47	1.21	1.08		0.1991	0.7366	0.3167	1	0.2738	1	0.0047	0.065	0.0008	0.0181	0.0003	0.0032	0.761	0.6502	0.4144	0.4408	0.0121	0.0345	0.2086
150	5-oxoproline	Amino Acid	Glutathione Metabolism	0.638826		1.01	1.01	1	0.98	1.09	0.99	0.94	0.98	0.98	1.07	1.05	1.05	1.1	1.1	1.12	1.02	1.02	1.07	0.96	1	0.98	0.99	0.99	1.01		0.7439	0.8243	0.7467	1	0.9702	1	0.676	1	0.0226	0.2314	0.7545	0.8082	0.1152	0.2839	0.5602	0.5073	0.5777	0.422	0.0585
1093	TAG47:0-FA17:0	Triacylglycerol	Ester	0.638729		0.84	0.91	0.94	0.97	0.92	1.1	1.08	1.03	1.19	0.92	0.98	1.05	1.05	1	1	0.97	0.96	1.13	0.9	0.91	1.13	0.93	0.92	1.16		0.1908	0.7366	0.4713	1	0.6296	1	0.8379	1	0.5214	0.9394	0.4829	0.7055	0.5967	0.5968	0.8574	0.6188	0.208	0.2245	0.5562
1598	valylglycine	Peptide	Dipeptide	0.635802		1.19	1.39	1.15	1.18	1.2	1.12	1.02	1	1.02	1.13	1.19	1.07	1.22	1.26	1.31	1.34	1.21	0.92	1.1	1.09	1.18	0.91	0.78	0.95		0.4094	0.745	0.1133	1	0.4884	1	0.4133	0.9985	0.3778	0.8798	0.588	0.7485	0.9109	0.6956	0.9949	0.6528	0.9084	0.54	0.5562
918	PE(P-18:2/20:4)	Phosphatidylethanolamine	Plasmalogen	0.635213		1.12	1	1.06	1.06	1.12	1.04	1.08	1.02	1.1	1.04	1.11	1.05	1.02	1.03	1.01	1.08	1.12	1.07	1.03	0.91	0.98	1	1	1.1		0.1407	0.7366	0.96	1	0.4536	1	0.4657	1	0.1376	0.6255	0.6319	0.7635	0.3388	0.4733	0.7532	0.5787	0.2304	0.2401	0.6047
606	N6,N6,N6-trimethyllysine	Amino Acid	Lysine Metabolism	0.634582		1.02	1.05	0.92	0.97	1.21	1.11	0.89	1.12	1.03	0.94	1.13	1.08	0.99	1.11	1.12	0.99	1	1.03	0.98	0.92	1.05	0.93	1.12	0.92		0.7719	0.8297	0.5598	1	0.3028	1	0.6756	1	0.0169	0.1935	0.175	0.5319	0.1601	0.3419	0.1698	0.2742	0.688	0.4596	0.4395
7	12,13-DiHOME	Lipid	Fatty Acid, Dihydroxy	0.634045		0.88	0.95	0.86	0.76	0.78	0.68	0.73	0.58	0.66	0.71	0.71	0.63	1	1.1	0.81	1.06	1	1.02	0.95	0.85	0.88	1.04	1.19	1.08		0.4587	0.7572	0.7759	1	0.4122	1	0.128	0.644	0.1535	0.6633	0.0316	0.1808	0.0874	0.2464	0.0027	0.0207	0.0221	0.0508	0.0583
385	ferulic acid 4-sulfate	Xenobiotics	Food Component/Plant	0.631198		1.17	1.01	0.7	0.91	12.28	14.11	1.18	10.5	11.82	1.21	4.73	5.77	0.58	1.05	1.22	0.99	1.13	1.22	0.88	0.76	0.95	0.95	1.07	0.74		0.6259	0.802	0.9768	1	0.2846	1	0.7806	1	7e-14	7.943e-12	3e-15	3.04e-13	0.6157	0.6026	3.631e-12	1.8027e-10	3.19e-13	1.4328e-11	0.5637
621	N-acetylglucosamine/N-acetylgalactosamine	Carbohydrate	Aminosugar Metabolism	0.631069		0.91	1.01	1	1.19	1.19	1.21	1.08	1.07	1.03	1.06	0.92	1.06	1.18	1.16	1.13	0.86	0.98	0.98	1.02	0.98	0.98	0.98	0.98	0.96		0.2517	0.7366	0.8574	1	0.9887	1	0.0362	0.3027	0.0349	0.3095	0.0185	0.1192	0.3758	0.492	0.3914	0.4324	0.7351	0.4817	0.4631
169	adipoylcarnitine (C6-DC)	Lipid	Fatty Acid Metabolism(Acyl Carnitine)	0.630626		1.1	1.1	1.07	0.83	1.14	0.87	0.8	0.87	0.77	0.6	0.72	0.56	0.51	0.61	0.38	0.59	0.53	0.36	0.75	0.67	0.72	1.11	1.06	0.84		0.5303	0.7838	0.5589	1	0.6722	1	0.2424	0.8364	0.3929	0.8851	0.3828	0.6631	0.1622	0.3438	0.3744	0.4229	0.1085	0.1481	0.0012
1349	TAG54:2-FA18:2	Triacylglycerol	Ester	0.629261		0.91	1	0.88	1	1.03	1.03	1.08	1.16	1.1	1.06	1.05	1.11	1.18	1.14	1.05	1.1	1.02	1.16	0.85	0.91	1	0.97	0.95	1.1		0.3784	0.743	0.9993	1	0.2062	1	0.9618	1	0.788	0.987	0.7787	0.8174	0.4687	0.5383	0.1535	0.2552	0.3365	0.3026	0.5545
384	eugenol sulfate	Xenobiotics	Food Component/Plant	0.629057		0.87	1.37	1.01	0.83	22.08	6.64	0.67	18.88	5.32	1.21	18.01	5.68	0.99	7.58	2.54	0.84	5.04	1.79	0.72	1.01	3.09	0.46	1.66	1.33		0.7352	0.8209	0.4274	1	0.9844	1	0.6414	1	5e-14	6.075e-12	2.8765e-06	6.6883e-05	0.3191	0.4619	1.478e-12	8.1127e-11	4.4618e-05	0.0004	0.6331
19	1-methylnicotinamide	Cofactors and Vitamins	Nicotinate and Nicotinamide Metabolism	0.627283		0.95	0.95	0.85	0.91	1.04	1.05	0.62	0.71	0.9	0.6	0.74	0.72	0.73	0.74	0.81	0.81	0.81	0.87	1.06	1.02	0.83	0.83	0.87	0.82		0.6873	0.8109	0.6952	1	0.2469	1	0.4975	1	0.7492	0.9749	0.715	0.7923	0.0006	0.0083	0.0143	0.0605	0.45	0.3591	0.0002
1409	TAG54:8-FA22:6	Triacylglycerol	Ester	0.626376		0.88	1.09	1.05	1.02	1.09	1.29	1.28	1.43	1.63	1.1	1.32	1.48	1.27	1.36	1.39	1.13	1.12	1.38	0.93	1.03	1.02	0.79	0.83	0.94		0.3237	0.7366	0.517	1	0.7318	1	0.8947	1	0.5092	0.9361	0.0564	0.2779	0.0684	0.2277	0.0078	0.0424	0.0003	0.0021	0.4601
444	glycerate	Carbohydrate	Glycolysis, Gluconeogenesis, and Pyruvate Metabolism	0.626166		1.12	1.21	1.12	1.23	1.3	1.23	1.1	1.36	1.19	1.04	1.25	1.18	1.09	1.17	1.08	1.03	1.09	1.06	1.03	1.1	1.02	0.98	1.1	1.1		0.0513	0.7366	0.0016	0.6292	0.0594	1	0.0005	0.0107	1.0091e-05	0.0004	0.0004	0.0054	0.1114	0.2794	4.4728e-07	1.1103e-05	0.0042	0.0172	0.4717
600	N1-Methyl-4-pyridone-3-carboxamide	Cofactors and Vitamins	Nicotinate and Nicotinamide Metabolism	0.625195		1.07	1.23	1.24	0.95	1.15	0.91	0.93	1.24	1.15	0.88	1.17	0.9	0.66	0.72	0.82	1.06	1.29	0.72	0.99	1.19	1.11	1.21	1.14	1.13		0.6775	0.8094	0.1933	1	0.1794	1	0.7443	1	0.3865	0.8831	0.5683	0.7448	0.6336	0.6112	0.174	0.2783	0.3783	0.3252	0.4229
1473	TAG56:6-FA22:4	Triacylglycerol	Ester	0.62488		0.94	1.07	0.94	1.05	1.05	1.11	1.23	1.3	1.4	1.3	1.29	1.4	1.36	1.44	1.34	1.21	1.18	1.34	0.92	1.03	1.01	0.91	1.07	1.08		0.5296	0.7838	0.4904	1	0.5228	1	0.6377	1	0.6319	0.9567	0.2576	0.6038	0.0298	0.1464	0.0072	0.0406	0.0005	0.0035	0.0056
512	isoleucylglycine	Peptide	Dipeptide	0.623701		1.19	1.28	1.09	1.12	1.19	0.98	1.22	1.26	0.89	1.01	1.1	0.94	1.14	1.28	0.98	1.33	1.06	1.04	1.38	1.45	1.44	1.02	0.96	0.9		0.2655	0.7366	0.1199	1	0.5786	1	0.4672	1	0.2646	0.7928	0.9118	0.8563	0.2028	0.3893	0.1436	0.2437	0.4575	0.3634	0.9368
1065	TAG46:0-FA16:0	Triacylglycerol	Ester	0.623407		0.67	0.7	0.87	0.83	0.68	1.07	1	0.91	1.26	0.77	0.91	1.15	0.84	0.86	0.93	0.83	0.7	1.06	0.63	0.64	1.06	0.66	0.52	0.85		0.1757	0.7366	0.2241	1	0.6265	1	0.5301	1	0.1931	0.7207	0.8278	0.8303	0.9961	0.7121	0.7556	0.5792	0.4274	0.3482	0.3607
1469	TAG56:6-FA20:2	Triacylglycerol	Ester	0.623289		0.93	1.03	0.88	1.02	1.05	1	1.13	1.18	1.1	1.13	1.13	1.16	1.21	1.23	1.22	1.07	1.08	1.23	1.06	1.1	1.08	0.87	1.05	1.11		0.4803	0.7644	0.7851	1	0.2464	1	0.8592	1	0.6578	0.9567	0.9742	0.8596	0.2728	0.4379	0.13	0.2312	0.3735	0.3223	0.2655
558	LPC(22:5)	Lysophosphatidylcholine	Ester	0.62165		1	1.09	0.99	0.94	0.98	0.93	1.05	1.01	1.1	0.94	0.94	1.05	0.89	1.02	1.04	0.99	1.12	1.02	0.77	0.87	0.88	0.92	0.96	0.97		0.9999	0.858	0.3535	1	0.8889	1	0.4845	1	0.8352	0.9985	0.4288	0.6832	0.6239	0.6069	0.9395	0.6465	0.3044	0.2872	0.4727
880	PE(P-16:0/20:1)	Phosphatidylethanolamine	Plasmalogen	0.620047		0.96	0.98	1.02	1.05	1.02	0.95	0.95	1	0.96	1	0.96	0.99	1.04	1.06	1.06	1.01	0.99	0.94	1.09	0.97	0.96	0.95	0.97	1		0.4945	0.7659	0.7004	1	0.7918	1	0.3999	0.9946	0.7567	0.9749	0.4077	0.677	0.4712	0.5387	0.9934	0.6528	0.5146	0.3955	0.9714
123	4-methyl-2-oxopentanoate	Amino Acid	Leucine, Isoleucine and Valine Metabolism	0.619541		0.99	1.04	0.98	1.06	1.03	1.1	0.96	0.94	0.96	0.89	0.91	0.82	0.79	0.74	0.75	0.86	0.82	0.86	0.96	0.93	0.91	0.93	0.97	0.97		0.8335	0.8319	0.5312	1	0.7363	1	0.2746	0.8709	0.6065	0.9567	0.0868	0.3638	0.4734	0.5387	0.2548	0.349	0.463	0.3662	0.0406
693	PC(15:0/16:1)	Phosphatidylcholine	Ester	0.619216		1.02	0.94	1.02	1.07	0.97	1.01	1.07	1.02	1.1	1	1.05	1.02	0.88	0.86	0.99	1.02	1.05	1.05	1.03	1.02	1.06	1.06	1.04	0.99		0.7705	0.8296	0.3165	1	0.7127	1	0.2633	0.8555	0.5569	0.9531	0.9242	0.8593	0.2968	0.4517	0.7427	0.5757	0.1033	0.1429	0.9638
611	N-acetyl-1-methylhistidine*	Amino Acid	Histidine Metabolism	0.61709		1.09	0.93	0.99	0.94	1.24	1.03	0.67	0.87	0.84	0.66	0.78	0.88	0.84	1.16	0.95	0.72	0.71	0.78	1.27	0.78	1.2	0.87	1.41	1.09		0.6212	0.802	0.6877	1	0.9465	1	0.7388	1	0.2383	0.7617	0.8673	0.8424	0.0299	0.1465	0.4593	0.4602	0.3321	0.3001	0.0228
1536	TAG58:9-FA20:4	Triacylglycerol	Ester	0.616225		0.9	0.95	0.97	0.95	0.98	1.04	1	1.03	1.1	0.95	0.96	0.95	0.94	0.94	0.91	0.88	0.86	0.92	0.9	0.81	0.81	0.88	0.97	0.98		0.1926	0.7366	0.5089	1	0.6897	1	0.582	1	0.8183	0.9963	0.6581	0.7753	0.9962	0.7121	0.7495	0.5778	0.2574	0.2569	0.5497
1264	TAG52:3-FA18:3	Triacylglycerol	Ester	0.61575		0.82	0.95	0.81	0.95	0.96	1.06	1.13	1.23	1.32	1.11	1.17	1.3	1.24	1.42	1.37	1.15	1.12	1.43	1	1.03	1.19	0.86	0.92	1.06		0.0965	0.7366	0.6401	1	0.0746	1	0.6666	1	0.7539	0.9749	0.5967	0.7512	0.2967	0.4517	0.0818	0.1743	0.0182	0.0446	0.3708
95	3-methyl catechol sulfate (2)	Xenobiotics	Benzoate Metabolism	0.615404		1.08	0.88	1.08	1.16	0.98	1.3	0.93	0.84	1.05	1.1	0.91	1.12	0.88	0.82	0.95	0.85	0.84	0.87	0.84	0.65	0.59	0.85	0.66	0.78		0.7251	0.8174	0.551	1	0.7123	1	0.4805	1	0.9324	1	0.2328	0.5809	0.7483	0.6493	0.4309	0.4484	0.8089	0.5103	0.6763
124	4-methylcatechol sulfate	Xenobiotics	Benzoate Metabolism	0.613325		1.19	1.16	1.02	1.35	1.37	1.31	1.42	1.53	1.44	1.3	1.61	1.48	1.38	1.5	1.59	1.34	1.48	1.62	0.88	0.71	0.64	0.94	0.96	0.93		0.2838	0.7366	0.3629	1	0.9169	1	0.0673	0.4527	0.0507	0.3815	0.099	0.3913	0.0346	0.1598	0.0095	0.0478	0.028	0.0591	0.1082
288	cysteine-glutathione disulfide	Amino Acid	Glutathione Metabolism	0.613225		0.99	0.98	1.03	0.97	1.22	1.15	0.92	0.94	0.88	0.97	0.99	1	1.03	1.05	1.1	0.95	0.97	0.98	0.95	1	1.04	1	0.96	1		0.864	0.8357	0.7198	1	0.6386	1	0.6115	1	0.004	0.0708	0.0467	0.2414	0.2399	0.4162	0.3913	0.4324	0.0646	0.1052	0.6118
1506	TAG58:10-FA18:2	Triacylglycerol	Ester	0.609801		0.92	1.17	0.99	0.99	1.11	1.04	1.16	1.34	1.16	1.05	1.17	1.04	1.14	1.28	1.07	1.01	1.04	1.09	1.07	1.04	0.85	0.85	0.92	0.94		0.4638	0.759	0.1543	1	0.8947	1	0.8925	1	0.3202	0.8427	0.7013	0.7877	0.1799	0.3589	0.0084	0.0443	0.1845	0.2101	0.6385
931	phenylpyruvate	Amino Acid	Phenylalanine Metabolism	0.606906		0.99	1.04	1	0.91	1.16	1.26	1.31	1.68	1.48	0.92	1.25	1.17	0.85	0.85	0.8	0.82	0.86	0.92	0.85	0.92	0.84	0.82	0.89	0.89		0.925	0.8505	0.6878	1	0.9592	1	0.2951	0.9011	0.1189	0.5945	0.0113	0.079	0.0045	0.0427	4.1701e-08	1.2787e-06	3.1457e-05	0.0003	0.3824
315	DAG(16:0/20:3)	Diacylglycerol	Ester	0.606301		0.85	0.86	0.88	0.9	0.93	0.84	0.92	0.98	1.06	0.92	0.86	0.86	0.91	1	0.94	1.03	0.97	1.18	0.9	1.07	1.29	0.91	1.03	1.37		0.1884	0.7366	0.2243	1	0.2973	1	0.4087	0.9946	0.5796	0.9567	0.14	0.4798	0.5033	0.5563	0.8597	0.6194	0.6645	0.4519	0.4951
217	carboxyethyl-GABA	Amino Acid	Glutamate Metabolism	0.60527		1.02	0.88	0.98	0.81	1.38	1.04	0.66	0.94	0.83	0.68	0.94	0.76	0.94	1.14	1.1	0.92	1.15	1.25	0.82	1.24	1.26	1	1.17	0.91		0.9237	0.8505	0.401	1	0.8941	1	0.1796	0.7429	0.0434	0.3435	0.802	0.8252	0.0088	0.068	0.6868	0.553	0.2369	0.2443	0.0147
246	CE(22:6)	Cholesterol Ester	Ester	0.604367		0.97	1.07	0.96	0.92	0.96	0.91	1.02	1.15	1.03	0.95	1.07	0.96	1.03	1.09	0.98	1	1.11	0.98	1.02	1.12	1	0.96	1.05	0.97		0.6206	0.802	0.2458	1	0.5072	1	0.1377	0.6666	0.4627	0.9308	0.0982	0.3904	0.7483	0.6493	0.0138	0.0598	0.6302	0.44	0.3643
1157	TAG49:2-FA18:1	Triacylglycerol	Ester	0.603914		0.79	0.96	1.02	1.03	0.9	1.16	1.28	1.29	1.47	1.23	1.22	1.47	1.28	1.28	1.34	1.21	1.09	1.48	0.95	1.07	1.48	0.84	0.86	1.09		0.162	0.7366	0.7866	1	0.8837	1	0.8747	1	0.543	0.9487	0.37	0.6569	0.1423	0.3208	0.1374	0.2391	0.0231	0.0524	0.2246
1111	TAG48:1-FA16:0	Triacylglycerol	Ester	0.603406		0.78	0.78	0.93	0.93	0.76	1.13	1.15	1.04	1.39	1	1.05	1.3	1.13	1.08	1.18	1.04	0.92	1.34	0.81	0.89	1.27	0.75	0.73	0.99		0.2177	0.7366	0.2382	1	0.7388	1	0.7122	1	0.1857	0.713	0.5419	0.7407	0.4911	0.5487	0.8488	0.6169	0.1152	0.1531	0.9833
1508	TAG58:10-FA20:5	Triacylglycerol	Ester	0.603234		1.05	0.96	0.99	0.93	1.1	1.01	0.96	0.91	0.98	1.05	0.94	0.98	0.81	0.89	0.89	0.96	0.9	0.97	1.16	0.83	0.94	0.87	0.85	0.82		0.733	0.8209	0.7973	1	0.9188	1	0.6285	1	0.5212	0.9394	0.9427	0.8596	0.7925	0.6576	0.5121	0.4845	0.9008	0.5395	0.7257
895	PE(P-18:0/20:1)	Phosphatidylethanolamine	Plasmalogen	0.602719		1.05	1	1.03	0.97	1.02	0.96	1	1	1.01	1	1	1.01	0.99	1	1.02	1.01	1.01	1	0.99	1.02	1	1.02	1	1.02		0.0473	0.7366	0.983	1	0.2824	1	0.2244	0.8042	0.3468	0.8612	0.0898	0.3726	0.9976	0.7121	0.9397	0.6465	0.5669	0.4184	0.9314
1587	tryptophan betaine	Amino Acid	Tryptophan Metabolism	0.601332		1.08	1.01	1.15	1.12	1.09	1.2	1.07	1.01	1.24	1.1	1.06	1.2	1.13	1.03	1.26	1.14	1.04	1.19	1.04	0.95	1.06	0.95	0.83	1.02		0.419	0.7495	0.9407	1	0.159	1	0.2326	0.8158	0.3591	0.8639	0.0546	0.2724	0.4681	0.5383	0.9543	0.6499	0.0277	0.0588	0.3031
1355	TAG54:3-FA18:0	Triacylglycerol	Ester	0.598486		0.9	1.04	0.89	1.01	1.03	1.03	1.11	1.22	1.14	1.11	1.12	1.14	1.23	1.2	1.11	1.17	1.09	1.24	0.91	0.97	1.02	0.95	1	1.13		0.2939	0.7366	0.7066	1	0.232	1	0.921	1	0.7787	0.9849	0.7741	0.8152	0.3232	0.4635	0.053	0.1348	0.1945	0.2171	0.2788
1317	TAG53:2-FA18:2	Triacylglycerol	Ester	0.596371		0.89	1.02	0.9	1.02	1.01	1.06	1.19	1.3	1.3	1.17	1.26	1.34	1.24	1.23	1.19	1.07	1.08	1.26	0.98	0.98	1.16	0.89	0.89	1.12		0.3115	0.7366	0.8574	1	0.3615	1	0.8697	1	0.9379	1	0.5715	0.7448	0.1175	0.2853	0.0199	0.0751	0.0186	0.0452	0.1473
224	CE(14:0)	Cholesterol Ester	Ester	0.592686		0.97	1.02	0.95	0.93	0.9	0.93	1.02	1.1	1.05	0.88	1.1	0.92	1.04	1.01	0.96	1.03	1.04	1.02	0.99	1.02	1.02	0.88	0.89	0.98		0.7199	0.8144	0.8413	1	0.5261	1	0.4078	0.9946	0.1944	0.7211	0.3495	0.6459	0.7728	0.6541	0.2554	0.349	0.5879	0.4255	0.1167
167	adenosine 3',5'-cyclic monophosphate (cAMP)	Nucleotide	Purine Metabolism, Adenine containing	0.592641		0.89	1.14	0.9	0.72	0.69	0.61	0.73	0.82	0.78	0.85	0.79	0.78	1.07	0.92	1	1	0.9	1.18	1.11	1.09	0.99	1.04	1.03	1.02		0.3538	0.7418	0.3055	1	0.4049	1	0.0131	0.1429	0.0045	0.0755	0.0002	0.0023	0.0186	0.114	0.1247	0.2249	0.0553	0.0941	0.2032
1356	TAG54:3-FA18:1	Triacylglycerol	Ester	0.592611		0.91	1.09	0.94	1.01	1.06	1.04	1.06	1.18	1.1	1.05	1.06	1.06	1.14	1.14	1.06	1.14	1.08	1.21	0.97	1	1.11	1.07	1.14	1.23		0.4054	0.7437	0.4541	1	0.5725	1	0.9121	1	0.6075	0.9567	0.7133	0.7923	0.5937	0.5944	0.1393	0.2411	0.4005	0.3369	0.6664
1099	TAG47:1-FA18:1	Triacylglycerol	Ester	0.591638		0.79	0.88	1.02	1.02	0.93	1.26	1.2	1.2	1.42	1.08	1.21	1.43	1.17	1.12	1.21	1.04	0.97	1.27	0.8	0.95	1.25	0.76	0.71	0.96		0.243	0.7366	0.5494	1	0.9215	1	0.9329	1	0.7159	0.9691	0.2566	0.6024	0.368	0.4848	0.3699	0.4196	0.0883	0.1285	0.6978
1133	TAG48:4-FA14:1	Triacylglycerol	Ester	0.59115		0.83	0.8	0.88	1.08	0.86	1.17	1.13	1.07	1.23	0.94	0.86	1.07	0.94	0.88	0.98	0.91	0.79	1.16	0.91	0.98	1.34	0.71	0.78	0.99		0.2017	0.7366	0.1394	1	0.3721	1	0.6102	1	0.3014	0.8285	0.2858	0.6246	0.4187	0.5116	0.6478	0.539	0.1761	0.2036	0.6532
228	CE(16:1)	Cholesterol Ester	Ester	0.589737		1.02	1.01	0.97	0.98	0.92	0.94	1.06	1.09	1.06	0.95	1.11	0.97	1.07	1.01	0.94	1.05	1.02	0.99	1.09	1.04	1.08	0.96	0.96	1.04		0.827	0.8319	0.8872	1	0.6761	1	0.8099	1	0.2875	0.8174	0.4151	0.6816	0.4664	0.5379	0.3107	0.3852	0.5144	0.3955	0.5719
1016	stearoylcarnitine (C18)	Lipid	Fatty Acid Metabolism(Acyl Carnitine)	0.589092		0.78	0.86	1.01	0.63	1.08	0.78	0.77	0.86	0.55	0.75	0.69	0.67	0.68	0.81	0.49	0.82	0.89	0.64	0.83	0.86	0.72	0.94	0.89	0.88		0.1683	0.7366	0.3851	1	0.9507	1	0.0096	0.1145	0.6649	0.9567	0.1587	0.5009	0.1455	0.3246	0.4142	0.4408	0.0009	0.0051	0.1108
1314	TAG53:2-FA17:0	Triacylglycerol	Ester	0.588421		0.92	1.1	0.98	1.01	1.03	1.09	1.18	1.33	1.31	1.17	1.22	1.3	1.23	1.32	1.21	1.13	1.14	1.28	1	1.06	1.27	0.97	0.97	1.16		0.4435	0.7524	0.3673	1	0.8566	1	0.9327	1	0.7992	0.9892	0.4428	0.694	0.1401	0.3182	0.0092	0.0478	0.0151	0.0405	0.1442
1209	TAG51:0-FA16:0	Triacylglycerol	Ester	0.586613		0.81	0.87	0.81	0.94	0.89	1.07	1.09	1.14	1.26	0.94	1.04	1.14	1.09	1.07	0.96	0.94	0.92	1.1	0.88	0.84	1.21	0.83	0.73	1.04		0.2259	0.7366	0.4132	1	0.2241	1	0.7467	1	0.4997	0.9355	0.6809	0.7852	0.6139	0.6024	0.4678	0.4611	0.1934	0.2169	0.7314
1579	Total TAG	Neutral Complex Lipids	Triacylglycerol	0.584001		0.89	1	0.92	1	0.97	1.07	1.17	1.22	1.27	1.15	1.16	1.26	1.27	1.31	1.24	1.18	1.13	1.33	0.94	1.03	1.1	0.96	1.01	1.12		0.2478	0.7366	0.9743	1	0.4206	1	0.9756	1	0.7935	0.9878	0.5031	0.7214	0.1219	0.2904	0.0482	0.1274	0.0163	0.0427	0.1664
494	hypotaurine	Amino Acid	Methionine, Cysteine, SAM and Taurine Metabolism	0.583165		0.91	0.98	1	1.01	1.05	1.04	1.02	1.05	0.92	0.83	0.97	0.85	0.87	0.96	0.88	0.89	0.88	0.89	0.96	0.97	0.94	1.2	1.15	1.27		0.2753	0.7366	0.8561	1	0.977	1	0.8926	1	0.5726	0.9567	0.6191	0.7573	0.7755	0.6541	0.5377	0.4963	0.3337	0.301	0.0234
1490	TAG56:8-FA18:1	Triacylglycerol	Ester	0.583031		0.89	1.07	0.95	0.96	1.05	1.04	1.03	1.19	1.16	0.97	1.03	0.94	1.03	1.14	1.05	0.99	0.99	1.09	1.07	0.99	1.04	0.93	0.95	1.09		0.225	0.7366	0.4702	1	0.584	1	0.6899	1	0.6477	0.9567	0.7214	0.7949	0.7531	0.6501	0.0836	0.176	0.134	0.1695	0.7335
1118	TAG48:2-FA16:0	Triacylglycerol	Ester	0.580333		0.8	0.83	0.96	1	0.84	1.2	1.24	1.16	1.49	1.11	1.12	1.45	1.23	1.18	1.31	1.1	0.95	1.39	0.82	0.94	1.25	0.74	0.73	0.99		0.2382	0.7366	0.3254	1	0.8265	1	0.9855	1	0.3564	0.8631	0.3355	0.6453	0.2554	0.4273	0.4314	0.4484	0.0377	0.0722	0.5727
252	CER(18:1)	Ceramides	CER	0.579773		0.96	1.08	1.04	0.79	0.86	0.74	0.77	0.89	0.82	0.69	0.77	0.72	1.09	0.81	0.93	0.89	1.12	1.19	1.05	1.09	1.12	1.09	1.2	1		0.7386	0.8211	0.4764	1	0.7491	1	0.0328	0.2861	0.1877	0.713	0.0079	0.0592	0.0195	0.1156	0.2983	0.3774	0.078	0.1187	0.0009
1323	TAG53:4-FA16:0	Triacylglycerol	Ester	0.579722		0.86	1	0.9	0.98	0.99	1.06	1.2	1.19	1.32	1.17	1.19	1.32	1.4	1.44	1.34	1.11	1.07	1.28	0.93	0.99	1.08	0.92	0.91	1.09		0.1916	0.7366	0.9744	1	0.3417	1	0.8292	1	0.9035	1	0.5896	0.7488	0.1008	0.2628	0.1162	0.2158	0.0146	0.0399	0.1643
571	LPE(20:1)	Lysophosphatidylethanolamine	Ester	0.575804		1	1.02	1.05	0.96	0.93	1.17	0.94	1	1.13	0.98	1.03	1.09	0.98	1.14	1.04	0.98	1.08	1.08	1	0.91	1	1	0.99	1.05		0.9641	0.858	0.8355	1	0.6197	1	0.7006	1	0.4672	0.9308	0.1401	0.4798	0.5326	0.5704	0.9632	0.6516	0.2362	0.2442	0.8655
1306	TAG52:8-FA16:1	Triacylglycerol	Ester	0.575353		0.73	0.8	0.81	0.92	0.83	1.05	1.19	1.16	1.45	1.31	1.22	1.51	1.42	1.27	1.24	1.07	1.05	1.39	1.04	0.97	1.48	0.66	0.77	1.02		0.0955	0.7366	0.2356	1	0.2603	1	0.6627	1	0.3169	0.8397	0.7791	0.8174	0.356	0.4813	0.4376	0.4512	0.0459	0.0838	0.1492
1031	TAG42:0-FA14:0	Triacylglycerol	Ester	0.574973		0.67	0.82	1.15	0.96	0.85	1.37	0.93	0.99	1.48	0.79	1.18	1.31	0.71	0.86	0.93	0.69	0.64	1	0.46	0.68	0.74	0.59	0.49	0.81		0.2174	0.7366	0.5565	1	0.6695	1	0.9015	1	0.621	0.9567	0.34	0.6453	0.8268	0.6701	0.9707	0.6528	0.2422	0.2488	0.4754
1604	xanthurenate	Amino Acid	Tryptophan Metabolism	0.574882		1.06	1.07	0.76	0.86	1.17	1.21	0.57	0.91	0.86	0.49	0.67	0.67	0.56	0.59	0.59	0.62	0.64	0.71	0.74	0.96	0.82	0.86	1.24	1.05		0.7618	0.8289	0.6866	1	0.1177	1	0.4028	0.9946	0.3817	0.8818	0.2929	0.6258	0.0019	0.0219	0.594	0.5217	0.41	0.3417	5.4276e-05
891	PE(P-18:0/18:0)	Phosphatidylethanolamine	Plasmalogen	0.572496		1.2	1.09	1.19	1	0.89	0.92	0.96	0.95	1.02	0.94	0.98	0.94	1.23	1.03	1	0.98	1	1.03	0.92	1.07	1.09	1.08	1.25	1.16		0.0274	0.7366	0.269	1	0.0289	1	0.9958	1	0.1449	0.6474	0.3198	0.6434	0.6292	0.6105	0.5447	0.4999	0.8227	0.5151	0.483
125	4-vinylguaiacol sulfate	Xenobiotics	Food Component/Plant	0.569674		0.75	0.77	0.69	0.9	1.11	0.79	0.91	1.1	0.95	1.18	1.1	1.13	0.99	1.03	1.02	1.1	0.8	1.06	0.8	1.23	0.88	1.78	1.54	1.69		0.4002	0.7437	0.4275	1	0.2657	1	0.7475	1	0.7628	0.9782	0.4702	0.7022	0.7876	0.6552	0.7701	0.5843	0.878	0.533	0.6265
1584	trigonelline (N'-methylnicotinate)	Cofactors and Vitamins	Nicotinate and Nicotinamide Metabolism	0.569186		0.9	0.9	0.98	0.98	2.7	2.73	0.84	2.98	2.86	0.89	2.96	2.93	1.03	2.69	2.48	0.96	2.13	2.05	0.95	1.31	1.19	0.93	0.73	0.94		0.5447	0.7843	0.5432	1	0.9019	1	0.9233	1	4.1641e-09	2.7674e-07	2.7307e-09	1.17e-07	0.3167	0.461	2.082e-10	7.2353e-09	9.6419e-10	2.3412e-08	0.4848
329	DAG(18:0/18:3)	Diacylglycerol	Ester	0.568413		1.04	1.22	1.17	1.01	0.99	1.06	0.94	1.06	1.08	1	1.04	1.13	1.3	1.25	1.27	1.11	1.18	1.38	0.96	0.97	1.07	0.88	1.01	1.1		0.7682	0.8289	0.1236	1	0.2354	1	0.9235	1	0.9335	1	0.6359	0.7635	0.6119	0.6019	0.6512	0.5393	0.5789	0.422	0.9817
984	quinolinate	Cofactors and Vitamins	Nicotinate and Nicotinamide Metabolism	0.567495		0.96	1.12	1.03	1.1	1.26	1.28	1.01	1.23	1.13	1.06	1.1	1.15	0.93	1.14	1.18	0.79	0.88	0.84	0.99	0.98	1.01	1.05	1.13	1.11		0.7383	0.8211	0.2832	1	0.7543	1	0.3869	0.9873	0.0333	0.3001	0.0242	0.1511	0.9323	0.7028	0.0635	0.1504	0.2668	0.2631	0.625
613	N-acetylalanine	Amino Acid	Alanine and Aspartate Metabolism	0.565616		1.03	1.06	1	1	1.09	1.07	0.94	1.03	0.96	0.96	0.98	0.96	0.96	0.93	0.96	0.95	0.96	0.96	1	0.99	0.97	0.98	1.04	1.01		0.3981	0.7437	0.0978	1	0.9835	1	0.9773	1	0.0115	0.1462	0.03	0.1757	0.0467	0.1929	0.3447	0.4098	0.1876	0.2128	0.2598
1411	TAG55:1-FA18:1	Triacylglycerol	Ester	0.564935		0.9	1.1	0.99	0.97	1.09	1.08	1	1.19	1.13	0.98	1.05	1.04	1.03	1.12	1.04	0.98	0.98	1.07	1.07	0.95	1.03	0.9	0.97	1.12		0.2773	0.7366	0.3617	1	0.9058	1	0.7496	1	0.389	0.8831	0.4295	0.6832	0.9932	0.7121	0.0807	0.1734	0.2466	0.2509	0.8233
1084	TAG46:3-FA16:0	Triacylglycerol	Ester	0.560924		0.71	0.83	0.92	0.9	0.81	1.18	0.92	0.92	1.1	0.79	0.8	0.97	0.88	0.85	0.91	0.75	0.7	0.95	0.58	0.75	0.86	0.8	0.65	0.94		0.0783	0.7366	0.3394	1	0.6513	1	0.5756	1	0.2755	0.8083	0.3914	0.6667	0.6609	0.6232	0.6801	0.5518	0.6235	0.4392	0.2165
1376	TAG54:5-FA18:0	Triacylglycerol	Ester	0.560342		0.82	0.99	0.78	1	1.08	1.14	1.11	1.36	1.34	1.08	1.19	1.28	1.2	1.56	1.46	1.12	1.23	1.52	0.96	0.97	1.05	0.78	0.91	1.01		0.1147	0.7366	0.9416	1	0.0423	1	0.9769	1	0.5386	0.9487	0.291	0.6258	0.4019	0.5016	0.0152	0.062	0.0203	0.0478	0.5234
1432	TAG56:1-FA18:1	Triacylglycerol	Ester	0.559723		0.92	1.16	1.01	1.07	1.1	1.08	1.15	1.23	1.21	1.09	1.09	1.11	1.17	1.06	1	1.07	0.99	1.17	0.88	0.85	1.04	1.25	1.08	1.54		0.524	0.7795	0.2665	1	0.9283	1	0.5846	1	0.4768	0.9308	0.5709	0.7448	0.3048	0.4557	0.123	0.2234	0.1604	0.1903	0.5226
1246	TAG52:1-FA18:1	Triacylglycerol	Ester	0.55907		0.88	0.98	0.9	0.97	0.95	1.01	1.13	1.17	1.21	1.1	1.16	1.22	1.23	1.24	1.14	1.15	1.07	1.26	0.93	0.99	1.15	1	1	1.15		0.2717	0.7366	0.8845	1	0.3826	1	0.7806	1	0.6495	0.9567	0.9263	0.8593	0.3028	0.4549	0.187	0.2888	0.1104	0.1499	0.4345
930	phenyllactate (PLA)	Amino Acid	Phenylalanine Metabolism	0.558639		0.97	1.04	0.95	0.91	1.01	0.99	0.89	1.03	0.92	0.89	0.95	0.9	0.87	0.9	0.86	0.84	0.9	0.83	0.9	0.98	0.89	0.96	1	1.06		0.6343	0.8061	0.5443	1	0.3586	1	0.1083	0.5815	0.8721	1	0.8003	0.8252	0.0383	0.1685	0.6397	0.5354	0.1498	0.1833	0.0363
1104	TAG47:2-FA18:2	Triacylglycerol	Ester	0.55863		0.81	0.89	0.99	1.1	0.97	1.3	1.28	1.27	1.52	1.14	1.15	1.41	1.25	1.21	1.31	0.99	0.99	1.26	0.77	0.94	1.14	0.69	0.73	0.99		0.2252	0.7366	0.4965	1	0.9754	1	0.5906	1	0.8473	1	0.1371	0.4746	0.1669	0.3464	0.1831	0.2875	0.0217	0.0501	0.4749
1135	TAG48:4-FA16:1	Triacylglycerol	Ester	0.556826		0.83	0.86	0.93	1.04	0.84	1.21	1.32	1.18	1.5	1.13	1.01	1.39	1.2	1.19	1.31	1.06	0.95	1.41	0.95	1.05	1.43	0.67	0.81	0.96		0.2612	0.7366	0.3618	1	0.679	1	0.8169	1	0.2911	0.819	0.237	0.5842	0.0947	0.2544	0.3126	0.3866	0.0148	0.0401	0.4707
12	17alpha-hydroxypregnanolone glucuronide	Lipid	Pregnenolone Steroids	0.553196		0.76	1.73	1.26	0.89	1	0.87	0.61	1.01	0.88	0.91	1.05	0.87	1.09	0.79	0.91	0.87	0.97	0.86	1.6	1.8	0.97	0.95	0.62	0.57		0.274	0.7366	0.0328	1	0.3683	1	0.6514	1	0.9837	1	0.5955	0.7512	0.0561	0.2124	0.9573	0.6502	0.6163	0.4361	0.7177
1217	TAG51:2-FA15:0	Triacylglycerol	Ester	0.552616		0.89	1.05	1	1	1.02	1.08	1.2	1.28	1.29	1.23	1.26	1.33	1.29	1.36	1.31	1.25	1.23	1.36	1.02	1.06	1.27	0.97	1.02	1.17		0.3107	0.7366	0.6967	1	0.9692	1	0.9714	1	0.8801	1	0.4837	0.7055	0.1123	0.2806	0.033	0.102	0.0276	0.0588	0.079
1331	TAG53:5-FA18:2	Triacylglycerol	Ester	0.551003		0.99	1	1.01	1.03	1.03	1.05	1.02	1.04	1.05	1.01	1.01	1.03	1.04	1.04	1.02	0.99	0.99	1.03	1	1.01	1.01	0.97	0.99	0.99		0.749	0.826	0.9652	1	0.7324	1	0.1937	0.7771	0.1209	0.6025	0.0281	0.1681	0.2691	0.4355	0.0443	0.1205	0.0169	0.043	0.5101
1260	TAG52:3-FA16:1	Triacylglycerol	Ester	0.549971		0.94	1.04	0.96	1.04	1	1.07	1.24	1.26	1.28	1.23	1.17	1.3	1.35	1.33	1.37	1.28	1.21	1.51	1.09	1.16	1.38	0.94	1.13	1.14		0.5831	0.793	0.7598	1	0.7389	1	0.7179	1	0.9724	1	0.5851	0.7485	0.0707	0.2277	0.0491	0.1297	0.0375	0.0722	0.0781
436	gluconate	Xenobiotics	Food Component/Plant	0.548889		1.53	1.24	1.33	1.49	1.75	1.87	1.27	1.52	1.63	1.08	1.21	1.78	1.48	1.45	1.23	1.41	1.36	1.48	1.23	1.17	1.31	0.66	1.05	1.09		0.0356	0.7366	0.2978	1	0.1567	1	0.0492	0.3704	0.0061	0.0932	0.002	0.0192	0.2517	0.425	0.041	0.115	0.0177	0.0438	0.7089
306	DAG(14:1/18:1)	Diacylglycerol	Ester	0.548353		0.95	1.04	1.01	1.02	1.04	1.11	1.05	1.05	1.06	0.98	1.01	0.97	1.03	0.98	1.02	1.05	1.04	1.04	1.09	1.12	1.14	1.04	1.03	1.01		0.3828	0.7437	0.4681	1	0.908	1	0.7062	1	0.5151	0.9394	0.0709	0.3218	0.3917	0.4977	0.3979	0.4335	0.3134	0.291	0.7407
831	PE(18:1/20:3)	Phosphatidylethanolamine	Ester	0.54741		1.04	1.01	1.03	1.11	1.1	1.1	1.08	1.11	1.17	1.1	1.22	1.23	1.17	1.12	1.19	1.18	1.13	1.21	1.04	1.06	1.15	1.1	1.14	1.25		0.5768	0.793	0.8843	1	0.7071	1	0.1486	0.6784	0.1983	0.7215	0.1949	0.5522	0.2868	0.4437	0.1501	0.252	0.0388	0.0738	0.1854
1404	TAG54:7-FA22:6	Triacylglycerol	Ester	0.546982		0.86	1.13	1.1	0.97	1	1.2	1.18	1.32	1.44	1.01	1.22	1.31	1.11	1.24	1.21	1.02	1.06	1.28	0.9	0.96	1.03	0.8	0.88	0.98		0.2798	0.7366	0.3695	1	0.5078	1	0.8507	1	0.9872	1	0.1889	0.5451	0.2473	0.4213	0.0514	0.1327	0.0104	0.0317	0.9478
956	PI(18:1/16:1)	PI	Ester	0.546659		1.04	1.03	0.92	0.92	0.93	1.03	0.93	0.91	1.01	0.98	1.04	0.95	0.82	0.77	0.84	0.82	0.84	0.85	1.07	0.92	1.3	0.91	1.1	1.16		0.7093	0.8137	0.7905	1	0.4436	1	0.4788	1	0.5137	0.9394	0.766	0.8147	0.5261	0.5687	0.3921	0.4324	0.9405	0.5544	0.8295
461	glycoursodeoxycholate	Lipid	Secondary Bile Acid Metabolism	0.545367		0.72	0.95	0.7	0.59	0.49	0.62	0.4	0.42	0.66	0.56	0.52	0.6	0.75	0.77	0.65	0.71	0.66	0.74	0.81	0.61	0.73	0.85	0.71	0.75		0.0739	0.7366	0.7672	1	0.0473	1	0.0041	0.0582	0.0001	0.0034	0.0099	0.0703	1.1804e-06	5.5888e-05	2.9851e-06	6.2243e-05	0.0249	0.0546	0.0018
317	DAG(16:0/22:6)	Diacylglycerol	Ester	0.544667		0.89	1.11	0.97	0.72	0.95	0.85	0.89	0.9	1.02	1.05	1.29	1.03	0.82	0.93	0.79	0.98	1.12	1.21	0.73	0.93	0.77	0.64	0.95	0.84		0.4638	0.759	0.4978	1	0.8629	1	0.0344	0.2915	0.7361	0.9741	0.2947	0.6274	0.4627	0.5354	0.4928	0.4727	0.9083	0.54	0.7689
809	PE(18:0/16:0)	Phosphatidylethanolamine	Ester	0.544454		0.86	0.9	0.97	0.96	0.85	1.03	1.05	1.2	1.24	0.87	0.97	0.95	1.32	1.26	1.12	0.9	1.1	1.02	0.82	0.86	0.87	0.75	0.78	1		0.3517	0.7418	0.5108	1	0.8596	1	0.8141	1	0.2868	0.817	0.8613	0.8424	0.7719	0.6541	0.2515	0.3472	0.1769	0.2043	0.3637
465	gulonate*	Cofactors and Vitamins	Ascorbate and Aldarate Metabolism	0.541167		1.2	0.84	1.26	0.81	0.72	0.53	0.83	0.78	0.97	1.24	0.7	0.98	0.95	1.07	1.14	0.76	0.87	0.82	0.85	0.89	0.7	1.15	1.24	1.01		0.4485	0.753	0.48	1	0.351	1	0.4037	0.9946	0.1763	0.6994	0.0099	0.0703	0.4439	0.5233	0.3255	0.3973	0.9064	0.54	0.3897
44	2-hydroxyibuprofen	Xenobiotics	Drug	0.539845		1.11	0.98	0.95	0.79	0.73	0.67	1.03	0.81	0.94	0.76	0.71	0.87	0.7	0.66	0.55	0.67	0.64	0.59	0.83	1	0.64	1.77	1.29	1.65		0.7872	0.8319	0.9593	1	0.8845	1	0.5206	1	0.4011	0.896	0.2709	0.6133	0.9321	0.7028	0.5836	0.517	0.8685	0.5293	0.4576
1007	SM(26:0)	Sphingomyelin	Sphingomyelin	0.538663		1.02	1.05	1.03	1.01	0.98	1	0.99	1.01	0.99	0.97	1.02	1.01	1.02	1.06	1.04	1.04	1.05	1.04	1.01	0.98	1.02	0.99	0.98	1.02		0.4368	0.7524	0.1415	1	0.4065	1	0.8136	1	0.5448	0.9487	0.9477	0.8596	0.6703	0.6258	0.7176	0.5645	0.7085	0.4701	0.3951
1533	TAG58:8-FA22:6	Triacylglycerol	Ester	0.536256		0.97	1.26	1.06	1.05	1.21	1.12	1.15	1.43	1.25	1.02	1.25	1.1	1.1	1.22	1.03	1.05	1.12	1.11	0.96	0.96	0.84	0.93	0.96	1		0.8148	0.8319	0.0478	1	0.6239	1	0.683	1	0.1064	0.5725	0.3255	0.6434	0.2327	0.4093	0.003	0.0224	0.0602	0.1003	0.8383
520	lactate	Carbohydrate	Glycolysis, Gluconeogenesis, and Pyruvate Metabolism	0.53543		0.9	0.9	1.02	0.99	0.96	0.84	0.68	0.74	0.77	0.7	0.7	0.78	0.84	0.93	0.83	0.93	0.9	0.91	0.94	0.89	0.94	0.96	0.95	0.94		0.3882	0.7437	0.3742	1	0.8676	1	0.9272	1	0.7306	0.9741	0.129	0.4578	0.0009	0.0123	0.0095	0.0478	0.0296	0.0607	0.0024
587	methionine	Amino Acid	Methionine, Cysteine, SAM and Taurine Metabolism	0.534775		0.95	0.93	1	0.98	1.04	1.04	1.06	1.05	1.06	1.17	1.1	1.11	1.53	1.33	1.52	1.68	1.43	1.66	0.91	0.92	0.94	0.89	1.06	0.93		0.3881	0.7437	0.2586	1	0.9514	1	0.7664	1	0.56	0.9542	0.5359	0.7392	0.3435	0.4748	0.4064	0.4377	0.3382	0.3029	0.0082
1383	TAG54:5-FA20:5	Triacylglycerol	Ester	0.53442		0.86	1.01	0.95	0.93	1.01	1.07	1.11	1.13	1.2	0.92	1.03	1.06	1.06	1.08	1.05	0.94	0.96	1.09	1.01	0.89	1.02	0.85	0.86	1.01		0.2398	0.7366	0.9543	1	0.6832	1	0.5978	1	0.9299	1	0.592	0.75	0.4068	0.5023	0.3377	0.406	0.1526	0.1843	0.5338
910	PE(P-18:1/20:2)	Phosphatidylethanolamine	Plasmalogen	0.533527		1.02	1.01	1	1.08	1.03	1.08	1.01	1.09	1.03	0.94	0.98	0.93	0.88	0.9	0.89	1.01	1	1.02	0.89	0.88	0.93	0.91	0.89	0.85		0.8018	0.8319	0.8898	1	0.98	1	0.2087	0.7887	0.6408	0.9567	0.2193	0.5725	0.8821	0.6888	0.1529	0.2547	0.6294	0.44	0.2993
997	SM(14:0)	Sphingomyelin	Sphingomyelin	0.532983		0.98	0.99	0.98	0.95	0.95	0.96	1	1.03	0.99	0.94	1.06	1	0.99	1	0.99	1.03	1.01	1.04	1.01	0.99	1.02	0.97	0.96	0.99		0.5991	0.7975	0.9018	1	0.7084	1	0.209	0.7887	0.2293	0.7486	0.2989	0.632	0.9855	0.7121	0.4443	0.4525	0.7692	0.4971	0.1453
1472	TAG56:6-FA20:5	Triacylglycerol	Ester	0.532795		0.91	1.12	0.96	0.99	1.08	1.02	1.14	1.21	1.14	0.97	1.04	1.01	1.08	1.11	1.01	1.03	0.98	1.1	1.01	0.91	0.96	1	0.87	1.09		0.4158	0.7492	0.3233	1	0.6868	1	0.8997	1	0.508	0.9361	0.8687	0.8424	0.2491	0.4232	0.104	0.2004	0.2512	0.2529	0.7749
592	methyl indole-3-acetate	Xenobiotics	Food Component/Plant	0.532784		1.03	0.97	0.88	0.91	0.99	1.06	0.63	0.86	0.8	0.67	0.81	0.84	0.8	0.87	0.86	0.99	1.01	0.97	1.19	0.9	0.8	1.06	0.92	0.93		0.8628	0.8357	0.8645	1	0.5155	1	0.6215	1	0.9748	1	0.7493	0.8052	0.0168	0.1073	0.4247	0.447	0.2489	0.2516	0.0357
1127	TAG48:3-FA16:1	Triacylglycerol	Ester	0.531483		0.84	0.85	0.98	1.15	0.88	1.28	1.45	1.27	1.62	1.31	1.18	1.61	1.39	1.28	1.54	1.22	1.06	1.62	0.93	1.11	1.45	0.67	0.81	0.96		0.3194	0.7366	0.3556	1	0.8958	1	0.4023	0.9946	0.4762	0.9308	0.147	0.4858	0.0337	0.1592	0.1655	0.269	0.0059	0.0224	0.1122
180	alpha-hydroxyisovalerate	Amino Acid	Leucine, Isoleucine and Valine Metabolism	0.530876		1.05	1.12	0.94	1	1.14	0.96	1.04	1.07	0.95	0.96	1.04	0.89	0.95	0.97	0.86	0.92	0.94	0.85	0.91	0.87	0.83	0.99	0.93	1		0.4691	0.7597	0.0845	1	0.3513	1	0.9779	1	0.0417	0.336	0.5625	0.7442	0.5886	0.5927	0.2741	0.3608	0.4032	0.3383	0.5184
160	acesulfame	Xenobiotics	Food Component/Plant	0.530465		1.06	2.62	0.91	1.17	2.47	1.15	1.39	3	1.39	1.53	1.8	1.3	1.11	2.12	1.35	1.29	2.11	1.36	0.89	1.16	1.92	1.03	2.07	1.39		0.9173	0.8499	0.0883	1	0.8637	1	0.7862	1	0.1093	0.5725	0.8024	0.8252	0.5688	0.5854	0.0555	0.1381	0.5644	0.4177	0.4494
1250	TAG52:2-FA16:0	Triacylglycerol	Ester	0.529621		0.91	1.03	0.93	0.99	0.99	1.05	1.14	1.23	1.26	1.16	1.2	1.27	1.29	1.33	1.23	1.2	1.17	1.35	0.97	1.06	1.16	1.05	1.09	1.16		0.3666	0.743	0.7725	1	0.4848	1	0.9033	1	0.947	1	0.6689	0.781	0.224	0.404	0.0594	0.1428	0.0314	0.0635	0.1783
950	PI(18:0/20:3)	PI	Ester	0.529532		1	0.94	0.96	0.97	0.94	0.97	0.93	0.94	0.91	0.92	1	0.96	0.9	0.88	0.87	0.94	0.94	0.95	1.02	1.01	1.08	0.98	1	0.96		0.955	0.858	0.2956	1	0.4517	1	0.5279	1	0.2441	0.7673	0.5859	0.7485	0.1766	0.3557	0.2604	0.352	0.0822	0.1227	0.1126
280	creatinine	Amino Acid	Creatine Metabolism	0.529489		1	1.01	1.01	0.98	1.03	1	0.96	0.99	0.98	1	0.99	0.99	1	1.01	1.01	0.99	1.01	0.99	1	1.02	1	1.01	1.03	1.02		0.7596	0.8288	0.6757	1	0.7088	1	0.2547	0.8388	0.1182	0.5934	0.8231	0.8303	0.0224	0.1277	0.4904	0.472	0.1698	0.1992	0.9288
457	glycodeoxycholate sulfate	Lipid	Secondary Bile Acid Metabolism	0.528111		0.83	0.97	0.81	0.92	0.6	0.58	0.76	0.72	0.64	0.97	0.57	0.55	0.93	0.96	0.91	0.91	0.97	0.89	1.09	0.84	1.13	1.37	1.09	1.41		0.4173	0.7492	0.8975	1	0.3806	1	0.7138	1	0.0301	0.2861	0.0225	0.1413	0.2582	0.4273	0.175	0.2789	0.0592	0.0991	0.8815
1450	TAG56:4-FA20:2	Triacylglycerol	Ester	0.526095		0.96	1.07	0.94	1.03	1.04	1	1.12	1.17	1.13	1.14	1.08	1.14	1.17	1.16	1.1	1.13	1.13	1.25	1.04	1.05	1.15	0.94	1.04	1.14		0.6405	0.8061	0.4752	1	0.5148	1	0.7309	1	0.7046	0.9672	0.9912	0.8596	0.2376	0.4148	0.1044	0.2004	0.2221	0.2333	0.1799
1440	TAG56:3-FA18:1	Triacylglycerol	Ester	0.525522		0.97	1.12	0.97	1.08	1.12	1.07	1.13	1.24	1.15	1.1	1.11	1.14	1.2	1.19	1.07	1.16	1.13	1.22	0.98	0.98	1.09	1.12	1.11	1.3		0.8041	0.8319	0.2978	1	0.7795	1	0.4815	1	0.2862	0.817	0.5587	0.7437	0.2589	0.4273	0.0571	0.1398	0.2207	0.2325	0.3998
1187	TAG50:3-FA18:2	Triacylglycerol	Ester	0.525231		0.89	0.95	0.97	1.06	0.95	1.19	1.32	1.29	1.5	1.33	1.27	1.55	1.48	1.47	1.56	1.31	1.2	1.59	0.95	1.08	1.23	0.83	0.91	1.05		0.3539	0.7418	0.6955	1	0.787	1	0.6724	1	0.6847	0.9619	0.1817	0.5398	0.0324	0.1546	0.0507	0.1325	0.0019	0.0096	0.0241
1047	TAG44:1-FA16:0	Triacylglycerol	Ester	0.525086		0.69	0.76	0.92	0.94	0.78	1.16	1.07	0.98	1.26	0.79	0.91	1.08	0.91	0.79	0.83	0.75	0.64	0.89	0.64	0.73	1.14	0.69	0.56	0.96		0.1927	0.7366	0.3239	1	0.7793	1	0.8309	1	0.3872	0.8831	0.6094	0.7572	0.8237	0.669	0.9463	0.6482	0.4259	0.3481	0.3921
688	PC(14:0/20:4)	Phosphatidylcholine	Ester	0.523349		0.99	0.97	1.01	0.97	0.95	0.96	0.97	0.97	1.02	0.95	1.05	1	1.04	1.03	1.07	1.05	1.02	1.05	0.99	1	1.03	0.94	0.99	1.06		0.8303	0.8319	0.5521	1	0.8603	1	0.5747	1	0.3263	0.8518	0.4819	0.7055	0.6075	0.6002	0.5786	0.5147	0.6714	0.4534	0.3339
1595	uridine	Nucleotide	Pyrimidine Metabolism, Uracil containing	0.522358		0.97	1.08	0.97	0.92	1.03	1.08	0.83	0.97	1.01	0.78	0.92	0.91	0.75	0.92	0.86	0.77	0.96	0.88	0.87	0.9	0.88	0.95	0.93	0.95		0.6592	0.8061	0.2756	1	0.6279	1	0.2547	0.8388	0.7097	0.9679	0.2639	0.6102	0.0095	0.0721	0.619	0.5281	0.904	0.54	0.0003
798	PE(16:0/22:5)	Phosphatidylethanolamine	Ester	0.522266		1.06	1.07	1.04	1.01	0.89	1	1.26	1.11	1.26	1.32	1.25	1.33	1.31	1.29	1.13	0.95	1.05	1.05	0.9	0.99	1.09	0.93	1.01	1.08		0.5557	0.7843	0.461	1	0.6876	1	0.9287	1	0.2503	0.7736	0.9848	0.8596	0.0183	0.1131	0.3045	0.3816	0.0207	0.0485	0.0048
710	PC(16:0/18:4)	Phosphatidylcholine	Ester	0.521563		1.06	1.04	1.12	0.99	0.9	1	1.01	0.96	1.04	0.88	0.87	0.94	0.97	0.89	0.96	1	0.96	1.11	1.06	1	1.1	1.02	1	1.02		0.3882	0.7437	0.6332	1	0.1149	1	0.8974	1	0.1442	0.6474	0.9863	0.8596	0.8739	0.6872	0.5521	0.504	0.6055	0.4317	0.0769
730	PC(18:0/12:0)	Phosphatidylcholine	Ester	0.521374		1.16	1.19	1.31	1.41	1.12	1.29	1	1.11	1.02	0.95	1.09	1.03	1.25	1.35	1.27	0.87	0.98	1	0.86	0.74	0.99	0.91	0.98	1.06		0.2907	0.7366	0.2181	1	0.0523	1	0.0136	0.1465	0.4238	0.9146	0.0712	0.322	0.9784	0.7121	0.4621	0.4603	0.9121	0.5412	0.696
1542	TAG60:11-FA22:6	Triacylglycerol	Ester	0.521104		0.93	1.18	1.01	0.87	0.97	0.99	1.07	1.29	1.21	1.01	1.2	1.04	1.07	1.17	1	0.99	1.1	1.07	0.94	0.88	0.81	0.88	0.93	0.97		0.513	0.7744	0.1476	1	0.9278	1	0.2525	0.8388	0.8222	0.998	0.9577	0.8596	0.5602	0.5808	0.0327	0.1014	0.1115	0.1504	0.9426
748	PC(18:1/18:2)	Phosphatidylcholine	Ester	0.520638		1.05	0.99	1.04	1.03	1	1.05	1.02	1.02	1.01	1.01	1.02	1.04	1	0.99	1.03	1.08	1.04	1.07	1.06	1.04	1.08	1.05	1.03	1.11		0.3094	0.7366	0.7723	1	0.4247	1	0.5497	1	0.9156	1	0.268	0.6133	0.7372	0.6463	0.6021	0.5244	0.7947	0.5055	0.79
383	etiocholanolone glucuronide	Lipid	Androgenic Steroids	0.517416		0.97	1.14	0.97	1.01	1.28	1.02	0.9	0.99	0.93	0.82	0.98	0.8	0.96	1	0.96	1.01	0.93	0.98	0.9	0.92	0.87	0.89	0.9	0.91		0.7945	0.8319	0.1702	1	0.7219	1	0.9338	1	0.0125	0.1528	0.8428	0.8362	0.2736	0.4382	0.9449	0.6477	0.4449	0.3578	0.0444
229	CE(17:0)	Cholesterol Ester	Ester	0.516996		0.98	1.01	0.95	0.94	0.91	0.93	1.02	1.07	1.03	0.96	1.07	0.97	1.09	1.03	0.98	1.03	1.03	0.99	1.05	1.05	1.05	0.99	1.02	1.02		0.7092	0.8137	0.8908	1	0.4083	1	0.2977	0.9011	0.1151	0.5883	0.2495	0.6006	0.7857	0.6552	0.2392	0.337	0.6364	0.4422	0.5453
653	N-palmitoyltaurine	Lipid	Endocannabinoid	0.515491		1.1	1.21	1.19	1	1.08	1.12	1.48	1.88	2.11	0.93	1.18	1.27	0.62	0.56	0.55	0.63	0.73	0.76	1	0.86	0.96	0.87	1.01	0.97		0.5794	0.793	0.2687	1	0.3158	1	1	1	0.663	0.9567	0.5221	0.7294	0.0266	0.1404	0.0004	0.0046	2.7753e-05	0.0003	0.6582
1441	TAG56:3-FA18:2	Triacylglycerol	Ester	0.511562		0.97	1.05	0.91	1.09	1.07	1.03	1.13	1.19	1.13	1.07	1.04	1.11	1.2	1.17	1.04	1.2	1.14	1.22	0.97	0.98	1	1.1	1.05	1.33		0.7886	0.8319	0.6708	1	0.4019	1	0.439	1	0.564	0.9567	0.7589	0.811	0.2647	0.4308	0.1216	0.2217	0.2773	0.2693	0.5637
1495	TAG56:8-FA22:5	Triacylglycerol	Ester	0.511377		0.95	1.15	0.93	1.08	1.1	1.14	1.21	1.31	1.37	1.28	1.27	1.35	1.39	1.53	1.46	1.19	1.27	1.39	1.05	1.1	1.05	0.88	0.99	1.02		0.6026	0.8001	0.1645	1	0.492	1	0.4821	1	0.3447	0.8612	0.1919	0.5492	0.0702	0.2277	0.0109	0.0522	0.0029	0.0132	0.0162
728	PC(17:0/22:5)	Phosphatidylcholine	Ester	0.50999		1.05	1.04	1.08	0.98	0.98	0.99	0.92	0.98	0.99	0.98	1.03	0.96	1.02	1.01	1.02	1	1.01	0.98	0.93	1.03	0.98	0.95	1.05	1.02		0.358	0.7418	0.3911	1	0.1088	1	0.6935	1	0.741	0.9741	0.8226	0.8303	0.1193	0.2879	0.7062	0.5594	0.814	0.5118	0.6589
1366	TAG54:4-FA18:2	Triacylglycerol	Ester	0.50757		0.91	1.06	0.89	1	1.05	1.01	1.09	1.21	1.09	1.11	1.07	1.11	1.18	1.19	1.09	1.17	1.12	1.25	1.02	1.06	1.06	0.97	1.08	1.15		0.3788	0.743	0.6025	1	0.2626	1	0.9879	1	0.6612	0.9567	0.9439	0.8596	0.4362	0.5205	0.0876	0.181	0.4221	0.346	0.3238
632	N-acetylputrescine	Amino Acid	Polyamine Metabolism	0.507114		1.11	1.01	0.98	1.08	1.03	1.05	1.03	0.99	0.94	1.09	1.01	1.02	1.06	1.03	1	1	0.88	0.94	0.87	0.78	0.83	1	1	1		0.0478	0.7366	0.8072	1	0.6998	1	0.1522	0.6845	0.5853	0.9567	0.3455	0.6453	0.6206	0.6051	0.8557	0.6188	0.2315	0.241	0.1097
452	glycochenodeoxycholate sulfate	Lipid	Primary Bile Acid Metabolism	0.507111		0.83	0.82	0.66	0.92	0.4	0.48	0.99	0.66	0.84	0.61	0.4	0.41	0.75	0.79	0.5	0.64	0.85	0.8	1.01	0.59	0.82	1.05	0.81	1.01		0.5103	0.7744	0.4846	1	0.1499	1	0.7647	1	0.0016	0.0315	0.0128	0.0873	0.9614	0.7107	0.1565	0.259	0.5533	0.4115	0.0856
313	DAG(16:0/18:2)	Diacylglycerol	Ester	0.50469		0.92	1.07	0.93	0.88	0.91	0.95	1.03	1.11	1.13	1.06	1.05	1.14	1.23	1.23	1.19	1.1	1.09	1.24	0.94	1.04	1	0.93	1.01	1.09		0.3977	0.7437	0.5247	1	0.4564	1	0.2236	0.8042	0.331	0.8585	0.5897	0.7488	0.784	0.6552	0.2939	0.3732	0.2224	0.2334	0.5549
622	N-acetylglucosaminylasparagine	Carbohydrate	Aminosugar Metabolism	0.503945		0.92	1.1	1	0.72	0.89	0.97	0.91	1.05	0.98	0.91	0.96	0.92	1.06	0.98	1.05	1.01	1.03	1.11	0.93	0.93	0.85	1.1	1.04	1.06		0.4814	0.7651	0.3837	1	0.9682	1	0.0037	0.0547	0.2862	0.817	0.8199	0.8303	0.4171	0.5115	0.6848	0.553	0.874	0.5312	0.3945
652	N-palmitoylserine	Lipid	Endocannabinoid	0.503878		1.02	0.89	1.14	1.08	1.08	1.16	1.28	1.48	1.93	1.09	1.07	1.42	1.03	0.99	1.02	0.93	0.92	0.98	0.98	1.3	1.27	0.99	1.14	1.06		0.8758	0.8389	0.4136	1	0.3393	1	0.5702	1	0.5623	0.9567	0.2846	0.6246	0.0754	0.2335	0.0045	0.0291	2.3665e-06	2.9454e-05	0.5413
1126	TAG48:3-FA16:0	Triacylglycerol	Ester	0.501831		0.78	0.8	0.9	1.04	0.84	1.2	1.22	1.17	1.47	1.05	1.03	1.37	1.11	1.15	1.25	1.02	0.91	1.36	0.83	0.91	1.29	0.72	0.71	0.97		0.1781	0.7366	0.2282	1	0.5848	1	0.8434	1	0.3572	0.8633	0.3338	0.6453	0.2845	0.4427	0.41	0.4393	0.0415	0.078	0.8035
1333	TAG53:5-FA20:4	Triacylglycerol	Ester	0.500626		0.87	0.95	1.01	0.95	0.96	1.12	1.18	1.19	1.36	1.05	1.1	1.2	1.11	1.12	1.06	0.94	0.89	1.06	0.97	0.98	1.16	0.86	1	1.08		0.2187	0.7366	0.6373	1	0.9159	1	0.6364	1	0.7328	0.9741	0.337	0.6453	0.173	0.3501	0.1404	0.2417	0.0106	0.0318	0.7017
946	PI(18:0/18:1)	PI	Ester	0.499692		1	0.95	1	0.97	0.94	1.02	0.97	0.99	1.02	0.92	0.95	0.96	0.93	0.93	0.96	0.95	0.95	0.94	0.94	0.99	1.03	1.04	1	1.11		0.9935	0.858	0.3607	1	0.9968	1	0.6563	1	0.3133	0.839	0.6963	0.7877	0.602	0.5997	0.8296	0.6095	0.721	0.4763	0.163
1460	TAG56:5-FA20:3	Triacylglycerol	Ester	0.49958		0.97	1.03	0.95	1.03	1.06	1.03	1.07	1.11	1.11	1.1	1.03	1.07	1.14	1.11	1.09	1.08	1.03	1.18	1.02	1.02	1.09	0.97	1.08	1.15		0.7152	0.8144	0.7454	1	0.5335	1	0.7724	1	0.4837	0.9308	0.725	0.7957	0.4526	0.5296	0.2597	0.3516	0.245	0.2496	0.2785
25	2,3-dihydroxyisovalerate	Xenobiotics	Food Component/Plant	0.499394		1.29	1.25	1.22	1.1	40.47	3.8	1.36	40.27	4.37	1.78	54.73	5.39	1.28	13.38	1.79	1.21	9.16	1.52	1.05	1.42	1.12	0.78	0.61	0.92		0.4034	0.7437	0.462	1	0.5219	1	0.7444	1	0	0	1.4199e-05	0.0003	0.3177	0.4611	0	0	2.296e-06	2.9053e-05	0.0602
1322	TAG53:3-FA18:2	Triacylglycerol	Ester	0.499278		0.94	1.09	0.94	1.04	1.06	1.1	1.24	1.34	1.3	1.25	1.24	1.34	1.37	1.4	1.3	1.21	1.22	1.35	1.03	1.08	1.19	0.91	0.95	1.14		0.5342	0.784	0.3773	1	0.5611	1	0.6988	1	0.5837	0.9567	0.3403	0.6453	0.0373	0.1675	0.0044	0.0284	0.0101	0.0315	0.0247
872	PE(O-18:0/22:6)	Phosphatidylethanolamine	Ether	0.499253		0.91	0.97	0.92	0.88	0.94	0.96	1.02	1.03	1.15	1.05	1.2	1.11	0.98	1.06	1.04	0.99	1.02	1.07	0.94	1.05	0.98	0.93	0.92	0.98		0.1983	0.7366	0.7136	1	0.2296	1	0.0605	0.4169	0.4075	0.9015	0.6122	0.7572	0.8136	0.6641	0.684	0.5528	0.0491	0.0873	0.4599
249	CER(14:0)	Ceramides	CER	0.499141		1.05	1.04	1.04	0.96	1.01	0.97	0.94	1	0.96	0.93	0.92	0.92	1.05	1.03	1.05	1	1.01	1	0.99	1	1.02	0.96	0.96	0.97		0.3299	0.7366	0.4091	1	0.4836	1	0.3943	0.9936	0.909	1	0.5126	0.7267	0.2513	0.425	0.9429	0.6472	0.3988	0.3363	0.182
770	PC(20:0/18:1)	Phosphatidylcholine	Ester	0.498805		1.06	1.01	1.04	1.01	0.93	0.92	0.94	0.91	0.91	0.86	0.92	0.9	0.92	0.98	1	0.99	0.95	1.05	0.99	0.93	1.05	1.06	1.05	1.11		0.2963	0.7366	0.8035	1	0.5022	1	0.8426	1	0.1972	0.7215	0.119	0.4375	0.3162	0.461	0.0958	0.1918	0.1154	0.1531	0.0088
423	gamma-glutamylglutamine	Peptide	Gamma-glutamyl Amino Acid	0.498086		1	1	1.06	1.08	1.18	1.17	1.05	1.1	1.15	1.17	1.18	1.2	1.2	1.15	1.39	1.11	1.13	1.16	0.94	0.96	0.98	0.98	0.95	0.98		0.9454	0.8559	0.9873	1	0.2473	1	0.1343	0.6609	0.0013	0.0268	0.0022	0.0202	0.3546	0.4813	0.0658	0.1542	0.0066	0.0232	0.0029
1406	TAG54:8-FA18:3	Triacylglycerol	Ester	0.498084		0.76	0.99	0.71	0.98	1.22	1.65	1.17	1.67	2.06	1.12	1.42	2.04	1.25	2.52	3.03	1.14	1.55	2.78	1.13	1.15	1.19	0.68	0.88	0.94		0.1347	0.7366	0.9553	1	0.071	1	0.9097	1	0.2824	0.816	0.0074	0.0569	0.42	0.512	0.007	0.0403	0.0002	0.0012	0.5334
54	2-methoxyresorcinol sulfate	Xenobiotics	Chemical	0.497058		0.98	1.38	1.01	1.14	1.31	1.04	1.34	1.23	0.99	1.24	1.1	0.97	1.16	1.06	1	1.16	1	1	0.98	1.22	1.11	0.97	0.93	0.88		0.9175	0.8499	0.0536	1	0.9582	1	0.4211	1	0.1043	0.5725	0.798	0.8245	0.0815	0.2422	0.221	0.3209	0.9571	0.558	0.1984
506	inosine	Nucleotide	Purine Metabolism, (Hypo)Xanthine/Inosine containing	0.496441		1.03	1.02	0.86	0.72	0.61	0.54	0.81	0.61	0.63	0.74	0.74	0.65	0.94	0.88	0.79	0.98	0.97	0.81	1.04	0.93	0.81	1.19	1.16	1.3		0.839	0.8319	0.8851	1	0.3298	1	0.0338	0.2899	0.0012	0.0268	6.9357e-05	0.0011	0.1779	0.3566	0.0014	0.0122	0.0029	0.0132	0.0492
1384	TAG54:5-FA22:1	Triacylglycerol	Ester	0.496424		0.86	1	0.85	0.97	1.01	0.95	1.04	1.21	1.09	1.1	1.08	1.12	1.21	1.29	1.16	1.21	1.12	1.31	1.04	1.12	1.08	0.91	1.02	1.13		0.1987	0.7366	0.9891	1	0.1624	1	0.7753	1	0.928	1	0.6975	0.7877	0.7573	0.6501	0.1153	0.215	0.4658	0.3674	0.4032
187	androstenediol (3beta,17beta) disulfate (1)	Lipid	Androgenic Steroids	0.496373		0.95	1.05	0.92	1.05	1.15	1.08	0.97	1.08	0.98	0.83	1.12	0.86	1.12	1.08	1	1.09	1.08	1.15	0.94	0.87	0.77	0.88	0.81	0.78		0.5816	0.793	0.6113	1	0.3774	1	0.5881	1	0.1438	0.6474	0.4316	0.6845	0.7211	0.6422	0.4175	0.4432	0.8441	0.5222	0.0581
1253	TAG52:2-FA18:1	Triacylglycerol	Ester	0.494088		0.91	1.03	0.95	0.98	0.98	1.05	1.13	1.2	1.23	1.13	1.2	1.25	1.28	1.33	1.23	1.25	1.19	1.39	0.98	1.08	1.18	1.06	1.09	1.18		0.3742	0.743	0.7609	1	0.5925	1	0.8741	1	0.8842	1	0.6151	0.7572	0.2679	0.4342	0.0826	0.1746	0.0493	0.0874	0.2408
791	PE(16:0/18:3)	Phosphatidylethanolamine	Ester	0.493831		0.92	1	0.8	1.2	1.04	1.26	1.64	1.4	1.76	1.39	1.58	1.16	0.98	1.25	1.35	1.11	1.21	1.27	0.95	0.86	1.07	0.96	0.96	1.06		0.6028	0.8001	0.9789	1	0.1607	1	0.2524	0.8388	0.8273	0.9985	0.1588	0.5009	0.0027	0.0292	0.0404	0.1139	0.0006	0.0035	0.0394
1252	TAG52:2-FA18:0	Triacylglycerol	Ester	0.493294		0.9	0.98	0.86	1.01	0.93	1.03	1.16	1.17	1.23	1.13	1.12	1.23	1.23	1.24	1.14	1.15	1.07	1.3	0.87	0.94	1.06	0.9	0.89	1.05		0.3458	0.7418	0.8284	1	0.187	1	0.9004	1	0.5503	0.9494	0.7931	0.8235	0.2044	0.3903	0.1794	0.2839	0.0793	0.1198	0.306
1451	TAG56:4-FA20:3	Triacylglycerol	Ester	0.493231		0.97	1.05	0.91	1.04	1.05	1.05	1.17	1.21	1.18	1.14	1.14	1.19	1.22	1.23	1.16	1.14	1.12	1.24	0.97	1.02	1.08	0.98	1.04	1.17		0.7193	0.8144	0.5521	1	0.2837	1	0.626	1	0.5735	0.9567	0.6056	0.7563	0.0791	0.2391	0.0322	0.1006	0.071	0.1121	0.1396
91	3-methoxycatechol sulfate (1)	Xenobiotics	Benzoate Metabolism	0.490302		0.82	1.06	0.73	0.82	1.09	1	0.7	0.93	1	0.78	0.98	1.16	0.66	0.97	0.85	0.69	1.27	1.1	0.77	0.89	1.2	0.88	0.43	0.97		0.5548	0.7843	0.8607	1	0.3665	1	0.5619	1	0.812	0.9925	0.992	0.8596	0.3026	0.4549	0.8383	0.6116	0.9959	0.562	0.4784
197	arginine	Amino Acid	Urea cycle; Arginine and Proline Metabolism	0.490194		0.95	0.93	1.01	0.94	1.02	1.06	0.94	0.98	1.01	0.97	1	1.04	1.04	0.99	1.09	1.11	1.02	1.14	0.98	1.01	1.03	0.94	0.98	0.96		0.1222	0.7366	0.0248	1	0.8496	1	0.0513	0.3781	0.6583	0.9567	0.091	0.3742	0.0668	0.2277	0.514	0.4853	0.7498	0.4888	0.421
108	4-acetamidophenylglucuronide	Xenobiotics	Drug	0.48975		0.95	0.73	0.7	0.97	0.69	0.69	0.86	0.68	0.68	0.92	0.67	0.69	0.97	0.76	0.73	1.25	0.72	0.72	2.88	1.7	1	3.56	2.64	0.8		0.9354	0.8505	0.6533	1	0.6161	1	0.9614	1	0.6019	0.9567	0.615	0.7572	0.8689	0.6866	0.5887	0.5184	0.5889	0.4257	0.9314
405	FFA(22:1)	Free Fatty Acids	Free Fatty Acids	0.487914		1.02	1.13	0.96	0.98	1.09	1	0.94	0.92	0.9	0.84	1.11	0.81	0.92	0.93	0.94	0.96	1.02	0.99	0.92	0.93	0.89	0.95	1	0.91		0.7959	0.8319	0.1749	1	0.6698	1	0.8154	1	0.3685	0.8697	0.9798	0.8596	0.5396	0.5725	0.3702	0.4196	0.2668	0.2631	0.0545
582	maleate	Lipid	Fatty Acid, Dicarboxylate	0.486964		0.98	0.97	0.92	0.87	0.89	0.82	0.8	0.8	0.71	0.85	0.71	0.73	0.77	0.74	0.71	0.79	0.8	0.78	0.8	0.8	0.77	0.91	0.85	0.86		0.8375	0.8319	0.7967	1	0.4583	1	0.1987	0.7859	0.3039	0.8285	0.0631	0.2997	0.0393	0.1705	0.0404	0.1139	0.0018	0.0091	0.128
663	oleoylcholine	Lipid	Fatty Acid Metabolism (Acyl Choline)	0.48679		1.16	0.99	1.01	1.05	1.04	1.04	1.09	1.07	1.17	1.11	1.02	1.12	1.36	1.16	1.07	0.86	0.89	0.84	1.09	1.13	1.28	1.02	0.9	1.18		0.2159	0.7366	0.9353	1	0.9297	1	0.7048	1	0.7737	0.9841	0.7677	0.8147	0.4639	0.5357	0.5879	0.5181	0.2151	0.229	0.3935
1393	TAG54:6-FA20:4	Triacylglycerol	Ester	0.485716		0.88	0.99	0.93	0.97	0.97	1.08	1.16	1.2	1.31	1.11	1.09	1.22	1.17	1.19	1.14	1.05	1	1.17	0.98	1.01	1	0.87	1.03	1.03		0.1879	0.7366	0.891	1	0.4851	1	0.739	1	0.7444	0.9741	0.4547	0.6966	0.1374	0.3147	0.0653	0.1538	0.0061	0.0224	0.2761
1117	TAG48:2-FA14:1	Triacylglycerol	Ester	0.485244		0.81	0.77	0.91	0.96	0.78	1.1	1.18	1.05	1.34	0.9	0.85	1.08	0.94	0.81	0.91	0.92	0.75	1.06	0.86	0.9	1.38	0.77	0.74	1.04		0.2784	0.7366	0.1723	1	0.643	1	0.8513	1	0.2087	0.7291	0.626	0.7596	0.4071	0.5023	0.8193	0.6067	0.1378	0.1726	0.5856
202	beta-alanine	Nucleotide	Pyrimidine Metabolism, Uracil containing	0.483754		1.05	1.08	0.98	1.11	1.05	1.06	1.07	0.98	1.02	1.13	1.02	1.06	0.96	0.8	0.98	0.96	0.82	0.9	0.99	0.9	0.94	1.1	1.12	0.97		0.6424	0.8061	0.4726	1	0.8777	1	0.3629	0.9679	0.6723	0.9567	0.5739	0.7462	0.5658	0.584	0.8368	0.6109	0.8852	0.5344	0.2715
136	5alpha-androstan-3beta,17alpha-diol disulfate	Lipid	Androgenic Steroids	0.482809		1.06	1.08	1	1.04	0.93	1.11	0.72	1.14	1.05	1.17	1.53	1.07	1.04	0.87	1.19	1.41	0.91	1.26	0.72	0.6	0.8	1.1	0.62	0.82		0.8329	0.8319	0.7585	1	0.9984	1	0.8851	1	0.7862	0.987	0.6844	0.7852	0.214	0.398	0.635	0.5339	0.8446	0.5222	0.5577
325	DAG(16:1/20:4)	Diacylglycerol	Ester	0.48259		0.92	0.9	0.9	0.9	0.8	0.93	1.05	0.95	1.09	1.05	0.99	1.08	0.99	0.99	1.05	0.96	0.75	0.99	1.09	1.07	1.31	0.73	1.04	1.01		0.5013	0.7699	0.395	1	0.4342	1	0.4081	0.9946	0.0841	0.5053	0.5516	0.7415	0.7341	0.6463	0.7213	0.5655	0.517	0.3963	0.7026
1330	TAG53:5-FA18:1	Triacylglycerol	Ester	0.48204		1	1.01	1.01	1.03	1.04	1.04	1.02	1.03	1.05	1.01	0.99	1.01	1.02	1.02	1.01	0.98	0.99	1.01	1	0.99	1	0.98	0.98	0.99		0.7686	0.8289	0.5492	1	0.4203	1	0.0911	0.5385	0.011	0.143	0.0114	0.0792	0.2276	0.4061	0.055	0.1381	0.0029	0.0132	0.6819
1534	TAG58:9-FA18:1	Triacylglycerol	Ester	0.48162		0.95	1.2	1.04	1.03	1.15	1.15	1.08	1.27	1.16	1.1	1.27	1.12	1.09	1.23	1.05	1.05	1.08	1.06	0.99	0.95	0.87	0.93	0.93	1		0.5919	0.7966	0.0706	1	0.7188	1	0.7853	1	0.1531	0.6633	0.1662	0.5178	0.4632	0.5354	0.0159	0.0643	0.1443	0.1783	0.3268
508	isobutyrylglycine	Amino Acid	Leucine, Isoleucine and Valine Metabolism	0.480324		0.9	0.94	0.81	0.77	1.04	0.68	0.84	1.27	0.83	0.84	1	0.91	1.01	1.09	1.03	1.11	1.08	1.01	1.05	0.9	0.69	0.91	0.98	0.92		0.5979	0.7975	0.7652	1	0.3067	1	0.212	0.7903	0.8324	0.9985	0.062	0.297	0.4199	0.512	0.2643	0.3553	0.3804	0.3264	0.3877
739	PC(18:0/20:1)	Phosphatidylcholine	Ester	0.479285		1.14	1.09	1.02	1.06	1.1	0.94	0.89	0.98	1.14	1.09	1.24	1.18	0.98	0.96	0.91	1.04	0.93	0.96	1.13	1.33	1.18	0.92	0.88	0.75		0.2659	0.7366	0.4702	1	0.8805	1	0.6179	1	0.4278	0.9148	0.5924	0.75	0.3008	0.4549	0.8927	0.6314	0.2559	0.2565	0.446
1276	TAG52:4-FA18:3	Triacylglycerol	Ester	0.477416		0.85	1	0.86	0.95	0.98	1.1	1.15	1.23	1.33	1.14	1.19	1.32	1.33	1.49	1.44	1.18	1.19	1.46	1.05	1.1	1.22	0.9	0.98	1.08		0.1433	0.7366	0.9738	1	0.1751	1	0.6495	1	0.8755	1	0.3781	0.6627	0.2187	0.4031	0.0574	0.1401	0.0109	0.0322	0.2387
147	5-hydroxylysine	Amino Acid	Lysine Metabolism	0.477405		0.95	0.95	0.89	0.94	1.01	0.97	0.95	1.08	1.12	1	1.07	1.29	1.06	0.97	1.03	1	1	1.1	0.94	0.95	1.1	0.91	1.2	1.04		0.6762	0.8094	0.6753	1	0.3427	1	0.6122	1	0.9418	1	0.8271	0.8303	0.6997	0.638	0.5461	0.5007	0.3767	0.3248	0.9688
875	PE(P-16:0/16:1)	Phosphatidylethanolamine	Plasmalogen	0.47414		1.11	1.16	1.11	1.03	1.07	1.13	1.14	1.22	1.13	1.16	1.03	0.89	1.21	1.11	1.07	1.16	1.07	1.07	0.84	0.89	0.8	1.19	1.21	1.21		0.3909	0.7437	0.2256	1	0.4027	1	0.7796	1	0.5841	0.9567	0.2912	0.6258	0.2852	0.4427	0.0955	0.1918	0.3266	0.2976	0.2214
130	5-acetylamino-6-amino-3-methyluracil	Xenobiotics	Xanthine Metabolism	0.473915		1.1	1.29	0.8	1.28	1.57	0.89	1.09	1.14	0.76	1.08	1.08	0.72	1.09	1.12	0.7	1.08	1.21	0.72	1.31	1.11	0.99	0.82	0.92	0.85		0.6893	0.8109	0.2971	1	0.3731	1	0.3118	0.9141	0.0653	0.4379	0.6196	0.7573	0.7278	0.6451	0.6014	0.5242	0.2607	0.2582	0.75
58	2'-O-methylcytidine	Nucleotide	Pyrimidine Metabolism, Cytidine containing	0.473011		1	1.05	0.95	1.07	1.31	1.19	0.95	1.03	0.99	0.95	1.1	1.11	1.1	1.1	1.16	1.04	1.09	1.14	1	1.04	1	0.97	0.99	0.97		0.9719	0.858	0.4848	1	0.4313	1	0.2602	0.8488	1.8699e-05	0.0007	0.0056	0.0448	0.4458	0.5237	0.649	0.539	0.8908	0.5364	0.3824
1345	TAG54:1-FA20:1	Triacylglycerol	Ester	0.472801		0.96	1.04	0.99	1.05	1.02	1.08	1.13	1.17	1.24	1.14	1.23	1.29	1.3	1.25	1.17	1.2	1.11	1.25	0.87	0.93	1.12	1.03	0.94	1.22		0.736	0.8209	0.7402	1	0.9116	1	0.6954	1	0.8666	1	0.5416	0.7407	0.3042	0.4557	0.1994	0.3008	0.0805	0.1211	0.2793
1211	TAG51:0-FA18:0	Triacylglycerol	Ester	0.471771		0.8	0.85	0.81	0.96	0.93	1.05	1.11	1.17	1.15	0.97	1.04	1.14	1.08	1	0.98	0.88	0.85	1.02	0.82	0.81	1.23	0.77	0.73	1.04		0.2037	0.7366	0.362	1	0.2452	1	0.8267	1	0.6827	0.9619	0.7803	0.8175	0.5748	0.5881	0.3928	0.4324	0.4429	0.3572	0.8424
889	PE(P-18:0/16:0)	Phosphatidylethanolamine	Plasmalogen	0.471676		1.01	0.96	1	0.98	1.01	1.05	1.05	1.07	1.08	1.01	1.04	0.98	1.01	1.02	1.02	1.08	1.02	1.05	1.01	1.05	1.11	0.97	0.99	1.05		0.8349	0.8319	0.4345	1	0.9723	1	0.7011	1	0.8367	0.9989	0.3885	0.6667	0.4274	0.5179	0.2677	0.3574	0.1884	0.2131	0.9124
425	gamma-glutamylhistidine	Peptide	Gamma-glutamyl Amino Acid	0.471118		1.02	1.08	1.11	0.98	1.34	1.42	1.06	1.38	1.19	1.19	1.41	1.36	1.03	1.21	1.42	0.87	0.97	1.07	0.93	0.86	0.91	1.01	1.02	1.1		0.8743	0.8389	0.4478	1	0.2628	1	0.8068	1	0.0023	0.0447	0.0003	0.0039	0.5321	0.5704	0.0009	0.0093	0.07	0.1108	0.067
833	PE(18:1/20:5)	Phosphatidylethanolamine	Ester	0.47018		1.11	1.15	1.16	1.03	1.07	1.25	1.21	1.11	1.22	1.11	0.98	1.25	1.18	1.18	1.18	0.91	0.88	1.11	1.08	1.03	1.39	0.87	0.91	0.88		0.4903	0.7659	0.325	1	0.3043	1	0.8171	1	0.6387	0.9567	0.1276	0.4569	0.2024	0.3893	0.499	0.4776	0.1815	0.2074	0.4906
1400	TAG54:7-FA18:3	Triacylglycerol	Ester	0.47009		0.81	1.04	0.75	1	1.14	1.21	1.19	1.43	1.48	1.25	1.25	1.49	1.31	1.73	1.81	1.23	1.34	1.79	1.14	1.14	1.15	0.77	0.98	1.03		0.1942	0.7366	0.7911	1	0.0794	1	0.9868	1	0.434	0.9194	0.2448	0.594	0.2963	0.4517	0.0292	0.0949	0.017	0.043	0.1758
844	PE(18:2/20:3)	Phosphatidylethanolamine	Ester	0.468335		1.08	1.06	1.12	0.97	0.97	1.04	1	1	1.05	1.02	0.98	1.06	1.01	0.99	0.97	1.06	1.07	1.11	1.02	0.99	1.3	1.08	1.01	1.1		0.3184	0.7366	0.4207	1	0.1414	1	0.6543	1	0.6686	0.9567	0.5869	0.7485	0.9822	0.7121	0.9822	0.6528	0.5358	0.4024	0.8188
894	PE(P-18:0/18:3)	Phosphatidylethanolamine	Plasmalogen	0.467824		1.01	0.92	0.89	0.97	0.84	0.99	0.96	0.8	0.83	0.91	0.91	0.91	0.87	0.83	0.83	1.14	0.97	0.98	0.94	0.85	1.05	1.06	1.07	1.19		0.8971	0.8452	0.4286	1	0.2531	1	0.8049	1	0.0964	0.5511	0.9017	0.852	0.7035	0.639	0.0347	0.1046	0.0749	0.1158	0.3469
332	DAG(18:1/18:2)	Diacylglycerol	Ester	0.467646		0.97	1.12	0.95	0.96	1	0.99	1.11	1.19	1.17	1.22	1.13	1.21	1.36	1.38	1.33	1.23	1.19	1.35	1.02	1.15	1.09	0.99	1.14	1.16		0.7418	0.8233	0.2506	1	0.6307	1	0.6577	1	0.9626	1	0.8969	0.8511	0.2795	0.4405	0.0726	0.1631	0.107	0.1468	0.0414
195	arachidonoylcholine	Lipid	Fatty Acid Metabolism (Acyl Choline)	0.466931		1.15	1.1	1.06	1.09	1.08	1.07	1	1.08	1.14	1.02	1.24	1.18	1.28	1.15	1.27	0.99	0.92	0.98	0.97	1.17	1.04	0.92	1.05	1		0.2806	0.7366	0.4506	1	0.6445	1	0.5132	1	0.583	0.9567	0.6173	0.7573	0.9795	0.7121	0.5652	0.5085	0.3151	0.291	0.8656
1251	TAG52:2-FA16:1	Triacylglycerol	Ester	0.466853		0.92	1.01	0.9	1.05	0.95	1.06	1.19	1.2	1.25	1.16	1.14	1.24	1.24	1.22	1.22	1.18	1.1	1.4	0.99	1.04	1.29	0.88	1.03	1.11		0.4771	0.7644	0.9335	1	0.3976	1	0.6956	1	0.6724	0.9567	0.6537	0.7732	0.1648	0.3449	0.1397	0.2412	0.0695	0.1105	0.2272
302	DAG(14:0/20:0)	Diacylglycerol	Ester	0.466436		0.86	0.94	0.91	0.79	1.03	0.88	0.87	1.01	0.89	1.16	1.31	1.26	0.9	1.06	0.98	0.89	1.11	1.15	1.08	1.13	1.11	0.87	0.93	0.98		0.3134	0.7366	0.6925	1	0.52	1	0.1052	0.5737	0.8322	0.9985	0.3877	0.6667	0.3577	0.4813	0.9415	0.6466	0.4267	0.3481	0.2963
839	PE(18:2/16:1)	Phosphatidylethanolamine	Ester	0.465663		0.97	0.92	0.95	0.96	0.92	0.99	0.99	0.97	0.98	0.92	0.98	0.99	0.94	0.9	1.01	1.03	0.96	1.06	0.95	0.93	1	1	0.97	1.1		0.6951	0.8109	0.3113	1	0.5667	1	0.5789	1	0.3216	0.8451	0.8814	0.8464	0.8897	0.6901	0.7595	0.5808	0.8037	0.5085	0.297
870	PE(O-18:0/22:4)	Phosphatidylethanolamine	Ether	0.464208		1.03	1.04	1.08	0.91	1.02	0.99	0.93	0.91	0.99	0.89	1.05	1.03	0.95	1.03	1.09	0.93	0.91	1.03	1.01	0.98	1.01	1.1	1.03	1.01		0.6884	0.8109	0.5648	1	0.3068	1	0.1852	0.7557	0.7543	0.9749	0.8915	0.8483	0.2935	0.4507	0.2231	0.3214	0.9052	0.54	0.1216
944	PI(18:0/16:0)	PI	Ester	0.463384		1.02	0.97	1.03	0.86	0.97	1	0.97	0.96	1.02	0.84	1	1.02	0.92	0.93	0.89	0.92	0.93	0.82	0.89	0.84	0.98	1.06	1.08	1.13		0.8095	0.8319	0.7682	1	0.7667	1	0.0882	0.5288	0.6882	0.9621	0.9594	0.8596	0.7386	0.6463	0.6355	0.5339	0.7917	0.5045	0.051
523	LCER(14:0)	Lactosylceramide	LCER	0.461941		0.99	0.97	0.96	0.97	0.94	0.96	0.97	1.03	0.96	0.92	0.98	0.97	1.02	1.01	1.04	1.13	1.1	1.11	1.03	1	1.02	0.98	0.94	1.01		0.9133	0.8499	0.529	1	0.3936	1	0.5213	1	0.1874	0.713	0.3801	0.6631	0.5673	0.5849	0.5022	0.479	0.4466	0.3587	0.0757
218	carboxyibuprofen	Xenobiotics	Drug	0.461468		1.19	1.23	1.1	1.07	1	1.16	0.87	0.94	0.85	0.95	0.7	0.71	1.32	1.16	0.97	0.92	0.89	0.92	0.81	0.96	0.64	1.54	1.3	1.56		0.635	0.8061	0.5774	1	0.7887	1	0.8653	1	0.9938	1	0.6923	0.7877	0.7057	0.639	0.8622	0.6204	0.6589	0.4508	0.8837
656	o-cresol sulfate	Xenobiotics	Benzoate Metabolism	0.460319		1.19	1.01	0.82	1.32	1.35	0.99	1.14	1.08	0.94	1.44	1.21	1.17	1.08	0.96	0.85	1.07	0.94	0.99	0.86	0.74	0.49	0.97	0.72	1.44		0.4802	0.7644	0.9617	1	0.4157	1	0.2499	0.8388	0.2235	0.7462	0.9722	0.8596	0.5889	0.5927	0.7499	0.5778	0.7866	0.5039	0.1315
110	4-acetylphenol sulfate	Xenobiotics	Drug	0.458143		1.21	1.29	0.93	1.24	5.58	36.78	1	6.24	29.76	1.38	4.23	27.68	0.75	1.28	4.96	0.76	1	4.24	0.95	0.66	0.79	1.17	0.99	1.35		0.4874	0.7659	0.3458	1	0.7895	1	0.4241	1	6.4464e-10	5.141e-08	0	0	0.9862	0.7121	9.0927e-11	3.2689e-09	0	0	0.2389
184	andro steroid monosulfate C19H28O6S (1)*	Lipid	Androgenic Steroids	0.458137		0.87	0.97	0.81	0.97	1.21	1.13	0.74	1.15	1.06	0.88	0.99	0.91	1.1	1.17	1.18	0.81	1.22	1.02	0.86	1.06	0.97	0.77	0.61	0.84		0.4094	0.745	0.8508	1	0.1994	1	0.8504	1	0.2612	0.792	0.4691	0.7017	0.072	0.2285	0.4046	0.4365	0.7507	0.4891	0.4329
146	5-hydroxyindoleacetate	Amino Acid	Tryptophan Metabolism	0.457924		1.12	1.08	0.99	1.03	18.01	66.3	0.95	19.86	55.39	1.47	12.96	61.25	1.33	6.52	19.2	1.03	3.66	13.11	1.03	1.04	1.69	0.84	1.02	0.9		0.616	0.8013	0.7393	1	0.9713	1	0.8912	1	0	0	0	0	0.8045	0.6608	0	0	0	0	0.084
540	linoleoylcholine*	Lipid	Fatty Acid Metabolism (Acyl Choline)	0.457817		1.3	1.01	0.98	1.06	1	1	1.05	1.27	1.6	1.08	1.15	1.06	1.43	1.36	1.82	1.18	1.07	1.74	0.95	0.93	0.84	0.99	1.09	1.75		0.291	0.7366	0.9605	1	0.9365	1	0.8185	1	0.9948	1	0.9903	0.8596	0.8373	0.6738	0.3475	0.4108	0.0649	0.1052	0.7506
336	DAG(18:1/20:4)	Diacylglycerol	Ester	0.456071		0.94	1.1	0.99	0.9	0.96	0.96	0.93	1	1.03	0.99	0.93	0.97	1	1.02	0.95	0.91	0.88	1.01	0.97	1.01	1.03	0.97	1.14	1.19		0.4912	0.7659	0.274	1	0.948	1	0.239	0.8287	0.6476	0.9567	0.6329	0.7635	0.43	0.5198	0.9933	0.6528	0.7108	0.4706	0.9018
654	N-stearoyltaurine	Lipid	Endocannabinoid	0.456065		0.98	1.07	0.94	0.88	0.97	0.93	0.97	1.48	0.97	0.6	0.77	0.54	0.63	0.69	0.6	0.62	0.74	0.64	0.91	0.84	0.61	1.21	1.08	1.17		0.8938	0.8452	0.6269	1	0.6478	1	0.3473	0.9436	0.8318	0.9985	0.5849	0.7485	0.8113	0.6632	0.0052	0.0329	0.8561	0.5251	0.0003
1531	TAG58:8-FA20:4	Triacylglycerol	Ester	0.452212		0.94	0.97	0.94	0.98	0.99	1.02	1.03	1.04	1.11	1.01	1	1.02	1.01	1.04	1.01	1.02	1.02	1.07	0.93	0.92	0.89	0.91	1	1.04		0.4295	0.7515	0.7345	1	0.4578	1	0.8297	1	0.8931	1	0.807	0.8252	0.7276	0.6451	0.6045	0.5247	0.209	0.2248	0.861
731	PC(18:0/14:0)	Phosphatidylcholine	Ester	0.45219		1.08	1.08	1.09	1.13	0.85	1.12	0.89	1.02	0.95	0.85	0.93	1.02	0.76	0.99	0.87	0.87	1.04	1.23	0.95	1.08	1.37	0.76	0.69	0.89		0.694	0.8109	0.6687	1	0.6337	1	0.5039	1	0.3805	0.8818	0.5572	0.7435	0.5582	0.5808	0.9142	0.6381	0.8033	0.5085	0.3759
354	DCER(24:0)	Dihydroceramides	DCER	0.451804		1.01	1.07	1.05	0.97	1.03	1	1	1.08	1.01	1	1	1.02	0.99	0.99	0.97	0.99	0.99	1.01	0.97	0.97	1.02	0.99	0.97	1.02		0.8106	0.8319	0.2316	1	0.3636	1	0.5852	1	0.5749	0.9567	0.9842	0.8596	0.9986	0.7121	0.173	0.2775	0.8977	0.5386	0.934
298	DAG(14:0/16:1)	Diacylglycerol	Ester	0.451044		0.62	0.84	0.79	0.98	0.89	1.03	1.31	1.27	1.22	1.19	1.1	1.28	1.12	1.23	1.06	0.91	0.76	1.08	0.9	1.07	1.49	1.03	0.93	1.5		0.0497	0.7366	0.4816	1	0.3305	1	0.9414	1	0.6254	0.9567	0.8981	0.8511	0.2829	0.4427	0.3296	0.4009	0.4169	0.3447	0.4765
700	PC(15:0/22:6)	Phosphatidylcholine	Ester	0.449217		0.95	0.98	1.11	1.04	0.94	1.13	1.03	1.21	1.07	1.02	1.23	1.09	1.02	1.11	1.01	1.13	1.25	1.06	1.08	1.06	1	0.97	1.01	1.06		0.5729	0.793	0.8231	1	0.2061	1	0.6063	1	0.4547	0.9306	0.1569	0.5009	0.7457	0.6488	0.0268	0.0911	0.4231	0.3465	0.7904
185	androstenediol (3alpha, 17alpha) monosulfate (2)	Lipid	Androgenic Steroids	0.447632		0.92	0.96	0.98	0.91	1	0.92	0.72	0.78	0.79	0.75	0.73	0.84	0.95	0.91	0.96	0.94	0.97	0.96	0.98	0.98	1.02	0.96	0.83	0.96		0.3983	0.7437	0.6743	1	0.818	1	0.335	0.9341	0.9894	1	0.3744	0.6587	0.0009	0.0117	0.0128	0.0577	0.0166	0.043	0.0035
1010	S-methylcysteine sulfoxide	Amino Acid	Methionine, Cysteine, SAM and Taurine Metabolism	0.446807		0.72	0.75	0.67	0.82	1	0.85	0.76	0.84	0.73	0.74	0.84	0.72	0.8	0.8	0.77	0.77	0.8	0.74	0.68	0.7	0.69	0.83	0.81	0.86		0.0357	0.7366	0.0644	1	0.0118	1	0.2185	0.7981	0.9943	1	0.3045	0.6325	0.0823	0.2428	0.2606	0.352	0.0518	0.09	0.0571
1119	TAG48:2-FA16:1	Triacylglycerol	Ester	0.446732		0.82	0.79	0.94	1.03	0.81	1.2	1.29	1.14	1.52	1.14	1.1	1.47	1.28	1.14	1.35	1.18	1.02	1.6	0.95	1.05	1.55	0.7	0.84	1		0.2971	0.7366	0.2164	1	0.7461	1	0.8691	1	0.2649	0.7928	0.3385	0.6453	0.2005	0.3867	0.5159	0.4853	0.0335	0.0668	0.5055
689	PC(14:0/22:4)	Phosphatidylcholine	Ester	0.443943		1.15	1.02	1.4	1.16	1.03	1.01	1.18	1.2	0.97	0.92	0.89	0.96	0.76	0.83	0.74	1.01	1.07	1.13	1.25	1.2	1.16	1.16	0.99	1.09		0.3265	0.7366	0.9114	1	0.0191	1	0.2973	0.9011	0.8523	1	0.9203	0.8587	0.2608	0.4273	0.2036	0.3045	0.8492	0.5236	0.5807
259	CER(26:0)	Ceramides	CER	0.44386		1.03	1.04	1	0.98	1	1.01	0.99	1.05	1	0.98	0.97	1.03	0.98	0.98	0.96	0.97	0.97	0.92	0.98	0.99	0.99	1.02	1.02	1		0.6224	0.802	0.4453	1	0.9478	1	0.7742	1	0.9847	1	0.8006	0.8252	0.9019	0.6921	0.3326	0.4031	0.9424	0.5544	0.7617
460	glycolithocholate sulfate*	Lipid	Secondary Bile Acid Metabolism	0.441261		1.06	1.27	0.84	1.21	0.8	0.69	1.07	0.71	0.7	1.07	0.65	0.72	1.31	1	0.88	1.41	1.17	1.17	1.3	1.23	1.35	1.09	0.98	1.19		0.7228	0.8161	0.1707	1	0.3337	1	0.2775	0.8764	0.1999	0.7215	0.032	0.1823	0.6921	0.6347	0.0569	0.1397	0.0447	0.0825	0.6857
920	pelargonate (9:0)	Lipid	Medium Chain Fatty Acid	0.441176		1.36	1.08	1.2	1.08	1.22	1.11	1.1	0.92	0.91	0.6	0.72	0.63	1.21	1.18	1.04	0.95	0.99	1.05	0.78	1.02	0.83	1.18	0.82	1		0.1264	0.7366	0.7044	1	0.3691	1	0.6897	1	0.3155	0.8397	0.6158	0.7572	0.6328	0.6112	0.6829	0.5527	0.6329	0.4411	0.0109
1394	TAG54:6-FA20:5	Triacylglycerol	Ester	0.440582		0.89	1.05	0.99	0.94	0.98	1.07	1.08	1.15	1.21	0.96	1.06	1.12	1.09	1.13	1.09	0.98	0.97	1.13	1.11	1.02	1.1	0.92	0.94	1.08		0.3368	0.7416	0.6874	1	0.9654	1	0.6006	1	0.8763	1	0.596	0.7512	0.5349	0.5707	0.2536	0.3488	0.1317	0.1672	0.7378
1090	TAG47:0-FA14:0	Triacylglycerol	Ester	0.440403		0.75	0.75	0.83	0.84	0.91	1.2	1.16	0.97	1.35	0.77	1.04	1.44	1.13	1.28	1.39	0.77	0.94	1.07	0.79	0.96	1.48	0.74	0.56	0.98		0.3267	0.7366	0.3201	1	0.5352	1	0.5527	1	0.7334	0.9741	0.537	0.7399	0.6109	0.6016	0.9082	0.6363	0.3108	0.29	0.3713
1502	TAG57:2-FA18:1	Triacylglycerol	Ester	0.440378		0.95	1.16	1.01	1.01	1.17	1.12	1.12	1.31	1.19	1.04	1.23	1.1	1.02	1.14	1	1.03	1.08	1.11	1.02	0.98	0.89	0.95	0.95	1		0.5838	0.793	0.1252	1	0.8897	1	0.9338	1	0.1179	0.5934	0.2348	0.5811	0.2512	0.425	0.0071	0.0403	0.0779	0.1187	0.6805
1378	TAG54:5-FA18:2	Triacylglycerol	Ester	0.440017		0.89	1.05	0.85	0.99	1.07	1	1.1	1.23	1.11	1.11	1.06	1.08	1.24	1.27	1.17	1.2	1.14	1.27	1.07	1.12	1.03	0.92	1.05	1.11		0.3515	0.7418	0.6824	1	0.1974	1	0.9512	1	0.6139	0.9567	0.9708	0.8596	0.4612	0.5354	0.0992	0.1958	0.397	0.3358	0.4074
77	3-hydroxy-3-methylglutarate	Lipid	Mevalonate Metabolism	0.438396		1.25	1.26	1.27	1.11	1.02	1.02	0.69	0.75	0.78	0.64	0.73	0.83	0.87	0.87	0.81	0.89	0.88	0.87	1.04	0.94	1.01	0.87	1.05	1.1		0.1023	0.7366	0.0949	1	0.0802	1	0.4611	1	0.89	1	0.8651	0.8424	0.0086	0.0673	0.0364	0.1072	0.0752	0.116	0.001
631	N-acetylphenylalanine	Amino Acid	Phenylalanine Metabolism	0.437944		0.97	0.97	0.91	0.92	0.99	0.91	0.87	0.96	0.96	0.89	1	0.94	0.89	0.92	0.93	0.93	0.92	0.93	0.92	0.93	0.91	1.03	1.03	1		0.6497	0.8061	0.6706	1	0.1406	1	0.2082	0.7887	0.9377	1	0.152	0.4935	0.0502	0.1993	0.5368	0.4963	0.5061	0.3909	0.0997
1308	TAG53:0-FA16:0	Triacylglycerol	Ester	0.436149		0.86	1	0.95	0.93	0.98	1.11	1.11	1.24	1.28	0.99	1.09	1.19	1.17	1.27	1.17	1.01	1.06	1.27	1.03	0.99	1.07	0.85	0.91	1.04		0.1985	0.7366	0.9771	1	0.6813	1	0.534	1	0.8623	1	0.3784	0.6627	0.368	0.4848	0.073	0.1637	0.0376	0.0722	0.9546
990	salicylate	Xenobiotics	Drug	0.434553		0.87	1.08	0.94	0.84	0.98	1.01	1.02	1.24	0.86	1.12	1.02	0.96	1.01	0.85	0.78	1.08	0.84	0.79	0.52	0.54	0.59	0.93	2.04	1.31		0.5309	0.7838	0.7252	1	0.8009	1	0.4353	1	0.9281	1	0.9506	0.8596	0.9188	0.6978	0.3529	0.4121	0.5217	0.3979	0.6208
1334	TAG53:6-FA18:1	Triacylglycerol	Ester	0.433948		1	0.98	0.99	1.01	1.01	1.03	1.05	1.05	1.04	1.02	1.01	1.02	1.02	1.02	1	1	1	1.01	1	1	1.01	0.98	0.98	0.97		0.9976	0.858	0.2594	1	0.5892	1	0.4284	1	0.6573	0.9567	0.0616	0.297	0.007	0.0569	0.0079	0.0426	0.0184	0.0448	0.1598
641	N-carbamoylalanine	Amino Acid	Alanine and Aspartate Metabolism	0.433755		1.18	1.07	1.07	1.03	1	0.96	0.78	0.82	0.96	0.92	0.69	0.94	0.98	0.88	1.01	0.98	0.85	0.81	0.99	0.8	0.99	0.99	0.82	1		0.4578	0.7572	0.7704	1	0.7668	1	0.8885	1	0.9867	1	0.8601	0.8424	0.2766	0.4383	0.3738	0.4226	0.8638	0.5283	0.7003
223	CE(12:0)	Cholesterol Ester	Ester	0.433625		0.89	1.03	1.05	0.87	0.91	1.01	0.96	1.19	1.1	0.74	1.15	0.96	1.01	1.02	1.06	0.95	1.07	1.11	0.88	1.06	1	0.76	0.85	1		0.4514	0.7561	0.8315	1	0.7483	1	0.3349	0.9341	0.5368	0.9487	0.9726	0.8596	0.7844	0.6552	0.2559	0.349	0.5332	0.4018	0.0396
1145	TAG49:0-FA18:0	Triacylglycerol	Ester	0.432668		0.77	0.91	0.88	0.94	0.87	1.06	1.1	1.1	1.22	0.96	1.05	1.13	0.94	1.05	0.97	0.9	0.82	1.02	0.8	0.76	1.2	0.76	0.69	1.02		0.2105	0.7366	0.651	1	0.5319	1	0.7749	1	0.4796	0.9308	0.7649	0.8147	0.6478	0.6165	0.6427	0.5373	0.3453	0.3063	0.8468
1125	TAG48:3-FA14:1	Triacylglycerol	Ester	0.432227		0.82	0.79	0.9	1.04	0.8	1.12	1.17	1.05	1.26	0.95	0.85	1.07	0.96	0.86	0.93	0.93	0.77	1.09	0.85	0.94	1.34	0.77	0.75	0.99		0.2296	0.7366	0.1409	1	0.5328	1	0.8177	1	0.1778	0.7001	0.4875	0.7076	0.3376	0.4732	0.7477	0.5775	0.1613	0.1911	0.7536
814	PE(18:0/18:2)	Phosphatidylethanolamine	Ester	0.42847		0.96	0.96	0.96	0.98	1	1.05	1.12	1.12	1.11	1.04	1.1	1.06	1.05	1.01	1.02	1.04	0.97	1.04	0.91	0.93	0.96	0.97	1.01	1.04		0.379	0.743	0.3918	1	0.4026	1	0.7355	1	0.9961	1	0.3513	0.6467	0.0362	0.1633	0.0255	0.0887	0.0436	0.0811	0.4131
1351	TAG54:2-FA20:1	Triacylglycerol	Ester	0.428272		0.97	1.08	0.99	1.04	1.02	1.09	1.23	1.28	1.31	1.18	1.24	1.33	1.33	1.37	1.27	1.21	1.17	1.36	0.95	1.04	1.16	1.09	1.07	1.26		0.7573	0.8284	0.4811	1	0.9166	1	0.7095	1	0.8434	1	0.4158	0.6816	0.0586	0.215	0.0267	0.091	0.0162	0.0427	0.1403
991	salicyluric glucuronide*	Xenobiotics	Drug	0.428177		0.68	0.9	1	0.83	1.24	1.27	0.84	1.32	1.02	0.66	1	1.1	0.78	1	0.98	1	1.16	0.86	0.78	0.73	0.46	1.01	2.78	1.49		0.2053	0.7366	0.7254	1	0.9968	1	0.5349	1	0.475	0.9308	0.4273	0.6832	0.5779	0.5881	0.3572	0.4121	0.9547	0.558	0.16
377	ergothioneine	Xenobiotics	Food Component/Plant	0.427873		1.01	1	0.97	1.03	1.03	0.98	1	1.02	0.97	1	1.02	1	1	0.98	0.99	1.02	1	0.95	0.95	0.94	0.93	1	1	0.95		0.8372	0.8319	0.9954	1	0.5408	1	0.4709	1	0.4937	0.9308	0.701	0.7877	0.9738	0.7121	0.6653	0.5462	0.5334	0.4018	0.9213
1365	TAG54:4-FA18:1	Triacylglycerol	Ester	0.427819		0.91	1.08	0.91	0.99	1.06	1	1.07	1.19	1.08	1.09	1.06	1.09	1.17	1.19	1.1	1.16	1.11	1.24	1.03	1.08	1.09	1	1.1	1.2		0.3959	0.7437	0.4915	1	0.3877	1	0.9561	1	0.6192	0.9567	0.9996	0.8596	0.5295	0.5687	0.1213	0.2215	0.5016	0.3878	0.4439
1304	TAG52:7-FA20:5	Triacylglycerol	Ester	0.426636		0.9	1.04	1.15	1.06	1.03	1.28	1.16	1.15	1.28	0.98	1.02	1.24	1.15	1.01	1.17	0.96	0.83	1.22	1.02	0.94	1.09	0.83	0.76	0.99		0.4971	0.7663	0.8124	1	0.3611	1	0.674	1	0.8257	0.9985	0.0968	0.3879	0.3375	0.4732	0.357	0.4121	0.0978	0.1375	0.8975
557	LPC(22:4)	Lysophosphatidylcholine	Ester	0.426046		1.08	0.94	0.95	1.04	0.92	0.96	0.98	1.06	1.04	1.01	1.1	1.1	0.84	1.06	1.07	0.98	1.08	1.13	0.8	1.04	1.06	0.89	1.08	0.93		0.4738	0.7621	0.5374	1	0.6352	1	0.7209	1	0.4246	0.9148	0.7222	0.7949	0.885	0.6888	0.6075	0.525	0.7291	0.4788	0.8923
245	CE(22:5)	Cholesterol Ester	Ester	0.424156		0.97	1.02	0.95	0.93	0.94	0.92	1.03	1.08	1.06	0.97	1.06	0.99	1.06	1.06	0.99	1.01	1.11	1.01	1.04	1.09	1.02	1.01	1.07	1.01		0.5258	0.7807	0.7493	1	0.2986	1	0.1599	0.7013	0.2197	0.7423	0.1378	0.476	0.6136	0.6024	0.1606	0.2643	0.2931	0.2802	0.5862
1464	TAG56:6-FA16:0	Triacylglycerol	Ester	0.423995		0.96	1.13	0.95	1.03	1.06	1.09	1.21	1.32	1.3	1.22	1.27	1.32	1.35	1.41	1.29	1.19	1.2	1.31	0.94	1.02	1.01	0.98	1.06	1.11		0.6376	0.8061	0.2118	1	0.5905	1	0.7368	1	0.5208	0.9394	0.3392	0.6453	0.0444	0.1876	0.0036	0.0256	0.0065	0.0232	0.0399
794	PE(16:0/20:3)	Phosphatidylethanolamine	Ester	0.423675		0.95	0.99	0.96	1.06	0.98	1.1	1.17	1.14	1.16	1.23	1.34	1.37	1.3	1.24	1.23	1.12	1.12	1.23	0.92	1.01	1.08	1.03	1.11	1.13		0.5495	0.7843	0.9405	1	0.6726	1	0.5017	1	0.8292	0.9985	0.3266	0.6434	0.0891	0.2481	0.1637	0.267	0.1191	0.1562	0.0257
742	PC(18:0/20:4)	Phosphatidylcholine	Ester	0.423534		0.99	1.03	1.01	0.98	1	1.02	1	1.01	1.04	0.97	1	0.99	0.98	1.06	1.02	1.01	1.03	1.01	1.02	1.03	1	0.97	0.98	0.97		0.899	0.8452	0.5063	1	0.8683	1	0.5664	1	0.9353	1	0.6958	0.7877	0.9327	0.7028	0.7988	0.5978	0.3471	0.3072	0.4845
865	PE(O-18:0/18:3)	Phosphatidylethanolamine	Ether	0.42316		0.97	0.91	0.91	1	1	1	1	1	1.03	1	1	1.04	1	1	1.03	1	1	1	0.95	0.99	1	0.96	1.02	0.96		0.3731	0.743	0.0098	0.9155	0.0182	1	1	1	1	1	1	0.8596	0.9919	0.7121	0.9919	0.6528	0.4954	0.385	1
616	N-acetylaspartate (NAA)	Amino Acid	Alanine and Aspartate Metabolism	0.422546		1.01	0.91	0.72	1.33	1.06	1.31	0.94	0.86	1.13	0.95	0.71	0.78	1.07	0.83	1.04	1.21	1.22	1.22	1	1.17	1.03	1.05	1.15	0.93		0.974	0.858	0.6376	1	0.1246	1	0.1769	0.7419	0.7876	0.987	0.194	0.5508	0.7781	0.6541	0.465	0.4604	0.5629	0.4169	0.7913
554	LPC(20:3)	Lysophosphatidylcholine	Ester	0.422215		0.92	0.98	0.97	0.97	0.99	1.01	1.01	1.04	1.05	0.99	1.05	1.06	0.98	1.01	1.1	0.99	1.14	1.16	0.81	0.89	0.98	0.9	0.94	1.02		0.2538	0.7366	0.7751	1	0.6284	1	0.6691	1	0.8624	1	0.8734	0.8438	0.8995	0.6913	0.5485	0.5025	0.5187	0.3972	0.8723
1286	TAG52:5-FA18:1	Triacylglycerol	Ester	0.421881		0.89	1.02	0.9	1.02	0.99	1.13	1.23	1.26	1.38	1.2	1.18	1.38	1.36	1.44	1.46	1.23	1.19	1.56	1.13	1.15	1.36	0.8	0.97	1.05		0.3073	0.7366	0.8966	1	0.3682	1	0.8893	1	0.9432	1	0.3132	0.6371	0.0847	0.2444	0.0513	0.1327	0.007	0.024	0.1137
957	PI(18:1/18:1)	PI	Ester	0.421808		0.98	0.96	1.03	0.96	1	1.04	0.97	1.04	1.03	0.92	0.92	1.01	0.87	0.91	0.96	0.9	0.93	0.97	1.08	1.06	1.17	1.08	1.06	1.21		0.7555	0.8282	0.6199	1	0.6593	1	0.5777	1	0.9856	1	0.6378	0.7637	0.737	0.6463	0.6288	0.5318	0.7221	0.4767	0.2501
1513	TAG58:5-FA18:1	Triacylglycerol	Ester	0.421506		0.98	1.08	0.98	1.05	1.04	1	1.16	1.22	1.2	1.25	1.14	1.25	1.23	1.25	1.14	1.13	1.16	1.24	0.93	0.98	0.98	1	1.11	1.12		0.8249	0.8319	0.4167	1	0.8454	1	0.5766	1	0.6433	0.9567	0.963	0.8596	0.0933	0.2544	0.0257	0.0887	0.0444	0.0823	0.0135
398	FFA(20:0)	Free Fatty Acids	Free Fatty Acids	0.41988		0.9	1	0.93	0.88	0.72	0.72	0.74	0.59	0.67	0.79	0.87	0.6	0.71	0.76	0.71	0.83	0.8	0.94	0.89	1.01	0.9	1.11	1.18	1.22		0.526	0.7807	0.9883	1	0.6511	1	0.4345	1	0.0451	0.3524	0.043	0.2269	0.0655	0.2268	0.0017	0.0143	0.0149	0.0401	0.1603
316	DAG(16:0/20:4)	Diacylglycerol	Ester	0.419465		0.86	1	0.89	0.81	0.83	0.86	0.9	0.92	0.98	0.8	0.85	0.86	0.9	0.91	0.85	0.87	0.85	0.99	0.94	0.95	0.99	0.9	1.02	1.19		0.1734	0.7366	0.9762	1	0.3246	1	0.0682	0.4534	0.0959	0.5501	0.203	0.5597	0.3459	0.4753	0.4994	0.4776	0.8555	0.5251	0.0585
468	HCER(18:0)	Hexosylceramides	HCER	0.419337		0.97	1.01	0.97	0.93	0.92	0.94	0.96	1.04	0.99	0.97	0.98	0.99	1.02	1	1	1.04	1.04	1.05	1	1	0.97	0.98	0.97	0.97		0.4706	0.7609	0.8924	1	0.483	1	0.1285	0.6444	0.0561	0.4031	0.1919	0.5492	0.405	0.5023	0.4409	0.4512	0.8268	0.5169	0.5377
1545	tartronate (hydroxymalonate)	Xenobiotics	Bacterial/Fungal	0.418454		1.15	1.14	1	1.09	1.31	1.32	1.19	1.41	1.34	1.06	1.16	1.25	1.21	1.36	1.21	0.93	1.03	1.01	1.02	1.12	1.03	1.01	1.07	1.04		0.1115	0.7366	0.1258	1	0.9667	1	0.3324	0.9334	0.0016	0.0315	0.0015	0.015	0.0446	0.1877	8.5376e-05	0.0013	0.0009	0.0052	0.5178
797	PE(16:0/22:4)	Phosphatidylethanolamine	Ester	0.417581		1.01	0.95	1	0.95	0.86	1.01	1.19	1.05	1.25	1.07	1.23	1.21	1.08	1.1	1.06	0.94	0.96	1.06	1	0.96	1.08	1	1.15	1.21		0.8861	0.8432	0.5937	1	0.9733	1	0.6225	1	0.1576	0.6645	0.9054	0.8532	0.0903	0.2495	0.6305	0.5327	0.0346	0.0685	0.5133
1336	TAG53:6-FA18:3	Triacylglycerol	Ester	0.416254		0.98	0.98	1	1	1	1.02	1.03	1.03	1.04	1.01	1.03	1.02	1.03	1.06	1.03	1	1	1.03	1.02	1	1.01	0.99	0.99	0.99		0.3799	0.7437	0.3267	1	0.967	1	0.9139	1	0.922	1	0.2314	0.58	0.1801	0.3589	0.0996	0.196	0.038	0.0725	0.7665
413	fucitol	Xenobiotics	Food Component/Plant	0.416076		0.91	0.92	0.85	1.18	1.29	0.99	0.94	0.98	0.97	0.89	0.85	0.98	0.96	0.77	0.78	0.99	0.96	1.12	0.48	0.69	0.73	1.23	1.09	1.36		0.6471	0.8061	0.6626	1	0.4102	1	0.4031	0.9946	0.1973	0.7215	0.9747	0.8596	0.7735	0.6541	0.937	0.6465	0.8659	0.5291	0.5707
525	LCER(18:0)	Lactosylceramide	LCER	0.415532		0.98	0.97	0.98	0.95	0.92	1	0.99	1.01	0.99	0.98	0.98	0.97	0.98	0.99	0.95	1.03	1.02	1.04	0.99	1.02	1.01	0.98	1	1.02		0.59	0.7962	0.3675	1	0.5577	1	0.1293	0.6464	0.0202	0.2162	0.9042	0.8532	0.8168	0.6658	0.7385	0.5745	0.6726	0.4537	0.4804
33	2-aminoheptanoate	Lipid	Fatty Acid, Amino	0.414195		0.87	0.91	0.99	0.87	0.9	1.33	0.99	1.02	0.98	1.29	1.24	1.45	0.87	0.95	1.6	1.2	1.34	1.49	0.81	0.98	0.92	1.3	0.9	0.95		0.41	0.7451	0.5959	1	0.9633	1	0.4134	0.9985	0.5237	0.9397	0.0904	0.3734	0.9635	0.7109	0.9259	0.6427	0.8844	0.5344	0.1405
1297	TAG52:6-FA18:2	Triacylglycerol	Ester	0.412253		0.88	1	0.87	1.04	1.03	1.18	1.28	1.36	1.48	1.28	1.24	1.45	1.4	1.61	1.63	1.25	1.24	1.67	1.12	1.21	1.28	0.77	0.96	0.99		0.3148	0.7366	0.9993	1	0.2734	1	0.7884	1	0.8037	0.9892	0.1989	0.5534	0.0611	0.2166	0.0195	0.074	0.0032	0.0141	0.0608
27	21-hydroxypregnenolone disulfate	Lipid	Pregnenolone Steroids	0.411993		0.91	1	0.93	0.88	1.04	0.93	0.9	0.91	0.87	0.74	0.9	0.75	0.85	0.94	0.87	0.93	0.98	0.96	0.91	0.83	0.85	0.96	0.93	0.96		0.2998	0.7366	0.9714	1	0.4488	1	0.16	0.7013	0.7052	0.9672	0.4156	0.6816	0.2744	0.4382	0.3382	0.406	0.136	0.1716	0.0016
451	glycochenodeoxycholate glucuronide (1)	Lipid	Primary Bile Acid Metabolism	0.410107		0.93	1.01	0.83	0.99	0.85	0.72	0.58	0.87	0.77	0.67	0.85	0.78	0.92	1.13	1	0.84	0.88	0.9	0.73	0.74	0.79	1.05	1.05	0.98		0.7671	0.8289	0.9621	1	0.4037	1	0.9535	1	0.4738	0.9308	0.1444	0.4858	0.0191	0.1153	0.5576	0.5059	0.249	0.2516	0.082
1479	TAG56:7-FA18:1	Triacylglycerol	Ester	0.410036		0.96	1.13	1.01	0.96	1.04	1.02	1.06	1.2	1.13	1.01	1.08	1.05	1.08	1.13	1.03	1.02	1.02	1.07	1	0.98	0.94	0.96	1.06	1.1		0.6515	0.8061	0.1425	1	0.941	1	0.6009	1	0.6523	0.9567	0.8079	0.8252	0.4999	0.5541	0.0286	0.0942	0.146	0.18	0.87
1529	TAG58:8-FA18:2	Triacylglycerol	Ester	0.409757		0.96	1.14	1.01	1.03	1.06	1.03	1.17	1.29	1.18	1.13	1.13	1.08	1.19	1.28	1.14	1.13	1.12	1.17	1.01	1.01	0.89	0.96	1.06	1.06		0.6693	0.8061	0.1693	1	0.9245	1	0.7134	1	0.5311	0.9487	0.7879	0.8218	0.0896	0.249	0.0061	0.036	0.0733	0.1138	0.1988
1486	TAG56:7-FA22:5	Triacylglycerol	Ester	0.409405		0.96	1.16	0.98	1.05	1.09	1.1	1.25	1.36	1.36	1.27	1.31	1.31	1.4	1.5	1.37	1.24	1.28	1.37	1.01	1.05	0.98	0.97	1.07	1.07		0.6434	0.8061	0.1288	1	0.8315	1	0.5972	1	0.3609	0.8666	0.3231	0.6434	0.0225	0.1281	0.0017	0.0144	0.0015	0.0079	0.0136
824	PE(18:1/14:1)	Phosphatidylethanolamine	Ester	0.409344		1.06	0.91	0.95	0.97	0.97	0.94	1.01	1.11	0.97	1.1	1.19	1.03	1.02	0.97	1	1.05	1.06	1.02	1.03	1.05	0.98	0.98	0.92	0.92		0.3857	0.7437	0.1656	1	0.43	1	0.6449	1	0.6937	0.9621	0.3627	0.6569	0.9431	0.7046	0.1457	0.2463	0.6992	0.4655	0.166
1516	TAG58:6-FA18:1	Triacylglycerol	Ester	0.408095		1.04	1.12	1.02	1.12	1.17	1.08	1.17	1.24	1.21	1.17	1.22	1.17	1.2	1.2	1.16	1.13	1.12	1.25	0.94	1	1	1.03	1.11	1.15		0.6539	0.8061	0.1768	1	0.7867	1	0.19	0.7672	0.0768	0.4785	0.347	0.6453	0.0717	0.2285	0.0133	0.059	0.033	0.0662	0.0625
308	DAG(15:0/18:2)	Diacylglycerol	Ester	0.407938		0.77	0.92	1.1	0.88	0.91	0.93	1.01	0.96	1.04	0.97	0.89	0.83	1.25	1.2	1.33	1.11	1.04	1.13	0.84	0.9	1.03	1.06	1.06	1.47		0.1134	0.7366	0.6311	1	0.5625	1	0.4633	1	0.5893	0.9567	0.6702	0.781	0.9734	0.7121	0.8096	0.6024	0.8315	0.5181	0.8739
1288	TAG52:5-FA18:3	Triacylglycerol	Ester	0.405937		0.84	1	0.85	0.97	1.01	1.13	1.18	1.31	1.41	1.22	1.24	1.44	1.39	1.63	1.64	1.22	1.26	1.63	1.08	1.12	1.22	0.83	0.96	1.03		0.1565	0.7366	0.9764	1	0.1664	1	0.7786	1	0.9272	1	0.2973	0.631	0.1708	0.3496	0.0276	0.0923	0.0051	0.0198	0.1001
118	4-hydroxyhippurate	Xenobiotics	Benzoate Metabolism	0.405873		1.06	1.12	1.11	1.22	1.47	3.03	1.04	1.18	2.26	1.19	1.08	2	1.15	1.11	1.34	0.98	0.86	1.16	0.93	1	0.95	1.13	1.27	1.47		0.6991	0.8113	0.4454	1	0.4814	1	0.1848	0.7557	0.0122	0.1506	1.199e-12	8.6561e-11	0.7995	0.6597	0.28	0.3645	1.9172e-07	3.0217e-06	0.2601
573	LPE(20:3)	Lysophosphatidylethanolamine	Ester	0.40498		0.93	0.93	0.98	0.92	0.95	1.02	1.03	1.02	1.14	0.98	0.97	1.08	0.97	0.97	1.04	0.98	1.07	1.2	0.82	0.89	1	0.93	0.99	1.07		0.3311	0.7366	0.3113	1	0.7544	1	0.2564	0.8396	0.4919	0.9308	0.8011	0.8252	0.7093	0.639	0.7698	0.5843	0.0751	0.116	0.7947
1431	TAG56:1-FA16:0	Triacylglycerol	Ester	0.404189		1.04	1.12	0.92	1.42	1.29	1.33	1.26	1.3	1.48	1.36	1.35	1.55	1.44	1.61	1.29	1.17	1.01	1.29	0.69	0.74	1.05	1.2	1.11	1.48		0.8711	0.8373	0.6439	1	0.735	1	0.1383	0.6666	0.2792	0.811	0.2261	0.573	0.3378	0.4732	0.2824	0.3667	0.1029	0.1429	0.1919
1522	TAG58:7-FA18:1	Triacylglycerol	Ester	0.403724		0.98	1.15	0.99	1.05	1.12	1.07	1.11	1.25	1.19	1.12	1.18	1.12	1.14	1.21	1.11	1.16	1.16	1.2	1.01	1	0.97	1.03	1.12	1.12		0.8516	0.833	0.1224	1	0.9104	1	0.6276	1	0.2044	0.7262	0.4467	0.6945	0.2825	0.4427	0.0161	0.065	0.0655	0.1053	0.2093
351	DCER(20:1)	Dihydroceramides	DCER	0.403211		0.97	1.14	1.03	1.04	1.07	1.05	1.04	1.05	1.1	1.02	1.01	1.01	0.98	0.98	1	0.96	0.95	0.94	0.95	0.94	0.99	0.95	0.95	0.94		0.6252	0.802	0.0699	1	0.7075	1	0.6243	1	0.3464	0.8612	0.4921	0.7125	0.629	0.6105	0.5155	0.4853	0.2124	0.2271	0.7595
1162	TAG49:3-FA18:2	Triacylglycerol	Ester	0.401695		0.85	0.94	0.97	1.08	0.95	1.17	1.34	1.34	1.54	1.29	1.24	1.5	1.48	1.44	1.52	1.27	1.17	1.56	0.99	1.08	1.35	0.8	0.87	1.02		0.2588	0.7366	0.6542	1	0.8276	1	0.5831	1	0.7071	0.9679	0.2719	0.6133	0.0397	0.1714	0.0386	0.1103	0.0022	0.0107	0.0671
320	DAG(16:1/18:1)	Diacylglycerol	Ester	0.401455		0.95	1.04	1	1.02	1.01	1.07	1.06	1.06	1.06	1.01	0.99	1.01	1.09	1.02	1.04	1.08	1.05	1.11	1.09	1.1	1.19	1.01	1.06	1.04		0.4035	0.7437	0.5643	1	0.9877	1	0.7873	1	0.9086	1	0.254	0.6006	0.3614	0.4824	0.366	0.4171	0.3314	0.2999	0.9038
456	glycodeoxycholate	Lipid	Secondary Bile Acid Metabolism	0.400226		0.78	0.67	0.55	0.78	1.4	1.14	0.65	1.36	0.96	0.75	0.89	0.87	0.55	0.8	0.97	0.99	0.98	0.72	1.2	0.73	0.81	1.24	0.88	1.05		0.3838	0.7437	0.1699	1	0.0369	1	0.403	0.9946	0.2466	0.7687	0.6561	0.7742	0.1401	0.3182	0.2961	0.3755	0.9019	0.5398	0.3292
103	3-phenylpropionate (hydrocinnamate)	Xenobiotics	Benzoate Metabolism	0.399479		1.25	1.28	0.99	1.19	1.27	1.57	2.23	2.62	2.14	1.73	2.24	1.91	1.33	1.5	1.85	1.29	1.65	2.07	1.17	1.63	1.33	0.72	0.75	0.82		0.3308	0.7366	0.2812	1	0.9678	1	0.4436	1	0.3067	0.8285	0.0525	0.2627	0.0007	0.0094	4.3744e-05	0.0007	0.0013	0.0071	0.0179
1399	TAG54:7-FA18:2	Triacylglycerol	Ester	0.39715		0.84	1.07	0.77	1.03	1.14	1.18	1.2	1.43	1.43	1.25	1.25	1.44	1.34	1.67	1.71	1.23	1.31	1.66	1.14	1.17	1.09	0.76	0.97	1		0.2747	0.7366	0.6968	1	0.1119	1	0.8773	1	0.4266	0.9148	0.3013	0.6325	0.2746	0.4382	0.0291	0.0947	0.0302	0.0615	0.1744
1364	TAG54:4-FA18:0	Triacylglycerol	Ester	0.396018		0.89	1.05	0.86	0.99	1.03	1.03	1.14	1.28	1.18	1.13	1.14	1.19	1.27	1.31	1.2	1.21	1.17	1.34	0.94	1.01	1	0.88	0.98	1.08		0.3086	0.7366	0.6626	1	0.1683	1	0.9544	1	0.7999	0.9892	0.7649	0.8147	0.2283	0.4061	0.028	0.0928	0.1429	0.1778	0.2709
311	DAG(16:0/18:0)	Diacylglycerol	Ester	0.395771		0.99	1.01	0.96	0.96	0.97	0.98	1.03	1.07	1.12	1.02	1.02	1.04	1.02	0.98	0.94	0.92	0.97	1.03	0.97	1.01	1.1	0.96	1.01	1.16		0.8654	0.8357	0.8833	1	0.5977	1	0.5939	1	0.7143	0.9691	0.8067	0.8252	0.7497	0.6493	0.4643	0.4604	0.192	0.2162	0.8
1295	TAG52:6-FA16:1	Triacylglycerol	Ester	0.39509		0.87	1	0.82	1.06	1.01	1.15	1.25	1.33	1.41	1.34	1.27	1.51	1.45	1.67	1.69	1.26	1.28	1.7	1.14	1.18	1.35	0.73	0.95	1		0.2845	0.7366	0.9971	1	0.1295	1	0.6851	1	0.9696	1	0.2923	0.6258	0.0998	0.2612	0.0339	0.1034	0.0114	0.0334	0.0281
1354	TAG54:3-FA16:1	Triacylglycerol	Ester	0.393693		1.01	1.08	0.98	1.1	1.06	1.09	1.27	1.28	1.37	1.27	1.22	1.35	1.28	1.25	1.3	1.17	1.12	1.39	1.02	1.02	1.25	0.96	1.09	1.18		0.9136	0.8499	0.491	1	0.8812	1	0.4154	0.9993	0.5831	0.9567	0.4546	0.6966	0.0349	0.1598	0.0317	0.0995	0.0067	0.0233	0.0332
1447	TAG56:4-FA18:1	Triacylglycerol	Ester	0.393059		0.98	1.13	0.97	1.05	1.11	1.06	1.15	1.29	1.2	1.15	1.12	1.18	1.19	1.2	1.14	1.19	1.17	1.3	1.01	1.04	1.1	1.03	1.1	1.25		0.8669	0.8357	0.2271	1	0.7333	1	0.5864	1	0.3053	0.8285	0.5629	0.7442	0.1559	0.3375	0.0095	0.0478	0.0719	0.1123	0.1475
1408	TAG54:8-FA20:5	Triacylglycerol	Ester	0.391943		0.88	1.02	0.96	0.97	1.01	1.07	1.06	1.15	1.21	0.98	1.02	1.11	1.04	1.06	1.08	0.98	0.98	1.21	1.21	1.01	1.08	0.82	0.84	0.99		0.3201	0.7366	0.8656	1	0.7535	1	0.7942	1	0.9143	1	0.5976	0.7517	0.6554	0.6197	0.2875	0.3705	0.151	0.1839	0.8689
281	cyclo(ala-pro)	Peptide	Dipeptide	0.387272		1.07	0.79	0.72	1.14	1.23	0.93	0.9	0.77	0.75	0.76	0.75	0.92	1.04	1.27	0.95	1.04	1.06	0.96	0.83	0.78	0.77	0.84	0.89	0.9		0.7207	0.8144	0.1867	1	0.0686	1	0.463	1	0.2496	0.7729	0.6646	0.7788	0.565	0.584	0.1467	0.2475	0.1135	0.1519	0.126
1319	TAG53:3-FA17:0	Triacylglycerol	Ester	0.384671		0.95	1.1	0.95	1.05	1.07	1.11	1.21	1.33	1.26	1.26	1.25	1.33	1.32	1.39	1.29	1.19	1.21	1.34	1.04	1.09	1.18	0.92	0.97	1.13		0.5947	0.7975	0.3023	1	0.5984	1	0.6442	1	0.4638	0.9308	0.2926	0.6258	0.0517	0.2035	0.0037	0.026	0.017	0.043	0.0188
1102	TAG47:2-FA16:1	Triacylglycerol	Ester	0.384244		0.84	0.86	0.96	0.81	0.74	1.01	1.37	1.18	1.35	1.11	1.12	1.22	1.38	1.18	1.27	1	1.09	1.31	0.97	1.07	1.39	0.7	0.98	1.05		0.3716	0.743	0.4431	1	0.8455	1	0.2723	0.8704	0.123	0.6035	0.9494	0.8596	0.1072	0.2732	0.3991	0.4341	0.1249	0.1605	0.591
1549	taurocholate	Lipid	Primary Bile Acid Metabolism	0.383747		0.83	0.89	0.9	0.88	1.07	1.36	0.49	0.7	1.03	0.64	0.84	0.7	0.75	0.86	0.74	0.94	0.86	1.02	0.94	0.62	0.74	1.07	0.86	0.97		0.4447	0.7524	0.6316	1	0.6728	1	0.5886	1	0.7682	0.9805	0.1998	0.5534	0.0035	0.0351	0.1395	0.2411	0.8908	0.5364	0.0652
284	cystathionine	Amino Acid	Methionine, Cysteine, SAM and Taurine Metabolism	0.383354		0.67	0.66	0.71	0.78	0.77	0.73	0.67	0.81	0.79	0.49	0.5	0.51	0.94	0.66	0.6	0.92	0.62	1.08	0.81	0.88	0.99	1.12	1.18	0.99		0.0905	0.7366	0.0722	1	0.1431	1	0.2995	0.9038	0.277	0.8091	0.1735	0.5299	0.0915	0.2517	0.3749	0.423	0.3202	0.2938	0.0024
1210	TAG51:0-FA17:0	Triacylglycerol	Ester	0.382615		0.83	0.86	0.86	0.95	0.89	1.06	1.07	1.1	1.21	0.99	1.13	1.15	1	1.07	0.94	0.98	0.89	1.06	0.87	0.9	1.21	0.82	0.74	1.03		0.2761	0.7366	0.3674	1	0.3564	1	0.7789	1	0.4656	0.9308	0.7402	0.8004	0.7069	0.639	0.5772	0.5143	0.2598	0.2582	0.9621
191	androsterone sulfate	Lipid	Androgenic Steroids	0.382283		1.01	1.04	0.98	1.04	1.06	1.01	0.97	0.96	1.03	0.99	1.01	0.95	1.02	1.01	1.07	1.1	1.08	1.1	1.01	0.99	0.93	1.03	0.99	1.03		0.8967	0.8452	0.4786	1	0.7061	1	0.4577	1	0.2468	0.7687	0.8607	0.8424	0.5294	0.5687	0.439	0.4512	0.6014	0.4294	0.787
1263	TAG52:3-FA18:2	Triacylglycerol	Ester	0.381148		0.91	1.05	0.91	0.99	1.01	1.03	1.19	1.28	1.28	1.21	1.22	1.3	1.37	1.43	1.32	1.28	1.24	1.38	1.02	1.09	1.07	1	1.06	1.11		0.2967	0.7366	0.6366	1	0.3472	1	0.902	1	0.9411	1	0.7177	0.7941	0.0662	0.2277	0.0095	0.0478	0.0105	0.0317	0.0431
1425	TAG55:7-FA18:1	Triacylglycerol	Ester	0.380282		0.98	1.03	1	1.01	0.99	1.04	1.05	1.04	1.04	1	1.04	1	1.02	1.03	1	1.06	1	1.04	0.97	0.94	0.99	1	1.03	1.08		0.608	0.8013	0.4516	1	0.9747	1	0.8904	1	0.8569	1	0.3824	0.6631	0.287	0.4437	0.3424	0.4084	0.4166	0.3447	0.9228
784	PE(15:0/20:2)	Phosphatidylethanolamine	Ester	0.379389		1	1.09	0.98	1.03	1.01	0.97	1.05	0.9	0.94	1.01	0.96	0.94	1.1	1	1.22	1.01	1.01	0.9	0.92	0.96	1.17	1.11	1.21	1.13		0.9698	0.858	0.4045	1	0.8821	1	0.8114	1	0.9289	1	0.7375	0.8	0.6714	0.6264	0.3395	0.4068	0.5348	0.4024	0.8965
1444	TAG56:3-FA20:2	Triacylglycerol	Ester	0.378594		0.95	1.08	0.96	1.03	1.01	1.02	1.14	1.15	1.14	1.12	1.11	1.09	1.14	1.15	1.08	1.06	1.08	1.21	0.93	0.97	1.03	0.99	1.01	1.18		0.6158	0.8013	0.4079	1	0.6798	1	0.7818	1	0.8873	1	0.8746	0.8438	0.175	0.3533	0.1418	0.2427	0.1879	0.2129	0.2244
1101	TAG47:2-FA15:0	Triacylglycerol	Ester	0.377475		0.87	0.87	0.98	1.12	0.96	1.32	1.17	1.19	1.4	1.12	1.11	1.43	1.15	1.21	1.25	1.08	0.95	1.36	0.87	0.95	1.22	0.72	0.72	0.93		0.4665	0.759	0.45	1	0.9333	1	0.5348	1	0.8453	1	0.1327	0.4625	0.4006	0.5016	0.36	0.413	0.0718	0.1123	0.5421
1254	TAG52:2-FA18:2	Triacylglycerol	Ester	0.373591		0.91	1.03	0.89	1	0.97	1.04	1.18	1.24	1.26	1.18	1.19	1.26	1.33	1.37	1.25	1.23	1.16	1.33	0.92	1.01	1.04	0.96	0.98	1.11		0.3695	0.743	0.7834	1	0.2664	1	0.9659	1	0.732	0.9741	0.6698	0.781	0.1205	0.2889	0.0415	0.1157	0.0281	0.0591	0.1109
1032	TAG42:0-FA16:0	Triacylglycerol	Ester	0.372891		0.68	0.75	0.96	0.79	0.75	1.09	1	0.96	1.25	0.66	0.99	1.09	0.72	0.75	0.81	0.72	0.78	0.89	0.43	0.55	0.87	0.62	0.4	0.83		0.2785	0.7366	0.4209	1	0.9113	1	0.5132	1	0.4118	0.9036	0.8121	0.8261	0.9907	0.7121	0.9015	0.6346	0.5335	0.4018	0.2388
999	SM(18:0)	Sphingomyelin	Sphingomyelin	0.372424		0.98	1.03	0.99	0.96	0.99	0.95	0.99	1.03	1	0.97	1.04	0.98	0.99	1.02	0.97	1.03	1.03	1.01	1.01	1.01	0.99	0.96	0.98	0.95		0.5434	0.7843	0.5032	1	0.8221	1	0.2642	0.8565	0.711	0.9679	0.213	0.5677	0.791	0.6575	0.4535	0.4567	0.9577	0.558	0.3443
590	methionylalanine	Peptide	Dipeptide	0.372309		0.95	0.89	0.89	0.51	0.74	0.86	0.71	0.85	0.8	0.75	0.8	0.77	0.87	0.95	0.87	0.97	0.86	0.92	1	1	1	1	1	0.99		0.7833	0.8319	0.5014	1	0.5014	1	0.0001	0.0043	0.0807	0.4934	0.3742	0.6587	0.0516	0.2035	0.3461	0.4105	0.2032	0.2216	0.0963
1303	TAG52:7-FA18:1	Triacylglycerol	Ester	0.370893		0.86	1.02	1	0.96	1	1.13	1.05	1.15	1.23	0.93	1.13	1.21	1.1	1.17	1.15	1	1.03	1.23	0.97	0.94	1.19	0.94	0.86	1.13		0.2552	0.7366	0.8652	1	0.9768	1	0.7824	1	0.9984	1	0.3477	0.6453	0.7358	0.6463	0.2817	0.3661	0.1186	0.1562	0.5618
234	CE(18:4)	Cholesterol Ester	Ester	0.370764		0.98	0.96	1.05	0.96	0.87	1	1.07	1.01	1.13	0.94	1.03	1.06	1.05	0.95	1.01	1.01	0.92	1.05	1.09	0.95	1.22	0.99	0.96	1.24		0.881	0.8402	0.744	1	0.7162	1	0.7593	1	0.2571	0.7855	0.993	0.8596	0.5846	0.5899	0.9647	0.6518	0.3152	0.291	0.59
1585	trimethylamine N-oxide	Lipid	Phospholipid Metabolism	0.370287		1.12	1.2	1.24	1.13	1.4	1.36	1.05	1.2	1.28	1.08	1.23	1.35	1.18	1.32	1.46	1.14	1.32	1.42	1.03	0.9	1	0.99	0.77	0.94		0.3039	0.7366	0.1061	1	0.0578	1	0.2811	0.8827	0.0029	0.0517	0.006	0.0471	0.6377	0.6136	0.1087	0.2053	0.0296	0.0607	0.5023
293	DAG(12:0/18:0)	Diacylglycerol	Ester	0.37004		0.99	1.17	0.98	1.03	0.92	1.14	0.83	0.94	1	0.94	0.93	1.02	0.96	1.04	0.96	1.02	0.92	1.22	0.74	0.89	0.81	0.94	1.02	1.03		0.9294	0.8505	0.2054	1	0.8535	1	0.8074	1	0.5152	0.9394	0.3023	0.6325	0.1463	0.3246	0.6009	0.5242	0.9956	0.562	0.5949
1401	TAG54:7-FA20:4	Triacylglycerol	Ester	0.369601		0.87	0.96	0.93	0.96	0.96	1.07	1.1	1.13	1.26	1.05	1.03	1.16	1.12	1.18	1.16	1.03	0.98	1.2	0.99	0.99	1.05	0.8	1	1		0.1498	0.7366	0.7113	1	0.4702	1	0.6562	1	0.7007	0.9657	0.4752	0.7039	0.3602	0.4824	0.2266	0.3245	0.0215	0.0499	0.6199
1285	TAG52:5-FA16:1	Triacylglycerol	Ester	0.369213		0.94	1.07	0.89	1.08	1.05	1.09	1.3	1.35	1.37	1.36	1.26	1.43	1.55	1.58	1.56	1.38	1.3	1.6	1.13	1.25	1.27	0.81	1.06	1.04		0.5779	0.793	0.5484	1	0.3533	1	0.5182	1	0.6698	0.9567	0.45	0.6966	0.0293	0.1452	0.0138	0.0598	0.0104	0.0317	0.0098
1272	TAG52:4-FA16:1	Triacylglycerol	Ester	0.36901		0.96	1.05	0.94	1.07	1.03	1.1	1.27	1.31	1.29	1.34	1.22	1.36	1.46	1.47	1.46	1.36	1.29	1.57	1.1	1.22	1.29	0.88	1.12	1.11		0.7123	0.8144	0.6454	1	0.558	1	0.5357	1	0.8035	0.9892	0.4021	0.6724	0.039	0.1704	0.0192	0.0732	0.0251	0.0549	0.01
1455	TAG56:5-FA18:0	Triacylglycerol	Ester	0.368765		0.97	1.11	0.96	1.04	1.08	1.05	1.14	1.24	1.19	1.2	1.24	1.24	1.29	1.33	1.2	1.21	1.21	1.32	0.97	1.03	1	1.01	1.05	1.12		0.7135	0.8144	0.2237	1	0.6584	1	0.6744	1	0.3508	0.8612	0.5843	0.7485	0.1132	0.2822	0.0106	0.0517	0.036	0.0703	0.0302
729	PC(17:0/22:6)	Phosphatidylcholine	Ester	0.368695		1.04	0.98	0.96	0.99	1.05	1.11	1.03	1.08	0.96	0.93	1.03	0.9	0.89	0.91	0.86	0.87	1.04	0.95	1.09	1.1	1.08	0.86	0.96	0.92		0.647	0.8061	0.8168	1	0.6151	1	0.9059	1	0.5894	0.9567	0.2513	0.6006	0.7653	0.652	0.3799	0.4267	0.6275	0.44	0.4584
563	LPE(16:1)	Lysophosphatidylethanolamine	Ester	0.368234		0.92	0.84	0.97	0.9	0.83	1.06	0.98	0.97	1.18	0.89	0.95	1.06	0.88	0.83	0.95	0.85	0.86	1.06	0.87	0.83	1.16	0.8	0.88	1.02		0.4633	0.759	0.1337	1	0.8215	1	0.3511	0.9507	0.1072	0.5725	0.6414	0.7674	0.8871	0.6894	0.7914	0.5968	0.1665	0.1961	0.3255
231	CE(18:1)	Cholesterol Ester	Ester	0.367576		1	1.03	1	0.98	0.97	0.98	1.06	1.1	1.06	0.99	1.08	1	1.07	1.06	1.01	1.07	1.08	1.03	1.06	1.07	1.05	1	1.04	1.03		0.9507	0.8576	0.5974	1	0.9966	1	0.6965	1	0.5735	0.9567	0.7115	0.7923	0.2845	0.4427	0.0597	0.1428	0.2517	0.2529	0.9207
424	gamma-glutamylglycine	Peptide	Gamma-glutamyl Amino Acid	0.366282		0.93	0.9	1	0.99	1.11	1.19	0.99	1.08	1.08	1.07	1.13	1.21	1.31	1.24	1.45	1.24	1.12	1.28	1	0.99	1.07	0.98	1.02	1.02		0.2394	0.7366	0.0974	1	0.9733	1	0.8781	1	0.0945	0.546	0.0042	0.0357	0.873	0.687	0.2091	0.3091	0.2173	0.2302	0.2483
309	DAG(16:0/16:0)	Diacylglycerol	Ester	0.362672		0.87	0.9	0.87	0.84	0.85	0.95	0.95	0.99	1.06	0.93	0.99	1.03	0.98	1.05	1.02	0.93	0.94	1.1	0.84	0.92	1.03	0.87	0.94	1.08		0.2409	0.7366	0.4019	1	0.2574	1	0.1621	0.7029	0.1902	0.7189	0.6571	0.7747	0.6639	0.6241	0.9042	0.6351	0.6289	0.44	0.565
1477	TAG56:7-FA16:1	Triacylglycerol	Ester	0.361864		1	1.1	1	1.08	1.06	1.12	1.24	1.36	1.34	1.28	1.22	1.33	1.37	1.32	1.35	1.16	1.19	1.39	1.02	1.12	1.17	0.98	1.12	1.15		0.9905	0.858	0.3646	1	0.9958	1	0.4479	1	0.552	0.9498	0.2802	0.6208	0.042	0.1788	0.0037	0.026	0.0059	0.0224	0.0171
740	PC(18:0/20:2)	Phosphatidylcholine	Ester	0.360879		1.01	0.98	1.07	1	0.92	1.02	1.02	1.03	1.1	0.95	1.04	1.04	1.01	0.99	0.99	0.99	0.97	1.04	1.1	1.09	1.2	0.97	0.97	1.12		0.8382	0.8319	0.7796	1	0.273	1	0.933	1	0.1496	0.6511	0.6831	0.7852	0.7575	0.6501	0.5711	0.5113	0.0936	0.1345	0.3692
1558	theophylline	Xenobiotics	Xanthine Metabolism	0.360027		1.16	1.15	0.78	1.29	1.51	0.9	1.05	1.07	0.78	1.13	1.15	0.75	1.1	1.11	0.72	1.03	1.11	0.72	1.12	0.93	0.77	0.81	0.75	0.63		0.4327	0.7524	0.4449	1	0.18	1	0.1816	0.7464	0.0304	0.2866	0.5711	0.7448	0.781	0.6552	0.7389	0.5745	0.1981	0.2193	0.5302
1463	TAG56:5-FA22:5	Triacylglycerol	Ester	0.358221		0.96	1.18	1.01	1.03	1.07	1.09	1.2	1.29	1.32	1.17	1.27	1.28	1.29	1.34	1.2	1.13	1.15	1.26	0.92	0.99	0.97	0.97	1.01	1.12		0.6638	0.8061	0.0932	1	0.9214	1	0.7895	1	0.5067	0.9361	0.3936	0.6687	0.068	0.2277	0.0095	0.0478	0.0056	0.0215	0.1018
304	DAG(14:0/22:6)	Diacylglycerol	Ester	0.3578		0.66	1.11	0.94	0.91	0.99	0.92	0.91	1.19	0.97	1.04	0.94	0.97	1.11	1.07	1.1	1.01	1.14	1.18	1.05	0.94	1.1	1.07	1.15	1.14		0.0254	0.7366	0.5949	1	0.7224	1	0.606	1	0.9692	1	0.643	0.7679	0.6037	0.6002	0.3508	0.4121	0.8538	0.5251	0.8291
899	PE(P-18:0/20:5)	Phosphatidylethanolamine	Plasmalogen	0.357421		0.94	0.94	0.98	0.91	0.93	1.03	1.01	1.03	1.04	0.92	1.04	1	0.98	1.04	0.98	1	0.99	0.99	0.94	0.95	1.01	1.02	0.89	1.04		0.5335	0.784	0.5479	1	0.87	1	0.3594	0.9648	0.4564	0.9306	0.7731	0.8147	0.9059	0.6927	0.7576	0.5799	0.6768	0.4555	0.4331
782	PE(14:0/20:4)	Phosphatidylethanolamine	Ester	0.357229		0.93	0.9	0.89	0.96	0.96	0.96	0.95	0.95	0.95	1	1	1	1.01	0.96	0.96	0.95	0.95	0.96	0.89	0.89	0.93	0.87	0.87	0.9		0.078	0.7366	0.0159	1	0.008	1	0.3535	0.954	0.3535	0.8631	0.3535	0.6473	0.2194	0.4033	0.2194	0.319	0.2194	0.2317	1
892	PE(P-18:0/18:1)	Phosphatidylethanolamine	Plasmalogen	0.357176		1.03	0.99	1.06	1.01	0.97	1.04	1.06	1.04	1.09	1.03	1.07	1.07	1.07	1.04	1.12	1.08	1.05	1.06	1.06	1.04	1.1	1.04	1	1.12		0.6281	0.802	0.7905	1	0.3378	1	0.8907	1	0.5858	0.9567	0.458	0.6968	0.2973	0.4517	0.4868	0.47	0.137	0.1724	0.5618
232	CE(18:2)	Cholesterol Ester	Ester	0.356706		0.96	0.98	0.99	0.94	0.95	1	1.03	1.09	1.05	0.97	1.04	0.97	1.02	1.04	1.02	1.04	1.03	1.04	1.01	1.03	1.01	0.99	1.03	1.02		0.44	0.7524	0.7431	1	0.8768	1	0.2049	0.7887	0.2881	0.8178	0.9873	0.8596	0.5136	0.5618	0.079	0.1715	0.3149	0.291	0.4622
1566	Total CE	Neutral Complex Lipids	Cholesteryl Ester	0.354944		0.98	1	0.99	0.96	0.96	0.99	1.04	1.09	1.05	0.97	1.06	0.98	1.04	1.05	1.01	1.05	1.05	1.03	1.03	1.04	1.03	0.99	1.02	1.02		0.6137	0.8013	0.9818	1	0.769	1	0.3264	0.9295	0.3473	0.8612	0.7456	0.8039	0.4357	0.5205	0.0696	0.1602	0.2698	0.2652	0.5671
1280	TAG52:4-FA20:4	Triacylglycerol	Ester	0.354915		0.83	0.88	0.9	0.92	0.83	1.08	1.05	1	1.24	0.94	1	1.11	1.04	1.08	1.01	0.91	0.85	1.1	0.85	0.85	1	0.82	0.89	1.03		0.1999	0.7366	0.4057	1	0.4729	1	0.5686	1	0.2189	0.7412	0.6093	0.7572	0.754	0.6501	0.9956	0.6528	0.1504	0.1838	0.6804
1166	TAG50:0-FA18:0	Triacylglycerol	Ester	0.35344		0.82	0.79	0.78	0.93	0.77	0.96	1.09	0.99	1.13	0.95	1	1.09	1.03	0.99	0.96	0.98	0.88	1.12	0.76	0.78	1.1	0.82	0.75	1.01		0.2833	0.7366	0.1976	1	0.1866	1	0.6868	1	0.1586	0.6645	0.8293	0.8312	0.6438	0.6153	0.9725	0.6528	0.5272	0.3994	0.7987
1273	TAG52:4-FA18:0	Triacylglycerol	Ester	0.352389		0.89	1.02	0.92	1.03	1.03	1.13	1.18	1.21	1.29	1.09	1.06	1.25	1.22	1.38	1.36	1.12	1.09	1.38	0.98	0.98	1.17	0.81	0.91	1.05		0.3225	0.7366	0.8396	1	0.4833	1	0.7847	1	0.7715	0.9821	0.2945	0.6274	0.1662	0.3463	0.0998	0.196	0.0286	0.0595	0.4431
1219	TAG51:2-FA16:1	Triacylglycerol	Ester	0.352022		0.87	0.95	0.93	1.05	0.94	1.15	1.26	1.21	1.35	1.17	1.15	1.35	1.24	1.21	1.22	1.18	1.09	1.37	1.06	1.09	1.54	0.78	0.91	1.05		0.3758	0.743	0.7343	1	0.6185	1	0.7511	1	0.7078	0.9679	0.3643	0.6569	0.1436	0.3231	0.2152	0.3143	0.0546	0.0932	0.3113
1215	TAG51:1-FA18:0	Triacylglycerol	Ester	0.349528		0.84	0.96	0.93	0.96	0.92	1.07	1.12	1.22	1.26	1.08	1.12	1.23	1.14	1.13	1.11	1.02	0.96	1.16	0.9	0.9	1.31	0.84	0.79	1.08		0.2721	0.7366	0.771	1	0.648	1	0.7798	1	0.5941	0.9567	0.6712	0.781	0.4953	0.5506	0.2175	0.3171	0.1437	0.1783	0.606
155	7-methylguanine	Nucleotide	Purine Metabolism, Guanine containing	0.349519		0.97	0.99	0.95	1.01	0.98	0.93	0.91	0.9	0.89	0.95	0.89	0.85	0.95	0.95	0.94	0.96	0.95	0.93	0.97	0.97	0.97	0.97	0.93	0.96		0.4381	0.7524	0.705	1	0.1017	1	0.7824	1	0.6071	0.9567	0.0248	0.1538	0.0062	0.0532	0.001	0.0096	0.0005	0.0032	0.0892
312	DAG(16:0/18:1)	Diacylglycerol	Ester	0.349356		0.88	0.99	0.92	0.87	0.9	0.94	0.96	1.04	1.06	0.98	1.01	1.06	1.1	1.11	1.07	1.04	0.99	1.15	0.89	0.99	1.08	0.97	1.01	1.1		0.237	0.7366	0.9362	1	0.4094	1	0.2101	0.7887	0.3199	0.8427	0.5661	0.7445	0.7221	0.6426	0.7374	0.5741	0.5847	0.4236	0.8463
1096	TAG47:1-FA16:0	Triacylglycerol	Ester	0.346869		0.77	0.81	0.92	0.92	0.82	1.13	1.09	1.02	1.24	0.92	1.02	1.22	1.03	1.02	1.05	0.88	0.84	1.15	0.82	0.91	1.32	0.73	0.68	0.95		0.2079	0.7366	0.3129	1	0.6752	1	0.7072	1	0.3367	0.8597	0.5532	0.7415	0.6856	0.6318	0.9298	0.6438	0.3212	0.2941	0.7096
648	N-methylproline	Amino Acid	Urea cycle; Arginine and Proline Metabolism	0.341839		1.15	1.01	0.94	1.17	1.08	1	1.08	1.14	0.86	1.22	1	0.97	1.22	1.1	1.05	1.18	1.07	0.99	0.87	0.81	0.74	1.12	0.87	1.12		0.4383	0.7524	0.9609	1	0.7143	1	0.3748	0.9713	0.6624	0.9567	0.9904	0.8596	0.665	0.6241	0.4806	0.4679	0.4002	0.3369	0.2738
129	5,6-dihydrouracil	Nucleotide	Pyrimidine Metabolism, Uracil containing	0.341705		0.92	1.47	1.05	1.01	1.19	1.01	1.41	1.38	1.41	0.76	1.15	1.05	1.18	1.2	0.98	1.17	1.05	0.95	1.05	1.05	0.92	0.88	0.94	0.8		0.6652	0.8061	0.0509	1	0.8006	1	0.9569	1	0.3788	0.8806	0.9475	0.8596	0.0852	0.2444	0.104	0.2004	0.0864	0.1271	0.1672
998	SM(16:0)	Sphingomyelin	Sphingomyelin	0.341553		0.96	1	1	0.95	0.96	0.97	0.99	1.03	1.02	0.97	1.04	1	0.98	1.02	1.01	1.03	1.04	1.05	1.02	1.02	1.02	1.01	1.02	1.02		0.2832	0.7366	0.9342	1	0.9868	1	0.0973	0.5524	0.2134	0.7336	0.3455	0.6453	0.8699	0.6866	0.3993	0.4341	0.636	0.4422	0.3342
1238	TAG51:5-FA18:2	Triacylglycerol	Ester	0.341389		0.89	1.04	0.89	1.02	1.05	1.17	1.23	1.36	1.33	1.21	1.21	1.35	1.36	1.64	1.56	1.19	1.24	1.58	1.06	1.11	1.22	0.79	0.88	0.98		0.3254	0.7366	0.7551	1	0.3194	1	0.8736	1	0.6776	0.9604	0.182	0.5398	0.0839	0.2444	0.0097	0.0481	0.0146	0.0399	0.0999
1443	TAG56:3-FA20:1	Triacylglycerol	Ester	0.338263		0.98	1.17	0.99	1.07	1.14	1.03	1.14	1.25	1.11	1.12	1.15	1.11	1.25	1.25	1.11	1.18	1.15	1.23	0.96	0.94	1.08	1.13	1.12	1.3		0.8502	0.8328	0.1689	1	0.9323	1	0.5639	1	0.2432	0.7667	0.7756	0.8161	0.2431	0.4181	0.0518	0.133	0.3582	0.3139	0.3025
863	PE(O-18:0/18:1)	Phosphatidylethanolamine	Ether	0.337642		0.98	1.04	1	1.02	1.02	1.06	1.12	1.11	1.17	1.09	1.09	1.06	1.07	1.06	1.09	1.01	1	1.02	0.96	0.93	1.06	0.97	1	1.07		0.7018	0.8119	0.4506	1	0.985	1	0.6956	1	0.7223	0.9698	0.3088	0.6325	0.0568	0.2138	0.0796	0.1717	0.006	0.0224	0.1242
903	PE(P-18:1/16:0)	Phosphatidylethanolamine	Plasmalogen	0.337108		1.04	0.97	1.03	1.06	1.02	1.03	1.05	1.01	1.05	1.02	0.99	1	1.05	1.01	1.05	1.06	1.02	1.03	1.06	1.05	1.11	1.11	1.05	1.19		0.5028	0.7714	0.5818	1	0.5808	1	0.3293	0.9302	0.7414	0.9741	0.5912	0.7499	0.3947	0.4989	0.8436	0.6146	0.4174	0.3447	0.7887
1390	TAG54:6-FA18:2	Triacylglycerol	Ester	0.335936		0.86	1.04	0.81	0.98	1.05	1.01	1.12	1.27	1.18	1.16	1.1	1.18	1.28	1.38	1.3	1.2	1.19	1.35	1.06	1.14	1.03	0.82	1	1.06		0.2958	0.7366	0.7655	1	0.1345	1	0.8798	1	0.7563	0.9749	0.9609	0.8596	0.4282	0.5182	0.1008	0.1968	0.2605	0.2582	0.2935
470	HCER(20:0)	Hexosylceramides	HCER	0.334869		0.99	1.02	0.99	0.97	0.95	0.97	0.99	1.05	1.02	1	1.03	1.02	1.01	0.99	0.99	1.02	1.03	1.05	0.99	1.05	1.02	0.98	0.93	0.95		0.7821	0.8319	0.6542	1	0.8783	1	0.5323	1	0.2024	0.7255	0.4571	0.6968	0.8309	0.6722	0.2561	0.349	0.6467	0.4483	0.9467
609	N6-carboxymethyllysine	Carbohydrate	Advanced Glycation End-product	0.334633		0.87	1	1.37	0.98	0.97	1.01	0.84	1.1	0.73	1.04	0.86	0.98	0.78	0.96	0.98	0.75	0.79	0.73	0.93	1.12	1.18	0.81	0.78	1.03		0.4716	0.7611	0.9892	1	0.1028	1	0.9337	1	0.8891	1	0.966	0.8596	0.3854	0.4961	0.6271	0.5318	0.1131	0.1517	0.8343
415	furaneol sulfate	Xenobiotics	Food Component/Plant	0.334361		1.02	0.92	0.94	1.13	1.14	1.23	1.04	1.1	1.11	1.03	1.14	1.02	1.09	1.04	1.05	1.12	1.08	1.1	0.93	0.99	0.92	1.08	1.04	1.08		0.9269	0.8505	0.6607	1	0.7255	1	0.5313	1	0.4934	0.9308	0.2732	0.6151	0.8192	0.6664	0.6089	0.525	0.5957	0.4282	0.8756
279	creatine	Amino Acid	Creatine Metabolism	0.334102		0.92	0.97	0.89	0.95	0.87	0.78	0.88	0.85	0.8	0.84	0.9	0.79	0.81	0.75	0.81	0.82	0.79	0.83	0.97	0.91	0.94	0.94	1.13	0.98		0.3059	0.7366	0.6684	1	0.1593	1	0.5314	1	0.0894	0.5241	0.0024	0.0216	0.1349	0.3114	0.0427	0.1183	0.0055	0.0212	0.0363
401	FFA(20:3)	Free Fatty Acids	Free Fatty Acids	0.333262		0.93	1.02	1.01	0.89	0.88	0.82	0.89	0.85	0.82	0.79	0.84	0.77	1	1	1	1	1	1	1.03	1	1	1	1	1		0.2675	0.7366	0.7103	1	0.8257	1	0.0582	0.4094	0.0404	0.3319	0.0011	0.0115	0.061	0.2166	0.0119	0.0554	0.0015	0.0082	0.0002
677	PC(12:0/18:2)	Phosphatidylcholine	Ester	0.332777		0.87	0.98	1.12	0.72	0.78	0.75	0.84	0.8	0.76	0.86	0.82	0.84	1.43	1.23	1.4	1.3	1.17	1.17	0.85	0.76	0.78	0.96	0.99	1		0.4015	0.7437	0.8884	1	0.5045	1	0.0425	0.3359	0.123	0.6035	0.0806	0.3532	0.2848	0.4427	0.1775	0.2817	0.0992	0.1387	0.362
1020	succinate	Energy	TCA Cycle	0.332352		1.04	1.18	1.22	1.19	1.07	0.94	0.95	0.93	0.99	0.94	0.73	1.14	1.01	0.96	1.12	0.95	0.9	1.04	0.98	1.13	1.11	0.87	0.92	0.96		0.6818	0.8103	0.1241	1	0.0648	1	0.1127	0.5901	0.5373	0.9487	0.5747	0.7462	0.6055	0.6002	0.5156	0.4853	0.9494	0.5568	0.5298
896	PE(P-18:0/20:2)	Phosphatidylethanolamine	Plasmalogen	0.331289		0.97	0.89	1.12	1.04	0.92	0.98	1.14	0.9	0.89	0.88	1.01	1.02	1.01	1.07	0.97	1.01	1.05	1.17	1.18	0.93	1.01	1.15	1	1.06		0.7766	0.8319	0.2496	1	0.2924	1	0.6896	1	0.4139	0.9045	0.8397	0.8343	0.2153	0.3991	0.3227	0.3953	0.2914	0.2794	0.21
1568	Total DAG	Neutral Complex Lipids	Diacylglycerol	0.331188		0.86	1.03	0.97	0.95	0.97	1.01	1.04	1.09	1.1	1.03	1.02	1.05	1.13	1.11	1.09	1.06	1.05	1.14	0.99	1.06	1.1	0.99	1.06	1.11		0.0656	0.7366	0.7098	1	0.6975	1	0.484	1	0.6798	0.9604	0.925	0.8593	0.6377	0.6136	0.3064	0.3821	0.2449	0.2496	0.6711
977	pseudouridine	Nucleotide	Pyrimidine Metabolism, Uracil containing	0.330236		0.97	1.02	0.95	0.99	0.99	1.01	0.89	0.97	0.92	0.93	1.02	1	1.01	1.01	0.99	0.96	1	1.05	0.94	0.96	0.96	0.91	0.97	0.97		0.4469	0.7526	0.6036	1	0.2279	1	0.8395	1	0.7697	0.9811	0.825	0.8303	0.0025	0.0276	0.4356	0.451	0.0247	0.0545	0.0704
1426	TAG55:7-FA20:3	Triacylglycerol	Ester	0.327727		0.99	1	1.01	1.01	1.02	1.01	1.01	1.05	1.02	0.99	1	0.97	1	0.99	1	1	1	1.01	1.06	1.05	1.02	1.02	1.02	0.95		0.7686	0.8289	0.9419	1	0.803	1	0.7416	1	0.426	0.9148	0.8408	0.8348	0.821	0.6673	0.1234	0.2234	0.4337	0.3516	0.8305
908	PE(P-18:1/18:3)	Phosphatidylethanolamine	Plasmalogen	0.327525		1.05	0.92	0.87	1.01	0.88	0.8	1.2	1.09	1.06	1.06	1.04	1.01	1.09	0.96	1.1	1.17	1.21	1.02	1.04	0.95	1.15	1.07	0.91	1.29		0.6782	0.8094	0.4811	1	0.2164	1	0.9474	1	0.2697	0.798	0.0574	0.2822	0.1267	0.2981	0.4757	0.4652	0.6011	0.4294	0.6059
967	pregnanolone/allopregnanolone sulfate	Lipid	Progestin Steroids	0.326959		0.67	0.85	0.89	0.94	0.9	1.19	0.97	1.33	1.52	1.21	1.18	1.41	1.19	1.4	1.07	1.34	1.24	1.26	1.47	1.52	1.24	1.17	1.62	1.43		0.0909	0.7366	0.4884	1	0.6174	1	0.8021	1	0.6442	0.9567	0.475	0.7039	0.9049	0.6924	0.234	0.3315	0.0835	0.1239	0.415
1231	TAG51:4-FA15:0	Triacylglycerol	Ester	0.326485		0.91	1.11	0.94	1.04	1.06	1.11	1.31	1.41	1.38	1.37	1.34	1.42	1.47	1.65	1.54	1.31	1.31	1.5	1.04	1.14	1.14	0.87	0.99	1.08		0.379	0.743	0.3155	1	0.5877	1	0.7346	1	0.563	0.9567	0.342	0.6453	0.0124	0.0861	0.0015	0.0128	0.0029	0.0132	0.003
331	DAG(18:1/18:1)	Diacylglycerol	Ester	0.326257		0.93	1.07	0.97	0.93	0.99	0.98	1.05	1.15	1.13	1.12	1.1	1.17	1.24	1.22	1.2	1.19	1.14	1.3	0.97	1.08	1.18	1.05	1.14	1.19		0.4996	0.7682	0.5046	1	0.7613	1	0.4449	1	0.8875	1	0.8465	0.8371	0.6329	0.6112	0.1806	0.2849	0.2226	0.2334	0.2814
813	PE(18:0/18:1)	Phosphatidylethanolamine	Ester	0.326238		0.99	1.02	1.01	1	1.07	1.12	1.11	1.13	1.14	1.04	1.12	1.09	1.06	1.03	1.03	1	0.95	1	0.91	0.9	0.99	0.97	1.05	1.05		0.8054	0.8319	0.6826	1	0.8208	1	0.9811	1	0.2635	0.7928	0.0514	0.259	0.0675	0.2277	0.0401	0.1139	0.0252	0.0552	0.4702
174	allantoin	Nucleotide	Purine Metabolism, (Hypo)Xanthine/Inosine containing	0.326232		1.05	1.07	1.02	1.02	1.15	1.04	1	1.16	1.02	1	1.06	0.99	1.01	1.05	1.02	1.05	1.05	1.01	0.99	0.99	0.96	0.99	1.06	1.06		0.2972	0.7366	0.1472	1	0.6251	1	0.6844	1	0.0049	0.0785	0.4562	0.6968	0.9397	0.7041	0.0041	0.0277	0.6561	0.4504	0.9721
1212	TAG51:1-FA15:0	Triacylglycerol	Ester	0.325706		0.88	1.04	0.97	0.98	0.99	1.04	1.18	1.27	1.31	1.15	1.2	1.22	1.14	1.17	1.09	1.08	1.03	1.24	0.92	0.95	1.21	0.89	0.91	1.12		0.3333	0.7387	0.7482	1	0.7985	1	0.8724	1	0.9595	1	0.7727	0.8147	0.2268	0.4061	0.0821	0.1744	0.0478	0.0856	0.3116
105	3-ureidopropionate	Nucleotide	Pyrimidine Metabolism, Uracil containing	0.325289		1.18	1.15	1	1.06	1.28	1.5	0.76	1.16	1.01	0.85	0.98	0.92	0.81	0.96	1.03	0.81	1.11	1.01	0.67	0.76	0.68	0.98	0.93	0.99		0.2757	0.7366	0.355	1	0.9784	1	0.681	1	0.1006	0.5651	0.0075	0.0573	0.0784	0.2376	0.3383	0.406	0.9448	0.5552	0.2898
366	dimethylarginine (SDMA + ADMA)	Amino Acid	Urea cycle; Arginine and Proline Metabolism	0.324454		0.96	0.96	1	0.98	1.06	1.07	0.94	1.01	1	0.98	1.01	1.02	1	1.01	1.04	1	1	1.03	0.96	0.99	0.98	0.98	0.99	1.01		0.1718	0.7366	0.2051	1	0.9374	1	0.4496	1	0.0357	0.3128	0.0181	0.117	0.0198	0.1157	0.6867	0.553	0.8866	0.5349	0.4385
337	DAG(18:1/22:4)	Diacylglycerol	Ester	0.324208		0.93	0.98	0.85	0.96	0.97	0.98	1.08	1.09	1.1	1.11	1.06	1.02	1.4	1.36	1.27	1.05	0.98	1.12	0.86	0.93	1.01	0.98	1.15	1.14		0.4275	0.7503	0.7871	1	0.0652	1	0.6556	1	0.6892	0.9621	0.7863	0.8211	0.3851	0.4961	0.3333	0.4031	0.2713	0.2661	0.2295
1427	TAG55:7-FA20:4	Triacylglycerol	Ester	0.321633		1.01	1.01	1.01	1.01	1.01	1.02	0.99	1.01	1	1.03	1.01	1.02	1.04	1.01	1.02	0.99	0.99	1.03	1.01	0.99	1.01	0.98	0.98	0.96		0.6063	0.8013	0.55	1	0.5674	1	0.7641	1	0.7083	0.9679	0.2401	0.5868	0.5925	0.5937	0.6049	0.5247	0.8843	0.5344	0.0999
1222	TAG51:2-FA18:1	Triacylglycerol	Ester	0.321607		0.89	1.03	0.99	0.98	0.98	1.09	1.15	1.24	1.29	1.15	1.19	1.33	1.3	1.33	1.3	1.19	1.14	1.37	1.02	1.1	1.36	0.94	0.99	1.15		0.3559	0.7418	0.8167	1	0.9542	1	0.8816	1	0.8501	1	0.4759	0.7039	0.2535	0.4266	0.0826	0.1746	0.0446	0.0824	0.2487
1373	TAG54:4-FA22:4	Triacylglycerol	Ester	0.320067		0.92	0.95	0.94	0.93	0.94	1.13	1.16	1.23	1.29	0.97	1.06	1.08	1.19	1.14	1.15	1.08	1.04	1.25	0.88	0.95	0.99	0.8	0.95	1.04		0.5133	0.7744	0.6697	1	0.6258	1	0.5536	1	0.6088	0.9567	0.3196	0.6434	0.2269	0.4061	0.0872	0.1807	0.0347	0.0685	0.7721
1525	TAG58:7-FA22:4	Triacylglycerol	Ester	0.319387		0.96	1.09	0.94	1.01	1.09	1.06	1.13	1.19	1.13	1.15	1.13	1.15	1.19	1.22	1.16	1.09	1.1	1.2	0.91	1.05	0.94	0.96	1.14	1.08		0.6526	0.8061	0.3378	1	0.4704	1	0.8903	1	0.3284	0.8552	0.5186	0.7271	0.1725	0.3499	0.0629	0.1494	0.1739	0.2021	0.1222
644	N-formylmethionine	Amino Acid	Methionine, Cysteine, SAM and Taurine Metabolism	0.31895		1	1.03	0.97	0.96	0.95	0.95	0.87	0.9	0.84	0.91	0.89	0.9	0.91	0.88	0.92	0.97	0.99	1.01	0.99	0.95	0.96	0.95	1.01	0.99		0.9595	0.858	0.4835	1	0.4349	1	0.3435	0.9415	0.2547	0.7812	0.2041	0.5597	0.0012	0.015	0.0089	0.0466	3.2079e-05	0.0003	0.0189
1009	S-methylcysteine	Amino Acid	Methionine, Cysteine, SAM and Taurine Metabolism	0.318885		0.78	0.96	0.8	0.83	0.95	0.87	0.83	0.95	0.86	0.89	0.99	0.87	1.14	1.07	1.06	1.1	1.09	1.19	0.85	0.83	0.85	0.83	0.84	0.86		0.0246	0.7366	0.7191	1	0.0391	1	0.0937	0.5415	0.6355	0.9567	0.1934	0.5508	0.0899	0.2491	0.6166	0.5272	0.1578	0.189	0.2635
819	PE(18:0/20:4)	Phosphatidylethanolamine	Ester	0.317873		1.03	1.03	1	0.99	1.03	1.02	1.12	1.12	1.12	1.09	1.2	1.09	1.11	1.11	1.03	1.02	1.02	1.03	0.91	0.95	0.91	1	1.05	1.03		0.6664	0.8061	0.6765	1	0.9395	1	0.8113	1	0.5962	0.9567	0.7182	0.7941	0.0571	0.2138	0.0557	0.1381	0.06	0.1002	0.1399
1242	TAG52:0-FA20:0	Triacylglycerol	Ester	0.317606		0.91	0.92	0.89	0.96	0.88	0.99	1.05	1.01	1.04	0.94	1.01	0.94	1.15	1.15	1.02	0.96	0.89	1.04	0.84	0.86	1.01	1.04	0.9	1.12		0.4922	0.7659	0.5505	1	0.3832	1	0.7777	1	0.3544	0.8631	0.9341	0.8596	0.7002	0.638	0.9312	0.6438	0.7613	0.4939	0.6472
594	methylsuccinate	Amino Acid	Leucine, Isoleucine and Valine Metabolism	0.316416		0.98	1.07	0.9	1.05	1.21	1.11	0.95	0.94	0.82	1	1.17	0.98	0.83	0.92	0.92	1.03	1.02	0.93	1.13	0.95	0.96	1.08	1.12	1.02		0.8264	0.8319	0.5284	1	0.3173	1	0.637	1	0.0713	0.4587	0.3022	0.6325	0.6193	0.6051	0.563	0.5073	0.0615	0.1016	0.9634
1484	TAG56:7-FA20:5	Triacylglycerol	Ester	0.315148		0.95	1.1	1	1	1.1	1.06	1.01	1.12	1.05	0.93	1	0.98	1.05	1.05	1.01	0.95	0.92	1.05	1.12	0.97	0.98	0.99	0.95	1.11		0.6434	0.8061	0.3848	1	0.9948	1	0.9935	1	0.3895	0.8831	0.5877	0.7485	0.9577	0.7089	0.3151	0.3878	0.6636	0.4519	0.5512
725	PC(17:0/20:4)	Phosphatidylcholine	Ester	0.314192		0.99	1.03	0.95	0.98	0.97	1.02	1	1.04	1.05	1.03	1.05	1	0.99	1.07	0.98	1.02	1.06	1.04	0.98	1.01	0.98	1.01	1.07	1.04		0.8369	0.8319	0.5958	1	0.3692	1	0.6813	1	0.5704	0.9567	0.7471	0.8039	0.9385	0.7041	0.4449	0.4525	0.3913	0.3332	0.6473
1388	TAG54:6-FA16:1	Triacylglycerol	Ester	0.313866		0.94	0.98	0.95	1.02	0.96	1.09	1.19	1.2	1.29	1.15	1.07	1.23	1.23	1.21	1.21	1.08	1.01	1.26	1.06	1.06	1.2	0.82	1	1.03		0.521	0.7793	0.8379	1	0.6117	1	0.8401	1	0.6695	0.9567	0.3869	0.6664	0.0858	0.2452	0.0741	0.1654	0.012	0.0344	0.1588
1324	TAG53:4-FA17:0	Triacylglycerol	Ester	0.313032		0.92	1.08	0.88	1.01	1.05	1.08	1.29	1.42	1.35	1.25	1.21	1.3	1.34	1.46	1.31	1.2	1.24	1.36	1.04	1.09	1.11	0.82	0.91	1.04		0.4063	0.7437	0.4323	1	0.2289	1	0.9085	1	0.6124	0.9567	0.4657	0.7015	0.0149	0.0976	0.0008	0.0079	0.0042	0.0172	0.0266
491	hydroquinone sulfate	Xenobiotics	Drug	0.312857		0.94	0.99	0.96	0.84	1.01	1.77	0.82	1.14	1.53	0.87	0.95	1.29	0.92	0.8	1.07	0.98	0.66	0.89	0.62	0.6	0.67	1.12	1.16	1.58		0.8071	0.8319	0.9683	1	0.8822	1	0.4714	1	0.9638	1	0.0196	0.1256	0.411	0.5065	0.6081	0.525	0.0886	0.1288	0.5647
1027	TAG40:0-FA12:0	Triacylglycerol	Ester	0.310835		0.78	0.98	1.34	0.72	1.04	1.31	1.02	1.16	1.81	0.57	1.03	1.52	0.72	0.74	0.93	0.65	0.79	1.21	0.39	0.55	0.56	0.44	0.51	0.78		0.5391	0.784	0.9573	1	0.4848	1	0.4331	1	0.928	1	0.5111	0.7267	0.9704	0.7121	0.7179	0.5645	0.1569	0.1889	0.1807
1600	vanillic alcohol sulfate	Amino Acid	Tyrosine Metabolism	0.309867		0.8	0.94	0.57	0.96	5.35	9.98	1.1	4.85	8.08	1	3.04	4.62	0.87	2.02	2.42	0.82	1.33	2.21	0.77	1.26	0.84	1.01	0.94	0.97		0.4611	0.7584	0.8544	1	0.0725	1	0.8933	1	8.0245e-08	4.7404e-06	3.21e-13	2.4458e-11	0.7691	0.6541	5.8972e-07	1.4298e-05	5.5325e-11	1.5062e-09	0.9961
243	CE(22:2)	Cholesterol Ester	Ester	0.309398		1.06	1.14	0.99	1.01	1.07	1.05	1.03	1.11	1.05	1	1.03	0.88	1.21	1.11	0.99	1	1.07	1.03	1	1	0.93	1.08	1.11	1.1		0.4948	0.7659	0.1133	1	0.8648	1	0.8772	1	0.4207	0.9131	0.5776	0.7476	0.7529	0.6501	0.1858	0.2887	0.5271	0.3994	0.9866
1368	TAG54:4-FA20:1	Triacylglycerol	Ester	0.308231		0.99	1.11	0.96	1.08	1.07	1.09	1.28	1.31	1.33	1.25	1.24	1.34	1.43	1.47	1.42	1.25	1.26	1.56	1.04	1.04	1.16	0.92	1.05	1.15		0.933	0.8505	0.3158	1	0.683	1	0.452	1	0.5341	0.9487	0.4232	0.6827	0.0207	0.1198	0.0101	0.0493	0.0073	0.0249	0.0353
691	PC(14:0/22:6)	Phosphatidylcholine	Ester	0.307344		0.86	1.21	1.06	0.92	0.82	0.87	1.1	1.24	1.05	0.91	0.96	0.92	0.84	1.11	1	1.15	1.14	0.98	0.92	1.28	0.99	0.84	0.82	0.89		0.354	0.7418	0.2551	1	0.7158	1	0.6046	1	0.2444	0.7673	0.4087	0.6776	0.5586	0.5808	0.2001	0.3015	0.7627	0.4942	0.5703
675	paraxanthine	Xenobiotics	Xanthine Metabolism	0.30409		1.19	1.12	0.67	1.29	1.48	0.78	1.22	1.39	0.81	1.2	1.1	0.7	1.13	1.25	0.69	1.13	1.17	0.65	1.1	0.79	0.75	0.83	0.65	0.61		0.4773	0.7644	0.6416	1	0.1016	1	0.3034	0.9077	0.1112	0.5761	0.3244	0.6434	0.4344	0.5204	0.1864	0.2887	0.3863	0.3299	0.4657
1538	TAG58:9-FA22:6	Triacylglycerol	Ester	0.304025		0.98	1.24	1.07	1.03	1.2	1.13	1.12	1.39	1.19	1.05	1.22	1.09	1.12	1.26	1.07	1.07	1.14	1.13	1	1	0.81	0.88	0.92	0.95		0.8526	0.8333	0.0687	1	0.5938	1	0.7899	1	0.1245	0.6035	0.3048	0.6325	0.3459	0.4753	0.0069	0.04	0.1512	0.1839	0.6815
23	1-palmitoylglycerol (16:0)	Lipid	Monoacylglycerol	0.303243		0.92	0.95	0.95	0.98	0.95	0.98	0.96	1.08	0.91	0.89	0.93	0.96	1.09	1.01	1.01	1	1.12	0.98	0.95	0.94	0.93	0.93	1.02	0.98		0.4225	0.7498	0.6256	1	0.6008	1	0.8729	1	0.6086	0.9567	0.8725	0.8437	0.6651	0.6241	0.4215	0.447	0.3294	0.2988	0.2416
747	PC(18:1/18:1)	Phosphatidylcholine	Ester	0.302963		1.06	1.05	1.09	1.05	1.04	1.11	1.04	1.07	1.06	1.03	1.06	1.08	1.02	1.02	1.06	1.09	1.06	1.1	1	0.98	1.04	1.09	1.07	1.12		0.2388	0.7366	0.3909	1	0.088	1	0.3583	0.9648	0.503	0.9361	0.0518	0.2602	0.4116	0.5067	0.2098	0.3091	0.243	0.2489	0.5462
665	ornithine	Amino Acid	Urea cycle; Arginine and Proline Metabolism	0.302773		0.95	0.92	1.01	0.94	1.03	1.06	0.89	0.96	0.98	0.91	0.95	1.03	0.92	0.92	1.01	0.95	0.93	1.01	1.04	1.04	1.1	1.01	1.03	1.02		0.1715	0.7366	0.0372	1	0.8665	1	0.1131	0.5901	0.5218	0.9394	0.1323	0.4625	0.0052	0.0455	0.3384	0.406	0.6485	0.4492	0.024
421	gamma-glutamyl-epsilon-lysine	Peptide	Gamma-glutamyl Amino Acid	0.302518		1.04	0.81	1.02	0.96	1.06	1.21	1.09	1.36	1.11	1.19	1.38	1.44	0.91	0.96	0.99	0.9	0.92	0.97	0.87	0.89	0.99	1.02	1.03	0.97		0.7044	0.8135	0.0575	1	0.8699	1	0.6931	1	0.6116	0.9567	0.0887	0.3706	0.4422	0.5218	0.0079	0.0426	0.3694	0.3192	0.1313
1216	TAG51:1-FA18:1	Triacylglycerol	Ester	0.300098		0.85	0.97	0.95	0.96	0.94	1.06	1.16	1.18	1.3	1.08	1.18	1.27	1.19	1.22	1.16	1.07	1.03	1.21	0.94	0.97	1.29	0.89	0.87	1.12		0.292	0.7366	0.8441	1	0.7081	1	0.7718	1	0.7003	0.9657	0.6836	0.7852	0.3391	0.4733	0.2731	0.3604	0.0899	0.13	0.5945
1527	TAG58:7-FA22:6	Triacylglycerol	Ester	0.300051		0.95	1.26	1.07	1.02	1.15	1.09	1.16	1.34	1.17	1.09	1.27	1.12	1.07	1.14	0.99	1.06	1.11	1.12	0.88	0.9	0.84	0.88	0.93	0.96		0.6558	0.8061	0.0526	1	0.5533	1	0.8622	1	0.2295	0.7486	0.484	0.7055	0.2224	0.404	0.015	0.062	0.1782	0.2052	0.4602
1257	TAG52:2-FA20:2	Triacylglycerol	Ester	0.299746		0.89	0.91	0.92	0.97	0.87	1.07	1.22	1.12	1.34	1.05	1.09	1.25	1.23	1.2	1.21	1.02	0.98	1.24	0.91	0.96	1.13	0.88	0.9	1.09		0.4275	0.7503	0.4983	1	0.5567	1	0.8518	1	0.3357	0.8597	0.6181	0.7573	0.1697	0.3494	0.4454	0.4526	0.0396	0.0752	0.7488
1524	TAG58:7-FA20:4	Triacylglycerol	Ester	0.299646		1	1.07	1.03	1	1.06	1	1.11	1.2	1.18	1.1	1.07	1.11	1.13	1.12	1.11	1.04	1.04	1.13	0.97	0.95	0.97	0.99	1.09	1.11		0.9696	0.858	0.3844	1	0.7454	1	0.9954	1	0.477	0.9308	0.9565	0.8596	0.1717	0.3496	0.0204	0.0763	0.0331	0.0663	0.2424
634	N-acetylserine	Amino Acid	Glycine, Serine and Threonine Metabolism	0.299557		0.98	1.02	0.96	1.01	1.08	1.05	0.97	1.11	1	0.95	1.03	1.03	0.96	0.93	1.02	0.95	0.86	0.93	0.98	0.93	0.96	1.01	1.05	0.99		0.737	0.8209	0.7235	1	0.5098	1	0.7989	1	0.1856	0.713	0.4198	0.6816	0.5809	0.5888	0.0578	0.1404	0.964	0.5595	0.331
922	phenol sulfate	Amino Acid	Tyrosine Metabolism	0.298806		1.06	0.95	0.96	1.03	0.85	1.13	1.09	1.05	1.13	1.06	0.88	1.13	0.95	0.77	0.94	0.92	0.69	0.89	0.83	0.65	0.72	0.87	1.02	1.26		0.6491	0.8061	0.6916	1	0.772	1	0.8131	1	0.2091	0.7291	0.3538	0.6473	0.5386	0.5719	0.6932	0.5555	0.3489	0.3085	0.6708
1543	TAG60:12-FA22:6	Triacylglycerol	Ester	0.298424		1.02	1.39	1.28	0.96	1.12	1	1.1	1.42	1.18	0.93	1.2	0.94	1.1	1.14	0.87	0.9	1.06	0.79	1.13	1.02	0.79	0.9	0.94	0.83		0.9216	0.8505	0.0298	1	0.1046	1	0.7998	1	0.4675	0.9308	0.9772	0.8596	0.5318	0.5704	0.0231	0.0825	0.2869	0.2763	0.6391
1149	TAG49:1-FA16:1	Triacylglycerol	Ester	0.296494		0.89	0.96	1	0.94	0.9	1.06	1.28	1.13	1.36	1.02	1.08	1.1	1.15	1.09	1.03	0.99	0.91	1.15	0.98	1.12	1.36	0.72	0.92	1.02		0.4975	0.7663	0.8033	1	0.9902	1	0.7201	1	0.5407	0.9487	0.7192	0.7947	0.1595	0.3419	0.4807	0.4679	0.0793	0.1198	0.9319
1110	TAG48:1-FA14:1	Triacylglycerol	Ester	0.296091		0.84	0.76	0.91	0.98	0.76	1.07	1.2	1.04	1.31	0.88	0.84	1.05	0.91	0.78	0.9	0.87	0.7	1	0.9	0.84	1.48	0.74	0.67	1.01		0.4065	0.7437	0.2014	1	0.6559	1	0.9404	1	0.2052	0.7262	0.7677	0.8147	0.4057	0.5023	0.8568	0.6188	0.2172	0.2302	0.5399
138	5alpha-androstan-3beta,17beta-diol monosulfate (2)	Lipid	Androgenic Steroids	0.295672		1.03	0.94	0.95	1.18	1.2	0.93	0.93	0.86	0.84	0.93	0.86	0.84	1.05	0.88	0.94	1.13	1.01	0.95	1.12	0.91	0.97	0.99	0.96	0.95		0.7668	0.8289	0.53	1	0.5643	1	0.082	0.5147	0.0602	0.4196	0.4318	0.6845	0.4384	0.5217	0.1104	0.2077	0.0712	0.1123	0.448
1291	TAG52:5-FA20:5	Triacylglycerol	Ester	0.295515		0.84	0.96	0.97	0.86	0.83	0.94	0.96	1	1.07	0.82	0.88	0.99	1.06	1.08	1.07	0.88	0.94	1.09	0.99	0.93	1.03	0.91	0.9	1.09		0.1865	0.7366	0.7724	1	0.8336	1	0.2546	0.8388	0.1759	0.6994	0.6356	0.7635	0.7619	0.6505	0.9869	0.6528	0.5984	0.4287	0.1382
560	LPE(14:0)	Lysophosphatidylethanolamine	Ester	0.293653		0.91	0.79	0.91	0.98	0.9	1.12	1.07	1.19	1.19	0.95	0.8	1.03	0.98	1.03	1.08	1	0.95	1.26	0.79	1.07	1.21	0.82	0.78	0.88		0.5626	0.7881	0.1294	1	0.5215	1	0.9092	1	0.4905	0.9308	0.4451	0.6943	0.6456	0.6154	0.2618	0.3531	0.2564	0.2566	0.7316
1501	TAG57:10-FA22:6	Triacylglycerol	Ester	0.293132		1.06	0.95	0.95	0.94	0.94	1.02	0.95	1.09	1	1.07	1.12	1.08	1.02	1.16	1.09	1.07	1.11	1.33	0.98	0.97	0.96	1.2	1.18	1.09		0.5804	0.793	0.6598	1	0.6701	1	0.5439	1	0.5866	0.9567	0.8701	0.8425	0.6393	0.6136	0.4409	0.4512	0.9797	0.562	0.5376
1311	TAG53:1-FA18:0	Triacylglycerol	Ester	0.293112		0.86	1.01	0.89	0.95	0.96	1.03	1.14	1.2	1.2	1.05	1.14	1.21	1.14	1.13	1.04	1.05	0.98	1.13	0.89	0.91	1.27	0.86	0.83	1.16		0.284	0.7366	0.9403	1	0.4109	1	0.7437	1	0.794	0.9878	0.8603	0.8424	0.3703	0.4862	0.2134	0.3128	0.2128	0.2272	0.7367
18	1-methylimidazoleacetate	Amino Acid	Histidine Metabolism	0.292288		0.96	1.06	1	1	1.12	1.05	0.94	1.04	0.98	0.94	0.99	0.9	0.87	0.96	0.95	0.9	0.94	0.9	1.01	1	1	0.99	1.07	0.9		0.4328	0.7524	0.2971	1	0.9839	1	0.9808	1	0.0432	0.3435	0.3647	0.6569	0.3075	0.4562	0.4704	0.4624	0.7719	0.4978	0.2566
56	2-methylcitrate/homocitrate	Energy	TCA Cycle	0.290912		0.58	0.43	0.37	0.66	0.99	0.92	2.76	2.11	1.19	1.07	1.14	1.31	1.01	0.99	1.07	1.92	2.51	3.39	1.13	0.64	1.71	2.31	1.61	1.24		0.2792	0.7366	0.0925	1	0.0483	1	0.4144	0.9985	0.989	1	0.8641	0.8424	0.0477	0.1951	0.1445	0.245	0.7393	0.4841	0.8992
22	1-oleoylglycerol (18:1)	Lipid	Monoacylglycerol	0.29034		0.92	1.06	0.79	0.96	1.17	0.94	0.76	1.19	0.94	0.92	0.95	0.88	1.24	1.23	1.25	1.01	1.07	0.94	0.98	0.98	0.92	0.85	1.03	1.05		0.5655	0.7904	0.6777	1	0.1105	1	0.7879	1	0.2818	0.8158	0.6963	0.7877	0.0626	0.2196	0.2515	0.3472	0.6565	0.4504	0.5932
1262	TAG52:3-FA18:1	Triacylglycerol	Ester	0.288921		0.92	1.05	0.93	1	1	1.04	1.2	1.27	1.29	1.22	1.21	1.3	1.35	1.39	1.31	1.28	1.23	1.41	1.02	1.09	1.12	1	1.07	1.13		0.4042	0.7437	0.6237	1	0.4262	1	0.9971	1	0.9874	1	0.7038	0.7883	0.0608	0.2166	0.014	0.0603	0.0099	0.0314	0.0409
867	PE(O-18:0/20:3)	Phosphatidylethanolamine	Ether	0.288742		1.01	1	1.02	0.99	1.1	1.02	0.99	1.02	1.06	1.05	1.16	1.11	0.97	0.94	1.05	1.09	1.12	1.14	0.95	0.98	1.06	1.03	1.01	1.04		0.9138	0.8499	0.9991	1	0.7486	1	0.8387	1	0.1371	0.6255	0.7915	0.8235	0.8409	0.6758	0.7199	0.5655	0.3863	0.3299	0.4813
227	CE(16:0)	Cholesterol Ester	Ester	0.286943		0.97	1.02	0.97	0.96	0.97	0.97	1.01	1.08	1.05	0.98	1.1	1	1.07	1.05	1	1.04	1.05	1.02	1.04	1.06	1.02	0.98	1.02	1		0.5895	0.7962	0.6532	1	0.5155	1	0.399	0.9946	0.4833	0.9308	0.5871	0.7485	0.8775	0.6886	0.1056	0.2017	0.3638	0.3167	0.6599
189	androstenediol (3beta,17beta) monosulfate (1)	Lipid	Androgenic Steroids	0.286837		1.08	0.97	0.89	1.14	1.2	0.97	0.89	0.82	0.84	0.87	0.97	0.8	1.02	0.9	0.84	1.07	0.98	0.92	1.06	0.95	0.86	1	0.87	0.96		0.3515	0.7418	0.699	1	0.1628	1	0.1048	0.5737	0.0252	0.2501	0.6901	0.7877	0.1683	0.3477	0.0169	0.0674	0.0288	0.0598	0.0914
1224	TAG51:3-FA15:0	Triacylglycerol	Ester	0.285349		0.93	1.09	0.98	1.03	1.05	1.09	1.25	1.36	1.33	1.31	1.29	1.4	1.44	1.52	1.43	1.31	1.3	1.47	1.06	1.12	1.19	0.92	1	1.12		0.4928	0.7659	0.3923	1	0.8387	1	0.8133	1	0.6693	0.9567	0.4206	0.6816	0.0339	0.1592	0.0042	0.0281	0.0068	0.0236	0.0105
973	prolylglycine	Peptide	Dipeptide	0.284022		0.97	1.17	0.98	0.93	1.22	1.19	0.97	1.17	1.21	0.85	0.97	0.88	0.89	0.87	1.02	0.93	0.73	0.8	0.97	0.96	1.05	0.95	1.09	1.19		0.8608	0.8357	0.418	1	0.8961	1	0.6897	1	0.3036	0.8285	0.3613	0.6561	0.895	0.6902	0.4271	0.447	0.321	0.2941	0.3897
305	DAG(14:1/16:0)	Diacylglycerol	Ester	0.283586		0.72	1.02	1.01	0.95	1.04	1.09	1.05	1.05	1.06	0.98	0.98	0.97	1.03	0.99	1.06	1.01	1.02	1.01	1.01	1.02	1.02	1	1.03	1.1		0.027	0.7366	0.8842	1	0.9568	1	0.7441	1	0.8072	0.9904	0.5705	0.7448	0.7311	0.6463	0.7318	0.5719	0.6718	0.4534	0.8876
925	phenylacetylglutamine	Peptide	Acetylated Peptides	0.283294		1.22	1.14	1.05	1.22	0.91	1.02	1.28	0.97	1.09	1.22	0.97	1	1.25	0.88	0.95	1.27	0.82	0.84	1.04	0.82	0.75	0.97	1.21	1.07		0.1339	0.7366	0.3159	1	0.7097	1	0.1431	0.6705	0.5013	0.9361	0.8831	0.8464	0.0698	0.2277	0.8028	0.5991	0.5206	0.3977	0.1289
1448	TAG56:4-FA18:2	Triacylglycerol	Ester	0.282271		0.95	1.09	0.93	1.03	1.11	1.05	1.09	1.23	1.09	1.13	1.09	1.1	1.21	1.25	1.17	1.25	1.17	1.27	1.01	1.05	1.04	1.03	1.05	1.25		0.6531	0.8061	0.4088	1	0.4904	1	0.8028	1	0.3478	0.8612	0.6644	0.7788	0.4408	0.5218	0.053	0.1348	0.4185	0.3453	0.2595
1429	TAG55:8-FA20:4	Triacylglycerol	Ester	0.28198		0.98	0.99	0.99	1	1	1.01	1.04	1.04	1.05	0.99	0.99	0.98	1.03	1.02	1	1	1.01	1.02	1.04	0.98	1	1.01	1.01	1		0.4164	0.7492	0.6687	1	0.6674	1	0.9396	1	0.9398	1	0.7445	0.8038	0.2205	0.404	0.2239	0.3215	0.0831	0.1236	0.808
1446	TAG56:4-FA18:0	Triacylglycerol	Ester	0.281921		1	1.09	0.99	1.06	1.09	1.09	1.17	1.29	1.23	1.17	1.22	1.26	1.28	1.3	1.21	1.19	1.22	1.3	0.92	1	1.04	1.01	1.05	1.16		0.9718	0.858	0.3308	1	0.922	1	0.5432	1	0.3504	0.8612	0.3704	0.6569	0.0905	0.2495	0.0076	0.042	0.0247	0.0545	0.0867
604	N2,N5-diacetylornithine	Amino Acid	Urea cycle; Arginine and Proline Metabolism	0.281903		1.17	1.05	1.03	1.19	1.09	1.15	1.02	1.11	1.04	0.96	1.1	1.18	0.86	0.91	0.91	0.69	0.77	0.73	0.89	0.9	0.93	1	1.12	1.19		0.2548	0.7366	0.6992	1	0.8411	1	0.21	0.7887	0.5203	0.9394	0.3093	0.6325	0.8729	0.687	0.436	0.451	0.7978	0.5062	0.7469
1507	TAG58:10-FA20:4	Triacylglycerol	Ester	0.279685		0.87	0.95	0.94	0.9	0.92	1	0.98	1.03	1.03	0.94	0.94	0.92	0.92	0.9	0.86	0.9	0.82	0.86	0.89	0.81	0.74	0.84	0.95	0.9		0.1574	0.7366	0.5593	1	0.5046	1	0.2879	0.8891	0.3897	0.8831	0.9789	0.8596	0.8694	0.6866	0.7433	0.5757	0.78	0.5016	0.5009
823	PE(18:0/22:6)	Phosphatidylethanolamine	Ester	0.276537		0.98	1.03	0.93	0.98	1.01	1.01	1.2	1.22	1.18	1.14	1.26	1.12	1.09	1.12	1.03	0.98	1	1.03	0.91	1	0.93	0.95	1.06	0.98		0.7676	0.8289	0.6165	1	0.2405	1	0.7588	1	0.8354	0.9985	0.8699	0.8425	0.005	0.0443	0.0021	0.0169	0.0121	0.0344	0.0488
1556	theanine	Xenobiotics	Food Component/Plant	0.274076		1.31	1.24	0.88	1.38	1.22	0.96	1.3	1.09	0.96	1.33	1.14	0.99	1.32	1.15	1.05	1.33	1.07	1.13	0.71	1.56	0.95	1.26	1.88	0.97		0.3284	0.7366	0.4382	1	0.6528	1	0.246	0.8388	0.483	0.9308	0.8867	0.8469	0.356	0.4813	0.752	0.5787	0.8899	0.5364	0.3126
790	PE(16:0/18:2)	Phosphatidylethanolamine	Ester	0.273795		0.94	0.95	0.94	1.06	0.95	1.05	1.3	1.24	1.31	1.17	1.24	1.28	1.25	1.22	1.2	1.14	1.09	1.23	0.88	0.91	0.97	0.94	1	1.09		0.4681	0.759	0.5768	1	0.4892	1	0.5358	1	0.5419	0.9487	0.576	0.7472	0.0049	0.0441	0.0193	0.0734	0.0038	0.016	0.0826
988	saccharin	Xenobiotics	Food Component/Plant	0.273795		1.21	0.7	0.9	1.15	0.79	0.63	0.73	0.38	0.41	1.83	0.79	0.59	1.13	0.71	0.78	1.54	0.94	1.38	0.51	0.78	0.49	1.15	2.18	0.83		0.6967	0.811	0.4593	1	0.831	1	0.7724	1	0.6232	0.9567	0.3394	0.6453	0.5139	0.5618	0.0468	0.1255	0.0722	0.1125	0.2139
1029	TAG40:0-FA16:0	Triacylglycerol	Ester	0.271466		0.7	0.79	1.04	0.95	0.81	1.44	1.19	1.25	1.86	0.76	1.14	1.38	0.65	0.72	0.7	0.67	0.66	0.83	0.35	0.49	0.69	0.56	0.53	0.78		0.3788	0.743	0.5601	1	0.919	1	0.9022	1	0.597	0.9567	0.3684	0.6569	0.6774	0.6284	0.5947	0.5219	0.1345	0.1699	0.5055
1225	TAG51:3-FA16:0	Triacylglycerol	Ester	0.269979		0.98	0.98	0.97	0.98	0.98	1.01	1.02	1.01	1.05	1.02	1	1.03	1.06	1.05	1.02	0.98	1	1.03	0.98	0.99	1.03	0.98	1	1.02		0.4666	0.759	0.564	1	0.3428	1	0.602	1	0.4611	0.9308	0.8176	0.8298	0.5028	0.5563	0.6897	0.554	0.1277	0.1632	0.5694
1475	TAG56:6-FA22:6	Triacylglycerol	Ester	0.269869		0.88	1.19	0.99	0.95	1.02	1.06	1.11	1.3	1.22	0.96	1.21	1.09	1.01	1.18	1.01	0.98	1.02	1.06	0.86	0.9	0.86	0.87	0.86	0.96		0.2971	0.7366	0.1414	1	0.9055	1	0.6414	1	0.8598	1	0.6458	0.7679	0.3771	0.4925	0.0311	0.0985	0.0968	0.1365	0.7049
607	N6-acetyllysine	Amino Acid	Lysine Metabolism	0.26925		1.01	1.05	0.98	0.99	1.04	0.99	0.89	1	0.94	1.02	1.03	1.07	1.11	1.05	1.05	1.03	0.99	1.12	0.98	0.96	0.98	0.94	1.05	0.98		0.8621	0.8357	0.3581	1	0.6942	1	0.8336	1	0.497	0.9338	0.8539	0.841	0.031	0.1493	0.9473	0.6482	0.223	0.2335	0.6676
241	CE(22:0)	Cholesterol Ester	Ester	0.26542		0.94	0.96	0.88	0.93	1.05	0.98	0.9	1.06	0.95	0.88	1.09	0.87	0.91	0.98	0.9	0.92	0.97	0.91	0.95	0.99	0.9	1.02	0.99	1.07		0.3568	0.7418	0.5258	1	0.0567	1	0.2739	0.8709	0.4515	0.9306	0.8242	0.8303	0.1399	0.3182	0.3802	0.4267	0.4488	0.3591	0.0618
854	PE(O-16:0/20:3)	Phosphatidylethanolamine	Ether	0.264666		1.06	1.03	1.01	1.01	0.94	0.97	1.26	1.14	1.29	1.08	1.15	0.93	1.06	1.05	0.98	1.02	1.06	1.02	1.08	1.14	1.09	1.12	1.13	1.21		0.6492	0.8061	0.7842	1	0.9085	1	0.9662	1	0.6268	0.9567	0.8258	0.8303	0.0559	0.2123	0.2913	0.3716	0.0329	0.0662	0.539
799	PE(16:0/22:6)	Phosphatidylethanolamine	Ester	0.264556		1.03	1.09	0.96	1.11	0.97	1.04	1.43	1.39	1.31	1.35	1.5	1.3	1.27	1.35	1.18	1.1	1.16	1.11	0.86	1.02	0.92	0.93	1.05	0.98		0.7274	0.8179	0.3589	1	0.6174	1	0.2337	0.8158	0.6936	0.9621	0.6718	0.781	8.7397e-05	0.0018	0.0003	0.0036	0.0028	0.0132	0.0009
1100	TAG47:2-FA14:0	Triacylglycerol	Ester	0.264028		0.96	0.96	1.16	0.99	0.94	1.34	1.46	1.32	1.71	1.24	1.23	1.61	1.07	1.23	1.33	1.05	0.98	1.29	0.89	0.96	1.37	0.69	0.69	0.9		0.8347	0.8319	0.8259	1	0.4515	1	0.9461	1	0.7526	0.9749	0.1292	0.4578	0.055	0.2105	0.1627	0.2658	0.0067	0.0233	0.2753
1235	TAG51:4-FA18:2	Triacylglycerol	Ester	0.262402		0.93	1.09	0.97	1.06	1.07	1.13	1.29	1.41	1.38	1.38	1.31	1.45	1.48	1.59	1.53	1.3	1.31	1.54	1.09	1.16	1.17	0.85	0.95	1.06		0.5104	0.7744	0.4543	1	0.7509	1	0.5938	1	0.5569	0.9531	0.2889	0.6258	0.0259	0.1388	0.0023	0.0181	0.0042	0.0174	0.0037
1493	TAG56:8-FA20:4	Triacylglycerol	Ester	0.261522		0.9	0.99	0.96	0.95	0.99	1.01	1.01	1.11	1.11	0.99	0.95	0.97	1.02	1.08	0.99	0.97	0.95	1.03	0.99	0.96	0.91	0.86	1.02	1.02		0.2586	0.7366	0.9387	1	0.6915	1	0.5919	1	0.9173	1	0.9006	0.852	0.9208	0.6985	0.2651	0.3553	0.2759	0.2689	0.9308
225	CE(14:1)	Cholesterol Ester	Ester	0.260266		0.99	0.97	0.95	0.99	0.86	0.96	1.08	1.07	1.07	0.89	1.02	0.93	1.07	0.97	0.94	1.01	0.93	0.96	1.07	0.99	1.15	0.9	0.88	1.07		0.9595	0.858	0.8173	1	0.6533	1	0.9381	1	0.1976	0.7215	0.7532	0.8074	0.5188	0.5647	0.573	0.5122	0.5813	0.4225	0.285
483	hippurate	Xenobiotics	Benzoate Metabolism	0.256578		1.09	1.22	1	1.09	1.12	1.12	1.08	1.33	1.12	1.07	1.45	1.22	1.36	1.79	1.46	1.1	1.59	1.57	1.07	0.93	0.82	0.79	0.78	1.04		0.6376	0.8061	0.3069	1	0.9839	1	0.6415	1	0.5419	0.9487	0.5403	0.7407	0.7014	0.6381	0.1428	0.243	0.5694	0.4189	0.7096
811	PE(18:0/17:0)	Phosphatidylethanolamine	Ester	0.256131		0.97	0.92	0.97	0.99	0.95	0.97	1.05	1.04	1.04	0.93	0.89	0.93	0.99	0.95	0.98	0.96	0.91	0.98	1.01	1.02	0.96	1.02	1.01	1.06		0.5081	0.7744	0.082	1	0.5382	1	0.9106	1	0.2919	0.819	0.5378	0.7399	0.3469	0.4759	0.4923	0.4726	0.4074	0.3406	0.1615
1588	tyramine O-sulfate	Amino Acid	Tyrosine Metabolism	0.253015		1	0.86	0.77	0.79	5.88	10.59	0.88	6.35	9.53	1.06	5.1	9.59	0.92	2.72	4.33	0.8	1.45	2.4	0.89	0.58	0.65	0.89	1	0.9		0.9835	0.858	0.4719	1	0.2274	1	0.2887	0.8891	2e-15	3.1e-13	0	0	0.5686	0.5854	0	3.1e-14	0	0	0.7785
806	PE(17:0/22:6)	Phosphatidylethanolamine	Ester	0.25237		1.07	0.93	1.04	1.11	1.03	1.11	1.15	1.04	1.06	1	1.05	1.03	1	1.08	1.01	1.11	1.09	0.95	0.86	0.89	0.92	0.94	0.79	0.95		0.3994	0.7437	0.4041	1	0.6289	1	0.225	0.8046	0.72	0.9698	0.2254	0.5725	0.1109	0.2788	0.6765	0.5506	0.508	0.3912	0.97
411	FFA(24:1)	Free Fatty Acids	Free Fatty Acids	0.251965		0.94	1.02	0.93	0.96	1.07	1.04	1.03	0.99	0.96	0.93	1.18	0.88	0.9	0.89	0.86	0.95	0.86	0.93	0.96	0.99	0.97	0.95	0.96	0.96		0.4024	0.7437	0.7746	1	0.3536	1	0.5846	1	0.4122	0.9036	0.6208	0.7573	0.7294	0.646	0.9401	0.6465	0.565	0.4178	0.3662
1202	TAG50:5-FA16:1	Triacylglycerol	Ester	0.251222		0.88	0.94	0.95	1.08	0.93	1.12	1.3	1.21	1.47	1.21	1.14	1.45	1.36	1.41	1.53	1.24	1.2	1.77	1.18	1.22	1.6	0.7	0.95	1.01		0.3705	0.743	0.6611	1	0.7093	1	0.5996	1	0.5996	0.9567	0.4285	0.6832	0.0774	0.2364	0.2036	0.3045	0.0097	0.0308	0.1929
235	CE(20:0)	Cholesterol Ester	Ester	0.2508		0.98	1.01	0.91	0.96	1.01	1.08	0.92	1.07	0.92	0.93	1.1	0.9	1.16	1.06	0.95	0.92	0.98	0.94	0.96	0.97	0.92	0.97	0.96	0.98		0.8295	0.8319	0.8685	1	0.2818	1	0.6342	1	0.9433	1	0.3984	0.671	0.3093	0.457	0.4647	0.4604	0.3661	0.3178	0.3989
1481	TAG56:7-FA18:3	Triacylglycerol	Ester	0.25006		0.9	1.01	0.91	0.97	1.06	1.1	1.14	1.23	1.25	1.11	1.1	1.21	1.16	1.27	1.29	1.13	1.12	1.38	1.07	1.12	1.14	0.9	0.98	1.09		0.3472	0.7418	0.9491	1	0.35	1	0.7647	1	0.5566	0.9531	0.3554	0.6488	0.2234	0.404	0.0575	0.1401	0.0368	0.0715	0.3463
686	PC(14:0/20:2)	Phosphatidylcholine	Ester	0.249777		1.13	0.86	1.03	1.14	1	1.34	1.22	0.97	1.1	0.9	0.99	1.26	0.94	0.94	1.04	1.08	0.99	1.19	1.02	0.98	1.03	0.84	0.86	0.97		0.2863	0.7366	0.2104	1	0.7868	1	0.2473	0.8388	0.9732	1	0.0133	0.0901	0.0868	0.2457	0.7752	0.5878	0.422	0.346	0.3606
673	palmitoylcholine	Lipid	Fatty Acid Metabolism (Acyl Choline)	0.249321		0.93	0.76	0.93	0.99	0.98	0.9	1.46	1.37	1.41	1.13	1.42	1.93	1.59	1.19	2.27	1.17	1.14	1.38	0.89	0.91	0.85	0.72	0.74	1.08		0.7958	0.8319	0.2915	1	0.7679	1	0.9804	1	0.9416	1	0.6943	0.7877	0.1513	0.3319	0.23	0.3272	0.1982	0.2193	0.6346
679	PC(12:0/20:4)	Phosphatidylcholine	Ester	0.248771		1.01	0.99	1.1	1	0.98	0.92	1.09	1.22	1.02	1.03	1.11	1.08	1	1.07	1	1.06	1.07	1.04	0.97	1.27	1.06	0.92	1.08	0.9		0.8929	0.8452	0.8715	1	0.3117	1	0.9943	1	0.8625	1	0.3733	0.6587	0.3819	0.4955	0.0342	0.1039	0.8636	0.5283	0.7593
1605	xylose	Carbohydrate	Pentose Metabolism	0.2476		0.98	1.13	0.99	1	1.12	1.35	0.87	0.89	1.05	1	1.18	1.27	0.95	0.81	1.07	0.69	0.61	0.75	1.07	1.06	1.14	1.04	1.18	1.12		0.8993	0.8452	0.4706	1	0.9468	1	0.9821	1	0.5077	0.9361	0.0742	0.3312	0.4347	0.5204	0.4786	0.4672	0.763	0.4942	0.9783
35	2-aminophenol sulfate	Xenobiotics	Chemical	0.246649		0.67	0.62	0.7	0.7	0.7	0.83	0.65	0.72	0.74	0.73	0.58	0.79	0.6	0.54	0.67	0.58	0.56	0.63	0.58	0.81	0.91	1.19	0.93	1.21		0.1712	0.7366	0.097	1	0.2213	1	0.2161	0.7927	0.2212	0.746	0.5235	0.7302	0.1445	0.3245	0.2674	0.3574	0.3095	0.2891	0.2739
1452	TAG56:4-FA20:4	Triacylglycerol	Ester	0.244449		0.96	1.07	0.93	1	1.03	1.01	1.11	1.16	1.12	1.09	1.16	1.13	1.23	1.25	1.13	1.18	1.16	1.18	0.92	0.97	0.97	1	1.03	1.06		0.5588	0.7843	0.412	1	0.3734	1	0.9723	1	0.7327	0.9741	0.8832	0.8464	0.1731	0.3501	0.051	0.1327	0.1374	0.1724	0.2711
446	glycerol 3-phosphate	Lipid	Glycerolipid Metabolism	0.243783		0.88	0.9	0.87	0.96	0.96	0.72	0.8	0.79	0.78	1.02	0.79	0.81	0.76	0.74	0.91	0.98	0.89	1.06	1.07	1.09	1.24	0.74	0.77	0.72		0.4661	0.759	0.5391	1	0.4087	1	0.796	1	0.8323	0.9985	0.0561	0.2775	0.2005	0.3867	0.1846	0.2882	0.1469	0.1806	0.8994
203	beta-citrylglutamate	Amino Acid	Glutamate Metabolism	0.243777		0.9	0.93	0.94	0.91	1.07	1.04	0.9	1.06	0.91	0.78	1.01	0.88	1.09	0.97	0.89	0.97	1	0.98	0.99	0.93	0.89	1.02	0.96	1.02		0.187	0.7366	0.3639	1	0.4851	1	0.2433	0.8364	0.4181	0.9098	0.6509	0.7714	0.208	0.3919	0.4649	0.4604	0.2755	0.2689	0.0026
497	ibuprofen acyl glucuronide	Xenobiotics	Drug	0.242547		1.12	1.06	1.01	1.08	1	0.92	1.46	1.28	1.31	1.55	1.24	1.46	1.06	1.07	0.96	0.88	0.92	0.86	0.74	0.9	0.66	1.11	0.95	1.36		0.7337	0.8209	0.8492	1	0.9726	1	0.8086	1	0.9989	1	0.8047	0.8252	0.257	0.4273	0.4624	0.4603	0.41	0.3417	0.1775
1226	TAG51:3-FA16:1	Triacylglycerol	Ester	0.242157		0.88	0.97	0.94	1.04	0.94	1.12	1.25	1.27	1.37	1.2	1.16	1.35	1.37	1.32	1.35	1.21	1.12	1.45	1.12	1.17	1.58	0.79	0.94	1.13		0.3591	0.7418	0.8472	1	0.645	1	0.7557	1	0.6688	0.9567	0.3962	0.6705	0.1104	0.2782	0.0819	0.1743	0.0237	0.0528	0.1883
2	1,3,7-trimethylurate	Xenobiotics	Xanthine Metabolism	0.241887		1.31	1.41	0.81	1.53	1.14	0.84	1.28	1.27	0.76	1.29	1.17	0.73	1.36	1.26	0.87	1.45	1.25	0.94	0.9	0.86	0.55	0.92	0.84	0.7		0.3137	0.7366	0.1944	1	0.4149	1	0.1114	0.5901	0.6337	0.9567	0.5003	0.7191	0.3629	0.4825	0.3691	0.4192	0.313	0.291	0.3363
285	cysteine	Amino Acid	Methionine, Cysteine, SAM and Taurine Metabolism	0.241396		0.94	0.97	0.96	0.95	1.03	1	0.9	0.95	0.96	0.91	0.96	0.91	0.97	0.92	0.95	0.96	0.99	1	1.04	0.99	1.02	0.95	0.94	0.95		0.1139	0.7366	0.5089	1	0.3364	1	0.1565	0.6934	0.4166	0.9078	0.9146	0.8573	0.0084	0.0662	0.1787	0.2831	0.3196	0.2936	0.0158
617	N-acetyl-aspartyl-glutamate (NAAG)	Amino Acid	Glutamate Metabolism	0.240679		1.29	1.26	1.12	1.17	1.24	1.31	0.89	1.02	0.93	1.13	0.98	1.22	1.17	1.15	1.14	1.09	1.2	1.44	1.07	1.1	1.02	1.21	1.16	1.25		0.0784	0.7366	0.1131	1	0.4408	1	0.2674	0.8615	0.1341	0.6181	0.0598	0.2917	0.4244	0.5169	0.8892	0.6306	0.5963	0.4282	0.4102
182	alpha-ketoglutarate	Energy	TCA Cycle	0.239663		1.26	1.04	1.23	1.23	1.16	1.17	0.9	1.01	1	0.86	0.87	0.99	1.09	0.95	0.92	0.94	0.93	0.88	0.95	0.95	0.91	0.85	0.97	0.96		0.0473	0.7366	0.7221	1	0.0721	1	0.0743	0.4801	0.2099	0.7291	0.173	0.5296	0.3631	0.4825	0.9212	0.6407	0.9931	0.562	0.1862
1296	TAG52:6-FA18:1	Triacylglycerol	Ester	0.239264		0.88	1.02	0.96	0.95	1.03	1.16	1.08	1.2	1.33	1.04	1.13	1.25	1.19	1.39	1.36	1.06	1.12	1.45	1.13	1.09	1.23	0.88	0.98	1.08		0.2597	0.7366	0.8617	1	0.7384	1	0.6939	1	0.8071	0.9904	0.2088	0.5662	0.5284	0.5687	0.1325	0.2342	0.0174	0.0434	0.7244
1593	urate	Nucleotide	Purine Metabolism, (Hypo)Xanthine/Inosine containing	0.239099		1.01	1.05	0.96	1.03	1.09	1.02	1.03	1.05	1.07	1.01	1.06	0.99	0.96	0.98	0.96	0.96	0.96	0.96	0.95	0.97	0.93	0.98	1.01	0.98		0.8557	0.834	0.1139	1	0.1918	1	0.4302	1	0.0054	0.0849	0.5792	0.7476	0.3891	0.4961	0.1481	0.2495	0.0451	0.0827	0.857
314	DAG(16:0/18:3)	Diacylglycerol	Ester	0.238556		0.8	0.99	0.87	0.86	0.95	1.06	1.04	1.16	1.31	0.95	1.02	1.18	1.11	1.45	1.46	0.98	1.08	1.33	0.98	1	1.16	0.82	0.95	1.03		0.0567	0.7366	0.9	1	0.2241	1	0.1944	0.7771	0.6509	0.9567	0.6166	0.7573	0.7562	0.6501	0.2077	0.308	0.0197	0.0466	0.6247
720	PC(17:0/16:1)	Phosphatidylcholine	Ester	0.238436		0.99	0.88	1.02	1.01	0.9	1.11	1.02	1.13	1.03	0.83	0.81	0.83	1	0.93	1.04	1.13	0.98	1.16	1.02	1.33	1.11	0.7	0.72	0.73		0.9156	0.8499	0.2777	1	0.8864	1	0.9583	1	0.3915	0.8832	0.3942	0.6689	0.8768	0.6886	0.3201	0.3926	0.7977	0.5062	0.1153
17	1-methylhistidine	Amino Acid	Histidine Metabolism	0.238217		1.08	1.19	0.97	1.04	1.15	1.03	1.02	1.11	0.98	1.04	1.14	1.04	1.08	1.07	1	1.05	1.02	1.07	0.97	0.97	0.98	0.83	1.11	0.92		0.2732	0.7366	0.0192	1	0.646	1	0.5564	1	0.0614	0.4206	0.7006	0.7877	0.8254	0.6699	0.1838	0.2877	0.8287	0.5174	0.638
1541	TAG60:11-FA22:5	Triacylglycerol	Ester	0.236407		0.95	1.06	0.99	0.93	1.03	0.98	1.03	1.18	1.13	1.03	1.23	1.04	0.98	1.13	1.06	0.91	0.91	0.96	0.98	0.92	0.91	0.95	0.83	0.97		0.6463	0.8061	0.6281	1	0.9541	1	0.5428	1	0.783	0.987	0.8681	0.8424	0.7968	0.6589	0.1369	0.2391	0.2768	0.2691	0.794
1236	TAG51:4-FA18:3	Triacylglycerol	Ester	0.235629		0.85	1.05	0.93	0.97	0.98	1.17	1.17	1.28	1.42	1.22	1.23	1.43	1.29	1.47	1.45	1.14	1.17	1.53	1.06	1.11	1.48	0.78	0.86	1.03		0.1994	0.7366	0.6813	1	0.5645	1	0.7788	1	0.8559	1	0.2197	0.5725	0.2234	0.404	0.054	0.1362	0.0064	0.0229	0.1251
1535	TAG58:9-FA18:2	Triacylglycerol	Ester	0.234668		0.98	1.2	1.04	1.01	1.15	1.13	1.1	1.26	1.17	1.12	1.25	1.12	1.14	1.26	1.1	1.07	1.12	1.12	1.03	1.01	0.83	0.96	0.98	1.01		0.8287	0.8319	0.0827	1	0.7175	1	0.9233	1	0.1854	0.713	0.2479	0.5995	0.3995	0.5016	0.0356	0.1057	0.1426	0.1777	0.2823
1453	TAG56:4-FA22:4	Triacylglycerol	Ester	0.233054		0.94	1.03	0.91	0.98	0.99	1.11	1.19	1.18	1.34	1.24	1.3	1.38	1.24	1.29	1.15	1.17	1.14	1.33	0.87	1.02	1.08	0.93	1.03	1.06		0.5778	0.793	0.7808	1	0.3663	1	0.8491	1	0.8964	1	0.3211	0.6434	0.1169	0.2843	0.1249	0.225	0.0075	0.0252	0.0442
924	phenylacetylcarnitine	Peptide	Acetylated Peptides	0.232674		1.14	1.08	0.95	1.02	1.26	1.08	1.05	1.52	1.19	0.83	0.96	0.66	0.96	0.76	0.84	0.82	0.6	0.43	1.01	0.82	0.76	0.95	1.23	0.94		0.4971	0.7663	0.7033	1	0.7817	1	0.8993	1	0.2366	0.7593	0.6865	0.7863	0.8049	0.6608	0.035	0.1049	0.3781	0.3252	0.3248
638	N-acetyltyrosine	Amino Acid	Tyrosine Metabolism	0.230924		0.87	0.86	0.84	0.88	0.97	0.97	0.79	0.89	0.91	0.74	0.98	0.8	0.79	1	0.82	0.91	1.05	0.94	0.92	0.95	0.95	1.32	0.95	1.01		0.4078	0.7447	0.3869	1	0.3079	1	0.4698	1	0.8808	1	0.8481	0.8378	0.1672	0.3464	0.5184	0.486	0.5835	0.4234	0.0757
623	N-acetylglutamate	Amino Acid	Glutamate Metabolism	0.229348		0.93	0.92	0.92	0.9	0.87	0.9	0.88	0.95	0.86	0.79	0.88	0.75	0.82	0.83	0.82	0.75	0.85	0.83	0.93	0.8	0.88	0.83	1	0.9		0.4494	0.7537	0.3715	1	0.3806	1	0.2867	0.8891	0.1339	0.6181	0.2716	0.6133	0.1816	0.3604	0.5625	0.5073	0.1228	0.1591	0.0161
1517	TAG58:6-FA20:4	Triacylglycerol	Ester	0.229202		0.99	1.1	0.96	1.09	1.14	1.09	1.05	1.16	1.16	1.07	1.14	1.17	1.27	1.21	1.13	1.08	1.12	1.16	0.97	0.97	1.02	0.99	1.05	1.13		0.864	0.8357	0.2777	1	0.6086	1	0.3089	0.9086	0.1253	0.6054	0.3055	0.6325	0.5698	0.5859	0.0913	0.1862	0.0958	0.1357	0.4548
1179	TAG50:2-FA18:2	Triacylglycerol	Ester	0.228013		0.87	0.95	0.89	0.91	0.85	1	1.11	1.11	1.25	1.08	1.13	1.24	1.26	1.33	1.24	1.13	1.08	1.33	0.9	0.97	1.05	0.9	0.89	1.04		0.2833	0.7366	0.6536	1	0.3653	1	0.4631	1	0.2022	0.7255	0.986	0.8596	0.3947	0.4989	0.3979	0.4335	0.0776	0.1187	0.5409
664	O-methylcatechol sulfate	Xenobiotics	Benzoate Metabolism	0.227985		1.19	1.08	0.98	1.27	1.42	1.32	1.18	1.4	1.24	1.22	1.3	1.34	1.15	1.49	1.38	1.16	1.79	1.67	1.09	0.94	0.75	1.03	0.87	1.02		0.1834	0.7366	0.5457	1	0.8734	1	0.0761	0.4878	0.0092	0.1263	0.0404	0.219	0.2154	0.3991	0.0133	0.059	0.1092	0.1488	0.1301
106	4-acetamidobutanoate	Amino Acid	Polyamine Metabolism	0.227727		1.04	1.02	0.87	1.07	1.19	1.2	0.96	1.13	1.07	1.1	1.14	1.19	1.05	1.19	1.19	0.98	1.12	1.16	0.91	0.88	0.84	0.99	1	1.06		0.5192	0.7793	0.7251	1	0.0297	1	0.2774	0.8764	0.0053	0.0834	0.0038	0.0325	0.5603	0.5808	0.0518	0.133	0.3128	0.291	0.1339
1480	TAG56:7-FA18:2	Triacylglycerol	Ester	0.227547		0.96	1.09	0.95	0.97	1.02	1.02	1.11	1.22	1.18	1.16	1.12	1.16	1.22	1.26	1.16	1.12	1.1	1.2	0.99	1.02	0.96	0.95	1.08	1.09		0.6575	0.8061	0.3382	1	0.5872	1	0.7303	1	0.8594	1	0.8628	0.8424	0.2479	0.4216	0.0311	0.0985	0.081	0.1215	0.1094
1551	taurodeoxycholate	Lipid	Secondary Bile Acid Metabolism	0.227449		0.95	1.17	0.69	1.03	1.62	1.38	0.61	1.07	0.88	0.61	0.7	0.59	1.03	1.14	0.78	1	1	0.86	1.18	0.66	0.8	1.01	0.84	0.71		0.854	0.8335	0.6036	1	0.2069	1	0.9261	1	0.1076	0.5725	0.2795	0.6208	0.0969	0.2573	0.8152	0.6045	0.6645	0.4519	0.0934
295	DAG(12:0/18:2)	Diacylglycerol	Ester	0.226502		0.63	0.96	0.87	0.65	0.73	1.02	1.06	1.23	1.71	0.96	1.26	1.24	0.64	0.71	0.95	0.68	0.99	1.01	0.71	1.17	1.19	1.13	0.82	1.02		0.087	0.7366	0.8871	1	0.6154	1	0.1031	0.569	0.2432	0.7667	0.9488	0.8596	0.8361	0.6738	0.4539	0.4567	0.0489	0.0872	0.8835
933	phosphoethanolamine	Lipid	Phospholipid Metabolism	0.225112		0.9	0.92	0.95	0.88	1	0.93	0.9	0.96	0.84	0.78	0.91	0.82	0.87	0.86	0.87	0.92	0.88	0.92	0.99	0.94	0.99	1.09	0.96	1.09		0.3042	0.7366	0.3761	1	0.6295	1	0.2012	0.7871	0.9835	1	0.4542	0.6966	0.2834	0.4427	0.6534	0.5395	0.087	0.1273	0.0096
1188	TAG50:3-FA18:3	Triacylglycerol	Ester	0.224904		0.81	0.89	0.82	0.87	0.91	1.19	1.08	1.2	1.48	1.01	1.16	1.42	1.21	1.66	1.69	1.05	1.21	1.69	0.93	0.97	1.2	0.81	0.84	1.03		0.1582	0.7366	0.4306	1	0.1836	1	0.3387	0.9375	0.5397	0.9487	0.24	0.5868	0.6147	0.6026	0.2221	0.3214	0.0095	0.0307	0.9713
1259	TAG52:3-FA16:0	Triacylglycerol	Ester	0.222923		0.91	1.06	0.93	0.98	1	1.03	1.19	1.28	1.28	1.24	1.24	1.3	1.38	1.47	1.34	1.27	1.24	1.41	1.02	1.09	1.08	1	1.06	1.1		0.3528	0.7418	0.5632	1	0.4479	1	0.8288	1	0.9712	1	0.7527	0.8074	0.0781	0.2373	0.0111	0.053	0.0106	0.0318	0.0265
1214	TAG51:1-FA17:0	Triacylglycerol	Ester	0.222725		0.87	0.97	0.92	0.96	0.92	1.04	1.13	1.21	1.26	1.03	1.12	1.16	1.13	1.16	1.07	1.03	1.01	1.17	0.92	0.94	1.24	0.89	0.84	1.09		0.3706	0.743	0.8438	1	0.5767	1	0.7876	1	0.5756	0.9567	0.7712	0.8147	0.4273	0.5179	0.214	0.3128	0.1255	0.1607	0.8311
1471	TAG56:6-FA20:4	Triacylglycerol	Ester	0.222104		0.97	1.09	0.99	0.97	1.05	1.04	1.06	1.15	1.14	1.03	1.06	1.09	1.1	1.12	1.06	1.07	1.05	1.12	0.98	0.98	0.98	0.97	1.07	1.08		0.6485	0.8061	0.2676	1	0.8957	1	0.7144	1	0.4892	0.9308	0.5632	0.7442	0.4728	0.5387	0.0539	0.1362	0.0882	0.1285	0.7178
667	orotidine	Nucleotide	Pyrimidine Metabolism, Orotate containing	0.220552		1	1.06	1.03	0.94	1.11	1.05	1.05	1.17	1.03	0.97	1.1	1.01	1.11	1.07	1	1	0.99	0.95	0.96	0.93	0.91	1.06	1.03	1.06		0.9466	0.8562	0.3346	1	0.6112	1	0.3176	0.9215	0.1083	0.5725	0.3998	0.671	0.4936	0.5494	0.0162	0.065	0.6793	0.4566	0.6344
788	PE(16:0/16:1)	Phosphatidylethanolamine	Ester	0.218782		0.72	0.6	1.12	0.82	0.71	0.66	0.91	0.6	0.9	0.81	1	1.06	1.09	1.58	1.06	1.16	0.96	1.17	1.04	0.92	1.49	0.63	0.85	1.28		0.1659	0.7366	0.0372	1	0.6285	1	0.4179	1	0.1476	0.6511	0.0861	0.3621	0.6957	0.637	0.0367	0.1075	0.6666	0.4527	0.3768
800	PE(17:0/18:1)	Phosphatidylethanolamine	Ester	0.218564		0.93	1.01	1.1	0.99	0.88	0.88	1.09	1	1	1.06	1	1	1.14	1.04	1	0.94	1.08	0.97	1.09	1.21	1.25	1.03	1.05	1.13		0.4912	0.7659	0.8893	1	0.3338	1	0.9009	1	0.1847	0.713	0.1847	0.5398	0.3897	0.4961	0.9607	0.6516	0.9607	0.559	0.5635
1511	TAG58:2-FA18:1	Triacylglycerol	Ester	0.217819		0.99	1.19	0.98	1.22	1.19	1.06	1.22	1.2	0.97	1.19	1.07	1.26	1.15	1.09	1.03	1.23	1.1	1.21	0.85	0.8	1.03	1.43	1.36	2		0.9724	0.858	0.3933	1	0.9379	1	0.3395	0.9375	0.3992	0.8955	0.7894	0.8225	0.3352	0.4731	0.3783	0.4255	0.8838	0.5344	0.4036
676	PC(12:0/18:1)	Phosphatidylcholine	Ester	0.21726		0.95	1.05	1.09	0.79	0.97	0.91	0.93	1.04	0.8	0.62	0.83	0.77	0.72	0.8	1.01	1.19	1.52	1.34	0.92	1.13	1.09	0.89	0.87	1.13		0.7669	0.8289	0.8037	1	0.6267	1	0.1906	0.7677	0.8682	1	0.6143	0.7572	0.7104	0.6391	0.8245	0.6079	0.2182	0.2309	0.0096
334	DAG(18:1/20:2)	Diacylglycerol	Ester	0.216494		0.96	1.04	1.01	0.98	0.89	0.95	1.01	1.06	1.08	1.12	1.04	1.18	1.09	1.13	1.1	0.97	0.97	1.11	1.07	1.12	1.15	1.09	1.18	1.26		0.6623	0.8061	0.6333	1	0.952	1	0.7791	1	0.1934	0.7207	0.547	0.7415	0.935	0.7034	0.5375	0.4963	0.3968	0.3358	0.1882
1402	TAG54:7-FA20:5	Triacylglycerol	Ester	0.216162		0.93	1.06	0.97	0.97	1.01	1.09	1.07	1.17	1.22	1	1.06	1.1	1.13	1.17	1.14	0.98	0.95	1.17	1.14	1.01	1.04	0.87	0.9	1.04		0.5466	0.7843	0.6177	1	0.8143	1	0.8181	1	0.9085	1	0.4793	0.7051	0.5735	0.5876	0.2102	0.3091	0.1048	0.1442	0.9795
1218	TAG51:2-FA16:0	Triacylglycerol	Ester	0.21534		0.89	0.97	0.96	0.96	0.92	1.06	1.12	1.15	1.22	1.07	1.13	1.22	1.21	1.2	1.16	1.09	1.04	1.25	1.02	1.06	1.33	0.91	0.89	1.09		0.3611	0.7428	0.8225	1	0.757	1	0.7597	1	0.5054	0.9361	0.6353	0.7635	0.392	0.4977	0.2885	0.3708	0.1221	0.1586	0.5916
458	glycohyocholate	Lipid	Secondary Bile Acid Metabolism	0.214114		1	1.18	1	1.16	0.78	0.89	0.82	0.85	0.83	0.92	0.87	0.76	1.05	0.81	0.74	1.19	0.76	0.88	1.27	0.8	1.08	1.03	0.69	1.01		0.9817	0.858	0.4387	1	0.9921	1	0.5024	1	0.2459	0.7687	0.5739	0.7462	0.3575	0.4813	0.4623	0.4603	0.3974	0.3358	0.6864
1220	TAG51:2-FA17:0	Triacylglycerol	Ester	0.213947		0.89	1	0.91	0.99	0.93	1.07	1.16	1.24	1.27	1.1	1.15	1.24	1.2	1.28	1.17	1.1	1.07	1.23	0.97	1.02	1.25	0.84	0.84	1.01		0.3695	0.743	0.9758	1	0.4497	1	0.9432	1	0.5458	0.9493	0.5819	0.7485	0.2456	0.4205	0.0916	0.1863	0.0621	0.102	0.4499
214	caffeine	Xenobiotics	Xanthine Metabolism	0.213742		1.37	1.27	0.75	1.55	1.87	0.86	1.25	1.24	0.66	1.32	1.2	0.64	1.19	1.25	0.49	1.29	1.28	0.57	1.31	1.02	0.76	0.73	0.58	0.49		0.3151	0.7366	0.4468	1	0.3654	1	0.1665	0.7122	0.0488	0.369	0.6343	0.7635	0.4821	0.5427	0.5051	0.481	0.1963	0.2188	0.3855
1175	TAG50:2-FA16:0	Triacylglycerol	Ester	0.213201		0.88	0.93	0.89	0.92	0.83	0.99	1.14	1.12	1.28	1.09	1.12	1.25	1.28	1.28	1.24	1.15	1.09	1.37	0.93	1	1.12	0.9	0.91	1.04		0.3316	0.7366	0.6023	1	0.3838	1	0.5297	1	0.1591	0.6645	0.9689	0.8596	0.3229	0.4635	0.3813	0.427	0.0689	0.1097	0.4933
345	daidzein sulfate (2)	Xenobiotics	Food Component/Plant	0.213065		1.18	1.04	1.27	1.08	0.94	0.91	1.05	0.94	0.82	1.07	0.97	0.86	0.97	0.95	0.86	1.11	1.06	0.99	1.08	1.4	1.36	0.85	0.67	1.28		0.4906	0.7659	0.8818	1	0.3312	1	0.738	1	0.8129	0.9928	0.6901	0.7877	0.8501	0.6807	0.7936	0.5968	0.421	0.346	0.7733
1274	TAG52:4-FA18:1	Triacylglycerol	Ester	0.212479		0.92	1.04	0.9	1.02	1.01	1.08	1.24	1.3	1.31	1.26	1.2	1.35	1.41	1.49	1.46	1.29	1.25	1.51	1.05	1.13	1.22	0.89	1.04	1.07		0.4558	0.7572	0.6938	1	0.3304	1	0.8828	1	0.9035	1	0.4963	0.7156	0.0538	0.208	0.017	0.0678	0.0131	0.0364	0.0335
1500	TAG56:9-FA22:6	Triacylglycerol	Ester	0.212341		0.94	1.25	1	1.02	1.15	1.2	1.16	1.48	1.45	1.12	1.35	1.35	1.22	1.5	1.39	1.06	1.23	1.34	0.99	1	0.93	0.83	0.95	0.99		0.5945	0.7975	0.075	1	0.9888	1	0.867	1	0.2614	0.792	0.1461	0.4858	0.2284	0.4061	0.0017	0.0144	0.0029	0.0132	0.34
864	PE(O-18:0/18:2)	Phosphatidylethanolamine	Ether	0.211617		0.96	0.94	0.99	0.97	0.98	1.03	1.06	1.07	1.12	1.01	1.08	1.05	1.04	1.03	1.05	1.01	0.94	1.01	1.01	1.01	1.07	0.97	1.01	1.13		0.4158	0.7492	0.2946	1	0.8126	1	0.5545	1	0.7624	0.9782	0.604	0.7563	0.3395	0.4733	0.2485	0.3463	0.0516	0.09	0.8265
15	1-dihomo-linolenylglycerol (20:3)	Lipid	Monoacylglycerol	0.211494		1.21	1.02	0.74	1	0.71	0.69	0.66	1.09	0.46	1.22	1.19	1.08	1	1	1.3	0.72	0.97	0.83	1.11	0.85	0.82	1.11	0.93	1.02		0.4911	0.7659	0.9303	1	0.2725	1	0.9986	1	0.2173	0.7412	0.1937	0.5508	0.1393	0.3182	0.754	0.5789	0.006	0.0224	0.4796
642	N-delta-acetylornithine	Amino Acid	Urea cycle; Arginine and Proline Metabolism	0.208901		1.07	1.04	1.05	1.06	1.21	1.12	1.03	1.25	1.15	1.11	1.3	1.2	1.21	1.22	1.24	1.2	1.21	1.25	0.98	0.97	0.99	1.02	0.97	1.13		0.4238	0.7502	0.6026	1	0.5594	1	0.496	1	0.0221	0.2291	0.1588	0.5009	0.6973	0.6378	0.0072	0.0407	0.0946	0.1351	0.2014
1474	TAG56:6-FA22:5	Triacylglycerol	Ester	0.208392		0.97	1.17	1	1.02	1.06	1.08	1.23	1.35	1.35	1.22	1.34	1.32	1.34	1.45	1.32	1.18	1.21	1.31	0.97	1.04	1.04	1.02	1.09	1.13		0.7805	0.8319	0.0961	1	0.9815	1	0.8191	1	0.5499	0.9494	0.4185	0.6816	0.0286	0.1438	0.0015	0.0129	0.0014	0.0078	0.0308
1183	TAG50:3-FA16:0	Triacylglycerol	Ester	0.207387		0.88	0.95	0.89	0.96	0.87	1.07	1.21	1.21	1.38	1.19	1.19	1.39	1.37	1.48	1.47	1.24	1.19	1.58	0.97	1.06	1.2	0.82	0.95	1.03		0.348	0.7418	0.6851	1	0.381	1	0.7498	1	0.2918	0.819	0.6214	0.7573	0.1537	0.3345	0.1514	0.253	0.0147	0.0399	0.183
1022	sucralose	Xenobiotics	Food Component/Plant	0.20733		1.07	1.22	0.9	0.99	1.17	0.89	0.85	1.31	0.63	0.92	1.11	0.83	0.79	1.29	0.67	0.67	1.24	0.64	1.14	0.77	0.68	0.99	1.17	0.94		0.8071	0.8319	0.494	1	0.7098	1	0.9825	1	0.5938	0.9567	0.6813	0.7852	0.5787	0.5881	0.3541	0.4121	0.1144	0.1522	0.7807
1017	stearoylcholine*	Lipid	Fatty Acid Metabolism (Acyl Choline)	0.205476		1.11	1.07	1.12	1.08	1.06	1.08	1.05	1.05	1.04	1.02	1.05	1.09	1.08	1.16	1.17	0.92	1.09	1.05	1.17	1.13	1.08	1.05	0.96	1.17		0.398	0.7437	0.5587	1	0.3509	1	0.5258	1	0.6179	0.9567	0.5139	0.7267	0.7081	0.639	0.7133	0.5629	0.7406	0.4845	0.8873
779	p-cresol-glucuronide*	Amino Acid	Tyrosine Metabolism	0.204882		1.47	1.34	1.25	1.64	0.99	1.21	1.67	0.97	1.26	1.68	1.11	1.14	1.83	0.71	0.93	1.54	0.51	0.71	1.08	0.62	0.62	1.11	1.58	0.81		0.1795	0.7366	0.3126	1	0.432	1	0.0853	0.5215	0.9734	1	0.5173	0.7271	0.0813	0.2422	0.9053	0.6351	0.4342	0.3517	0.0725
1470	TAG56:6-FA20:3	Triacylglycerol	Ester	0.203258		0.98	1.03	0.93	1.01	1.02	1	1.06	1.11	1.09	1.12	1.01	1.07	1.12	1.12	1.09	1.07	1.04	1.18	1.06	1.05	1.07	0.96	1.08	1.15		0.8052	0.8319	0.7877	1	0.4547	1	0.9166	1	0.8643	1	0.9995	0.8596	0.5079	0.5581	0.2651	0.3553	0.3558	0.3126	0.235
416	galactonate	Carbohydrate	Fructose, Mannose and Galactose Metabolism	0.203235		0.85	0.92	1.25	0.6	0.74	1.53	0.59	0.86	1.23	0.36	1.21	1.75	0.81	1.64	1.59	0.75	0.8	0.91	0.92	0.64	1.02	0.57	0.51	0.98		0.6841	0.8109	0.8446	1	0.5813	1	0.2131	0.7903	0.4694	0.9308	0.3038	0.6325	0.2112	0.3954	0.7161	0.564	0.6153	0.436	0.0137
968	pregnen-diol disulfate C21H34O8S2*	Lipid	Progestin Steroids	0.199968		1.02	1.21	1.03	1.02	1.12	1.05	0.96	1.14	0.94	0.88	1.13	0.93	1.07	1.09	1.04	0.97	1.03	1.13	0.88	0.84	0.79	0.91	0.82	0.83		0.8488	0.8321	0.0251	1	0.7576	1	0.8032	1	0.1728	0.6961	0.5951	0.7512	0.6071	0.6002	0.142	0.2428	0.44	0.3555	0.1399
1028	TAG40:0-FA14:0	Triacylglycerol	Ester	0.199806		0.93	0.93	1.38	0.83	0.83	1.61	1.06	1.16	1.57	0.84	1.45	1.3	0.73	0.79	0.95	0.76	0.76	0.96	0.52	0.57	0.95	0.75	0.53	1.02		0.8388	0.8319	0.8272	1	0.3662	1	0.5908	1	0.6064	0.9567	0.1771	0.5337	0.8713	0.6866	0.6865	0.553	0.2101	0.2255	0.6188
1410	TAG55:1-FA16:0	Triacylglycerol	Ester	0.198804		0.97	1.2	0.98	0.99	1.08	1.08	1.16	1.4	1.31	1.11	1.28	1.25	1.23	1.38	1.2	1.05	1.17	1.2	0.93	0.97	0.88	0.9	0.97	0.98		0.7547	0.8282	0.0956	1	0.8326	1	0.9454	1	0.4642	0.9308	0.4685	0.7017	0.1664	0.3463	0.002	0.0161	0.0139	0.0383	0.3292
244	CE(22:4)	Cholesterol Ester	Ester	0.198771		0.98	1.04	0.98	0.97	0.99	0.97	1.04	1.04	1.07	1	1.11	1	1.09	1.03	0.96	1.04	1.1	1.01	1.04	1.08	1.03	1.03	1.06	1.04		0.7845	0.8319	0.4406	1	0.6905	1	0.6154	1	0.8396	1	0.5869	0.7485	0.5415	0.5737	0.4414	0.4512	0.2489	0.2516	0.9694
768	PC(20:0/14:1)	Phosphatidylcholine	Ester	0.196432		1.02	1.01	1.07	0.93	1.07	0.96	1.13	0.94	0.92	0.95	1.16	1.17	0.95	0.94	0.96	0.83	0.96	0.86	0.97	0.89	1.09	0.96	0.97	0.96		0.8442	0.8321	0.9429	1	0.494	1	0.4387	1	0.5176	0.9394	0.7012	0.7877	0.2077	0.3919	0.507	0.4814	0.3838	0.3287	0.6106
1233	TAG51:4-FA16:1	Triacylglycerol	Ester	0.195939		0.91	0.99	0.96	1.07	1	1.13	1.25	1.24	1.32	1.2	1.21	1.32	1.31	1.31	1.41	1.22	1.11	1.42	1.14	1.19	1.48	0.78	0.97	1.08		0.4227	0.7498	0.9355	1	0.7689	1	0.5929	1	0.9758	1	0.3222	0.6434	0.0728	0.2291	0.0769	0.1694	0.0236	0.0526	0.1274
1091	TAG47:0-FA15:0	Triacylglycerol	Ester	0.194149		0.78	0.79	0.83	0.89	0.86	1.05	1.04	1.09	1.19	0.84	0.98	0.96	0.92	0.98	0.92	0.87	0.89	1.07	0.8	0.85	1.13	0.74	0.73	0.96		0.2263	0.7366	0.2484	1	0.3549	1	0.5488	1	0.4535	0.9306	0.823	0.8303	0.8341	0.6726	0.658	0.5419	0.3989	0.3363	0.3908
364	dihydroferulic acid	Xenobiotics	Food Component/Plant	0.192808		1.2	1.35	1.28	1.67	1.07	1.78	1.81	1.53	2.06	1.61	1.43	2.04	1.38	1.13	2.38	1.22	1.53	3.37	0.91	0.65	0.99	1.16	0.82	1.46		0.5664	0.7909	0.3541	1	0.4382	1	0.1127	0.5901	0.8434	1	0.0755	0.3349	0.07	0.2277	0.1973	0.2988	0.0278	0.0589	0.139
1528	TAG58:8-FA18:1	Triacylglycerol	Ester	0.191729		0.98	1.22	1.06	1.02	1.15	1.06	1.09	1.28	1.18	1.04	1.19	1.05	1.09	1.18	1.05	1.06	1.11	1.12	1.01	1.02	0.92	0.99	1.02	1.08		0.8239	0.8319	0.049	1	0.585	1	0.8581	1	0.1653	0.6818	0.5746	0.7462	0.3898	0.4961	0.0151	0.062	0.1039	0.1431	0.6814
1298	TAG52:6-FA18:3	Triacylglycerol	Ester	0.191472		0.84	1	0.81	1.01	1.12	1.43	1.25	1.51	1.79	1.27	1.4	1.83	1.45	2.18	2.47	1.25	1.48	2.3	1.13	1.15	1.33	0.74	0.95	1		0.226	0.7366	0.9955	1	0.1475	1	0.9561	1	0.437	0.9232	0.0157	0.1026	0.1366	0.3143	0.0057	0.0349	9.594e-05	0.0008	0.0987
1159	TAG49:3-FA15:0	Triacylglycerol	Ester	0.190561		0.87	0.95	0.89	1	0.98	1.13	1.34	1.36	1.47	1.27	1.28	1.43	1.43	1.54	1.48	1.21	1.15	1.5	1.03	1.14	1.36	0.72	0.83	0.99		0.3152	0.7366	0.7364	1	0.4042	1	0.9767	1	0.859	1	0.3997	0.671	0.0384	0.1685	0.0324	0.1008	0.0066	0.0233	0.0884
874	PE(P-16:0/16:0)	Phosphatidylethanolamine	Plasmalogen	0.190223		1.1	1.05	1.06	1.15	1.19	1.05	0.87	0.99	1.02	0.9	1.1	0.92	1.23	1.16	1.25	1.06	1.25	1.13	1.08	1.05	1.03	1.05	1.16	1		0.3677	0.743	0.6843	1	0.624	1	0.1998	0.7868	0.1183	0.5934	0.659	0.7756	0.2281	0.4061	0.9146	0.6381	0.8675	0.5291	0.341
230	CE(18:0)	Cholesterol Ester	Ester	0.188745		0.98	1.05	1.01	0.97	0.96	0.98	1.02	1.1	1.06	0.97	1.11	1.01	1.08	1.05	1.02	1.04	1.07	1.03	1.03	1.07	1.05	1.01	1.04	1.04		0.6634	0.8061	0.3857	1	0.8971	1	0.5336	1	0.4554	0.9306	0.7336	0.7981	0.7183	0.6402	0.0772	0.1694	0.2941	0.2808	0.5355
1397	TAG54:7-FA16:1	Triacylglycerol	Ester	0.18539		0.93	1.03	0.98	0.99	0.95	1.08	1.16	1.19	1.23	1.06	1.06	1.11	1.13	1.13	1.1	1.01	0.96	1.13	1.05	0.99	1.07	0.8	0.99	1.03		0.4435	0.7524	0.7945	1	0.8372	1	0.9267	1	0.6309	0.9567	0.4456	0.6943	0.1477	0.3265	0.0965	0.1927	0.0433	0.0809	0.5748
1229	TAG51:3-FA18:2	Triacylglycerol	Ester	0.184425		0.91	1.05	0.97	1.01	1.02	1.1	1.24	1.32	1.36	1.26	1.26	1.39	1.42	1.48	1.41	1.26	1.2	1.44	1.06	1.14	1.26	0.89	0.96	1.12		0.3695	0.743	0.6825	1	0.8044	1	0.9105	1	0.8418	1	0.3696	0.6569	0.0586	0.215	0.0124	0.057	0.0057	0.0216	0.0359
1244	TAG52:1-FA16:1	Triacylglycerol	Ester	0.184122		0.93	0.95	0.89	0.98	0.91	1	1.06	1.03	1.05	1.01	1.01	1.02	1.04	0.97	0.96	1	0.89	1.1	1	0.92	1.17	0.87	0.95	1.06		0.4922	0.7659	0.6665	1	0.2863	1	0.8545	1	0.4048	0.9004	0.9785	0.8596	0.6089	0.6006	0.7968	0.5968	0.6606	0.4513	0.9493
738	PC(18:0/20:0)	Phosphatidylcholine	Ester	0.182948		0.94	0.94	0.96	0.95	1	0.94	0.9	0.99	1.01	0.98	1.16	1.02	0.97	0.98	1.01	1.01	1.08	1.01	1.08	1.08	1.05	0.97	1.04	1.02		0.2893	0.7366	0.2473	1	0.4251	1	0.3991	0.9946	0.9883	1	0.2908	0.6258	0.0816	0.2422	0.9101	0.6373	0.8828	0.5344	0.6593
1320	TAG53:3-FA18:0	Triacylglycerol	Ester	0.182838		1.01	1	1	1.01	1.01	1.03	1.01	0.99	1	1.01	1.01	1.05	1.01	1.02	1	0.99	1.02	1.01	0.99	0.99	1.01	1.01	1	1		0.3779	0.743	0.8879	1	0.9684	1	0.6783	1	0.4948	0.9318	0.1344	0.4665	0.6866	0.6318	0.4415	0.4512	0.7875	0.5039	0.4049
1428	TAG55:7-FA22:6	Triacylglycerol	Ester	0.1819		0.88	1.06	1	0.9	1.04	1	1.17	1.26	1.3	1	1.31	1.2	1.15	1.3	1.14	1.07	1.19	1.24	1.01	1.02	1.01	0.87	0.94	1.05		0.2732	0.7366	0.6079	1	0.9821	1	0.3729	0.9713	0.7072	0.9679	0.9743	0.8596	0.1956	0.3799	0.0475	0.1267	0.0254	0.0554	0.993
974	propionylcarnitine (C3)	Lipid	Fatty Acid Metabolism (also BCAA Metabolism)	0.181282		0.96	0.99	0.97	0.94	1.14	0.96	0.84	1.03	0.96	0.85	1.03	1.01	0.88	0.94	0.93	0.82	0.83	0.87	0.97	0.92	0.98	0.92	1.01	1.01		0.6116	0.8013	0.8405	1	0.6593	1	0.4186	1	0.0878	0.5166	0.6036	0.7563	0.0228	0.1292	0.6893	0.554	0.6223	0.4388	0.0266
801	PE(17:0/18:2)	Phosphatidylethanolamine	Ester	0.180999		0.91	0.94	1.11	0.99	0.88	1.24	1.17	1.02	1.02	0.9	0.92	1.26	1.24	1.23	1.11	1.24	1.1	1.41	0.78	0.85	1.19	0.83	0.94	1.16		0.5805	0.793	0.723	1	0.5476	1	0.9541	1	0.4586	0.9306	0.2278	0.5752	0.3733	0.4893	0.8936	0.6316	0.9299	0.55	0.5436
1396	TAG54:6-FA22:6	Triacylglycerol	Ester	0.180676		0.88	1.08	1	0.89	0.94	1.08	0.98	1.12	1.17	0.81	1.03	0.99	0.95	1.07	0.98	0.84	0.92	1.04	0.86	0.85	0.87	0.8	0.84	0.91		0.3219	0.7366	0.5732	1	0.9742	1	0.4012	0.9946	0.6339	0.9567	0.5574	0.7435	0.8806	0.6888	0.4099	0.4393	0.2472	0.2512	0.1168
526	LCER(18:1)	Lactosylceramide	LCER	0.180475		0.98	0.92	0.96	1.01	0.99	0.99	1.02	1.03	0.98	0.99	0.94	0.97	0.97	1	1.03	1.02	0.97	0.98	0.96	1.02	0.98	0.97	0.95	1		0.5305	0.7838	0.0217	1	0.3088	1	0.8555	1	0.801	0.9892	0.7112	0.7923	0.5564	0.58	0.4848	0.4694	0.5991	0.4289	0.7926
97	3-methyl-2-oxovalerate	Amino Acid	Leucine, Isoleucine and Valine Metabolism	0.178069		0.99	1.05	1.02	1.01	0.98	1.07	0.96	0.9	0.91	0.85	0.86	0.77	0.8	0.75	0.75	0.86	0.82	0.88	0.94	0.87	0.85	0.92	0.91	0.93		0.8798	0.8402	0.4999	1	0.7639	1	0.8299	1	0.7189	0.9692	0.3264	0.6434	0.5347	0.5707	0.1376	0.2391	0.1664	0.1961	0.015
760	PC(18:2/18:3)	Phosphatidylcholine	Ester	0.176312		0.86	0.97	0.87	0.88	0.96	0.85	0.89	0.89	0.78	0.91	0.95	0.92	0.95	1.01	0.99	0.91	0.93	0.92	1.1	0.99	1.12	0.94	0.93	1.01		0.082	0.7366	0.7376	1	0.125	1	0.1475	0.6784	0.6851	0.9619	0.0612	0.2965	0.2128	0.397	0.2051	0.3059	0.0076	0.0254	0.2866
[truncated: 267 more rows]
[truncated: 29 more columns]
