# Supplementary material for: Metabolic recovery from heavy exertion following banana compared to sugar beverage or water only ingestion: A randomized, crossover trial
Source: PLoS One. 2018 Mar 22;13(3):e0194843. doi: 10.1371/journal.pone.0194843 (PMC5864065; doi:10.1371/journal.pone.0194843)
Supplement: S4 Table — (XLSX) [file pone.0194843.s006.xlsx]

## Sheet: VIP Ranking Banana Metabolites
SAS_ID	BIOCHEMICAL	SUPER PATHWAY	SUB PATHWAY	VIP_SB_vs_W_using_0h_Pre_ratio		CB_vs_W_Pre	SB_vs_W_Pre	CB_vs_Carb_Pre	SB_vs_Carb_Pre	CB_vs_W_0h	SB_vs_W_0h	CB_vs_Carb_0h	SB_vs_Carb_0h	CB_vs_W_0.75h	SB_vs_W_0.75h	CB_vs_Carb_0.75h	SB_vs_Carb_0.75h	CB_vs_W_1.5h	SB_vs_W_1.5h	CB_vs_Carb_1.5h	SB_vs_Carb_1.5h	CB_vs_W_3h	SB_vs_W_3h	CB_vs_Carb_3h	SB_vs_Carb_3h	CB_vs_W_4.5h	SB_vs_W_4.5h	CB_vs_Carb_4.5h	SB_vs_Carb_4.5h	CB_vs_W_21h	SB_vs_W_21h	CB_vs_Carb_21h	SB_vs_Carb_21h	CB_vs_W_45h	SB_vs_W_45h	CB_vs_Carb_45h	SB_vs_Carb_45h		P_CB_vs_W_Pre	Q_CB_vs_W_Pre	P_SB_vs_W_Pre	Q_SB_vs_W_Pre	P_CB_vs_Carb_Pre	Q_CB_vs_Carb_Pre	P_SB_vs_Carb_Pre	Q_SB_vs_Carb_Pre	P_CB_vs_W_0h	Q_CB_vs_W_0h	P_SB_vs_W_0h
143	5-bromotryptophan	Amino Acid	Tryptophan Metabolism	3.39688		0.98	0.98	1.03	1.04	1.44	1.67	1.03	1.2	1.46	1.47	1.15	1.15	1.26	1.49	1	1.19	1.03	1.09	1	1.06	1.08	1.06	1.05	1.03	1.18	1.18	1.06	1.05	1.03	1.06	1.04	1.07		0.6927	1	0.7578	1	0.5874	0.9749	0.529	1	2.3612e-10	1.9822e-08	0
370	dopamine 3-O-sulfate	Amino Acid	Tyrosine Metabolism	3.31855		1	0.94	1.15	1.08	21.12	24.49	19.95	23.14	23.57	24.7	22.92	24.02	17.36	24.07	13.74	19.05	10.4	10.91	9.41	9.87	4.66	5.85	5.22	6.55	1.01	1.12	1.04	1.15	1.16	0.92	1.26	1		0.9922	1	0.7427	1	0.4679	0.9716	0.6981	1	0	0	0
146	5-hydroxyindoleacetate	Amino Acid	Tryptophan Metabolism	3.20968		1.08	0.99	0.96	0.89	18.01	66.3	17.47	64.32	19.86	55.39	21	58.55	12.96	61.25	8.84	41.78	6.52	19.2	4.92	14.49	3.66	13.11	3.54	12.7	1.04	1.69	1.01	1.65	1.02	0.9	1.22	1.08		0.7393	1	0.9713	1	0.866	0.9997	0.591	1	0	0	0
412	fructose	Carbohydrate	Fructose, Mannose and Galactose Metabolism	3.16916		0.96	0.83	1.06	0.92	5.14	5.86	0.76	0.86	2.64	2.68	0.98	1	1.63	1.75	1.01	1.08	0.84	0.74	0.81	0.72	0.87	1.07	0.84	1.04	0.97	0.99	0.89	0.91	0.82	0.86	1.04	1.09		0.7568	1	0.1932	1	0.6685	0.9835	0.5727	1	0	0	0
502	indoleacetate	Amino Acid	Tryptophan Metabolism	3.14073		1	0.92	1.04	0.95	1.2	1.43	1.03	1.22	1.15	1.24	1.09	1.17	1.02	1.12	1.01	1.11	0.88	0.91	0.98	1.01	0.89	0.91	0.97	0.99	0.89	0.85	0.85	0.81	0.97	1.06	0.84	0.92		0.9645	1	0.3306	1	0.6649	0.9813	0.5588	1	0.0409	0.3326	7.472e-05
963	pipecolate	Amino Acid	Lysine Metabolism	3.12408		0.92	0.83	1.05	0.94	1.99	2.52	1.83	2.32	1.88	2.13	1.75	1.98	1.64	1.98	1.47	1.77	1.4	1.63	1.19	1.39	1.16	1.35	1.08	1.26	1.1	1.14	1.31	1.36	1.16	1.11	1.21	1.16		0.5083	1	0.1372	1	0.7028	0.9858	0.6567	1	1.4319e-07	8.1566e-06	2.28e-12
78	3-hydroxybutyrate (BHBA)	Lipid	Ketone Bodies	3.0893		1.46	1.19	1.31	1.07	0.39	0.23	1.42	0.82	0.23	0.15	0.86	0.55	0.41	0.16	1.27	0.48	0.29	0.2	1.24	0.86	0.83	0.61	1.24	0.91	0.92	0.57	0.91	0.56	1.36	1.3	0.81	0.78		0.0796	1	0.4237	1	0.2057	0.9502	0.7553	1	1.3771e-05	0.0006	9.256e-12
196	argininate*	Amino Acid	Urea cycle; Arginine and Proline Metabolism	2.97058		0.95	0.92	1.07	1.03	1.84	2.14	1.66	1.93	1.98	2.29	1.97	2.28	1.97	2.24	1.99	2.26	1.64	2.01	1.8	2.21	1.29	1.43	1.51	1.67	0.89	1.02	0.99	1.13	1.16	1.28	1.04	1.15		0.6161	1	0.3687	1	0.512	0.9736	0.7964	1	1.1774e-09	8.9423e-08	4.2e-14
1586	tryptophan	Amino Acid	Tryptophan Metabolism	2.91291		1.01	1.02	1.02	1.04	1.13	1.22	1.06	1.14	1.17	1.15	1.1	1.08	1.12	1.14	1.04	1.06	1.01	1.02	1	1.02	1	1.04	0.98	1.02	1.06	1.06	1.05	1.05	1.05	1	1.07	1.02		0.829	1	0.4763	1	0.4487	0.9716	0.2101	1	9.5171e-06	0.0004	5.396e-12
481	hexanoylglutamine	Lipid	Fatty Acid Metabolism (Acyl Glutamine)	2.87778		1.38	1.03	0.95	0.71	0.49	0.23	1.32	0.62	0.37	0.25	0.92	0.61	0.52	0.27	1.1	0.58	0.62	0.41	1.1	0.73	0.91	0.51	1.19	0.67	0.76	0.56	0.96	0.71	1.01	1.04	0.8	0.82		0.091	1	0.8876	1	0.7898	0.9926	0.0695	1	0.0002	0.0052	2.6e-14
978	pyridoxate	Cofactors and Vitamins	Vitamin B6 Metabolism	2.79934		1.22	0.94	1.13	0.87	2.5	1.72	2.79	1.92	2.45	1.61	2.93	1.93	2.29	1.64	2.6	1.86	1.99	1.38	2.44	1.69	1.82	1.35	2.08	1.55	1.16	1.04	1.12	1	1.03	0.99	0.94	0.91		0.0795	1	0.5887	1	0.2832	0.9643	0.2217	1	1e-15	1.93e-13	1.4092e-06
11	16-hydroxypalmitate	Lipid	Fatty Acid, Monohydroxy	2.7903		1.18	1.09	1.11	1.03	0.64	0.48	1.06	0.78	0.44	0.37	0.93	0.78	0.54	0.41	0.97	0.73	0.97	0.87	1.15	1.03	1.07	1.07	1.11	1.11	0.89	0.74	0.94	0.78	1.04	1.03	0.99	0.98		0.1133	1	0.3825	1	0.327	0.9716	0.7881	1	2.3047e-05	0.0009	1.592e-12
1584	trigonelline (N'-methylnicotinate)	Cofactors and Vitamins	Nicotinate and Nicotinamide Metabolism	2.78677		0.9	0.98	1	1.08	2.7	2.73	2.75	2.78	2.98	2.86	3.53	3.38	2.96	2.93	3.33	3.29	2.69	2.48	2.61	2.4	2.13	2.05	2.22	2.14	1.31	1.19	1.37	1.25	0.73	0.94	0.79	1.01		0.5432	1	0.9019	1	0.9982	1	0.6294	1	4.1641e-09	2.7674e-07	2.7307e-09
40	2-hydroxybutyrate/2-hydroxyisobutyrate	Amino Acid	Glutathione Metabolism	2.77234		1.27	1.09	1.02	0.87	0.66	0.53	1.13	0.9	0.68	0.54	1.07	0.85	0.67	0.45	1.14	0.76	0.61	0.47	1.28	0.99	0.68	0.54	1.18	0.94	0.78	0.65	0.9	0.75	0.97	0.9	1.02	0.94		0.0274	1	0.4387	1	0.8464	0.9997	0.2144	1	0.0002	0.0052	5.3866e-09
1023	sucrose	Carbohydrate	Disaccharides and Oligosaccharides	2.76025		0.87	0.73	1.21	1.01	8.75	11.46	0.57	0.74	8.85	9.51	0.65	0.7	8.17	8.95	0.67	0.73	3.99	3.56	0.73	0.65	2.89	3.2	0.61	0.67	0.72	0.66	1.02	0.93	0.67	0.79	0.74	0.87		0.5792	1	0.1932	1	0.4249	0.9716	0.9595	1	0	0	0
369	dodecanedioate	Lipid	Fatty Acid, Dicarboxylate	2.75692		1.1	1.18	0.97	1.05	0.37	0.25	1.37	0.92	0.18	0.15	0.99	0.77	0.24	0.17	1.04	0.73	0.32	0.31	1	0.96	0.61	0.49	1.14	0.91	0.76	0.67	0.98	0.87	0.95	1.25	0.77	1.01		0.599	1	0.3425	1	0.8671	0.9997	0.7976	1	2.5109e-08	1.6019e-06	1.2e-14
49	2-isopropylmalate	Xenobiotics	Food Component/Plant	2.72708		1.34	0.82	1.44	0.89	245.46	58.39	166.25	39.55	282.53	55.63	242.96	47.84	136.23	28.47	116.89	24.43	12.88	3.68	8.58	2.45	6.26	2.24	4.55	1.62	0.77	0.77	0.97	0.97	1.02	0.75	0.99	0.73		0.3628	1	0.5468	1	0.2578	0.9643	0.7034	1	0	0	0
92	3-methoxytyramine sulfate	Amino Acid	Tyrosine Metabolism	2.70899		0.98	1.06	0.84	0.91	2.73	2.54	3.6	3.35	2.58	2.44	3.33	3.15	2.24	2.79	2.27	2.83	2.09	2.12	2.19	2.22	1.67	1.79	1.84	1.96	1.07	1.1	1.04	1.07	1.18	1.08	1.24	1.14		0.8832	1	0.6561	1	0.2002	0.9502	0.4904	1	1.607e-12	1.5904e-10	4.9453e-11
542	LPC(14:0)	Lysophosphatidylcholine	Ester	2.67167		0.94	1.02	1.01	1.09	1.08	1.27	1.05	1.23	1.2	1.32	1.05	1.15	1.19	1.25	1.17	1.23	0.96	1.17	0.94	1.14	0.97	1.18	0.94	1.15	0.96	1.1	1.09	1.25	0.86	0.95	1.06	1.18		0.5119	1	0.8055	1	0.9175	1	0.3147	1	0.3556	0.8631	0.0055
437	glucose	Carbohydrate	Glycolysis, Gluconeogenesis, and Pyruvate Metabolism	2.66872		1.02	0.96	1.03	0.97	1.3	1.29	1	1	1.1	1.1	1.04	1.05	1.03	1.04	1.02	1.03	0.84	0.82	0.95	0.92	0.95	0.93	1.01	0.99	1	0.98	1	0.98	1.01	0.97	1.03	0.99		0.5814	1	0.2848	1	0.4558	0.9716	0.3814	1	1.471e-10	1.3034e-08	6.271e-10
72	3-aminoisobutyrate	Nucleotide	Pyrimidine Metabolism, Thymine containing	2.65222		1.15	1.07	1.07	0.99	0.92	0.76	1.3	1.07	0.83	0.7	1.17	0.99	0.83	0.72	0.96	0.84	0.91	0.81	1.11	0.98	0.92	0.89	1.05	1.02	1.07	0.95	1.08	0.96	1.2	1.02	1.07	0.91		0.0375	1	0.3532	1	0.3387	0.9716	0.843	1	0.2261	0.7462	5.8185e-05
484	histidine	Amino Acid	Histidine Metabolism	2.64733		0.98	1.02	1	1.04	1.17	1.25	1.07	1.14	1.18	1.28	1.03	1.11	1.19	1.24	1.02	1.06	1.01	1.09	0.96	1.04	0.93	0.99	0.94	1.01	0.99	1	1.04	1.06	1.03	1.03	1.04	1.04		0.5298	1	0.6257	1	0.9663	1	0.283	1	1.1224e-05	0.0005	8.2956e-10
270	cinnamoylglycine	Xenobiotics	Food Component/Plant	2.6262		1.22	1.08	1.02	0.91	0.35	0.45	0.68	0.87	0.51	0.37	0.78	0.58	0.64	0.46	0.93	0.67	0.82	0.91	0.8	0.89	1.45	1.57	1.34	1.46	1.46	1.1	1.28	0.96	0.91	1.18	1.19	1.55		0.3277	1	0.6943	1	0.908	1	0.638	1	2.4781e-07	1.363e-05	9.1353e-05
995	serine	Amino Acid	Glycine, Serine and Threonine Metabolism	2.618		0.94	0.98	1	1.04	1.11	1.17	1.07	1.13	1.11	1.17	1.03	1.09	1.14	1.17	1.01	1.04	1.14	1.22	0.96	1.03	1.12	1.18	0.93	0.98	0.96	0.99	0.98	1.01	0.99	0.97	1	0.99		0.0887	1	0.5966	1	0.9664	1	0.2574	1	0.0026	0.0481	7.3254e-06
510	isoleucine	Amino Acid	Leucine, Isoleucine and Valine Metabolism	2.5873		1.01	1.02	1.02	1.03	0.84	0.87	1.02	1.05	0.77	0.84	0.94	1.02	0.81	0.8	0.97	0.96	0.85	0.9	0.97	1.02	0.91	0.98	0.94	1.02	0.95	0.98	0.95	0.98	1.04	1.02	1.04	1.03		0.7951	1	0.6299	1	0.6418	0.9782	0.4919	1	0.0008	0.0179	0.0055
1570	Total FFA	Neutral Complex Lipids	Free Fatty Acid	2.58492		1.08	1.03	1.01	0.96	0.85	0.72	1.05	0.89	0.76	0.69	0.97	0.88	0.83	0.7	1.02	0.86	0.9	0.92	1.02	1.04	0.98	0.93	0.99	0.95	0.94	0.9	1	0.95	1.04	1	1.03	1		0.1045	1	0.5829	1	0.7647	0.9916	0.4375	1	0.0007	0.0172	3.5876e-11
985	retinol (Vitamin A)	Cofactors and Vitamins	Vitamin A Metabolism	2.55971		1.01	0.95	1.05	0.99	1.15	1.12	1.09	1.06	1.13	1.11	1.1	1.08	1.11	1.08	1.1	1.07	1.1	1.04	1.08	1.03	1.04	1.02	1.04	1.03	1.03	1	1.05	1.02	0.98	1	1.03	1.05		0.6955	1	0.1154	1	0.1038	0.9502	0.7348	1	3.3764e-05	0.0012	0.0008
379	erythronate*	Carbohydrate	Aminosugar Metabolism	2.55754		1.03	1.02	0.97	0.96	1.59	1.65	0.88	0.92	1.5	1.47	0.94	0.92	1.34	1.39	0.91	0.95	1.2	1.2	0.9	0.91	1.12	1.15	0.92	0.94	0.89	0.91	0.98	1	0.98	1.05	1	1.08		0.5969	1	0.6723	1	0.5081	0.9736	0.4427	1	0	0	0
1555	tetradecanedioate	Lipid	Fatty Acid, Dicarboxylate	2.5167		1.15	1.04	0.99	0.89	0.39	0.25	1.24	0.8	0.19	0.15	0.92	0.71	0.25	0.17	0.94	0.63	0.37	0.34	1.01	0.92	0.6	0.47	1.03	0.81	0.8	0.74	0.9	0.83	0.93	1.05	0.82	0.93		0.3693	1	0.7963	1	0.9239	1	0.4622	1	1.6383e-09	1.1878e-07	0
479	hexadecanedioate	Lipid	Fatty Acid, Dicarboxylate	2.47713		1.12	0.98	1	0.88	0.45	0.26	1.18	0.68	0.21	0.16	0.95	0.7	0.25	0.16	0.89	0.57	0.38	0.32	1.01	0.84	0.64	0.47	1.05	0.76	0.82	0.78	0.9	0.85	1.08	1.12	0.93	0.97		0.4506	1	0.905	1	0.9765	1	0.3665	1	5.157e-08	3.1636e-06	0
544	LPC(16:0)	Lysophosphatidylcholine	Ester	2.45697		0.97	1	1.02	1.05	1.11	1.18	1.07	1.13	1.15	1.19	1.09	1.13	1.12	1.15	1.1	1.13	0.98	1.05	1.02	1.08	1.06	1.11	1.08	1.13	1	1.02	1.12	1.14	0.98	1	1.06	1.09		0.4969	1	0.9605	1	0.6481	0.9782	0.2361	1	0.0124	0.152	0.0002
1560	threonate	Cofactors and Vitamins	Ascorbate and Aldarate Metabolism	2.44147		1.13	0.95	1.1	0.93	1.39	1.46	1.14	1.21	1.42	1.24	1.32	1.15	1.39	1.33	1.23	1.18	1.28	1.17	1.14	1.04	1.26	1.13	1.22	1.09	1.12	1.09	1.05	1.02	1.06	1.02	1.09	1.05		0.0822	1	0.4981	1	0.1534	0.9502	0.323	1	3.1224e-06	0.0002	6.5826e-08
543	LPC(15:0)	Lysophosphatidylcholine	Ester	2.43379		0.98	1	1.04	1.07	1.12	1.2	1.08	1.17	1.19	1.23	1.07	1.11	1.13	1.21	1.07	1.14	0.99	1.08	1	1.09	1.04	1.13	1.06	1.14	1.04	1.12	1.1	1.19	0.98	1.02	1.07	1.12		0.7253	1	0.9594	1	0.4052	0.9716	0.2172	1	0.0391	0.3273	0.0004
1600	vanillic alcohol sulfate	Amino Acid	Tyrosine Metabolism	2.41744		0.94	0.57	1.19	0.72	5.35	9.98	5.58	10.4	4.85	8.08	4.43	7.37	3.04	4.62	3.04	4.61	2.02	2.42	2.32	2.77	1.33	2.21	1.64	2.71	1.26	0.84	1.63	1.09	0.94	0.97	0.93	0.96		0.8544	1	0.0725	1	0.5798	0.9749	0.2889	1	8.0245e-08	4.7404e-06	3.21e-13
669	oxalate (ethanedioate)	Cofactors and Vitamins	Ascorbate and Aldarate Metabolism	2.40836		1.14	0.99	1.06	0.92	1.31	1.27	1.23	1.19	1.36	1.25	1.26	1.16	1.29	1.21	1.23	1.15	1.24	1.13	1.13	1.02	1.18	1.1	1.16	1.08	1.14	1.06	1.1	1.02	1.08	1.05	1.05	1.02		0.004	0.6797	0.8117	1	0.1859	0.9502	0.0718	1	3.4293e-09	2.3781e-07	1.6323e-07
1011	S-methylmethionine	Amino Acid	Methionine, Cysteine, SAM and Taurine Metabolism	2.39778		1.43	1.11	1.28	1	45.8	6.98	35.81	5.46	33.66	7.16	28.11	5.97	27.31	4.77	18.69	3.27	5.59	2.17	4.63	1.8	6.51	2.6	4.37	1.74	0.94	0.79	1.18	1	0.76	0.73	0.99	0.95		0.196	1	0.7002	1	0.3687	0.9716	0.9923	1	0	0	5.486e-12
387	FFA(14:0)	Free Fatty Acids	Free Fatty Acids	2.36688		1.04	1.03	0.97	0.96	0.84	0.68	1.07	0.87	0.7	0.68	0.92	0.9	0.78	0.7	1	0.89	0.89	0.9	1.04	1.05	1	0.9	1.06	0.95	0.9	0.87	0.95	0.91	1.05	1	1.05	0.99		0.5982	1	0.622	1	0.6218	0.9751	0.598	1	0.0086	0.1198	1.7586e-08
114	4-guanidinobutanoate	Amino Acid	Guanidino and Acetamido Metabolism	2.36467		0.83	0.72	0.92	0.8	2.06	2.44	2.1	2.48	1.7	2.12	2.33	2.91	1.66	1.91	2	2.29	0.94	1.2	1.06	1.35	0.81	0.98	0.92	1.12	0.61	0.97	0.84	1.33	0.98	1.42	0.98	1.42		0.269	1	0.056	1	0.6238	0.9773	0.1943	1	2.7344e-05	0.001	2.5372e-07
1581	trans-4-hydroxyproline	Amino Acid	Urea cycle; Arginine and Proline Metabolism	2.32419		1.02	0.99	0.98	0.95	1.22	1.23	1.03	1.04	1.12	1.16	1	1.04	1.19	1.17	1	0.98	1.2	1.27	0.91	0.96	1.11	1.13	0.95	0.97	1.01	1.3	0.95	1.22	1.04	1.13	1	1.09		0.8584	1	0.9536	1	0.804	0.9934	0.6279	1	0.0383	0.3264	0.0315
519	kynurenine	Amino Acid	Tryptophan Metabolism	2.32403		0.98	1.02	0.97	1.01	1.21	1.29	1.09	1.16	1.19	1.18	1.16	1.16	1.05	1.15	1.04	1.14	0.95	0.95	1.07	1.08	0.94	0.91	1.05	1.03	1.02	1.08	0.98	1.04	1.09	1.02	1.08	1.01		0.6704	1	0.7247	1	0.5136	0.9736	0.901	1	3.3856e-05	0.0012	6.7828e-08
929	phenylalanyltryptophan	Peptide	Dipeptide	2.30489		1.01	0.95	1	0.94	0.86	0.73	1.13	0.96	0.74	0.66	1.02	0.91	0.84	0.73	1.06	0.92	1	1.02	1.02	1.03	1.07	1.04	1.05	1.02	0.89	0.89	0.94	0.94	0.95	0.98	0.99	1.03		0.8657	1	0.3789	1	0.997	1	0.2925	1	0.0064	0.0969	1.1838e-08
588	methionine sulfone	Amino Acid	Methionine, Cysteine, SAM and Taurine Metabolism	2.30462		1.02	0.94	1	0.92	1.22	1.19	1.11	1.08	1.09	1.06	1.06	1.03	1.04	1.03	0.91	0.91	1.06	1.03	0.99	0.96	0.95	0.95	0.99	0.99	1	0.97	1.02	0.99	1.05	1.01	0.97	0.94		0.7575	1	0.2451	1	0.9565	1	0.1273	1	0.0004	0.0103	0.0019
455	glycocholenate sulfate*	Lipid	Secondary Bile Acid Metabolism	2.28926		1.06	1.01	1.23	1.18	0.76	0.77	1.03	1.05	0.77	0.71	1.05	0.97	0.69	0.7	0.92	0.93	0.9	0.94	0.91	0.96	0.95	1.14	0.94	1.14	0.92	0.89	1.03	1	0.97	0.97	1.05	1.04		0.5428	1	0.8946	1	0.02	0.9502	0.0639	1	0.0017	0.0332	0.0034
482	hexanoylglycine	Lipid	Fatty Acid Metabolism(Acyl Glycine)	2.28626		1.03	0.91	1.02	0.9	0.31	0.23	0.99	0.73	0.39	0.22	0.87	0.5	0.78	0.26	1.17	0.39	0.91	0.55	1.1	0.66	0.85	0.65	1	0.77	1.04	0.84	0.83	0.67	1.22	0.77	1.04	0.65		0.9015	1	0.7173	1	0.9428	1	0.6788	1	6.8318e-06	0.0003	1.7106e-08
994	sebacate (decanedioate)	Lipid	Fatty Acid, Dicarboxylate	2.27691		1.16	1.04	1.12	1	0.36	0.22	1.22	0.76	0.16	0.12	0.87	0.69	0.2	0.12	1.02	0.61	0.27	0.18	1	0.66	0.52	0.33	1.2	0.75	0.84	0.75	0.82	0.73	1.65	1.91	1.05	1.21		0.462	1	0.8524	1	0.579	0.9749	0.9958	1	1.3791e-06	7.0957e-05	1.719e-12
61	2-oxoarginine*	Amino Acid	Urea cycle; Arginine and Proline Metabolism	2.2681		0.91	0.88	1.1	1.06	7.74	10.07	7.78	10.12	7.12	7.82	9.42	10.35	4.48	6.32	5.51	7.78	2.22	2.75	3	3.71	1.02	1.38	1.56	2.11	0.9	1.06	1.05	1.24	1.16	1.26	1.33	1.45		0.5696	1	0.4332	1	0.5596	0.9749	0.7127	1	0	0	0
625	N-acetylglycine	Amino Acid	Glycine, Serine and Threonine Metabolism	2.25322		1.15	1	1.14	0.99	0.7	0.65	1.02	0.95	0.68	0.65	0.93	0.89	0.95	0.72	1.17	0.89	0.96	0.85	1.02	0.91	1.03	0.88	1.05	0.9	1.04	0.91	0.98	0.85	1.05	1.01	0.95	0.91		0.13	1	0.9795	1	0.1676	0.9502	0.9134	1	0.0001	0.0044	6.1859e-06
464	guanidinosuccinate	Amino Acid	Guanidino and Acetamido Metabolism	2.24748		1.24	1.21	0.92	0.9	0.86	0.47	1.42	0.76	0.89	0.96	1.26	1.37	0.72	0.55	0.92	0.71	0.95	0.82	1.15	0.99	0.82	0.78	1.01	0.97	1.18	1.18	1.22	1.22	1.25	1.17	1.07	1		0.1883	1	0.2529	1	0.6301	0.9782	0.513	1	0.3822	0.8818	5.1158e-06
90	3-indoxyl sulfate	Amino Acid	Tryptophan Metabolism	2.24711		1.18	0.98	1.04	0.87	1.27	1.55	0.84	1.03	1.45	1.71	0.93	1.1	1.4	1.72	0.92	1.13	1.42	1.36	0.93	0.89	0.96	1.2	0.72	0.9	0.81	0.88	0.76	0.82	1.08	1.1	1.1	1.11		0.151	1	0.8911	1	0.7188	0.991	0.225	1	0.0379	0.3257	0.0001
89	3-hydroxysebacate	Lipid	Fatty Acid, Monohydroxy	2.23484		2.01	1.54	0.94	0.72	0.52	0.25	1.58	0.74	0.23	0.15	1.13	0.7	0.2	0.13	0.73	0.46	0.35	0.2	1.11	0.62	0.54	0.25	1.24	0.59	0.83	0.64	0.9	0.69	1.16	1.42	0.84	1.03		0.0038	0.6797	0.0713	1	0.8007	0.9934	0.1779	1	0.0073	0.1081	8.2884e-09
198	asparagine	Amino Acid	Alanine and Aspartate Metabolism	2.22306		0.97	1.01	1.02	1.05	1.21	1.19	1.11	1.08	1.15	1.16	1.08	1.09	1.14	1.15	1.02	1.02	1.16	1.23	0.96	1.02	1.09	1.12	0.93	0.96	0.95	0.97	1.03	1.05	0.97	0.96	1.03	1.03		0.463	1	0.8735	1	0.6311	0.9782	0.1699	1	3.7567e-07	1.9973e-05	4.7529e-06
194	arabonate/xylonate	Carbohydrate	Pentose Metabolism	2.21602		0.92	0.94	0.93	0.96	1.11	1.25	0.89	1	1.14	1.13	0.98	0.97	1.05	1.15	0.99	1.08	1.02	1.03	0.92	0.93	0.98	1.03	0.97	1.02	1	0.92	1.03	0.95	0.93	1	1.02	1.09		0.1832	1	0.3825	1	0.2609	0.9643	0.5053	1	0.106	0.5725	0.0007
161	acetoacetate	Lipid	Ketone Bodies	2.19876		1.28	0.91	1.39	0.99	0.46	0.29	1.42	0.88	0.33	0.21	0.88	0.56	0.55	0.24	1.41	0.62	0.46	0.39	1.21	1.03	1.16	1.09	1.26	1.19	1.06	0.67	0.82	0.52	1.27	1.47	0.91	1.06		0.2626	1	0.6907	1	0.1422	0.9502	0.9603	1	0.0006	0.0162	4.0192e-08
113	4-ethylphenylsulfate	Xenobiotics	Benzoate Metabolism	2.19718		1.02	0.83	0.98	0.8	1.37	1.17	1.04	0.9	1.26	1.15	1.02	0.94	1.05	1.21	0.69	0.79	1.18	1.22	0.97	1.01	1.19	1.21	0.98	1	1.01	0.94	0.65	0.61	1.39	1.19	0.84	0.72		0.9496	1	0.5075	1	0.9546	1	0.4338	1	0.2617	0.792	0.5664
1405	TAG54:8-FA18:2	Triacylglycerol	Ester	2.18092		1.01	0.79	1.31	1.02	1.23	1.6	1.22	1.59	1.61	1.95	1.36	1.65	1.42	1.91	1.23	1.66	2.07	2.54	1.74	2.14	1.38	2.33	1.26	2.13	1.09	1.14	0.96	1	0.96	1.05	1.2	1.31		0.9443	1	0.1497	1	0.0971	0.9502	0.8813	1	0.2045	0.7262	0.0045
445	glycerol	Lipid	Glycerolipid Metabolism	2.15779		0.99	0.84	0.94	0.8	0.76	0.56	1.13	0.83	0.64	0.48	0.97	0.72	0.66	0.53	1.06	0.85	1.07	0.88	1.24	1.02	0.87	0.9	1.08	1.12	0.76	0.61	0.97	0.78	0.93	0.83	0.9	0.81		0.9152	1	0.131	1	0.5873	0.9749	0.0518	1	0.0168	0.1935	4.6678e-07
971	proline	Amino Acid	Urea cycle; Arginine and Proline Metabolism	2.15395		0.92	0.94	1.02	1.04	1.17	1.15	1.1	1.07	1.03	1.09	1	1.06	1.03	1.06	0.98	1	1.04	1.07	0.94	0.97	0.99	1.05	0.93	0.98	0.93	0.98	0.97	1.02	0.99	1.02	1.03	1.06		0.037	1	0.1357	1	0.6119	0.9749	0.2699	1	6.2573e-05	0.0021	0.0005
79	3-hydroxybutyrylcarnitine (1)	Lipid	Fatty Acid Metabolism(Acyl Carnitine)	2.13981		1.08	1.23	1.28	1.46	0.61	0.4	1.45	0.96	0.43	0.29	1.21	0.81	0.43	0.19	1.13	0.51	0.43	0.2	1.22	0.58	0.46	0.18	1.21	0.48	0.58	0.34	0.78	0.46	0.9	0.88	0.79	0.77		0.7551	1	0.3896	1	0.311	0.9716	0.1186	1	0.0435	0.3435	0.0002
390	FFA(16:0)	Free Fatty Acids	Free Fatty Acids	2.13831		1.04	1.04	0.97	0.97	0.88	0.77	1.04	0.92	0.82	0.78	0.99	0.95	0.86	0.79	0.99	0.91	0.9	0.94	1.01	1.06	0.97	0.95	0.97	0.95	0.96	0.95	0.99	0.99	1.03	1	1.02	0.99		0.3436	1	0.3617	1	0.4859	0.9716	0.4642	1	0.0034	0.0603	1.0425e-08
546	LPC(17:0)	Lysophosphatidylcholine	Ester	2.13783		0.98	1.01	1.04	1.06	1.08	1.16	1.04	1.13	1.15	1.17	1.09	1.11	1.06	1.11	1.05	1.1	0.99	1.06	1.01	1.08	1.14	1.17	1.11	1.14	1.01	1.05	1.08	1.13	0.98	0.99	1.06	1.08		0.7011	1	0.8969	1	0.5143	0.9736	0.244	1	0.1494	0.6511	0.0044
419	gamma-glutamylalanine	Peptide	Gamma-glutamyl Amino Acid	2.11913		0.85	1.01	0.96	1.14	1.34	1.49	1.17	1.31	1.21	1.35	1.09	1.22	1.21	1.44	0.94	1.12	1.53	1.92	0.84	1.06	1.18	1.42	0.88	1.06	0.93	1.07	0.98	1.11	0.82	0.91	1.02	1.14		0.0613	1	0.9451	1	0.6726	0.9856	0.1288	1	0.0007	0.0172	2.878e-06
1591	undecanedioate	Lipid	Fatty Acid, Dicarboxylate	2.11835		1.02	1	0.94	0.92	0.69	0.6	1.05	0.91	0.39	0.36	0.89	0.83	0.46	0.46	0.92	0.91	0.66	0.65	0.9	0.89	0.9	0.8	0.97	0.88	0.98	0.98	0.94	0.94	1.17	1.26	1.11	1.19		0.8528	1	0.9996	1	0.5073	0.9736	0.396	1	0.0003	0.0088	4.8237e-07
393	FFA(18:0)	Free Fatty Acids	Free Fatty Acids	2.10384		1.05	1.03	1.03	1	0.87	0.8	1.03	0.95	0.87	0.82	0.98	0.92	0.93	0.78	1.11	0.92	0.91	0.94	0.99	1.03	0.98	0.97	1.01	1	0.92	0.91	1.05	1.03	1.01	1.04	1.05	1.07		0.3103	1	0.5981	1	0.5644	0.9749	0.9295	1	0.0061	0.0932	1.7917e-05
627	N-acetylkynurenine (2)	Amino Acid	Tryptophan Metabolism	2.10269		1.14	0.81	1.03	0.74	1.77	2.33	1.33	1.76	1.55	1.88	1.46	1.78	1.41	1.48	1.42	1.5	0.58	0.64	1.24	1.38	0.58	0.61	1.13	1.18	0.95	1.12	0.86	1.02	1.45	1.1	1.44	1.09		0.5669	1	0.3543	1	0.8979	1	0.1708	1	0.0104	0.1392	0.0002
1018	suberate (octanedioate)	Lipid	Fatty Acid, Dicarboxylate	2.0996		1.28	1.23	0.86	0.82	0.72	0.51	1.28	0.9	0.43	0.4	1.06	0.99	0.43	0.23	1.11	0.6	0.38	0.38	0.82	0.82	0.86	1.01	0.86	1.01	0.76	0.78	1.07	1.1	1.06	1.39	0.71	0.94		0.1757	1	0.2646	1	0.3911	0.9716	0.2729	1	0.0706	0.4556	0.0002
41	2-hydroxydecanoate	Lipid	Fatty Acid, Monohydroxy	2.06382		1.13	0.91	1.09	0.88	0.83	0.63	1.14	0.86	0.77	0.7	1.04	0.94	0.81	0.77	0.98	0.92	0.96	0.88	1.08	1	1.03	0.91	1.04	0.92	0.77	0.72	0.91	0.84	0.83	0.98	0.82	0.96		0.2862	1	0.3764	1	0.431	0.9716	0.2446	1	0.1051	0.5725	4.3274e-05
1561	threonine	Amino Acid	Glycine, Serine and Threonine Metabolism	2.05904		0.91	1	0.97	1.07	1.06	1.17	1.04	1.14	1.06	1.13	1	1.07	1.08	1.14	1	1.05	1.02	1.21	0.88	1.05	1.01	1.18	0.85	0.99	0.95	1.05	0.92	1.02	1.01	0.93	1.12	1.03		0.0735	1	0.955	1	0.6313	0.9782	0.2095	1	0.2985	0.8252	0.0057
670	palmitoleoylcarnitine (C16:1)*	Lipid	Fatty Acid Metabolism(Acyl Carnitine)	2.05405		0.91	0.98	0.95	1.02	0.66	0.4	1.37	0.82	0.5	0.37	1.1	0.8	0.54	0.33	1.13	0.68	0.73	0.72	1	0.97	0.92	0.93	0.98	0.99	0.91	0.88	1	0.97	0.98	0.96	1.07	1.05		0.473	1	0.863	1	0.7086	0.9858	0.8639	1	0.0027	0.0499	4.7596e-11
84	3-hydroxyisobutyrate	Amino Acid	Leucine, Isoleucine and Valine Metabolism	2.04781		1.24	1.04	1.09	0.91	0.85	0.59	1.48	1.02	0.67	0.57	1.06	0.91	1.36	1.01	1.19	0.88	0.64	0.63	1.09	1.08	0.76	0.72	1.1	1.04	0.96	0.83	0.81	0.7	1.27	1.14	1.15	1.03		0.1241	1	0.8012	1	0.5251	0.9736	0.5144	1	0.2358	0.7584	0.0001
449	glycine	Amino Acid	Glycine, Serine and Threonine Metabolism	2.04143		0.92	1	0.98	1.06	1.03	1.13	0.98	1.07	1.06	1.12	0.98	1.04	1.08	1.16	0.96	1.03	1.08	1.2	0.88	0.98	1.03	1.13	0.89	0.98	1.01	1.07	1.01	1.07	0.99	1	1.03	1.04		0.0321	1	0.8968	1	0.6172	0.9749	0.1295	1	0.3668	0.8697	0.0008
591	methyl glucopyranoside (alpha + beta)	Xenobiotics	Food Component/Plant	2.03693		1.03	0.91	1.01	0.89	1.51	1.31	1.43	1.24	1.66	1.17	1.77	1.25	1.58	1.25	1.62	1.28	1.61	1.19	1.43	1.06	1.4	1.3	1.41	1.3	1.04	1.03	1.09	1.08	0.95	1.01	1.11	1.19		0.7936	1	0.4508	1	0.9457	1	0.3434	1	0.0012	0.026	0.0344
392	FFA(17:0)	Free Fatty Acids	Free Fatty Acids	2.03176		1.01	0.99	0.98	0.96	0.86	0.76	1.04	0.93	0.73	0.68	0.97	0.9	0.79	0.65	1.02	0.85	0.93	0.88	1.09	1.03	0.97	0.9	1.02	0.94	0.93	0.93	1	0.99	1.02	0.98	1.05	1		0.8572	1	0.826	1	0.7378	0.9916	0.4627	1	0.0023	0.0447	8.8955e-08
536	leucylphenylalanine/isoleucylphenylalanine	Peptide	Dipeptide	2.02927		1.06	1	0.98	0.93	1.59	1.72	1.17	1.26	1.52	1.67	1.35	1.48	1.56	1.76	0.86	0.97	1.24	1.19	1.1	1.05	1.16	1.03	1.02	0.9	1.17	1.27	1.14	1.23	1.02	1.01	1.31	1.3		0.6666	1	0.9844	1	0.8737	0.9997	0.5424	1	0.0002	0.0065	1.707e-05
396	FFA(18:3)	Free Fatty Acids	Free Fatty Acids	2.01593		1.17	0.91	1.15	0.9	0.83	0.66	1.08	0.86	0.7	0.61	0.92	0.8	0.81	0.63	1.02	0.8	0.97	0.89	1.09	1.01	0.92	0.85	1.1	1.02	0.96	0.89	1	0.92	1.03	0.97	1.07	1.01		0.0534	1	0.2628	1	0.0861	0.9502	0.1816	1	0.0198	0.215	2.4388e-07
535	leucine	Amino Acid	Leucine, Isoleucine and Valine Metabolism	2.01543		0.98	1	1	1.02	0.89	0.89	1.1	1.1	0.79	0.85	0.98	1.06	0.83	0.79	1.04	1	0.84	0.86	0.99	1.01	0.91	1	0.94	1.03	0.98	1	0.95	0.96	1.07	1.05	1.06	1.04		0.689	1	0.9521	1	0.9961	1	0.7302	1	0.0263	0.2575	0.0269
564	LPE(17:0)	Lysophosphatidylethanolamine	Ester	2.01246		0.97	1.03	1.04	1.11	1.13	1.31	1.12	1.3	1.27	1.28	1.17	1.17	1.13	1.29	1.1	1.26	1.08	1.18	1.06	1.16	1.15	1.23	1.24	1.33	0.97	1.09	1.13	1.27	0.94	1.03	1.02	1.12		0.627	1	0.652	1	0.5343	0.9736	0.1195	1	0.0629	0.4269	6.2651e-05
380	estrone 3-sulfate	Lipid	Estrogenic Steroids	2.00839		1.11	0.88	1.05	0.84	0.71	0.35	1.24	0.61	0.46	0.38	0.91	0.76	0.58	0.41	0.78	0.55	0.7	0.64	0.95	0.88	1.12	0.76	0.98	0.67	0.8	0.69	0.92	0.8	0.78	0.74	1.07	1.01		0.6328	1	0.5517	1	0.8121	0.9951	0.4037	1	0.1093	0.5725	1.0177e-06
888	PE(P-16:1/18:1)	Phosphatidylethanolamine	Plasmalogen	2.00447		0.91	0.96	0.94	0.99	0.74	0.54	1.08	0.79	0.76	0.79	0.98	1.02	0.84	0.86	0.9	0.92	1.01	0.98	0.91	0.89	0.99	0.99	1	1	0.96	0.99	0.97	1.01	0.88	0.86	0.99	0.97		0.3703	1	0.6903	1	0.5607	0.9749	0.9329	1	0.0047	0.0757	1.5484e-08
1406	TAG54:8-FA18:3	Triacylglycerol	Ester	2.00155		0.99	0.71	1.31	0.94	1.22	1.65	1.25	1.69	1.67	2.06	1.43	1.77	1.42	2.04	1.26	1.82	2.52	3.03	2.01	2.42	1.55	2.78	1.36	2.43	1.15	1.19	1.02	1.05	0.88	0.94	1.3	1.38		0.9553	1	0.071	1	0.1499	0.9502	0.7559	1	0.2824	0.816	0.0074
1024	sulfate*	Xenobiotics	Chemical	1.97038		0.99	0.96	0.99	0.95	0.89	0.84	1.06	0.99	0.84	0.78	1.05	0.98	0.81	0.75	1.01	0.95	0.83	0.77	1.03	0.96	0.84	0.82	1.01	0.99	0.99	1	1	1.01	1.11	1.05	1.11	1.05		0.8329	1	0.2993	1	0.7244	0.991	0.2383	1	0.0046	0.0755	1.2717e-05
386	FFA(12:0)	Free Fatty Acids	Free Fatty Acids	1.96497		1	0.98	1.03	1.01	0.79	0.61	1.02	0.79	0.74	0.68	1.01	0.93	0.83	0.65	1.1	0.87	0.95	0.96	1.02	1.03	0.99	1	0.98	0.99	0.86	0.86	0.97	0.96	0.83	1.04	0.85	1.07		0.9913	1	0.8328	1	0.7656	0.9916	0.9393	1	0.0199	0.215	2.5876e-06
106	4-acetamidobutanoate	Amino Acid	Polyamine Metabolism	1.96374		1.02	0.87	0.98	0.84	1.19	1.2	1.11	1.12	1.13	1.07	1.17	1.1	1.14	1.19	1.04	1.09	1.19	1.19	1.13	1.13	1.12	1.16	1.14	1.18	0.88	0.84	0.97	0.92	1	1.06	1.01	1.08		0.7251	1	0.0297	1	0.7695	0.9916	0.0049	0.9654	0.0053	0.0834	0.0038
268	choline	Lipid	Phospholipid Metabolism	1.9558		0.95	0.93	1.02	1	1.06	1.06	1.05	1.05	1.04	1.1	1	1.06	1.09	1.1	1.04	1.06	0.94	1	0.96	1.03	0.92	0.97	0.97	1.02	0.95	0.95	0.98	0.97	0.98	1	0.98	1		0.287	1	0.138	1	0.7267	0.9915	0.9443	1	0.2482	0.77	0.1982
110	4-acetylphenol sulfate	Xenobiotics	Drug	1.94929		1.29	0.93	1.07	0.77	5.58	36.78	4.49	29.54	6.24	29.76	6.27	29.9	4.23	27.68	3.06	20.04	1.28	4.96	1.72	6.65	1	4.24	1.31	5.59	0.66	0.79	0.7	0.83	0.99	1.35	0.85	1.16		0.3458	1	0.7895	1	0.8037	0.9934	0.3365	1	6.4464e-10	5.141e-08	0
1141	TAG48:5-FA18:3	Triacylglycerol	Ester	1.94629		0.82	0.91	1.23	1.36	1.1	1.48	0.93	1.26	1.32	1.63	1.04	1.29	1.08	1.5	0.97	1.36	1.2	1.4	1.18	1.37	0.92	1.42	0.97	1.49	0.91	1.07	1.17	1.38	0.71	1.06	0.97	1.44		0.2795	1	0.5907	1	0.2702	0.9643	0.0999	1	0.6153	0.9567	0.0339
151	6-hydroxyindole sulfate	Xenobiotics	Chemical	1.93643		1.19	1.02	1.03	0.88	1.19	1.39	0.9	1.05	1.34	1.56	1	1.16	1.37	1.6	0.96	1.12	1.17	1.28	0.9	0.99	0.92	1	0.77	0.84	0.72	0.87	0.71	0.85	1.06	1.13	1.06	1.13		0.1064	1	0.8331	1	0.8111	0.9951	0.2436	1	0.0978	0.5555	0.0022
964	piperine	Xenobiotics	Food Component/Plant	1.93203		0.58	0.58	0.7	0.7	0.9	1.15	0.7	0.9	0.71	0.88	0.68	0.84	0.71	0.7	0.78	0.77	0.57	0.77	0.65	0.88	0.66	0.73	0.69	0.75	0.56	0.62	0.71	0.8	0.5	0.81	0.52	0.85		0.1029	1	0.0992	1	0.2948	0.9716	0.2868	1	0.7444	0.9741	0.6671
562	LPE(16:0)	Lysophosphatidylethanolamine	Ester	1.9285		0.95	1.01	1.03	1.1	1.07	1.29	1.05	1.26	1.27	1.42	1.15	1.28	1.19	1.3	1.18	1.28	1.08	1.13	1.13	1.19	1.14	1.26	1.19	1.31	0.96	1.03	1.16	1.23	1	1.02	1.11	1.14		0.4306	1	0.8395	1	0.6004	0.9749	0.1302	1	0.2927	0.819	7.3814e-05
1573	Total LPC	Phospholipids	Lysophosphatidylcholine	1.91694		0.97	0.99	1.03	1.05	1.08	1.13	1.06	1.11	1.12	1.15	1.09	1.11	1.1	1.13	1.09	1.12	0.99	1.06	1.02	1.09	1.07	1.12	1.1	1.14	0.96	0.99	1.1	1.14	0.94	0.99	1.03	1.09		0.5608	1	0.8226	1	0.492	0.9716	0.2964	1	0.0773	0.48	0.0085
486	homoarginine	Amino Acid	Urea cycle; Arginine and Proline Metabolism	1.91389		1	0.99	1.04	1.03	1.14	1.1	1.14	1.1	1.06	1.06	1.13	1.13	1.08	1.06	1.11	1.09	0.98	1.1	1.03	1.15	0.95	1.03	1.02	1.11	0.96	1.03	1.02	1.09	1.04	1.03	1.1	1.09		0.9866	1	0.9101	1	0.5634	0.9749	0.63	1	0.0325	0.2963	0.1123
1398	TAG54:7-FA18:1	Triacylglycerol	Ester	1.90993		1.06	0.86	1.37	1.11	1.12	1.28	1.14	1.3	1.39	1.49	1.22	1.31	1.24	1.47	1.14	1.36	1.6	1.74	1.35	1.48	1.21	1.72	1.12	1.59	1.11	1.28	0.99	1.15	0.96	1.08	1.16	1.31		0.6646	1	0.2779	1	0.0265	0.9502	0.481	1	0.4235	0.9146	0.083
93	3-methoxytyrosine	Amino Acid	Tyrosine Metabolism	1.89569		0.85	0.88	1.02	1.06	0.93	1.07	0.96	1.11	1	1	1.07	1.07	1.05	1.11	1.04	1.09	1.19	1.31	1.06	1.16	1.08	1.18	1.07	1.17	1.09	1.02	1.14	1.06	0.96	0.99	0.93	0.96		0.0309	1	0.1033	1	0.8293	0.9978	0.4546	1	0.3065	0.8285	0.3713
431	gamma-glutamyltryptophan	Peptide	Gamma-glutamyl Amino Acid	1.88441		1.06	1.1	0.99	1.02	0.85	0.71	1.31	1.09	0.84	0.72	1.27	1.09	0.93	0.78	1.38	1.15	0.93	0.89	1.05	1	1.03	1.16	1.07	1.21	0.97	1.04	1.03	1.1	1.14	1.03	1.3	1.18		0.5007	1	0.3165	1	0.8691	0.9997	0.8699	1	0.0682	0.4474	0.0002
118	4-hydroxyhippurate	Xenobiotics	Benzoate Metabolism	1.8839		1.12	1.11	1.06	1.05	1.47	3.03	1.2	2.47	1.18	2.26	1.14	2.17	1.08	2	0.91	1.69	1.11	1.34	0.97	1.16	0.86	1.16	0.88	1.19	1	0.95	1.07	1.02	1.27	1.47	1.13	1.31		0.4454	1	0.4814	1	0.7064	0.9858	0.7507	1	0.0122	0.1506	1.199e-12
504	indolelactate	Amino Acid	Tryptophan Metabolism	1.88382		1.04	0.95	1.01	0.92	1.17	1.16	1.07	1.06	1.33	1.28	1.15	1.1	1.2	1.18	1.08	1.06	1.03	1.02	1.11	1.11	1.03	0.95	1.11	1.03	1	0.93	1.04	0.97	1.07	1.08	1.02	1.03		0.498	1	0.3563	1	0.905	1	0.1389	1	0.0051	0.0821	0.0072
1298	TAG52:6-FA18:3	Triacylglycerol	Ester	1.85373		1	0.81	1.2	0.97	1.12	1.43	1.11	1.41	1.51	1.79	1.21	1.44	1.4	1.83	1.1	1.43	2.18	2.47	1.5	1.7	1.48	2.3	1.18	1.85	1.15	1.33	1.02	1.18	0.95	1	1.29	1.35		0.9955	1	0.1475	1	0.2238	0.9643	0.8119	1	0.437	0.9232	0.0157
987	S-1-pyrroline-5-carboxylate	Amino Acid	Glutamate Metabolism	1.8525		0.88	0.89	0.92	0.93	1.43	1.55	1.06	1.16	1.22	1.39	0.94	1.07	1.17	1.29	0.9	0.99	1.09	1.17	0.88	0.94	0.85	0.9	0.95	1	0.99	1.04	0.97	1.02	0.96	0.97	0.99	1.01		0.1088	1	0.1449	1	0.2746	0.9643	0.3439	1	7.2052e-06	0.0003	3.588e-08
1270	TAG52:4-FA14:0	Triacylglycerol	Ester	1.84626		0.88	0.98	1.06	1.18	1.07	1.36	0.89	1.13	1.31	1.62	0.96	1.18	1.23	1.69	0.92	1.27	1.33	1.55	0.99	1.15	1.05	1.59	0.89	1.36	1	1.23	1.17	1.43	0.85	1.13	1.07	1.41		0.3894	1	0.8866	1	0.72	0.991	0.2818	1	0.6655	0.9567	0.0455
206	betaine	Amino Acid	Glycine, Serine and Threonine Metabolism	1.84521		0.96	0.99	0.99	1.02	1.12	1.12	1.02	1.02	1.02	1.06	0.98	1.02	1.04	1.05	0.96	0.97	1.03	1.08	0.97	1.02	0.99	1	0.98	0.99	0.96	0.97	0.94	0.95	1.01	1.02	0.97	0.98		0.2848	1	0.7299	1	0.7764	0.9916	0.6593	1	0.0007	0.0172	0.0007
682	PC(14:0/18:1)	Phosphatidylcholine	Ester	1.83537		0.96	1.1	0.98	1.12	0.89	0.99	0.96	1.07	0.94	1.05	0.96	1.07	0.99	1.03	1.05	1.09	0.95	1.07	0.96	1.08	0.96	1.1	0.93	1.07	0.96	1.12	1.01	1.18	0.9	1.01	1.02	1.14		0.6272	1	0.2101	1	0.7825	0.9916	0.1436	1	0.1569	0.6645	0.946
215	caprate (10:0)	Lipid	Medium Chain Fatty Acid	1.81772		1.08	0.93	1.17	1.01	0.7	0.59	1.04	0.87	0.58	0.54	0.88	0.81	0.74	0.58	1.06	0.83	0.88	0.82	1.15	1.07	0.97	0.75	1.26	0.97	0.73	0.7	0.85	0.82	0.85	0.99	0.74	0.86		0.5788	1	0.5563	1	0.2224	0.9643	0.9385	1	0.0066	0.0986	4.6461e-05
1433	TAG56:2-FA16:0	Triacylglycerol	Ester	1.81767		0.86	0.77	1.01	0.9	1.11	1.14	1.01	1.04	1.34	1.38	1.18	1.21	1.46	1.53	1.19	1.25	1.15	1.12	0.95	0.93	0.99	1.2	0.87	1.06	0.98	1.05	1.13	1.21	1.03	1.24	1.07	1.29		0.3413	1	0.0922	1	0.9382	1	0.5117	1	0.5046	0.9361	0.3845
1550	taurocholenate sulfate	Lipid	Secondary Bile Acid Metabolism	1.81324		1.12	0.96	1.12	0.96	0.7	0.56	0.98	0.78	0.83	0.64	0.96	0.74	0.74	0.58	0.85	0.67	0.93	0.77	0.86	0.71	0.88	0.84	0.86	0.82	0.85	0.82	0.76	0.73	1.18	0.95	1.28	1.03		0.414	1	0.7887	1	0.436	0.9716	0.7597	1	0.0121	0.1506	4.88e-05
74	3b-hydroxy-5-cholenoic acid	Lipid	Secondary Bile Acid Metabolism	1.80893		1.17	1.11	1.16	1.1	1.48	1.85	1.18	1.48	1.47	1.34	1.45	1.32	1.49	1.59	1.22	1.31	1.25	1.55	0.94	1.16	1.3	1.26	0.92	0.9	1.02	0.93	1.29	1.17	0.87	0.87	1.11	1.12		0.255	1	0.439	1	0.2818	0.9643	0.4766	1	0.0045	0.0755	1.0604e-05
81	3-hydroxydecanoate	Lipid	Fatty Acid, Monohydroxy	1.80836		1.34	0.92	1.25	0.86	0.64	0.42	1.33	0.86	0.49	0.35	0.99	0.72	0.48	0.37	0.78	0.6	0.62	0.51	1.14	0.94	0.77	0.52	1.22	0.81	0.87	0.69	1.02	0.81	1.01	0.91	0.93	0.84		0.0419	1	0.5747	1	0.1258	0.9502	0.2861	1	0.0025	0.0477	3.0033e-09
547	LPC(18:0)	Lysophosphatidylcholine	Ester	1.80793		0.96	1.03	1.05	1.12	1.05	1.15	1.06	1.16	1.11	1.15	1.11	1.15	1.08	1.14	1.09	1.16	0.97	1.06	1.03	1.12	1.04	1.12	1.09	1.17	1.01	1.04	1.12	1.16	0.94	0.99	1.04	1.1		0.4151	1	0.5308	1	0.3368	0.9716	0.0165	1	0.2853	0.817	0.002
122	4-imidazoleacetate	Amino Acid	Histidine Metabolism	1.80446		0.7	0.72	0.9	0.93	5.22	1.76	5.31	1.79	7.02	2.18	5.8	1.8	6.82	2.46	5	1.81	2.85	1.16	3.06	1.24	1.67	1.21	2.26	1.64	0.94	0.99	0.79	0.84	1.21	0.96	0.97	0.77		0.1203	1	0.1523	1	0.6458	0.9782	0.7361	1	7.84e-13	8.3405e-11	0.0127
1283	TAG52:5-FA14:0	Triacylglycerol	Ester	1.80354		0.91	1	1.11	1.21	1.01	1.32	0.91	1.18	1.24	1.54	0.98	1.21	1.19	1.5	1.01	1.27	1.26	1.43	0.99	1.12	0.97	1.39	0.9	1.29	0.99	1.2	1.11	1.36	0.83	1.03	1.13	1.41		0.5548	1	0.9959	1	0.4976	0.9716	0.2066	1	0.9356	1	0.0706
1234	TAG51:4-FA18:1	Triacylglycerol	Ester	1.79942		0.98	0.93	1.06	1.01	1	1.05	1	1.05	1.05	1.09	1.01	1.05	1.03	1.08	0.98	1.03	1.12	1.1	1.03	1.01	1.01	1.11	1.03	1.12	1.03	1.12	1	1.08	0.96	1.03	1.01	1.08		0.6758	1	0.1158	1	0.1586	0.9502	0.7986	1	0.944	1	0.2518
1492	TAG56:8-FA18:3	Triacylglycerol	Ester	1.78148		0.92	0.83	1.13	1.02	0.97	1.05	1.03	1.12	1.1	1.18	1.06	1.13	1	1.11	0.99	1.1	1.23	1.21	1.11	1.09	1.02	1.22	1	1.2	1.07	1.16	0.94	1.02	0.99	1.09	1.15	1.27		0.4134	1	0.0769	1	0.24	0.9643	0.8241	1	0.8021	0.9892	0.6243
71	3-acetylphenol sulfate	Xenobiotics	Chemical	1.77743		0.96	0.69	0.94	0.67	1.14	2.22	0.89	1.74	1.03	2.12	0.81	1.67	0.83	1.31	0.74	1.17	0.72	1	0.9	1.24	0.75	0.96	0.87	1.1	0.81	0.65	1.1	0.89	0.56	0.96	0.62	1.06		0.8569	1	0.1131	1	0.7859	0.9916	0.0938	1	0.5868	0.9567	0.0009
85	3-hydroxylaurate	Lipid	Fatty Acid, Monohydroxy	1.77141		1.48	1.02	1.3	0.89	0.67	0.44	1.29	0.84	0.57	0.4	0.98	0.7	0.57	0.42	0.87	0.64	0.7	0.6	1.13	0.97	0.7	0.61	1.11	0.97	0.83	0.64	0.88	0.67	0.93	0.86	0.85	0.79		0.023	1	0.9231	1	0.1294	0.9502	0.5065	1	0.0204	0.2173	1.6012e-06
1199	TAG50:5-FA14:0	Triacylglycerol	Ester	1.76263		0.92	0.87	1.24	1.16	1.07	1.35	0.94	1.18	1.42	1.77	0.98	1.21	1.39	1.85	0.97	1.29	1.67	1.89	1.11	1.26	1.19	1.87	0.92	1.45	1.04	1.25	1.15	1.39	0.77	0.99	1.13	1.45		0.6247	1	0.3902	1	0.1978	0.9502	0.3586	1	0.6625	0.9567	0.068
503	indoleacetylglutamine	Amino Acid	Tryptophan Metabolism	1.76079		0.75	0.77	0.97	0.98	0.93	1.16	0.83	1.04	1.13	1.29	1.01	1.16	1.09	1.36	0.87	1.08	1.13	1.12	1.06	1.05	0.91	1	0.89	0.98	0.87	0.83	0.87	0.84	0.91	0.98	0.82	0.89		0.0585	1	0.0762	1	0.8202	0.9951	0.9141	1	0.6331	0.9567	0.3142
80	3-hydroxybutyrylcarnitine (2)	Lipid	Fatty Acid Metabolism(Acyl Carnitine)	1.76038		1.09	1.14	1.22	1.28	0.7	0.52	1.29	0.96	0.54	0.4	1.16	0.87	0.5	0.33	1.01	0.66	0.57	0.33	1.24	0.71	0.58	0.39	1.23	0.81	0.72	0.66	0.99	0.91	1	1.06	0.81	0.87		0.622	1	0.4439	1	0.225	0.9643	0.1374	1	0.0354	0.3115	0.0001
1294	TAG52:6-FA16:0	Triacylglycerol	Ester	1.75412		0.97	0.83	1.26	1.07	1.09	1.49	1.2	1.63	1.43	1.84	1.31	1.69	1.34	1.76	1.25	1.65	2.06	2.34	1.68	1.9	1.39	2.25	1.33	2.15	1.05	1.24	1.01	1.19	0.87	1.05	1.09	1.32		0.8625	1	0.2193	1	0.1344	0.9502	0.6583	1	0.575	0.9567	0.0095
208	bilirubin (E,E)*	Cofactors and Vitamins	Hemoglobin and Porphyrin Metabolism	1.74766		0.98	0.96	1.01	0.99	0.75	0.75	0.91	0.91	0.78	0.87	0.87	0.97	0.93	0.77	1.01	0.83	0.9	0.98	0.9	0.98	1.05	0.99	0.95	0.9	0.97	0.79	1.06	0.87	1.07	0.92	1.3	1.11		0.8984	1	0.7662	1	0.9356	1	0.9292	1	0.0313	0.2922	0.031
219	carnitine	Lipid	Carnitine Metabolism	1.74199		0.97	0.98	1.01	1.03	1.11	1.1	1.06	1.05	1.06	1.07	1.06	1.07	1.12	1.2	1.08	1.15	1.1	1.12	1.02	1.04	0.99	1	1.01	1.02	0.95	0.97	1.01	1.03	0.98	1	1.03	1.05		0.3691	1	0.6691	1	0.7131	0.9882	0.4017	1	0.0059	0.0907	0.011
466	HCER(14:0)	Hexosylceramides	HCER	1.73885		1.12	1.12	1.08	1.07	0.9	0.79	1.12	0.98	0.96	0.91	1.01	0.96	1.2	0.98	1.14	0.94	0.99	0.89	1.03	0.93	1.02	1.13	0.95	1.05	0.92	1.03	0.94	1.06	0.96	1.03	1	1.07		0.2562	1	0.2737	1	0.4638	0.9716	0.4891	1	0.2956	0.8227	0.0213
1205	TAG50:5-FA18:3	Triacylglycerol	Ester	1.73546		0.9	0.88	1.14	1.11	1.05	1.39	0.92	1.22	1.42	1.7	1.02	1.23	1.25	1.69	0.99	1.33	1.69	1.94	1.15	1.32	1.22	1.87	0.98	1.51	1.1	1.41	1.13	1.44	0.79	0.94	1.14	1.37		0.5099	1	0.4142	1	0.4101	0.9716	0.5052	1	0.7661	0.9799	0.0394
1588	tyramine O-sulfate	Amino Acid	Tyrosine Metabolism	1.73267		0.86	0.77	0.86	0.77	5.88	10.59	7.41	13.34	6.35	9.53	7.2	10.81	5.1	9.59	4.8	9.02	2.72	4.33	2.97	4.73	1.45	2.4	1.82	3	0.58	0.65	0.65	0.73	1	0.9	1.12	1		0.4719	1	0.2274	1	0.4847	0.9716	0.2355	1	2e-15	3.1e-13	0
595	myo-inositol	Lipid	Inositol Metabolism	1.72994		0.93	0.9	1.04	1.01	1.18	1.2	0.98	0.99	1.17	1.04	0.96	0.85	1.09	1.07	0.98	0.96	0.89	0.91	1.03	1.05	0.92	0.86	0.89	0.83	0.96	0.87	0.99	0.9	1	1.07	1.02	1.1		0.402	1	0.2098	1	0.6169	0.9749	0.9332	1	0.0391	0.3273	0.0294
172	alanine	Amino Acid	Alanine and Aspartate Metabolism	1.72832		0.92	0.96	0.99	1.03	1.11	1.2	0.98	1.06	1.03	1.12	1.01	1.1	0.99	1.13	0.92	1.04	1.12	1.27	0.89	1.01	0.94	1.18	0.88	1.11	0.93	1	0.96	1.03	0.93	0.96	1.04	1.07		0.1903	1	0.5041	1	0.8713	0.9997	0.6309	1	0.0817	0.4971	0.0029
834	PE(18:1/22:0)	Phosphatidylethanolamine	Ester	1.7206		1.15	0.98	1.05	0.9	0.83	0.67	1	0.81	0.68	0.56	0.92	0.76	0.78	0.65	1.01	0.84	1.04	0.97	1.14	1.06	1.05	0.91	1.17	1.01	0.85	0.75	0.95	0.84	1.07	1.02	1.06	1		0.2063	1	0.8717	1	0.665	0.9813	0.3208	1	0.0784	0.4847	0.0002
211	biliverdin	Cofactors and Vitamins	Hemoglobin and Porphyrin Metabolism	1.71328		0.88	1.02	0.83	0.96	0.83	0.67	0.98	0.8	0.7	0.57	0.89	0.73	0.8	0.65	1.04	0.84	0.8	0.8	0.79	0.79	1	0.8	0.92	0.73	1.09	0.69	1.26	0.79	1.27	1.02	1.35	1.08		0.4037	1	0.9147	1	0.2178	0.9643	0.7711	1	0.2131	0.7336	0.0082
1123	TAG48:3-FA12:0	Triacylglycerol	Ester	1.70861		0.82	0.96	1.2	1.41	1.05	1.52	0.83	1.21	1.47	1.78	1	1.21	1.32	1.85	1.01	1.41	1.26	1.6	0.99	1.26	1.01	1.53	0.84	1.27	0.89	0.93	1.36	1.42	0.69	1.17	0.89	1.5		0.3433	1	0.8549	1	0.3809	0.9716	0.101	1	0.8316	0.9985	0.0478
378	erythritol	Xenobiotics	Food Component/Plant	1.70164		1.1	1.05	0.65	0.62	1.4	1.42	0.72	0.73	1.45	1.25	0.74	0.64	1.27	1.45	0.7	0.8	1.17	1.27	0.71	0.78	1.12	1.24	0.73	0.8	0.6	0.75	0.7	0.89	0.91	1.14	0.9	1.13		0.6955	1	0.8337	1	0.0761	0.9502	0.0506	1	0.1647	0.6818	0.1496
212	butyrylcarnitine (C4)	Lipid	Fatty Acid Metabolism (also BCAA Metabolism)	1.69438		0.89	0.95	1.02	1.08	0.91	0.7	1.2	0.92	0.78	0.72	1.1	1	0.84	0.78	1.12	1.05	0.93	0.9	1.01	0.98	0.99	0.97	1.02	1.01	0.88	0.89	1	1	0.91	1.08	0.87	1.03		0.2133	1	0.5379	1	0.8209	0.9951	0.3923	1	0.2981	0.8252	5.8601e-05
1309	TAG53:1-FA16:0	Triacylglycerol	Ester	1.69315		0.9	0.84	1.16	1.08	1.02	1.15	1.02	1.16	1.14	1.2	1	1.05	1.06	1.18	1.05	1.17	1.16	1.04	0.96	0.87	0.99	1.23	0.95	1.18	0.86	1.13	0.98	1.29	0.87	1.19	0.95	1.29		0.4898	1	0.2612	1	0.3373	0.9716	0.5987	1	0.9142	1	0.3447
158	9,10-DiHOME	Lipid	Fatty Acid, Dihydroxy	1.69019		0.97	0.85	0.91	0.8	0.66	0.6	1.01	0.92	0.56	0.51	0.85	0.76	0.66	0.54	0.89	0.73	0.83	0.84	1.16	1.17	0.91	0.66	0.96	0.7	0.88	0.81	0.93	0.85	1.31	1.25	0.97	0.93		0.8236	1	0.2638	1	0.5324	0.9736	0.129	1	0.0043	0.0731	0.0005
1400	TAG54:7-FA18:3	Triacylglycerol	Ester	1.68913		1.04	0.75	1.29	0.93	1.14	1.21	1.13	1.21	1.43	1.48	1.21	1.25	1.25	1.49	1	1.19	1.73	1.81	1.32	1.38	1.34	1.79	1.09	1.46	1.14	1.15	1	1.01	0.98	1.03	1.27	1.34		0.7911	1	0.0794	1	0.1182	0.9502	0.6477	1	0.434	0.9194	0.2448
1019	suberoylcarnitine (C8-DC)	Lipid	Fatty Acid Metabolism(Acyl Carnitine)	1.68441		0.99	1.03	1.03	1.07	0.57	0.34	1.48	0.89	0.23	0.15	1.04	0.66	0.2	0.11	1.01	0.54	0.19	0.14	0.73	0.55	0.32	0.28	0.8	0.7	0.73	0.77	0.87	0.91	0.9	1.01	0.95	1.06		0.9676	1	0.8823	1	0.8906	1	0.7443	1	0.0045	0.0755	9.517e-08
580	lysine	Amino Acid	Lysine Metabolism	1.68389		0.98	1.01	0.98	1	1.06	1.1	1.02	1.06	1.06	1.11	1	1.04	1.07	1.1	1	1.02	1	1.08	0.93	1	0.96	1.04	0.93	1	1	1.01	1.01	1.02	1.03	0.96	1.11	1.04		0.564	1	0.8641	1	0.5231	0.9736	0.9129	1	0.1612	0.6715	0.0146
1189	TAG50:3-FA20:3	Triacylglycerol	Ester	1.67884		0.8	0.97	1.01	1.23	0.88	1.32	0.82	1.23	1.15	1.56	0.96	1.31	1.15	1.57	0.94	1.28	1.15	1.36	0.89	1.04	0.88	1.32	0.91	1.37	0.88	1.23	1.08	1.51	0.75	1.14	1.06	1.6		0.2728	1	0.8751	1	0.9482	1	0.3151	1	0.5431	0.9487	0.1766
598	N-(2-furoyl)glycine	Xenobiotics	Food Component/Plant	1.67685		0.77	0.7	0.86	0.79	1.4	1.27	0.98	0.89	1.33	1.03	1.11	0.86	1.25	1.15	0.93	0.86	0.97	0.89	0.98	0.9	0.64	0.74	1	1.16	0.71	0.61	0.82	0.7	0.67	0.62	0.94	0.88		0.24	1	0.1196	1	0.4963	0.9716	0.2879	1	0.1398	0.6336	0.2906
120	4-hydroxyphenylacetylglutamine	Peptide	Acetylated Peptides	1.67514		1.05	1.3	1.01	1.25	1.55	1.88	1.19	1.44	1.41	1.96	1.13	1.57	1.28	1.87	1.04	1.52	0.98	1.75	0.73	1.31	0.92	1.43	0.72	1.12	1	0.8	0.98	0.78	1.06	1.14	0.96	1.03		0.7745	1	0.1069	1	0.9756	1	0.1748	1	0.0082	0.1153	0.0001
1468	TAG56:6-FA18:3	Triacylglycerol	Ester	1.67473		0.99	0.81	1.13	0.93	1.04	1.07	1.06	1.08	1.22	1.21	1.12	1.11	1.04	1.23	0.92	1.08	1.36	1.33	1.11	1.09	1.12	1.42	0.96	1.22	1.09	1.12	0.99	1.01	1.03	1.16	1.19	1.33		0.9299	1	0.066	1	0.2697	0.9643	0.5167	1	0.7223	0.9698	0.5693
87	3-hydroxyoctanoate	Lipid	Fatty Acid, Monohydroxy	1.67354		1.3	0.94	1.18	0.85	0.8	0.59	1.28	0.95	0.61	0.43	1.08	0.76	0.54	0.42	0.84	0.65	0.66	0.56	1.09	0.92	0.83	0.59	1.17	0.83	0.84	0.72	0.98	0.83	0.97	0.89	0.93	0.85		0.0243	1	0.5806	1	0.1603	0.9502	0.1606	1	0.0571	0.4064	6.8666e-06
1131	TAG48:4-FA12:0	Triacylglycerol	Ester	1.66393		0.82	0.89	1.18	1.29	1.09	1.54	0.83	1.17	1.56	1.81	1	1.16	1.25	1.79	0.94	1.35	1.35	1.67	1.05	1.3	1.04	1.52	0.9	1.33	0.89	0.96	1.31	1.4	0.69	1.1	0.96	1.54		0.3406	1	0.5914	1	0.4284	0.9716	0.2271	1	0.6695	0.9567	0.0411
1115	TAG48:2-FA12:0	Triacylglycerol	Ester	1.66095		0.83	1	1.27	1.53	1	1.45	0.9	1.31	1.42	1.65	1.04	1.21	1.21	1.64	1.11	1.5	1.15	1.45	1	1.26	0.96	1.44	0.87	1.3	0.81	0.95	1.35	1.58	0.69	1.18	0.86	1.47		0.4072	1	0.995	1	0.2835	0.9643	0.0584	1	0.9958	1	0.1001
1376	TAG54:5-FA18:0	Triacylglycerol	Ester	1.65724		0.99	0.78	1.2	0.95	1.08	1.14	1.08	1.14	1.36	1.34	1.22	1.2	1.19	1.28	1.1	1.18	1.56	1.46	1.3	1.22	1.23	1.52	1.1	1.35	0.97	1.05	1.01	1.09	0.91	1.01	1.17	1.3		0.9416	1	0.0423	1	0.1325	0.9502	0.6492	1	0.5386	0.9487	0.291
650	N-oleoyltaurine	Lipid	Endocannabinoid	1.65078		1.51	1.38	0.95	0.87	0.87	0.67	1.81	1.4	0.66	0.41	1.02	0.63	0.51	0.39	1.18	0.89	0.69	0.52	1.19	0.9	0.75	0.72	1.25	1.19	1	0.73	1	0.73	1.13	1.19	0.91	0.95		0.0737	1	0.1603	1	0.826	0.9974	0.545	1	0.5388	0.9487	0.0819
391	FFA(16:1)	Free Fatty Acids	Free Fatty Acids	1.64794		1.12	0.96	1	0.86	0.77	0.6	1.02	0.79	0.6	0.48	0.88	0.7	0.73	0.55	0.97	0.72	0.93	0.75	1.16	0.94	0.96	0.79	1.04	0.85	0.97	0.77	0.99	0.79	1.12	0.84	1.16	0.87		0.3851	1	0.7298	1	0.9746	1	0.2374	1	0.0422	0.3386	7.8968e-05
190	androstenediol (3beta,17beta) monosulfate (2)	Lipid	Androgenic Steroids	1.64435		0.96	0.94	0.99	0.96	1.18	1.09	1.05	0.98	0.96	1.09	0.95	1.08	1.11	1.1	1.02	1.01	1.05	1.05	0.95	0.95	0.96	1	0.94	0.99	0.99	0.98	0.98	0.97	0.88	0.93	0.97	1.03		0.5004	1	0.296	1	0.8198	0.9951	0.549	1	0.0082	0.1153	0.1444
491	hydroquinone sulfate	Xenobiotics	Drug	1.63839		0.99	0.96	1.05	1.02	1.01	1.77	1.21	2.12	1.14	1.53	1.39	1.87	0.95	1.29	1.09	1.49	0.8	1.07	0.87	1.16	0.66	0.89	0.68	0.91	0.6	0.67	0.97	1.07	1.16	1.58	1.04	1.41		0.9683	1	0.8822	1	0.838	0.9978	0.9235	1	0.9638	1	0.0196
1278	TAG52:4-FA20:2	Triacylglycerol	Ester	1.63285		0.93	0.98	1	1.05	0.99	1.26	0.85	1.09	1.28	1.45	0.98	1.11	1.21	1.49	0.89	1.08	1.31	1.45	1	1.1	1.13	1.53	0.95	1.28	1.07	1.18	1.11	1.23	0.95	1.08	1.15	1.3		0.5617	1	0.8598	1	0.9714	1	0.6602	1	0.9199	1	0.0473
251	CER(18:0)	Ceramides	CER	1.62632		1.09	0.99	1.12	1.02	0.85	0.8	1.15	1.08	0.9	0.83	1.16	1.06	0.83	0.79	1.11	1.05	0.88	0.77	1.11	0.97	0.85	0.8	1.1	1.02	1	0.96	1.06	1.02	0.96	0.92	0.96	0.92		0.2117	1	0.8451	1	0.0898	0.9502	0.8	1	0.0152	0.1799	0.0008
1281	TAG52:4-FA22:1	Triacylglycerol	Ester	1.62455		0.97	0.8	1.13	0.93	1.06	1.11	1.02	1.07	1.23	1.17	1.05	1.01	1.18	1.31	0.99	1.1	1.46	1.44	1.03	1.02	1.2	1.47	0.95	1.16	1.05	1.14	1.01	1.09	0.99	1.1	1.09	1.2		0.7784	1	0.0344	1	0.2356	0.9643	0.5149	1	0.5714	0.9567	0.3144
1430	TAG56:10-FA18:2	Triacylglycerol	Ester	1.6139		1.06	0.85	1.24	0.99	1.05	1.07	1.03	1.05	1.27	1.13	1.13	1	1	1.06	1	1.06	1.23	1.13	0.99	0.91	1.07	1.17	1.03	1.12	0.98	1.06	0.99	1.07	0.98	1.23	1.02	1.28		0.5733	1	0.143	1	0.0523	0.9502	0.9318	1	0.6413	0.9567	0.5079
301	DAG(14:0/18:3)	Diacylglycerol	Ester	1.61105		0.78	0.87	0.97	1.08	1.29	1.59	1.54	1.91	1.28	1.1	1.28	1.1	1.22	1.17	1.24	1.2	1.3	1.17	1.04	0.93	0.99	1.18	1.09	1.3	0.97	1.09	1.15	1.28	0.81	1.11	1.01	1.39		0.1902	1	0.4772	1	0.8603	0.9997	0.6717	1	0.1874	0.713	0.0156
82	3-hydroxyhexanoate	Lipid	Fatty Acid, Monohydroxy	1.61025		1.36	1.05	1.17	0.9	1.4	1.4	1.99	1.98	1.15	0.94	1.75	1.44	0.94	0.78	1.41	1.18	0.85	0.74	1.19	1.04	0.88	0.81	1.15	1.06	0.82	0.69	0.92	0.77	0.97	0.86	0.92	0.82		0.0018	0.6292	0.6508	1	0.1149	0.9502	0.2728	1	0.0006	0.0158	0.0007
828	PE(18:1/18:3)	Phosphatidylethanolamine	Ester	1.61021		0.96	0.64	1.11	0.74	1.1	1.11	1.23	1.24	1.16	1.14	0.97	0.95	1.24	1.16	1.05	0.99	1.29	1.37	1.01	1.07	1.27	1.6	1.09	1.38	0.89	1.11	0.86	1.07	1.02	1.05	1.07	1.1		0.7821	1	0.0048	1	0.5127	0.9736	0.0582	1	0.5329	0.9487	0.5141
661	oleoyl ethanolamide	Lipid	Endocannabinoid	1.60654		1.25	1.1	0.92	0.81	0.79	0.7	1.06	0.95	0.84	0.59	1.23	0.86	0.72	0.66	1	0.91	0.91	0.85	0.98	0.91	0.91	0.9	1.01	1	0.87	0.74	0.84	0.71	1.21	0.98	1.15	0.93		0.073	1	0.433	1	0.519	0.9736	0.0981	1	0.0558	0.4031	0.0051
1509	TAG58:10-FA22:5	Triacylglycerol	Ester	1.60638		1.04	0.84	1.16	0.94	1.03	1.11	1.04	1.12	1.32	1.17	1.17	1.04	1.28	1.08	1.27	1.07	1.31	1.28	1.25	1.23	1.06	1.1	1.02	1.05	1.08	1.05	0.95	0.92	0.92	0.94	1.05	1.07		0.7055	1	0.1239	1	0.1709	0.9502	0.584	1	0.7818	0.9865	0.3394
597	myristoylcarnitine (C14)	Lipid	Fatty Acid Metabolism(Acyl Carnitine)	1.59997		1.16	1.15	0.96	0.94	0.78	0.47	1.36	0.82	0.64	0.45	1.18	0.83	0.62	0.34	1.28	0.7	0.48	0.39	0.97	0.79	0.78	0.7	1.01	0.92	0.79	0.83	1.07	1.11	0.85	0.84	0.78	0.77		0.3952	1	0.437	1	0.7996	0.9934	0.7437	1	0.162	0.6731	2.552e-05
626	N-acetylhistidine	Amino Acid	Histidine Metabolism	1.59852		0.97	0.89	1.01	0.92	1.05	1.12	1.04	1.11	0.94	1.03	1.05	1.16	1.06	1.16	1.02	1.12	0.92	1.03	0.95	1.06	0.94	1.13	1.01	1.22	0.9	0.97	0.96	1.04	0.99	0.99	1.18	1.19		0.6542	1	0.1199	1	0.9429	1	0.2997	1	0.516	0.9394	0.147
111	4-allylphenol sulfate	Xenobiotics	Food Component/Plant	1.58931		1.26	0.79	0.86	0.54	1.6	0.87	1.05	0.57	1.49	0.95	1.03	0.65	1.58	0.9	1.04	0.6	1.38	0.78	1.05	0.59	1.35	0.75	1.08	0.6	1.16	0.86	0.89	0.66	1.06	0.91	1.02	0.88		0.2443	1	0.2225	1	0.4318	0.9716	0.0016	0.8429	0.0161	0.1889	0.4847
274	citrulline	Amino Acid	Urea cycle; Arginine and Proline Metabolism	1.58592		0.98	0.98	1.03	1.03	0.86	0.85	1.07	1.06	0.89	0.91	1.05	1.08	1.03	1.02	1.05	1.04	1.21	1.25	1.05	1.08	1.06	1.06	0.99	0.99	1	0.99	1.03	1.01	1.06	1.05	1.01	1		0.642	1	0.5414	1	0.4501	0.9716	0.5423	1	0.0002	0.0059	6.5582e-05
1249	TAG52:2-FA14:0	Triacylglycerol	Ester	1.58034		0.96	0.98	1.07	1.1	1.07	1.32	0.95	1.16	1.37	1.47	1.01	1.09	1.35	1.54	1.01	1.15	1.29	1.4	0.97	1.05	1.13	1.52	0.96	1.28	0.97	1.29	1.11	1.46	0.86	1.19	0.96	1.32		0.7843	1	0.9025	1	0.6476	0.9782	0.543	1	0.6521	0.9567	0.0807
1289	TAG52:5-FA20:3	Triacylglycerol	Ester	1.5681		0.91	0.98	1.04	1.12	0.97	1.26	0.83	1.08	1.18	1.48	0.91	1.14	1.05	1.49	0.84	1.2	1.2	1.39	0.92	1.07	0.98	1.42	0.86	1.24	1.04	1.32	1.07	1.36	0.91	1.03	1.23	1.39		0.4902	1	0.9	1	0.8071	0.9934	0.4189	1	0.8108	0.9925	0.1024
615	N-acetylarginine	Amino Acid	Urea cycle; Arginine and Proline Metabolism	1.56494		0.86	0.94	0.97	1.06	1.14	1.16	1.18	1.2	1.06	1.06	1.21	1.22	1.05	1.09	1.25	1.29	1.11	1.19	1.22	1.31	0.95	1.12	1.02	1.2	1	1.06	0.99	1.06	1.09	1.01	1.18	1.09		0.0307	1	0.4082	1	0.6263	0.9782	0.3953	1	0.0744	0.4689	0.0425
58	2'-O-methylcytidine	Nucleotide	Pyrimidine Metabolism, Cytidine containing	1.56487		1.05	0.95	1.05	0.95	1.31	1.19	1.22	1.11	1.03	0.99	1.08	1.04	1.1	1.11	1.16	1.18	1.1	1.16	1	1.05	1.09	1.14	1.04	1.09	1.04	1	1.05	1	0.99	0.97	1.02	0.99		0.4848	1	0.4313	1	0.463	0.9716	0.4522	1	1.8699e-05	0.0007	0.0056
1334	TAG53:6-FA18:1	Triacylglycerol	Ester	1.56169		0.98	0.99	0.98	0.99	1.01	1.03	0.99	1.02	1.05	1.04	1	0.99	1.01	1.02	0.99	0.99	1.02	1	1	0.98	1	1.01	1	1.01	1	1.01	0.99	1.01	0.98	0.97	1.01	1		0.2594	1	0.5892	1	0.2581	0.9643	0.5871	1	0.6573	0.9567	0.0616
109	4-acetaminophen sulfate	Xenobiotics	Drug	1.55643		0.82	0.6	0.85	0.62	1.42	2.97	1.59	3.34	1.95	3.33	2.06	3.51	1.7	2.09	1.62	2	1.48	0.95	1.21	0.78	1.06	0.65	0.77	0.48	1.03	0.7	0.43	0.29	1.11	0.47	0.53	0.23		0.7813	1	0.4723	1	0.8217	0.9951	0.5051	1	0.6262	0.9567	0.1285
181	alpha-ketobutyrate	Amino Acid	Methionine, Cysteine, SAM and Taurine Metabolism	1.55479		1.28	1.24	0.91	0.88	0.76	0.53	1.16	0.82	0.86	0.66	1.1	0.84	0.91	0.52	1.37	0.78	0.73	0.59	1.23	1	0.76	0.55	1.17	0.86	0.57	0.42	0.96	0.7	1.06	0.74	1.36	0.95		0.2451	1	0.3068	1	0.6471	0.9782	0.5497	1	0.186	0.713	0.0026
1328	TAG53:4-FA18:3	Triacylglycerol	Ester	1.55445		1.03	0.87	1.22	1.03	1.05	1.15	1.02	1.12	1.35	1.38	1.13	1.16	1.2	1.3	1.05	1.14	1.34	1.27	1.1	1.04	1.2	1.45	1.04	1.26	1.04	1.31	0.99	1.25	0.85	1.07	1.04	1.3		0.8216	1	0.2432	1	0.0926	0.9502	0.7711	1	0.6834	0.9619	0.23
1564	tigloylglycine	Amino Acid	Leucine, Isoleucine and Valine Metabolism	1.55097		0.96	0.79	1.11	0.91	0.42	0.44	0.92	0.97	0.46	0.39	1.17	0.99	0.68	0.53	0.92	0.72	1.11	1.2	1.36	1.48	1.16	0.92	1.27	1.01	0.85	0.98	0.74	0.85	1.04	1.04	1.14	1.14		0.841	1	0.2274	1	0.612	0.9749	0.6173	1	1.4555e-05	0.0006	4.8678e-05
1258	TAG52:3-FA14:0	Triacylglycerol	Ester	1.54479		0.95	1.03	1.1	1.19	1.04	1.39	0.88	1.18	1.37	1.65	0.94	1.14	1.32	1.71	0.95	1.23	1.47	1.67	0.97	1.11	1.12	1.63	0.9	1.3	0.99	1.23	1.11	1.38	0.85	1.12	1.03	1.35		0.7246	1	0.8543	1	0.5432	0.9749	0.2529	1	0.8172	0.9957	0.0309
371	dopamine 4-sulfate	Amino Acid	Tyrosine Metabolism	1.54366		1.09	1.01	1.25	1.16	40.92	41.96	38.76	39.75	37.24	35.37	55.19	52.43	35.76	52.7	23.39	34.47	24.27	22.41	18.51	17.09	8.92	10.34	10.19	11.82	1.07	1.06	0.98	0.97	1.1	0.87	1.12	0.89		0.7976	1	0.9759	1	0.5102	0.9736	0.6655	1	0	0	0
1293	TAG52:6-FA14:0	Triacylglycerol	Ester	1.54014		0.93	0.97	1.19	1.25	1.01	1.28	0.94	1.2	1.3	1.54	1.02	1.21	1.12	1.46	0.98	1.27	1.19	1.34	0.97	1.09	0.92	1.36	0.91	1.33	0.98	1.09	1.1	1.23	0.79	0.95	1.07	1.28		0.6142	1	0.8521	1	0.2201	0.9643	0.1228	1	0.9531	1	0.081
538	linoleoyl ethanolamide	Lipid	Endocannabinoid	1.53982		1.01	0.99	0.86	0.84	0.75	0.51	1.23	0.84	0.68	0.48	1.05	0.73	0.62	0.5	1	0.82	0.76	0.76	0.97	0.97	0.77	0.68	1.03	0.91	0.85	0.62	0.89	0.66	1.17	1.2	1.15	1.18		0.9633	1	0.9445	1	0.3663	0.9716	0.3083	1	0.0854	0.5101	7.083e-05
600	N1-Methyl-4-pyridone-3-carboxamide	Cofactors and Vitamins	Nicotinate and Nicotinamide Metabolism	1.53829		1.23	1.24	1.15	1.16	1.15	0.91	1.21	0.96	1.24	1.15	1.34	1.24	1.17	0.9	1.33	1.03	0.72	0.82	1.1	1.25	1.29	0.72	1.22	0.68	1.19	1.11	1.21	1.12	1.14	1.13	0.94	0.93		0.1933	1	0.1794	1	0.3759	0.9716	0.3537	1	0.3865	0.8831	0.5683
86	3-hydroxymyristate	Lipid	Fatty Acid, Monohydroxy	1.53657		1.3	0.95	1.19	0.87	0.74	0.53	1.27	0.92	0.62	0.46	1.02	0.76	0.66	0.46	1.06	0.73	0.79	0.6	1.12	0.85	0.82	0.93	0.98	1.11	0.73	0.63	0.83	0.71	1.14	1.04	0.94	0.86		0.0611	1	0.7124	1	0.2044	0.9502	0.3299	1	0.0306	0.2869	9.0735e-06
266	cholate	Lipid	Primary Bile Acid Metabolism	1.53635		0.94	2.12	0.98	2.2	0.75	0.87	0.8	0.92	0.76	0.74	1.04	1	0.65	0.67	0.97	1.01	0.72	0.76	0.96	1.02	0.72	0.71	1.08	1.07	0.69	1.01	1.02	1.49	0.77	0.83	0.6	0.64		0.8412	1	0.0087	1	0.937	1	0.0061	0.9654	0.3228	0.8469	0.6251
1379	TAG54:5-FA18:3	Triacylglycerol	Ester	1.53569		1.03	0.82	1.21	0.97	1.09	1.08	1.06	1.05	1.26	1.21	1.12	1.07	1.14	1.21	1.01	1.07	1.37	1.33	1.08	1.05	1.17	1.39	0.98	1.17	1.11	1.23	1	1.11	1.03	1.13	1.15	1.26		0.838	1	0.1012	1	0.1121	0.9502	0.7989	1	0.4723	0.9308	0.5191
210	bilirubin (Z,Z)	Cofactors and Vitamins	Hemoglobin and Porphyrin Metabolism	1.53533		0.99	1.03	0.95	0.98	0.93	0.92	1	0.99	0.9	0.93	0.94	0.96	0.96	0.89	1.04	0.96	0.87	0.88	0.91	0.91	0.89	0.86	0.91	0.88	1.02	0.88	1.08	0.93	1.1	0.98	1.17	1.05		0.9328	1	0.6978	1	0.4055	0.9716	0.7193	1	0.2737	0.8069	0.1933
621	N-acetylglucosamine/N-acetylgalactosamine	Carbohydrate	Aminosugar Metabolism	1.52728		1.01	1	1.11	1.1	1.19	1.21	1	1.02	1.07	1.03	1	0.96	0.92	1.06	0.87	1	1.16	1.13	0.98	0.96	0.98	0.98	1.14	1.14	0.98	0.98	0.96	0.95	0.98	0.96	1	0.98		0.8574	1	0.9887	1	0.185	0.9502	0.2459	1	0.0349	0.3095	0.0185
1140	TAG48:5-FA18:2	Triacylglycerol	Ester	1.52325		0.83	0.89	1.11	1.19	0.94	1.32	0.89	1.25	1.15	1.31	0.95	1.08	0.92	1.17	1.02	1.29	1.03	1.13	1.07	1.16	0.8	1.08	1.07	1.45	0.8	0.95	1.07	1.28	0.7	0.99	0.92	1.3		0.2773	1	0.4834	1	0.5308	0.9736	0.3114	1	0.7181	0.9691	0.0994
394	FFA(18:1)	Free Fatty Acids	Free Fatty Acids	1.52202		1.24	0.94	1.16	0.87	0.76	0.56	1.09	0.81	0.6	0.44	0.9	0.65	0.71	0.45	1.06	0.67	0.91	0.69	1.17	0.88	0.93	0.73	1.07	0.84	0.87	0.64	1.08	0.79	1.21	0.99	1.1	0.9		0.1203	1	0.6305	1	0.285	0.9643	0.3339	1	0.0477	0.3658	4.3318e-05
1181	TAG50:3-FA14:0	Triacylglycerol	Ester	1.5172		0.97	0.99	1.14	1.16	1.04	1.33	0.9	1.15	1.42	1.63	1.01	1.16	1.32	1.75	0.93	1.24	1.5	1.67	1	1.11	1.21	1.74	0.87	1.26	1.08	1.24	1.2	1.38	0.87	1.07	1.07	1.32		0.8063	1	0.9405	1	0.3592	0.9716	0.2769	1	0.7518	0.9749	0.0407
1335	TAG53:6-FA18:2	Triacylglycerol	Ester	1.51138		0.98	0.98	1.01	1.02	1	1.05	0.99	1.05	1.04	1.06	0.99	1.01	1.04	1.04	1.02	1.02	1.06	1.05	1.01	1	0.98	1.02	0.99	1.03	1.02	1.03	1.01	1.01	1.01	0.99	1.02	1		0.405	1	0.5142	1	0.7165	0.991	0.5867	1	0.8969	1	0.1069
1190	TAG50:4-FA14:0	Triacylglycerol	Ester	1.49641		0.97	0.94	1.14	1.11	1.06	1.33	0.9	1.13	1.5	1.7	0.99	1.13	1.39	1.8	0.95	1.23	1.67	1.84	1	1.1	1.27	1.78	0.92	1.29	1.09	1.17	1.22	1.31	0.85	1.03	1.08	1.32		0.8068	1	0.6577	1	0.3673	0.9716	0.482	1	0.681	0.9604	0.0464
1417	TAG55:4-FA18:2	Triacylglycerol	Ester	1.49607		1.01	0.84	1.16	0.97	1.06	1.05	1.05	1.04	1.27	1.14	1.09	0.99	1.08	1.09	1.01	1.01	1.14	1.06	0.97	0.9	1.08	1.18	0.97	1.06	1.03	1.1	1.05	1.12	0.97	1.17	0.99	1.19		0.9221	1	0.1027	1	0.1591	0.9502	0.7473	1	0.5885	0.9567	0.633
25	2,3-dihydroxyisovalerate	Xenobiotics	Food Component/Plant	1.49589		1.25	1.22	0.97	0.94	40.47	3.8	36.65	3.44	40.27	4.37	29.57	3.21	54.73	5.39	30.82	3.04	13.38	1.79	10.43	1.4	9.16	1.52	7.6	1.26	1.42	1.12	1.36	1.07	0.61	0.92	0.78	1.18		0.462	1	0.5219	1	0.9202	1	0.8452	1	0	0	1.4199e-05
420	gamma-glutamyl-alpha-lysine	Peptide	Gamma-glutamyl Amino Acid	1.48994		1.03	1.05	0.98	0.99	1.17	1.21	1.18	1.22	1.15	1.24	1.02	1.11	1.22	1.35	1.02	1.12	1.22	1.46	0.92	1.1	1.08	1.28	0.93	1.1	0.98	1.02	1.01	1.05	1.03	1.01	1.16	1.14		0.6066	1	0.4797	1	0.7432	0.9916	0.8922	1	0.0111	0.143	0.0024
1391	TAG54:6-FA18:3	Triacylglycerol	Ester	1.48391		1.05	0.79	1.26	0.95	1.11	1.09	1.09	1.06	1.35	1.29	1.13	1.08	1.18	1.29	0.97	1.07	1.51	1.47	1.14	1.11	1.26	1.5	1.02	1.22	1.18	1.19	1.03	1.03	0.98	1.06	1.23	1.32		0.7304	1	0.1018	1	0.1035	0.9502	0.7245	1	0.4495	0.93	0.5457
1206	TAG50:5-FA20:4	Triacylglycerol	Ester	1.47917		0.79	1.05	1.01	1.34	0.89	1.39	0.84	1.31	1.17	1.58	0.91	1.24	1.01	1.38	0.95	1.31	0.95	1.11	0.92	1.09	0.71	1.14	0.82	1.32	0.82	1.13	1.04	1.42	0.77	1.1	1.05	1.51		0.2223	1	0.8171	1	0.9422	1	0.1276	1	0.5269	0.9442	0.0845
858	PE(O-16:0/22:5)	Phosphatidylethanolamine	Ether	1.47539		1.07	1.02	0.97	0.93	0.9	0.84	0.95	0.89	0.92	1.06	0.86	0.98	1	0.9	1	0.9	1.06	0.94	0.93	0.83	1.06	0.97	1.13	1.03	1.03	1.13	1.02	1.12	1	1.09	0.95	1.03		0.4935	1	0.8241	1	0.7424	0.9916	0.4289	1	0.2686	0.7977	0.07
1138	TAG48:4-FA18:3	Triacylglycerol	Ester	1.47405		0.78	0.89	1.14	1.3	0.94	1.37	0.87	1.27	1.33	1.86	0.95	1.32	1.14	1.64	0.99	1.43	1.34	1.64	1.05	1.29	1	1.68	0.89	1.49	0.93	1.3	1.19	1.66	0.68	1.02	1	1.51		0.221	1	0.562	1	0.5306	0.9736	0.2037	1	0.7457	0.9749	0.1311
585	mannitol/sorbitol	Carbohydrate	Fructose, Mannose and Galactose Metabolism	1.465		1.14	0.96	1.25	1.04	1.42	1.29	0.93	0.84	1.22	1.1	0.94	0.85	1.17	1.05	0.99	0.89	1.02	0.95	0.93	0.87	0.96	0.93	0.92	0.89	0.9	1.02	0.82	0.93	0.74	0.9	0.74	0.91		0.3916	1	0.7652	1	0.1535	0.9502	0.7851	1	0.0214	0.2241	0.0973
770	PC(20:0/18:1)	Phosphatidylcholine	Ester	1.46173		1.01	1.04	0.96	0.98	0.93	0.92	0.92	0.91	0.91	0.91	0.96	0.97	0.92	0.9	1.07	1.04	0.98	1	1.07	1.09	0.95	1.05	0.96	1.06	0.93	1.05	0.94	1.06	1.05	1.11	1	1.05		0.8035	1	0.5022	1	0.4261	0.9716	0.7086	1	0.1972	0.7215	0.119
1399	TAG54:7-FA18:2	Triacylglycerol	Ester	1.4576		1.07	0.77	1.27	0.92	1.14	1.18	1.11	1.15	1.43	1.43	1.2	1.19	1.25	1.44	1	1.15	1.67	1.71	1.24	1.27	1.31	1.66	1.07	1.35	1.17	1.09	1.02	0.95	0.97	1	1.28	1.31		0.6968	1	0.1119	1	0.1386	0.9502	0.6182	1	0.4266	0.9148	0.3013
424	gamma-glutamylglycine	Peptide	Gamma-glutamyl Amino Acid	1.45638		0.9	1	0.97	1.07	1.11	1.19	1.12	1.2	1.08	1.08	1.09	1.09	1.13	1.21	1.05	1.13	1.24	1.45	0.95	1.11	1.12	1.28	0.9	1.03	0.99	1.07	0.99	1.07	1.02	1.02	1.04	1.04		0.0974	1	0.9733	1	0.6296	0.9782	0.253	1	0.0945	0.546	0.0042
1010	S-methylcysteine sulfoxide	Amino Acid	Methionine, Cysteine, SAM and Taurine Metabolism	1.45337		0.75	0.67	1.04	0.94	1	0.85	1.21	1.03	0.84	0.73	1.1	0.97	0.84	0.72	1.13	0.97	0.8	0.77	1	0.97	0.8	0.74	1.04	0.96	0.7	0.69	1.04	1.02	0.81	0.86	0.97	1.03		0.0644	1	0.0118	1	0.8008	0.9934	0.6747	1	0.9943	1	0.3045
1367	TAG54:4-FA18:3	Triacylglycerol	Ester	1.45139		1.03	0.8	1.21	0.94	1.05	1.04	1.04	1.04	1.23	1.2	1.11	1.08	1.13	1.19	1.02	1.08	1.31	1.23	1.1	1.02	1.11	1.35	0.96	1.17	0.97	1.12	1	1.15	0.96	1.1	1.14	1.3		0.7905	1	0.052	1	0.0907	0.9502	0.6044	1	0.6888	0.9621	0.7018
1279	TAG52:4-FA20:3	Triacylglycerol	Ester	1.44567		0.89	0.97	1.03	1.13	0.91	1.22	0.86	1.16	1.18	1.48	0.92	1.16	1.14	1.45	0.95	1.21	1.26	1.39	0.96	1.06	1.04	1.45	0.93	1.29	1.03	1.31	1.09	1.38	0.97	1.11	1.17	1.34		0.39	1	0.8408	1	0.8606	0.9997	0.404	1	0.4845	0.9308	0.1577
159	9-hydroxystearate	Lipid	Fatty Acid, Monohydroxy	1.44534		1.15	1.15	1.08	1.09	0.65	0.61	1.09	1.02	0.55	0.61	0.81	0.89	0.78	0.59	1.08	0.81	0.99	0.64	1.29	0.84	0.91	0.94	1.37	1.42	0.95	0.75	0.91	0.72	0.83	0.89	0.76	0.82		0.4331	1	0.4256	1	0.6511	0.9782	0.6418	1	0.0147	0.1768	0.0056
1264	TAG52:3-FA18:3	Triacylglycerol	Ester	1.44334		0.95	0.81	1.15	0.99	0.96	1.06	1.01	1.12	1.23	1.32	1.09	1.17	1.17	1.3	1.05	1.17	1.42	1.37	1.15	1.11	1.12	1.43	0.98	1.25	1.03	1.19	1.03	1.19	0.92	1.06	1.07	1.23		0.6401	1	0.0746	1	0.2317	0.9643	0.9035	1	0.7539	0.9749	0.5967
348	DCER(18:0)	Dihydroceramides	DCER	1.44272		1.12	1.01	1.35	1.21	0.64	0.66	0.87	0.9	0.73	0.77	0.97	1.02	0.96	0.87	1.03	0.93	0.86	0.92	0.95	1.02	1.09	1.09	0.99	0.99	1	0.94	1.12	1.06	0.91	0.96	0.91	0.96		0.3922	1	0.9412	1	0.0273	0.9502	0.1531	1	0.001	0.0235	0.0023
400	FFA(20:2)	Free Fatty Acids	Free Fatty Acids	1.44242		1.07	1	1.07	1	0.9	0.84	1.06	0.98	0.89	0.89	0.92	0.92	0.86	0.88	0.94	0.96	1	1	1	1	1	1	1	1	1.03	1	1.01	0.98	1	1	1	1		0.1323	1	1	1	0.1323	0.9502	1	1	0.0229	0.2331	7.7103e-05
1128	TAG48:3-FA18:1	Triacylglycerol	Ester	1.43866		0.84	1.03	1.17	1.44	1.02	1.48	0.82	1.2	1.37	1.67	0.97	1.18	1.12	1.58	0.98	1.39	1.09	1.38	0.95	1.21	0.97	1.42	0.89	1.3	0.86	0.98	1.3	1.48	0.7	1.15	0.87	1.43		0.3701	1	0.8807	1	0.4278	0.9716	0.0662	1	0.9366	1	0.046
1130	TAG48:3-FA18:3	Triacylglycerol	Ester	1.43663		0.79	0.88	1.1	1.24	0.89	1.35	0.89	1.35	1.22	1.65	1	1.35	1.18	1.59	1.09	1.46	1.46	1.58	1.2	1.3	1	1.65	0.93	1.53	0.92	1.28	1.13	1.57	0.67	0.95	1.03	1.46		0.2482	1	0.5452	1	0.6424	0.9782	0.3104	1	0.5724	0.9567	0.1511
1137	TAG48:4-FA18:2	Triacylglycerol	Ester	1.43429		0.84	0.94	1.17	1.31	1.02	1.47	0.81	1.16	1.46	1.68	0.96	1.11	1.13	1.6	0.92	1.31	1.19	1.41	0.97	1.14	0.98	1.41	0.88	1.26	0.91	0.94	1.32	1.36	0.69	1.06	0.91	1.41		0.3778	1	0.7602	1	0.4154	0.9716	0.1643	1	0.8993	1	0.0486
1180	TAG50:2-FA20:2	Triacylglycerol	Ester	1.43046		0.84	0.98	1.17	1.38	0.89	1.31	0.85	1.26	1.2	1.73	0.82	1.18	1.14	1.57	1.11	1.53	1.22	1.29	1.07	1.13	0.93	1.42	0.99	1.51	0.85	1.23	1.05	1.51	0.73	1.06	1.06	1.53		0.4314	1	0.9438	1	0.4838	0.9716	0.1569	1	0.598	0.9567	0.2331
42	2-hydroxyglutarate	Lipid	Fatty Acid, Dicarboxylate	1.4251		1.13	0.99	1.01	0.88	1.2	1.24	1.06	1.09	0.9	0.93	0.98	1.02	0.97	0.95	0.98	0.95	1.01	0.97	1.14	1.1	0.94	0.83	1.12	1	0.93	0.91	1	0.99	0.84	0.9	0.91	0.97		0.1252	1	0.9348	1	0.9232	1	0.1288	1	0.0233	0.2341	0.0088
674	pantothenate	Cofactors and Vitamins	Pantothenate and CoA Metabolism	1.42507		1	0.97	0.96	0.94	0.89	0.81	0.99	0.9	0.86	0.85	0.98	0.98	0.94	0.85	1.12	1.01	0.86	0.92	0.99	1.06	0.94	0.87	0.97	0.9	0.94	0.89	1	0.95	0.92	0.93	0.92	0.93		0.9623	1	0.6308	1	0.5801	0.9749	0.324	1	0.0742	0.4689	0.0014
162	acetylcarnitine (C2)	Lipid	Fatty Acid Metabolism(Acyl Carnitine)	1.42201		1.1	1	1.1	1	0.91	0.8	1.1	0.98	0.86	0.73	1.1	0.94	0.87	0.61	1.13	0.8	0.83	0.61	1.2	0.88	0.79	0.64	1.11	0.91	0.83	0.75	0.98	0.88	0.98	1	0.92	0.94		0.2373	1	0.9629	1	0.241	0.9643	0.9555	1	0.2287	0.7486	0.008
395	FFA(18:2)	Free Fatty Acids	Free Fatty Acids	1.42143		1.2	0.9	1.11	0.83	0.79	0.59	1.09	0.81	0.61	0.47	0.89	0.68	0.72	0.48	1.01	0.67	0.93	0.72	1.12	0.86	0.96	0.74	1.11	0.86	0.91	0.64	1.06	0.75	1.11	0.93	1.04	0.87		0.1566	1	0.4352	1	0.4454	0.9716	0.1516	1	0.0719	0.4588	5.876e-05
954	PI(18:0/22:5)	PI	Ester	1.42007		0.98	1.14	0.87	1.01	0.94	0.93	1.06	1.05	0.75	0.81	0.88	0.96	1.02	0.87	1.21	1.04	0.85	0.77	0.9	0.81	0.9	0.82	1.18	1.08	1.1	1.12	0.92	0.94	0.91	0.91	1	1		0.8188	1	0.2163	1	0.1811	0.9502	0.8983	1	0.5501	0.9494	0.4803
802	PE(17:0/20:2)	Phosphatidylethanolamine	Ester	1.41998		1	0.95	0.96	0.91	1.15	1.12	1.1	1.07	1.08	0.92	1.07	0.91	1.27	1.27	0.98	0.98	1.01	1.09	1.02	1.11	1.16	1.21	1.04	1.08	0.95	1.03	1.08	1.17	1.12	1.09	1.03	1		0.9907	1	0.5236	1	0.6115	0.9749	0.2569	1	0.0834	0.5041	0.1548
778	p-cresol sulfate	Xenobiotics	Benzoate Metabolism	1.41801		1.18	1.08	1.01	0.93	1.22	1.32	0.91	0.98	1.41	1.57	0.93	1.04	1.35	1.43	0.93	0.98	1.22	1.28	0.83	0.88	1.03	1.2	0.74	0.86	0.8	0.81	0.71	0.72	1.28	0.85	1.25	0.82		0.306	1	0.6277	1	0.9377	1	0.6449	1	0.2167	0.7412	0.0851
435	gentisate	Amino Acid	Tyrosine Metabolism	1.41317		1.01	0.8	0.93	0.74	1.28	1.42	0.64	0.71	1.05	1.02	0.7	0.68	1.07	1.1	0.77	0.79	0.88	1.14	0.57	0.75	0.76	0.97	0.52	0.66	0.88	0.77	0.88	0.77	1.27	1.22	1	0.96		0.9584	1	0.3029	1	0.7584	0.9916	0.1648	1	0.2669	0.7973	0.1117
1068	TAG46:1-FA14:0	Triacylglycerol	Ester	1.40944		0.72	0.96	1.05	1.4	0.85	1.43	0.79	1.32	1.16	1.68	0.88	1.28	1.16	1.67	1.06	1.53	1.05	1.32	0.92	1.15	0.85	1.49	0.82	1.43	0.84	1.34	1.17	1.85	0.59	0.95	0.93	1.49		0.2183	1	0.8893	1	0.8662	0.9997	0.2076	1	0.5371	0.9487	0.1837
252	CER(18:1)	Ceramides	CER	1.40872		1.08	1.04	1.12	1.08	0.86	0.74	1.1	0.94	0.89	0.82	1.16	1.07	0.77	0.72	1.12	1.05	0.81	0.93	0.74	0.86	1.12	1.19	1.25	1.34	1.09	1.12	1.04	1.08	1.2	1	1.1	0.92		0.4764	1	0.7491	1	0.2958	0.9716	0.5135	1	0.1877	0.713	0.0079
1389	TAG54:6-FA18:1	Triacylglycerol	Ester	1.40749		1.06	0.81	1.27	0.97	1.09	1.09	1.06	1.06	1.36	1.3	1.14	1.09	1.2	1.29	1.02	1.09	1.49	1.43	1.16	1.11	1.24	1.48	1.01	1.21	1.15	1.17	1.03	1.04	0.98	1.05	1.21	1.3		0.6885	1	0.1129	1	0.073	0.9502	0.8471	1	0.5325	0.9487	0.5403
506	inosine	Nucleotide	Purine Metabolism, (Hypo)Xanthine/Inosine containing	1.40663		1.02	0.86	0.99	0.84	0.61	0.54	0.84	0.75	0.61	0.63	0.75	0.78	0.74	0.65	1	0.87	0.88	0.79	0.94	0.84	0.97	0.81	0.98	0.83	0.93	0.81	0.89	0.78	1.16	1.3	0.97	1.09		0.8851	1	0.3298	1	0.9532	1	0.239	1	0.0012	0.0268	6.9357e-05
216	caprylate (8:0)	Lipid	Medium Chain Fatty Acid	1.40555		0.94	0.98	0.93	0.98	0.75	0.55	1.02	0.75	0.61	0.76	0.96	1.19	1.16	1.07	1.23	1.13	0.94	0.82	1.36	1.19	0.75	0.69	1.06	0.97	0.75	0.78	0.97	1.01	0.94	0.94	1.11	1.11		0.7203	1	0.9293	1	0.6821	0.9856	0.8885	1	0.0933	0.5429	0.0005
1056	TAG44:3-FA18:2	Triacylglycerol	Ester	1.40541		0.81	0.84	1.04	1.08	1.09	1.41	0.94	1.22	1.05	1.28	0.87	1.06	0.96	0.95	1.07	1.06	0.76	0.9	0.86	1.03	0.87	1.17	0.79	1.06	0.74	0.96	0.97	1.26	0.66	1.03	0.82	1.27		0.3709	1	0.4647	1	0.8715	0.9997	0.7448	1	0.7244	0.9714	0.1453
1276	TAG52:4-FA18:3	Triacylglycerol	Ester	1.4045		1	0.86	1.18	1.01	0.98	1.1	1.03	1.16	1.23	1.33	1.08	1.16	1.19	1.32	1.05	1.16	1.49	1.44	1.12	1.09	1.19	1.46	1.01	1.24	1.1	1.22	1.05	1.16	0.98	1.08	1.09	1.2		0.9738	1	0.1751	1	0.1346	0.9502	0.914	1	0.8755	1	0.3781
1173	TAG50:2-FA14:0	Triacylglycerol	Ester	1.40077		0.94	0.99	1.14	1.21	1	1.28	0.92	1.18	1.33	1.55	1.02	1.19	1.27	1.6	0.99	1.26	1.34	1.51	0.96	1.09	1.13	1.57	0.9	1.26	1.03	1.3	1.16	1.46	0.87	1.11	1.01	1.29		0.6635	1	0.9589	1	0.38	0.9716	0.2074	1	0.9737	1	0.1084
434	gamma-tocopherol/beta-tocopherol	Cofactors and Vitamins	Tocopherol Metabolism	1.39759		0.8	0.91	0.89	1.02	0.79	0.85	0.96	1.03	0.81	0.87	0.98	1.07	0.73	0.92	0.83	1.05	0.82	0.84	0.9	0.92	0.74	0.89	0.91	1.09	0.84	0.92	0.92	1.01	0.84	1.13	0.9	1.21		0.0314	1	0.3807	1	0.2602	0.9643	0.8782	1	0.0233	0.2341	0.1017
1088	TAG46:3-FA18:3	Triacylglycerol	Ester	1.39348		0.75	0.87	1.23	1.43	0.94	1.41	0.95	1.42	1.19	1.69	0.94	1.33	1.26	1.52	1.44	1.74	1.3	1.55	1.39	1.66	1.06	1.58	1.11	1.66	0.77	0.99	1.21	1.56	0.6	0.89	0.92	1.35		0.2412	1	0.5741	1	0.3946	0.9716	0.144	1	0.8059	0.9904	0.1631
126	4-vinylphenol sulfate	Xenobiotics	Benzoate Metabolism	1.38954		1.17	1.45	1.09	1.36	1.56	1.82	1.23	1.43	1.63	1.64	1.32	1.33	1.3	1.78	0.98	1.35	1.13	1.48	1.04	1.36	1.11	1.35	1.01	1.24	0.9	0.87	1.16	1.11	1.23	1.42	0.85	0.98		0.4991	1	0.1005	1	0.704	0.9858	0.1778	1	0.0509	0.3815	0.0089
439	glutamate	Amino Acid	Glutamate Metabolism	1.38906		0.81	0.88	1	1.08	1.06	1.1	1.06	1.09	1.33	1.3	1.08	1.05	1.28	1.24	1.32	1.28	1.13	1.08	1.08	1.03	0.99	0.98	0.94	0.93	0.99	0.94	0.95	0.9	1.02	1.05	0.94	0.96		0.0087	0.9155	0.1054	1	0.9704	1	0.3299	1	0.4803	0.9308	0.25
465	gulonate*	Cofactors and Vitamins	Ascorbate and Aldarate Metabolism	1.38789		0.84	1.26	0.7	1.04	0.72	0.53	0.88	0.65	0.78	0.97	0.95	1.17	0.7	0.98	0.57	0.79	1.07	1.14	1.12	1.2	0.87	0.82	1.15	1.07	0.89	0.7	1.05	0.82	1.24	1.01	1.08	0.88		0.48	1	0.351	1	0.1434	0.9502	0.8612	1	0.1763	0.6994	0.0099
98	3-methyladipate	Lipid	Fatty Acid, Dicarboxylate	1.38641		1.18	1.12	1.22	1.16	0.93	0.71	1.34	1.02	0.68	0.49	1.24	0.89	0.8	0.55	1.22	0.85	0.68	0.54	1.04	0.83	0.91	0.69	1.44	1.1	0.87	0.85	0.81	0.8	1.07	1.12	0.95	0.99		0.2937	1	0.4833	1	0.1979	0.9502	0.3479	1	0.6569	0.9567	0.0261
167	adenosine 3',5'-cyclic monophosphate (cAMP)	Nucleotide	Purine Metabolism, Adenine containing	1.38485		1.14	0.9	1.29	1.01	0.69	0.61	0.95	0.84	0.82	0.78	1.12	1.06	0.79	0.78	0.94	0.93	0.92	1	0.86	0.94	0.9	1.18	0.89	1.18	1.09	0.99	0.98	0.9	1.03	1.02	0.99	0.98		0.3055	1	0.4049	1	0.0512	0.9502	0.9248	1	0.0045	0.0755	0.0002
969	pregnenolone sulfate	Lipid	Pregnenolone Steroids	1.38427		1.03	0.93	1.08	0.98	0.86	0.74	1.17	1.01	0.66	0.57	1.2	1.03	0.63	0.63	0.98	0.97	0.79	0.83	0.92	0.97	0.85	0.87	0.99	1.02	0.97	0.98	0.93	0.95	0.9	1	0.93	1.04		0.7899	1	0.4119	1	0.393	0.9716	0.816	1	0.0979	0.5555	0.0013
441	glutamine	Amino Acid	Glutamate Metabolism	1.38422		0.96	1	1	1.04	1.09	1.11	1.04	1.06	1.06	1.11	1.01	1.06	1.09	1.12	1	1.02	1.11	1.2	1	1.08	1.02	1.07	0.98	1.03	0.96	0.97	1.02	1.03	0.96	1	0.99	1.03		0.1419	1	0.922	1	0.8714	0.9997	0.2265	1	0.0041	0.0708	0.0005
603	N2,N2-dimethylguanosine	Nucleotide	Purine Metabolism, Guanine containing	1.38047		1.06	1	1.04	0.98	0.94	0.85	1.05	0.94	0.86	0.85	0.99	0.98	0.88	0.78	0.99	0.88	1.01	0.97	1.04	0.99	0.95	0.95	1.04	1.05	1.02	0.92	1.04	0.94	1.01	0.97	1.02	0.98		0.2262	1	0.9674	1	0.3948	0.9716	0.7499	1	0.2262	0.7462	0.001
480	hexanoylcarnitine (C6)	Lipid	Fatty Acid Metabolism(Acyl Carnitine)	1.37516		1.09	0.95	0.93	0.81	0.79	0.53	1.28	0.87	0.69	0.52	1.1	0.83	0.68	0.53	1.06	0.82	0.98	0.64	1.06	0.69	1.04	0.62	1.23	0.74	0.91	0.65	1.2	0.85	1.02	0.76	1.1	0.82		0.5756	1	0.7384	1	0.6643	0.9813	0.1846	1	0.1328	0.6181	0.0001
408	FFA(22:5)	Free Fatty Acids	Free Fatty Acids	1.37399		1	0.96	1	0.96	0.83	0.65	1.18	0.92	0.73	0.78	0.91	0.97	0.92	0.74	0.93	0.74	1.02	1.05	1.02	1.05	0.97	0.97	1	1	1.06	1.1	1.04	1.08	1	0.96	0.99	0.95		0.9666	1	0.7021	1	0.9697	1	0.6993	1	0.0862	0.512	9.1994e-05
1288	TAG52:5-FA18:3	Triacylglycerol	Ester	1.37336		1	0.85	1.19	1	1.01	1.13	1.05	1.17	1.31	1.41	1.11	1.19	1.24	1.44	1.01	1.18	1.63	1.64	1.17	1.18	1.26	1.63	1.03	1.34	1.12	1.22	1.04	1.12	0.96	1.03	1.16	1.24		0.9764	1	0.1664	1	0.148	0.9502	0.9735	1	0.9272	1	0.2973
375	eicosanodioate	Lipid	Fatty Acid, Dicarboxylate	1.37095		0.91	0.96	1.04	1.09	0.9	0.88	1.08	1.05	0.85	0.81	1.1	1.05	0.78	0.77	1.07	1.07	0.85	0.89	0.98	1.03	0.91	0.99	0.95	1.04	0.8	0.78	0.97	0.95	0.93	1.02	0.85	0.94		0.3926	1	0.6906	1	0.7267	0.9915	0.42	1	0.3368	0.8597	0.2147
1602	xanthine	Nucleotide	Purine Metabolism, (Hypo)Xanthine/Inosine containing	1.36817		1.01	0.95	1.01	0.95	0.73	0.58	1.22	0.97	0.72	0.57	1.11	0.88	0.76	0.63	1.11	0.92	0.71	0.71	0.99	0.99	0.83	0.77	1	0.93	0.86	0.8	1.03	0.96	1.09	1.17	1.04	1.11		0.9362	1	0.6072	1	0.9173	1	0.624	1	0.0018	0.0354	7.0958e-08
31	2-aminoadipate	Amino Acid	Lysine Metabolism	1.36699		1.08	0.99	1.07	0.97	0.88	0.69	1.65	1.29	0.85	0.82	1.45	1.4	0.89	0.76	1.43	1.22	0.66	0.65	1.07	1.06	0.68	0.7	0.93	0.95	1.02	1.08	0.9	0.95	1.16	0.94	1.19	0.97		0.6093	1	0.9282	1	0.6742	0.9856	0.8566	1	0.4072	0.9015	0.0155
1504	TAG57:8-FA22:6	Triacylglycerol	Ester	1.36615		1.03	0.95	1.14	1.04	1.06	1.08	0.99	1.01	1.17	1.11	1.08	1.02	1.11	1.05	1.11	1.05	1.08	1.04	1.05	1.01	1.04	1.01	1.07	1.04	0.97	0.95	0.93	0.91	0.94	1.02	0.97	1.05		0.6184	1	0.3892	1	0.0422	0.9502	0.4996	1	0.3693	0.8697	0.253
647	N-linoleoylglycine	Lipid	Fatty Acid Metabolism(Acyl Glycine)	1.36211		1.06	1.18	1.04	1.15	0.62	0.59	1.59	1.51	0.36	0.38	0.99	1.04	0.64	0.64	1.12	1.11	0.94	0.89	1.04	0.99	0.79	0.94	0.82	0.97	0.91	0.94	0.84	0.87	1.4	1.22	1.07	0.93		0.7605	1	0.3747	1	0.8415	0.9985	0.4337	1	0.0107	0.1415	0.0046
430	gamma-glutamylthreonine	Peptide	Gamma-glutamyl Amino Acid	1.3556		0.88	0.99	0.88	0.99	1.17	1.19	1.19	1.22	1.03	1.06	1.13	1.15	1.04	1.32	1.04	1.32	1.25	1.31	1.01	1.06	1.17	1.52	0.95	1.23	0.96	1.06	0.92	1.02	1.04	0.99	1.13	1.08		0.1217	1	0.884	1	0.1171	0.9502	0.8688	1	0.0658	0.4394	0.034
767	PC(18:2/22:6)	Phosphatidylcholine	Ester	1.35483		0.94	0.81	1.09	0.94	1.16	1.08	1.03	0.96	1.15	1.04	1.2	1.09	1.12	1.12	1.11	1.12	1.1	0.93	1.26	1.07	1.02	1.08	1.1	1.16	0.95	1.08	1.03	1.17	1.04	1.1	0.93	0.98		0.5472	1	0.0379	1	0.3792	0.9716	0.5499	1	0.1498	0.6511	0.4544
1108	TAG48:1-FA12:0	Triacylglycerol	Ester	1.35317		0.85	1	1.35	1.59	0.96	1.36	0.94	1.34	1.24	1.44	1.07	1.25	1.06	1.43	1.1	1.48	1.05	1.28	1.09	1.33	0.89	1.2	0.94	1.27	0.68	0.84	1.22	1.5	0.62	1.09	0.9	1.58		0.5169	1	0.9926	1	0.2352	0.9643	0.0654	1	0.8588	1	0.2247
1050	TAG44:2-FA12:0	Triacylglycerol	Ester	1.34991		0.8	0.97	1.26	1.53	0.92	1.62	0.84	1.46	1.28	1.77	0.85	1.18	1.27	1.67	1.24	1.62	1.27	1.71	1.05	1.42	0.82	1.39	1.01	1.71	0.78	1.05	1.25	1.69	0.54	0.87	0.86	1.38		0.4707	1	0.9185	1	0.4601	0.9716	0.1748	1	0.7939	0.9878	0.1241
601	N1-methyladenosine	Nucleotide	Purine Metabolism, Adenine containing	1.34179		0.99	0.99	1.02	1.02	1.06	1.07	1.06	1.08	1	0.99	1.09	1.09	0.94	0.93	1.01	1	0.92	0.94	1.02	1.04	0.92	0.94	1.02	1.04	1	0.95	1.09	1.03	1.06	0.99	1.1	1.03		0.7801	1	0.8019	1	0.6372	0.9782	0.6171	1	0.1233	0.6035	0.0466
637	N-acetyltryptophan	Amino Acid	Tryptophan Metabolism	1.34138		0.93	0.92	1	1	1.22	1.22	1.12	1.12	1.24	1.24	1.21	1.21	1.2	1.31	1.12	1.22	0.99	1.06	0.99	1.06	1.08	1.11	0.99	1.01	1.06	1.09	1.03	1.06	0.99	0.95	1.1	1.06		0.3782	1	0.3353	1	0.9796	1	0.9546	1	0.0173	0.1956	0.0173
1284	TAG52:5-FA16:0	Triacylglycerol	Ester	1.33796		1.03	0.84	1.2	0.97	1.03	1.16	1.08	1.21	1.35	1.43	1.15	1.22	1.27	1.45	1.06	1.21	1.72	1.65	1.25	1.2	1.31	1.68	1.06	1.37	1.07	1.11	1.04	1.07	0.93	1	1.13	1.22		0.7905	1	0.1435	1	0.1303	0.9502	0.8295	1	0.7808	0.9865	0.2189
1208	TAG50:6-FA20:4	Triacylglycerol	Ester	1.33709		0.9	1.13	1.2	1.5	1.01	1.48	0.86	1.25	1.08	1.39	1.06	1.38	0.82	1.07	0.98	1.27	0.82	0.98	1.03	1.24	0.69	0.91	1.01	1.33	0.74	0.88	1.09	1.29	0.72	0.96	1.04	1.39		0.5569	1	0.488	1	0.2935	0.9716	0.02	1	0.9318	1	0.0238
701	PC(16:0/12:0)	Phosphatidylcholine	Ester	1.33684		0.98	1.11	0.96	1.09	0.9	0.93	1.02	1.05	0.93	0.89	1	0.95	0.94	0.92	1.2	1.18	0.93	1.02	0.95	1.04	1.07	1.09	1.01	1.02	0.98	1.01	1	1.04	1.07	1.08	1.15	1.15		0.8183	1	0.1916	1	0.5825	0.9749	0.3239	1	0.1987	0.7215	0.381
275	corticosterone	Lipid	Corticosteroids	1.33511		1.58	1.3	1.33	1.09	0.64	0.34	1.69	0.89	0.39	0.28	1.46	1.05	0.32	0.28	1.01	0.87	0.68	0.63	0.89	0.82	1.18	0.96	1.23	1.01	0.84	0.93	1.28	1.43	0.95	1.09	0.87	1		0.1039	1	0.3568	1	0.3165	0.9716	0.7672	1	0.1126	0.5791	0.0001
1415	TAG55:3-FA18:2	Triacylglycerol	Ester	1.33165		0.98	0.83	1.17	0.99	1.03	1.05	1.03	1.05	1.18	1.14	1.11	1.07	1.04	1.12	1	1.07	1.2	1.14	1	0.96	1.07	1.15	0.99	1.07	0.94	1.04	0.94	1.05	0.97	1.21	0.98	1.22		0.8611	1	0.0831	1	0.15	0.9502	0.905	1	0.7769	0.9845	0.6257
199	aspartate	Amino Acid	Alanine and Aspartate Metabolism	1.33163		0.9	0.96	0.98	1.05	1.14	1.16	1.09	1.11	1.31	1.25	1.06	1.01	1.19	1.24	1.15	1.2	1.1	1.1	0.98	0.97	0.92	0.97	0.83	0.87	0.97	0.98	0.88	0.89	1.16	1.1	1.03	0.97		0.2085	1	0.6565	1	0.8487	0.9997	0.5334	1	0.1062	0.5725	0.0664
276	cortisol	Lipid	Corticosteroids	1.33078		1.09	1.03	1.09	1.04	0.81	0.73	1.13	1.02	0.77	0.62	1.14	0.93	0.61	0.65	0.88	0.95	0.83	0.83	0.96	0.96	0.99	0.95	1.02	0.99	0.87	0.93	0.96	1.03	0.93	0.97	0.92	0.96		0.3626	1	0.7636	1	0.3184	0.9716	0.6979	1	0.018	0.2018	0.0005
326	DAG(16:1/22:6)	Diacylglycerol	Ester	1.32883		1	0.88	1.09	0.96	0.98	1.09	1.04	1.15	1.04	1.04	1.05	1.06	1	0.96	1.03	0.99	1.05	1	1.02	0.97	1.05	1.1	1	1.05	1.06	1.08	0.93	0.95	1	1.04	0.95	0.98		0.9506	1	0.12	1	0.2755	0.9643	0.5982	1	0.8428	1	0.278
213	caffeic acid sulfate	Xenobiotics	Xanthine Metabolism	1.31679		1.36	1.07	0.81	0.64	3.75	8.42	2.93	6.58	3.11	5.75	2.31	4.29	1.62	4.83	1.25	3.72	0.98	1.39	1.04	1.48	0.59	0.92	0.91	1.44	0.82	0.68	0.9	0.75	0.73	0.62	0.74	0.63		0.2971	1	0.82	1	0.4756	0.9716	0.1266	1	9.4391e-06	0.0004	1.89e-12
545	LPC(16:1)	Lysophosphatidylcholine	Ester	1.31436		1	1.02	0.97	0.99	1.05	1.1	1.02	1.07	1.09	1.13	1.03	1.06	1.07	1.1	1.05	1.09	0.95	1.03	0.95	1.02	1.04	1.12	1.03	1.11	0.97	1.13	1.05	1.22	0.98	1.02	1.11	1.16		0.9695	1	0.7482	1	0.6738	0.9856	0.8901	1	0.4577	0.9306	0.1158
1167	TAG50:1-FA14:0	Triacylglycerol	Ester	1.31157		0.9	0.95	1.15	1.2	0.95	1.23	0.91	1.17	1.24	1.49	0.98	1.18	1.19	1.49	1.01	1.27	1.16	1.29	0.97	1.08	0.96	1.36	0.87	1.22	0.87	1.21	1.09	1.51	0.79	1.09	0.96	1.33		0.5639	1	0.7477	1	0.4368	0.9716	0.3017	1	0.786	0.987	0.2394
891	PE(P-18:0/18:0)	Phosphatidylethanolamine	Plasmalogen	1.30809		1.09	1.19	0.91	1	0.89	0.92	0.89	0.92	0.95	1.02	0.99	1.06	0.98	0.94	1.03	1	1.03	1	0.83	0.81	1	1.03	1.02	1.05	1.07	1.09	1.16	1.18	1.25	1.16	1.16	1.07		0.269	1	0.0289	1	0.2693	0.9643	0.9829	1	0.1449	0.6474	0.3198
1497	TAG56:9-FA18:3	Triacylglycerol	Ester	1.30549		0.98	0.87	1.21	1.08	0.99	1.08	1.05	1.15	1.11	1.13	1.11	1.13	1	1.04	1.04	1.09	1.24	1.22	1.2	1.18	0.97	1.11	1.01	1.15	1.05	1.07	0.92	0.94	0.94	1	1.11	1.19		0.8329	1	0.2242	1	0.0944	0.9502	0.5033	1	0.9093	1	0.4785
869	PE(O-18:0/20:5)	Phosphatidylethanolamine	Ether	1.30498		1.12	1.18	1.13	1.18	0.68	0.89	0.81	1.07	0.98	1.03	1.09	1.14	0.95	0.97	0.99	1.01	1.06	0.93	1.18	1.03	1.14	1.08	1.19	1.13	0.93	1.15	1	1.24	0.81	0.94	0.91	1.05		0.4228	1	0.2618	1	0.4113	0.9716	0.2534	1	0.0075	0.109	0.4126
1381	TAG54:5-FA20:3	Triacylglycerol	Ester	1.30432		0.97	0.91	1.07	1.01	1	1.08	0.95	1.03	1.21	1.31	1	1.08	1.14	1.29	0.94	1.06	1.31	1.3	1	0.99	1.07	1.29	0.96	1.16	1.07	1.14	1.04	1.1	1.05	1.12	1.16	1.24		0.7873	1	0.376	1	0.483	0.9716	0.9316	1	0.9732	1	0.4615
1380	TAG54:5-FA20:2	Triacylglycerol	Ester	1.30238		0.99	0.92	1.08	1	1.06	1.13	0.98	1.04	1.32	1.37	1	1.04	1.18	1.29	0.96	1.05	1.44	1.45	1	1.01	1.19	1.45	0.98	1.19	1.06	1.14	1.05	1.13	1	1.09	1.16	1.27		0.9427	1	0.4508	1	0.4917	0.9716	0.9956	1	0.5787	0.9567	0.2506
1545	tartronate (hydroxymalonate)	Xenobiotics	Bacterial/Fungal	1.30096		1.14	1	0.99	0.87	1.31	1.32	1.21	1.21	1.41	1.34	1.18	1.12	1.16	1.25	1.09	1.18	1.36	1.21	1.13	1	1.03	1.01	1.11	1.08	1.12	1.03	1.1	1.01	1.07	1.04	1.06	1.03		0.1258	1	0.9667	1	0.9517	1	0.1025	1	0.0016	0.0315	0.0015
8	13-HODE + 9-HODE	Lipid	Fatty Acid, Monohydroxy	1.30001		1.09	0.85	1.05	0.82	0.67	0.53	0.89	0.7	0.82	0.73	1.01	0.9	0.92	0.71	1.08	0.83	1.15	1.12	1.2	1.17	1.08	1.06	1.04	1.02	0.9	0.72	1.1	0.87	1.03	0.93	0.83	0.75		0.632	1	0.3759	1	0.7795	0.9916	0.2782	1	0.0335	0.3005	0.0007
1439	TAG56:3-FA18:0	Triacylglycerol	Ester	1.29976		1.09	0.91	1.18	0.99	1.11	1.09	1.02	1	1.25	1.16	1.06	0.98	1.14	1.26	0.98	1.08	1.18	1.08	0.96	0.88	1.18	1.26	0.97	1.04	0.98	1.05	1.09	1.17	1.04	1.18	1.04	1.18		0.4029	1	0.3477	1	0.1029	0.9502	0.8859	1	0.2939	0.8195	0.371
589	methionine sulfoxide	Amino Acid	Methionine, Cysteine, SAM and Taurine Metabolism	1.29212		0.98	0.95	1.01	0.98	1.14	1.1	1.16	1.12	1.13	1.13	1.06	1.06	1.14	1.15	1.02	1.02	1.12	1.19	1.02	1.08	0.99	1.13	0.93	1.06	0.93	0.95	0.95	0.96	1.14	1.06	1.21	1.13		0.7377	1	0.4947	1	0.9108	1	0.8134	1	0.0613	0.4206	0.1771
448	glycerophosphorylcholine (GPC)	Lipid	Phospholipid Metabolism	1.29137		0.93	1.02	0.93	1.02	1.09	1.22	0.98	1.1	1.19	1.27	0.99	1.06	1.24	1.45	1.02	1.19	1	1.1	0.92	1.01	1.03	1.07	0.99	1.02	1.01	1.05	1.11	1.15	0.94	1.04	1.02	1.12		0.3862	1	0.8156	1	0.3855	0.9716	0.8166	1	0.307	0.8285	0.0151
1209	TAG51:0-FA16:0	Triacylglycerol	Ester	1.29083		0.87	0.81	1.07	1	0.89	1.07	0.94	1.14	1.14	1.26	1.04	1.15	1.04	1.14	1.11	1.21	1.07	0.96	0.99	0.88	0.92	1.1	0.98	1.18	0.84	1.21	0.96	1.38	0.73	1.04	0.87	1.24		0.4132	1	0.2241	1	0.6942	0.9858	0.9961	1	0.4997	0.9355	0.6809
1361	TAG54:3-FA20:3	Triacylglycerol	Ester	1.28899		0.93	0.88	1.07	1.01	0.92	1.03	0.92	1.04	1.13	1.26	0.98	1.1	1.1	1.26	0.98	1.13	1.21	1.18	1	0.97	1	1.23	0.98	1.21	0.96	1.13	1.03	1.22	1.04	1.15	1.1	1.22		0.547	1	0.2392	1	0.5253	0.9736	0.9522	1	0.4438	0.9252	0.8052
382	ethylmalonate	Amino Acid	Leucine, Isoleucine and Valine Metabolism	1.28847		1.03	1.11	0.89	0.96	0.95	0.79	1.12	0.94	0.88	0.72	1.11	0.92	0.9	0.77	1.3	1.11	0.91	0.84	1	0.92	0.99	0.86	1.06	0.91	0.94	0.92	0.97	0.94	0.99	1.04	0.96	1.01		0.7176	1	0.2488	1	0.1989	0.9502	0.6218	1	0.5854	0.9567	0.0117
505	indolepropionate	Amino Acid	Tryptophan Metabolism	1.28567		1.14	1.26	0.91	1	1.55	1.68	0.99	1.08	1.36	1.67	0.98	1.2	1.35	1.77	0.99	1.29	1.37	1.99	1.05	1.53	1.76	2.26	1.4	1.8	2.77	2.21	3.16	2.51	1.16	1.03	1.32	1.16		0.3231	1	0.0901	1	0.4973	0.9716	0.9762	1	0.0013	0.0274	0.0001
487	homocitrulline	Amino Acid	Urea cycle; Arginine and Proline Metabolism	1.28293		1	0.89	1.19	1.06	0.99	1.08	0.98	1.06	0.94	0.93	1.14	1.12	0.93	0.93	0.95	0.95	1	1.13	0.99	1.12	1.03	0.92	1.03	0.92	0.93	0.93	1.04	1.04	0.84	0.98	1.26	1.47		0.9888	1	0.3672	1	0.1937	0.9502	0.6799	1	0.9592	1	0.5692
1040	TAG44:0-FA12:0	Triacylglycerol	Ester	1.28262		0.73	0.92	1.08	1.36	0.84	1.21	0.96	1.39	0.96	1.16	1.03	1.24	0.97	1.1	1.28	1.46	0.82	0.91	1.1	1.22	0.73	0.98	0.91	1.22	0.66	0.78	1.24	1.46	0.54	0.85	0.83	1.3		0.2214	1	0.7344	1	0.7633	0.9916	0.2361	1	0.5009	0.9361	0.4632
1297	TAG52:6-FA18:2	Triacylglycerol	Ester	1.27929		1	0.87	1.14	0.99	1.03	1.18	1	1.14	1.36	1.48	1.06	1.15	1.24	1.45	0.97	1.13	1.61	1.63	1.15	1.16	1.24	1.67	0.99	1.34	1.21	1.28	1.08	1.14	0.96	0.99	1.24	1.29		0.9993	1	0.2734	1	0.3144	0.9716	0.9282	1	0.8037	0.9892	0.1989
1385	TAG54:5-FA22:4	Triacylglycerol	Ester	1.27588		0.92	1.01	1.05	1.16	1.01	1.33	0.89	1.17	1.3	1.59	0.95	1.17	1.21	1.51	0.95	1.19	1.4	1.46	1.02	1.07	1.04	1.44	0.88	1.22	1.02	1.2	1.18	1.4	0.96	1.09	1.13	1.29		0.5217	1	0.9526	1	0.7061	0.9858	0.2816	1	0.945	1	0.0387
1051	TAG44:2-FA14:0	Triacylglycerol	Ester	1.27207		0.84	1.11	1.24	1.63	0.94	1.67	0.71	1.27	1.27	1.69	1.02	1.35	1.01	1.51	1.03	1.54	1.07	1.41	1.04	1.37	0.63	1.19	0.72	1.37	0.71	0.91	1.24	1.58	0.5	0.96	0.76	1.46		0.5677	1	0.7267	1	0.4637	0.9716	0.0985	1	0.8216	0.998	0.0838
953	PI(18:0/22:4)	PI	Ester	1.2709		1.06	1.06	0.89	0.9	0.76	0.83	0.91	0.98	0.98	1.02	0.99	1.03	1.04	0.9	1.17	1.01	0.93	0.9	1.03	1	1.02	0.96	1.06	0.99	0.9	1.04	0.93	1.09	0.93	1.04	0.98	1.09		0.6013	1	0.5795	1	0.2832	0.9643	0.2976	1	0.0099	0.1334	0.0654
501	indole-3-carboxylic acid	Amino Acid	Tryptophan Metabolism	1.26837		1.18	1	1.11	0.94	0.98	1.46	1.36	2.03	1.2	1.43	1.42	1.7	0.98	1.18	1.11	1.33	1.03	1.1	1.19	1.27	1.06	1.11	1.18	1.23	0.84	1.03	0.95	1.16	1.12	1.29	1.17	1.35		0.1724	1	0.9765	1	0.4021	0.9716	0.5777	1	0.8581	1	0.0014
1403	TAG54:7-FA22:5	Triacylglycerol	Ester	1.26558		1.09	1.04	1.22	1.16	1.09	1.36	0.91	1.14	1.4	1.58	1.02	1.15	1.32	1.59	1.06	1.27	1.47	1.54	1.04	1.09	1.17	1.53	0.93	1.22	1.01	1.09	1.1	1.2	0.98	1.08	1.11	1.22		0.472	1	0.7659	1	0.1015	0.9502	0.2235	1	0.4901	0.9308	0.0111
250	CER(16:0)	Ceramides	CER	1.26528		1.06	1.02	1.06	1.02	0.91	0.91	1.11	1.1	0.94	0.9	1.09	1.05	0.93	0.87	1.1	1.04	0.93	0.87	1.04	0.98	1	0.97	1.08	1.04	1.02	1.04	1.02	1.04	1.05	1.04	1	0.99		0.1528	1	0.6047	1	0.1837	0.9502	0.6765	1	0.0326	0.2963	0.0251
1318	TAG53:3-FA16:0	Triacylglycerol	Ester	1.26384		0.98	0.9	1.13	1.05	0.99	1.14	0.98	1.13	1.28	1.34	1.05	1.1	1.26	1.34	1.06	1.12	1.42	1.29	1.02	0.93	1.12	1.32	0.96	1.14	1.01	1.17	1.08	1.25	0.95	1.13	0.96	1.14		0.8257	1	0.345	1	0.2628	0.9643	0.6922	1	0.9443	1	0.2299
1374	TAG54:5-FA16:0	Triacylglycerol	Ester	1.26091		0.99	0.93	1.11	1.04	1	1.11	0.99	1.1	1.21	1.32	1.03	1.12	1.14	1.27	0.99	1.1	1.24	1.21	1.04	1.01	1.05	1.27	0.98	1.18	0.99	1.06	1.04	1.11	1.05	1.11	1.15	1.21		0.949	1	0.4485	1	0.2936	0.9716	0.7214	1	0.9737	1	0.2908
1255	TAG52:2-FA20:0	Triacylglycerol	Ester	1.2599		1.04	0.91	1.15	1	0.96	1.08	0.97	1.09	1.22	1.2	1.01	0.99	1.17	1.24	1.06	1.13	1.25	1.22	0.96	0.93	1.06	1.26	0.92	1.1	0.99	1.08	1.09	1.2	0.96	1.21	0.96	1.21		0.7245	1	0.3516	1	0.1893	0.9502	0.9766	1	0.662	0.9567	0.4755
407	FFA(22:4)	Free Fatty Acids	Free Fatty Acids	1.25988		1.1	1.05	1.01	0.97	0.91	0.87	1.09	1.05	0.88	0.85	0.99	0.96	0.91	0.78	1.09	0.94	1	1.02	1	1.02	1	1	0.99	0.99	1.03	1	1.01	0.98	1.05	1	0.98	0.94		0.152	1	0.4464	1	0.8932	1	0.5908	1	0.1447	0.6474	0.0337
1107	TAG48:0-FA18:0	Triacylglycerol	Ester	1.25816		0.77	0.88	1.03	1.17	0.83	1.19	0.83	1.19	1.12	1.42	0.94	1.19	1.1	1.32	1.12	1.36	0.99	1.05	0.94	0.99	0.81	1.14	0.85	1.19	0.72	1.08	1.09	1.62	0.62	0.97	0.84	1.32		0.2723	1	0.5841	1	0.9049	1	0.5028	1	0.4225	0.9143	0.4537
1605	xylose	Carbohydrate	Pentose Metabolism	1.25646		1.13	0.99	1.15	1.01	1.12	1.35	1.12	1.36	0.89	1.05	1.01	1.2	1.18	1.27	1.18	1.27	0.81	1.07	0.86	1.13	0.61	0.75	0.89	1.1	1.06	1.14	0.99	1.06	1.18	1.12	1.13	1.07		0.4706	1	0.9468	1	0.3965	0.9716	0.9522	1	0.5077	0.9361	0.0742
353	DCER(22:1)	Dihydroceramides	DCER	1.25564		1.19	1.2	1.1	1.1	0.99	0.96	1.09	1.06	0.98	1.02	0.95	0.99	1.01	1	0.96	0.95	0.91	0.99	0.92	1.01	0.9	1.02	0.86	0.98	1.06	1.03	1.04	1.01	0.98	1.11	0.99	1.12		0.0122	1	0.0098	1	0.1852	0.9502	0.1614	1	0.9026	1	0.5937
1567	Total CER	Sphingolipids	Ceramide	1.25432		1.04	1.04	1.02	1.02	0.98	0.97	1.04	1.02	1.03	0.97	1.09	1.03	0.98	0.98	1.04	1.05	0.97	0.94	1.02	0.99	0.98	0.97	1.02	1.01	0.98	1.01	1.02	1.05	1.02	1.04	0.99	1.01		0.3543	1	0.412	1	0.6478	0.9782	0.7257	1	0.6918	0.9621	0.4617
886	PE(P-16:0/22:5)	Phosphatidylethanolamine	Plasmalogen	1.254		1.03	1.07	0.96	1	0.91	0.91	1.01	1.01	0.88	1.03	0.87	1.02	1.04	0.97	1.06	0.99	1.07	0.99	0.96	0.89	1.09	1.04	1.15	1.1	1	1.09	1.01	1.1	0.96	1.08	0.88	1		0.7189	1	0.3884	1	0.6166	0.9749	0.9981	1	0.1865	0.713	0.1822
1369	TAG54:4-FA20:2	Triacylglycerol	Ester	1.2532		1.03	0.93	1.09	0.98	1.03	1.11	0.94	1.01	1.3	1.36	1.01	1.05	1.25	1.39	0.95	1.05	1.44	1.41	1.01	0.98	1.2	1.43	0.97	1.15	1.06	1.09	1.09	1.12	1.04	1.12	1.13	1.21		0.7503	1	0.4817	1	0.4118	0.9716	0.8407	1	0.764	0.9788	0.3232
1197	TAG50:4-FA20:3	Triacylglycerol	Ester	1.25288		0.84	0.98	1.22	1.41	0.91	1.23	0.88	1.19	1.11	1.58	0.81	1.16	1	1.4	0.93	1.3	1.07	1.34	0.92	1.15	0.94	1.38	0.89	1.3	0.84	1.16	1.19	1.64	0.76	1.05	1.16	1.61		0.3883	1	0.8978	1	0.311	0.9716	0.0808	1	0.628	0.9567	0.293
385	ferulic acid 4-sulfate	Xenobiotics	Food Component/Plant	1.25281		1.01	0.7	0.86	0.6	12.28	14.11	13.45	15.45	10.5	11.82	8.89	10.01	4.73	5.77	3.92	4.78	1.05	1.22	1.82	2.1	1.13	1.22	1.15	1.23	0.76	0.95	0.86	1.07	1.07	0.74	1.12	0.78		0.9768	1	0.2846	1	0.6466	0.9782	0.1196	1	7e-14	7.943e-12	3e-15
1481	TAG56:7-FA18:3	Triacylglycerol	Ester	1.25045		1.01	0.91	1.11	1	1.06	1.1	1.1	1.14	1.23	1.25	1.08	1.1	1.1	1.21	0.99	1.09	1.27	1.29	1.1	1.11	1.12	1.38	0.99	1.23	1.12	1.14	1.05	1.07	0.98	1.09	1.09	1.21		0.9491	1	0.35	1	0.3154	0.9716	0.9956	1	0.5566	0.9531	0.3554
1221	TAG51:2-FA18:0	Triacylglycerol	Ester	1.24995		0.97	0.89	1.1	1.01	1.01	1.07	1.01	1.07	1.1	1.09	1.02	1.01	1.04	1.14	1.01	1.1	1.11	1.05	1.03	0.97	1.03	1.14	0.99	1.1	0.97	1.13	1	1.17	0.9	1.05	1.03	1.21		0.6824	1	0.1523	1	0.2764	0.9643	0.9476	1	0.872	1	0.4203
1196	TAG50:4-FA18:3	Triacylglycerol	Ester	1.24883		0.89	0.9	1.13	1.15	0.92	1.23	0.9	1.21	1.3	1.62	0.99	1.24	1.19	1.56	0.99	1.29	1.53	1.65	1.12	1.21	1.16	1.68	0.97	1.42	1.1	1.44	1.1	1.44	0.85	1.05	1.14	1.41		0.4332	1	0.482	1	0.4018	0.9716	0.3581	1	0.5544	0.9528	0.1675
1353	TAG54:3-FA16:0	Triacylglycerol	Ester	1.24759		1.07	0.96	1.11	1	1.08	1.14	0.98	1.04	1.3	1.39	1.02	1.09	1.3	1.44	1	1.11	1.42	1.36	1.01	0.96	1.19	1.4	0.99	1.17	1.04	1.1	1.12	1.19	1.09	1.18	1.07	1.17		0.5186	1	0.6933	1	0.2994	0.9716	0.9986	1	0.4628	0.9308	0.2045
677	PC(12:0/18:2)	Phosphatidylcholine	Ester	1.24643		0.98	1.12	1.12	1.28	0.78	0.75	1.08	1.05	0.8	0.76	0.95	0.91	0.82	0.84	0.95	0.98	1.23	1.4	0.86	0.98	1.17	1.17	0.9	0.9	0.76	0.78	0.9	0.93	0.99	1	1.03	1.04		0.8884	1	0.5045	1	0.4848	0.9716	0.1323	1	0.123	0.6035	0.0806
521	lanthionine	Xenobiotics	Chemical	1.24395		0.8	0.66	1.07	0.88	1.11	1.05	1.07	1.01	0.96	0.94	1.21	1.19	0.62	0.92	0.73	1.09	1	1.06	1.06	1.12	0.78	0.69	0.76	0.68	0.85	1.03	1	1.2	0.95	1.09	1.05	1.21		0.2193	1	0.0209	1	0.708	0.9858	0.4774	1	0.5806	0.9567	0.7882
14	17-methylstearate	Lipid	Fatty Acid, Branched	1.2404		1.29	1.04	1.11	0.89	0.97	0.63	1.4	0.91	0.85	0.45	1.21	0.65	0.99	0.68	1.07	0.74	0.75	0.54	1.13	0.82	1.03	0.73	1.38	0.98	0.79	0.69	1.02	0.89	0.94	1.05	1.1	1.24		0.1674	1	0.8291	1	0.5893	0.9749	0.5314	1	0.8746	1	0.0134
657	octadecanedioate	Lipid	Fatty Acid, Dicarboxylate	1.23954		1.06	1.15	0.77	0.84	0.6	0.53	1.02	0.9	0.41	0.51	0.9	1.13	0.37	0.42	0.75	0.85	0.85	0.51	1.01	0.61	1.03	0.82	1.22	0.97	0.81	0.78	1.24	1.18	0.84	0.83	1.32	1.3		0.8514	1	0.6448	1	0.3834	0.9716	0.5497	1	0.0869	0.5136	0.0332
1035	TAG42:1-FA16:0	Triacylglycerol	Ester	1.23837		0.63	0.76	1.31	1.58	0.7	1.23	0.75	1.32	0.94	1.31	0.88	1.23	0.88	0.95	1.12	1.22	0.85	0.78	0.99	0.91	0.83	1.03	0.88	1.09	0.63	1.11	0.99	1.75	0.58	0.99	0.81	1.38		0.1715	1	0.4164	1	0.4189	0.9716	0.1729	1	0.2858	0.817	0.535
689	PC(14:0/22:4)	Phosphatidylcholine	Ester	1.23808		1.02	1.4	0.88	1.22	1.03	1.01	0.89	0.87	1.2	0.97	1.02	0.83	0.89	0.96	0.96	1.04	0.83	0.74	1.08	0.97	1.07	1.13	1.05	1.12	1.2	1.16	0.96	0.93	0.99	1.09	0.86	0.94		0.9114	1	0.0191	1	0.3842	0.9716	0.1718	1	0.8523	1	0.9203
255	CER(22:0)	Ceramides	CER	1.23658		1.05	1.08	1.03	1.05	0.99	0.98	1.08	1.06	1.03	0.99	1.11	1.07	0.95	0.99	1.03	1.06	0.95	0.9	1.07	1.01	0.95	0.95	1.03	1.04	0.98	1.01	1.04	1.08	1.04	1.1	0.97	1.02		0.3154	1	0.1497	1	0.5425	0.9749	0.2956	1	0.8033	0.9892	0.6198
1313	TAG53:2-FA16:0	Triacylglycerol	Ester	1.23489		0.96	0.9	1.12	1.05	1.01	1.13	1.01	1.13	1.25	1.28	1.1	1.12	1.19	1.31	1.05	1.16	1.32	1.22	0.96	0.89	1.06	1.24	0.98	1.14	1.02	1.27	1.1	1.38	0.95	1.15	0.94	1.14		0.7531	1	0.4301	1	0.3785	0.9716	0.6845	1	0.9615	1	0.3385
1299	TAG52:6-FA20:4	Triacylglycerol	Ester	1.23408		0.91	1.01	1.05	1.16	0.94	1.28	0.86	1.17	1.19	1.47	0.98	1.21	1.05	1.36	0.95	1.23	1.06	1.18	0.93	1.04	0.88	1.22	0.87	1.2	0.9	1.06	1.05	1.24	0.86	1.03	1.12	1.34		0.4877	1	0.9622	1	0.701	0.9858	0.2607	1	0.6354	0.9567	0.0619
681	PC(14:0/16:1)	Phosphatidylcholine	Ester	1.23376		1.09	1.35	0.95	1.18	0.7	0.94	0.7	0.94	0.9	1	0.84	0.93	1.33	1.18	1.13	1	1.3	1.51	0.97	1.14	0.79	0.97	0.78	0.95	1.1	1.35	0.97	1.18	0.91	0.99	1.15	1.24		0.5514	1	0.0402	1	0.7342	0.9916	0.2628	1	0.0169	0.1935	0.68
388	FFA(14:1)	Free Fatty Acids	Free Fatty Acids	1.23366		1.17	0.98	1.12	0.94	0.85	0.64	1.17	0.88	0.6	0.56	0.94	0.87	0.71	0.6	1	0.85	0.89	0.85	1.09	1.04	0.95	0.92	1.13	1.1	0.91	0.88	1.03	1	1.1	1.01	1.29	1.18		0.2515	1	0.895	1	0.417	0.9716	0.6402	1	0.2419	0.7654	0.0017
485	histidylglycine	Peptide	Dipeptide	1.23361		1.02	0.97	1.02	0.97	1.11	1.07	1.02	0.99	1.01	0.98	1.03	1	1.05	1.07	1	1.01	0.8	0.92	0.89	1.03	0.78	0.81	0.67	0.7	1.05	1.08	0.94	0.97	1.1	1.03	1.16	1.09		0.8591	1	0.7393	1	0.8084	0.9934	0.7889	1	0.2961	0.8228	0.4661
1062	TAG45:1-FA18:1	Triacylglycerol	Ester	1.23301		0.71	0.93	1.55	2.04	0.98	1.47	0.95	1.42	1.21	1.44	1.01	1.2	1.38	1.53	1.24	1.38	1.06	1.39	0.93	1.22	0.83	1.19	0.97	1.39	0.91	1.11	1.33	1.63	0.52	0.94	0.77	1.4		0.1925	1	0.7967	1	0.0942	0.9502	0.0067	0.9654	0.9341	1	0.1434
427	gamma-glutamylleucine	Peptide	Gamma-glutamyl Amino Acid	1.2271		0.99	0.99	1	1	0.93	0.85	1.29	1.17	0.8	0.79	1.17	1.15	0.81	0.79	1.1	1.07	0.85	0.91	1.01	1.07	0.87	1.03	0.99	1.16	0.96	0.97	0.95	0.96	1.1	1.08	1.04	1.03		0.9193	1	0.8519	1	0.9761	1	0.9559	1	0.3516	0.8612	0.0302
1089	TAG46:4-FA18:2	Triacylglycerol	Ester	1.22654		0.88	0.84	1.1	1.04	0.94	1.28	0.79	1.08	1.05	1.19	0.96	1.09	0.94	1.03	0.9	0.98	0.95	0.95	0.87	0.87	0.7	0.92	0.89	1.17	0.85	1.03	1.17	1.41	0.66	0.99	0.83	1.23		0.5111	1	0.3626	1	0.633	0.9782	0.8227	1	0.763	0.9782	0.19
207	betonicine	Xenobiotics	Food Component/Plant	1.22508		0.73	0.92	1.07	1.35	1.9	2.02	1.18	1.25	1.74	2	1.44	1.66	0.98	1.75	0.93	1.65	1.2	1.59	1.03	1.37	0.98	1.1	0.8	0.9	1.22	0.99	1.12	0.91	0.75	1.18	0.73	1.13		0.4255	1	0.8355	1	0.8716	0.9997	0.4528	1	0.1078	0.5725	0.0791
1083	TAG46:3-FA14:1	Triacylglycerol	Ester	1.22481		0.87	0.99	1.01	1.15	0.98	1.23	0.93	1.17	0.98	1.17	0.9	1.07	0.93	1.04	0.95	1.05	0.91	1.07	0.91	1.07	0.87	1.05	0.95	1.15	0.9	1.12	1	1.25	0.83	0.98	0.99	1.17		0.2301	1	0.9189	1	0.9535	1	0.2475	1	0.8594	1	0.0732
1362	TAG54:4-FA16:0	Triacylglycerol	Ester	1.22465		1.02	0.93	1.12	1.02	1.01	1.1	0.96	1.06	1.24	1.33	1.03	1.11	1.2	1.35	0.99	1.11	1.32	1.29	1.02	1	1.14	1.37	1	1.2	1.06	1.12	1.11	1.18	1.07	1.14	1.11	1.19		0.8239	1	0.5053	1	0.2862	0.9651	0.8586	1	0.9614	1	0.3515
205	beta-hydroxyisovalerate	Amino Acid	Leucine, Isoleucine and Valine Metabolism	1.22207		1.16	0.99	1.3	1.11	1.41	1.24	1.35	1.19	1.43	1.01	1.63	1.15	1.12	1.02	1.21	1.1	0.98	0.99	1.05	1.06	0.97	0.94	1.21	1.17	0.86	0.79	0.97	0.89	1.13	0.94	1.26	1.05		0.1573	1	0.9376	1	0.0117	0.9502	0.3007	1	0.001	0.0228	0.0396
1419	TAG55:5-FA18:2	Triacylglycerol	Ester	1.21999		1	0.89	1.13	1	1.13	1.1	1.1	1.08	1.19	1.14	1.08	1.04	1.1	1.13	1.01	1.04	1.2	1.06	1.01	0.89	1.11	1.19	0.97	1.04	1.07	1.04	1.05	1.02	0.91	1.15	0.96	1.21		0.9702	1	0.2582	1	0.2437	0.9643	0.9981	1	0.2649	0.7928	0.3519
827	PE(18:1/18:2)	Phosphatidylethanolamine	Ester	1.21779		0.97	0.94	1.01	0.98	1.04	1.1	0.96	1.01	1.26	1.23	1	0.98	1.19	1.23	1.03	1.07	1.21	1.21	0.99	0.99	1.1	1.24	0.94	1.06	0.93	1.03	0.98	1.08	1	1.15	1.02	1.18		0.6694	1	0.4365	1	0.8961	1	0.8253	1	0.5968	0.9567	0.2139
1063	TAG46:0-FA12:0	Triacylglycerol	Ester	1.20958		0.78	0.94	1.29	1.55	0.73	1.26	0.85	1.47	1.14	1.42	0.99	1.23	1.02	1.21	1.44	1.69	1	1.12	1.08	1.21	0.73	1.08	0.92	1.37	0.59	0.78	1.17	1.55	0.51	0.87	0.85	1.45		0.3977	1	0.8216	1	0.3771	0.9716	0.1329	1	0.2797	0.811	0.4212
258	CER(24:1)	Ceramides	CER	1.20825		1.05	1.01	1.05	1.01	0.97	0.93	1.06	1.02	1.01	0.95	1.12	1.06	0.98	0.95	1.1	1.06	0.97	0.9	1.06	0.99	0.96	0.92	1.05	1.01	1	1.03	1.04	1.07	1.01	1.01	1.02	1.02		0.3216	1	0.9058	1	0.3227	0.9716	0.9076	1	0.4879	0.9308	0.1405
922	phenol sulfate	Amino Acid	Tyrosine Metabolism	1.20772		0.95	0.96	0.89	0.91	0.85	1.13	0.82	1.09	1.05	1.13	0.97	1.04	0.88	1.13	0.83	1.07	0.77	0.94	0.82	0.99	0.69	0.89	0.74	0.96	0.65	0.72	0.78	0.87	1.02	1.26	1.17	1.45		0.6916	1	0.772	1	0.3944	0.9716	0.4565	1	0.2091	0.7291	0.3538
94	3-methyl catechol sulfate (1)	Xenobiotics	Benzoate Metabolism	1.20719		0.63	0.86	0.82	1.11	1.19	1.42	0.98	1.17	0.69	1.12	0.81	1.32	0.57	1.01	0.67	1.18	0.65	0.84	0.92	1.19	0.64	0.75	0.99	1.16	0.64	0.47	0.65	0.48	0.63	0.97	0.54	0.83		0.0733	1	0.5485	1	0.4397	0.9716	0.6742	1	0.4909	0.9308	0.1702
1453	TAG56:4-FA22:4	Triacylglycerol	Ester	1.206		1.03	0.91	1.09	0.96	0.99	1.11	1.01	1.14	1.18	1.34	1	1.13	1.3	1.38	1.04	1.11	1.29	1.15	1.05	0.93	1.14	1.33	0.98	1.13	1.02	1.08	1.17	1.25	1.03	1.06	1.12	1.14		0.7808	1	0.3663	1	0.4039	0.9716	0.7286	1	0.8964	1	0.3211
469	HCER(18:1)	Hexosylceramides	HCER	1.20514		0.99	0.98	1.05	1.03	0.95	0.88	1.02	0.95	1.03	0.94	1.08	0.98	0.98	1	1.06	1.08	1.06	1.05	1.04	1.02	1.01	0.99	0.92	0.91	0.98	0.98	0.98	0.99	0.98	1.02	1.01	1.05		0.9082	1	0.7564	1	0.4821	0.9716	0.6113	1	0.3847	0.8831	0.0479
119	4-hydroxyphenylacetate	Amino Acid	Phenylalanine Metabolism	1.20377		1.27	1.3	0.93	0.96	2.27	2.44	1.14	1.23	1.22	1.85	1.13	1.72	0.83	1.14	1.13	1.55	0.99	1.1	1.04	1.15	0.74	0.98	0.99	1.32	1.22	1.21	1.07	1.06	1.21	1.08	0.82	0.73		0.3167	1	0.2738	1	0.777	0.9916	0.8492	1	0.0008	0.0181	0.0003
1188	TAG50:3-FA18:3	Triacylglycerol	Ester	1.19926		0.89	0.82	1.1	1.01	0.91	1.19	1.05	1.37	1.2	1.48	1.11	1.37	1.16	1.42	1.16	1.41	1.66	1.69	1.37	1.4	1.21	1.69	1.15	1.61	0.97	1.2	1.04	1.28	0.84	1.03	1.04	1.28		0.4306	1	0.1836	1	0.5326	0.9736	0.9349	1	0.5397	0.9487	0.24
810	PE(18:0/16:1)	Phosphatidylethanolamine	Ester	1.19789		1.06	1	0.95	0.89	0.93	0.93	0.95	0.95	0.99	1.08	0.88	0.95	0.93	0.94	0.91	0.93	0.9	0.9	0.85	0.85	1.1	0.99	0.88	0.79	1.03	1.09	1.1	1.17	1.05	1.1	1.01	1.05		0.4633	1	0.9587	1	0.4949	0.9716	0.1727	1	0.3706	0.8697	0.3706
813	PE(18:0/18:1)	Phosphatidylethanolamine	Ester	1.1962		1.02	1.01	1.04	1.03	1.07	1.12	1.06	1.12	1.13	1.14	1.01	1.02	1.12	1.09	1.07	1.05	1.03	1.03	0.97	0.97	0.95	1	0.95	1	0.9	0.99	0.99	1.09	1.05	1.05	1.08	1.08		0.6826	1	0.8208	1	0.5123	0.9736	0.6363	1	0.2635	0.7928	0.0514
399	FFA(20:1)	Free Fatty Acids	Free Fatty Acids	1.19149		0.96	0.96	1	1	0.85	0.79	1.07	0.99	0.64	0.67	0.91	0.95	0.81	0.72	0.93	0.83	0.97	0.97	1	1	0.98	0.98	1	1	0.99	0.99	0.96	0.96	1.01	1.02	1	1.01		0.5182	1	0.5182	1	1	1	1	1	0.0208	0.2195	0.0007
121	4-hydroxyphenylpyruvate	Amino Acid	Tyrosine Metabolism	1.18732		1.02	0.94	1.13	1.04	0.77	0.66	1.14	0.98	0.71	0.67	1.13	1.07	0.78	0.73	1.22	1.15	0.7	0.71	1.02	1.02	0.79	0.94	0.99	1.17	0.99	1.03	0.9	0.94	1.14	1.11	1.13	1.11		0.8516	1	0.5572	1	0.2527	0.9643	0.7111	1	0.017	0.1935	0.0002
1338	TAG53:7-FA18:3	Triacylglycerol	Ester	1.1873		0.98	0.97	1	0.98	0.99	1.03	1	1.03	1.07	1.09	1.05	1.07	1.03	1.02	1.03	1.02	1.05	1.01	1.04	0.99	0.95	1.06	1	1.11	0.97	0.97	1.01	1.02	0.98	0.98	1	1		0.581	1	0.2365	1	0.9656	1	0.4994	1	0.8201	0.997	0.384
815	PE(18:0/18:3)	Phosphatidylethanolamine	Ester	1.18589		0.96	0.91	0.99	0.94	0.94	1.04	0.96	1.06	1.08	1.14	0.96	1.01	1.02	0.99	0.99	0.96	0.97	1.03	0.95	1.02	0.98	1.1	1.02	1.14	0.83	1.07	0.91	1.17	1	1.1	1.04	1.15		0.7011	1	0.3524	1	0.9011	1	0.5025	1	0.4992	0.9355	0.6949
606	N6,N6,N6-trimethyllysine	Amino Acid	Lysine Metabolism	1.18218		1.05	0.92	1.02	0.9	1.21	1.11	1.25	1.15	1.12	1.03	1.25	1.16	1.13	1.08	1.2	1.15	1.11	1.12	1.12	1.13	1	1.03	1.02	1.04	0.92	1.05	0.94	1.07	1.12	0.92	1.2	0.99		0.5598	1	0.3028	1	0.7694	0.9916	0.1869	1	0.0169	0.1935	0.175
1121	TAG48:2-FA18:1	Triacylglycerol	Ester	1.18176		0.82	1.03	1.13	1.42	0.92	1.39	0.84	1.26	1.29	1.66	0.96	1.23	1.19	1.66	1.02	1.42	1.17	1.47	0.94	1.18	1.01	1.57	0.84	1.31	0.9	1.2	1.25	1.67	0.75	1.15	0.92	1.41		0.3395	1	0.8727	1	0.5633	0.9749	0.0907	1	0.6846	0.9619	0.1132
283	cys-gly, oxidized	Amino Acid	Glutathione Metabolism	1.17991		1.05	1.07	1.02	1.04	0.99	0.91	1.08	0.99	0.9	0.85	1.04	0.99	0.96	0.95	0.98	0.97	1.03	1.06	1.01	1.05	1.04	1.02	1.07	1.05	1.08	1.03	1.03	0.99	0.97	1.01	0.93	0.97		0.339	1	0.1954	1	0.6796	0.9856	0.452	1	0.8157	0.9947	0.0634
1198	TAG50:4-FA20:4	Triacylglycerol	Ester	1.17802		0.76	0.98	1.03	1.33	0.82	1.28	0.83	1.29	1.1	1.55	0.95	1.34	1.07	1.45	1.06	1.43	1.01	1.16	0.92	1.06	0.79	1.22	0.84	1.3	0.82	1.09	1.07	1.42	0.69	0.98	0.99	1.4		0.1878	1	0.9414	1	0.9009	1	0.1713	1	0.3504	0.8612	0.2324
814	PE(18:0/18:2)	Phosphatidylethanolamine	Ester	1.17621		0.96	0.96	1	1	1	1.05	1.02	1.07	1.12	1.11	1.01	1	1.1	1.06	1.05	1.02	1.01	1.02	0.97	0.97	0.97	1.04	0.93	0.99	0.93	0.96	1.01	1.05	1.01	1.04	1.04	1.07		0.3918	1	0.4026	1	0.9813	1	0.9658	1	0.9961	1	0.3513
242	CE(22:1)	Cholesterol Ester	Ester	1.17567		0.94	0.9	1.01	0.96	0.97	1.17	1	1.21	1.08	1.02	1.03	0.97	1.15	0.98	1.2	1.02	1.07	1.04	0.9	0.87	1.01	1.03	0.93	0.96	1.03	1.07	0.95	0.98	0.93	0.9	0.99	0.96		0.4329	1	0.1545	1	0.894	1	0.612	1	0.6644	0.9567	0.0404
415	furaneol sulfate	Xenobiotics	Food Component/Plant	1.17379		0.92	0.94	0.9	0.92	1.14	1.23	1.01	1.09	1.1	1.11	1.06	1.06	1.14	1.02	1.1	0.99	1.04	1.05	0.96	0.96	1.08	1.1	0.96	0.98	0.99	0.92	1.07	0.99	1.04	1.08	0.96	1		0.6607	1	0.7255	1	0.5957	0.9749	0.6579	1	0.4934	0.9308	0.2732
1375	TAG54:5-FA16:1	Triacylglycerol	Ester	1.17178		0.99	0.94	1.06	1	1.02	1.13	0.92	1.02	1.26	1.35	0.99	1.05	1.11	1.29	0.92	1.06	1.26	1.34	0.95	1.02	1.07	1.41	0.91	1.21	1.08	1.18	1.06	1.16	1.1	1.16	1.22	1.29		0.9473	1	0.5558	1	0.6177	0.9749	0.9809	1	0.8759	1	0.2513
1058	TAG45:0-FA15:0	Triacylglycerol	Ester	1.17089		0.75	0.78	1.26	1.3	1.08	1.42	0.88	1.16	1.3	1.65	1.06	1.34	1.5	1.3	1.56	1.35	1.1	0.9	1.34	1.1	0.68	1.1	1.06	1.71	0.76	1.03	1.38	1.87	0.69	0.89	1.07	1.38		0.3968	1	0.4496	1	0.4896	0.9716	0.4341	1	0.8079	0.9905	0.2921
986	ribitol	Carbohydrate	Pentose Metabolism	1.1691		1	1.08	0.99	1.07	1.32	1.35	1.03	1.06	1.05	0.95	0.96	0.87	1.01	1.05	0.96	0.99	0.92	1.02	0.86	0.95	1.11	1.14	0.88	0.9	0.83	0.9	1	1.07	1.06	1.13	1.02	1.08		0.9719	1	0.3416	1	0.9141	1	0.4191	1	0.0013	0.0272	0.0004
1574	Total LPE	Phospholipids	Lysophosphatidylethanolamine	1.16776		0.93	0.95	1.02	1.05	0.98	1.08	1.05	1.15	1.08	1.18	1.05	1.15	1.03	1.1	1.08	1.15	0.99	1.04	1.05	1.11	1.08	1.2	1.12	1.24	0.87	0.95	1.07	1.18	0.94	1	1.03	1.09		0.2496	1	0.4722	1	0.7928	0.9934	0.4867	1	0.7758	0.9845	0.2702
1238	TAG51:5-FA18:2	Triacylglycerol	Ester	1.16582		1.04	0.89	1.16	1	1.05	1.17	1.03	1.15	1.36	1.33	1.11	1.09	1.21	1.35	1	1.12	1.64	1.56	1.21	1.15	1.24	1.58	1.04	1.33	1.11	1.22	1.05	1.15	0.88	0.98	1.11	1.24		0.7551	1	0.3194	1	0.1954	0.9502	0.9902	1	0.6776	0.9604	0.182
1225	TAG51:3-FA16:0	Triacylglycerol	Ester	1.16519		0.98	0.97	1	0.99	0.98	1.01	0.99	1.02	1.01	1.05	0.99	1.03	1	1.03	0.98	1.02	1.05	1.02	1	0.96	1	1.03	1.02	1.05	0.99	1.03	1.01	1.05	1	1.02	1.02	1.04		0.564	1	0.3428	1	0.8798	1	0.8252	1	0.4611	0.9308	0.8176
1240	TAG52:0-FA16:0	Triacylglycerol	Ester	1.16373		0.87	0.83	1.05	1	0.88	0.99	0.91	1.01	1.04	1.09	0.98	1.03	1.05	1.1	1.05	1.1	1.02	0.96	0.95	0.89	0.92	1.07	0.9	1.06	0.82	1.06	1.04	1.35	0.86	1.09	0.93	1.18		0.3396	1	0.1817	1	0.7087	0.9858	0.9938	1	0.3719	0.8697	0.9163
1186	TAG50:3-FA18:1	Triacylglycerol	Ester	1.16231		0.95	0.99	1.11	1.16	1	1.27	0.9	1.14	1.36	1.57	0.99	1.14	1.28	1.62	0.95	1.2	1.42	1.6	0.97	1.09	1.18	1.63	0.9	1.24	1.08	1.28	1.16	1.39	0.88	1.09	1.05	1.29		0.6828	1	0.925	1	0.4473	0.9716	0.2828	1	0.9777	1	0.0808
1445	TAG56:4-FA16:0	Triacylglycerol	Ester	1.16212		1.01	0.93	1.16	1.06	1.06	1.15	0.96	1.04	1.33	1.4	1.03	1.09	1.26	1.33	1.05	1.1	1.29	1.28	0.97	0.95	1.12	1.33	0.94	1.11	0.95	1.06	1.07	1.19	1.04	1.12	1.08	1.17		0.9073	1	0.512	1	0.188	0.9502	0.5858	1	0.5877	0.9567	0.2035
1194	TAG50:4-FA18:1	Triacylglycerol	Ester	1.16202		0.93	0.91	1.14	1.11	0.99	1.23	0.89	1.1	1.28	1.44	1	1.13	1.09	1.39	0.94	1.2	1.24	1.35	0.99	1.07	1.04	1.45	0.91	1.26	1	1.29	1.08	1.39	0.83	1.05	1.06	1.35		0.614	1	0.4678	1	0.3252	0.9716	0.4459	1	0.9442	1	0.1284
1537	TAG58:9-FA22:5	Triacylglycerol	Ester	1.1618		1.12	0.93	1.17	0.96	1.1	1.11	1.01	1.02	1.3	1.26	1.14	1.1	1.17	1.12	1.08	1.04	1.34	1.17	1.13	0.99	1.22	1.25	1.08	1.11	1.03	0.94	0.99	0.9	1.01	1.02	1.05	1.06		0.2132	1	0.4156	1	0.1008	0.9502	0.6766	1	0.2917	0.819	0.2764
1042	TAG44:0-FA16:0	Triacylglycerol	Ester	1.15648		0.7	0.89	1.15	1.46	0.73	1.21	0.82	1.37	0.97	1.3	0.98	1.31	0.92	1.14	1.34	1.66	0.79	0.89	1	1.12	0.67	0.97	0.88	1.27	0.6	0.82	1.28	1.74	0.45	0.82	0.74	1.34		0.2689	1	0.7029	1	0.6535	0.9782	0.2408	1	0.3164	0.8397	0.5494
1551	taurodeoxycholate	Lipid	Secondary Bile Acid Metabolism	1.15573		1.17	0.69	1.23	0.73	1.62	1.38	1.57	1.34	1.07	0.88	1.77	1.45	0.7	0.59	1.16	0.97	1.14	0.78	1.11	0.76	1	0.86	1	0.85	0.66	0.8	0.56	0.68	0.84	0.71	0.82	0.69		0.6036	1	0.2069	1	0.4819	0.9716	0.2808	1	0.1076	0.5725	0.2795
197	arginine	Amino Acid	Urea cycle; Arginine and Proline Metabolism	1.1557		0.93	1.01	0.98	1.06	1.02	1.06	1.08	1.13	0.98	1.01	1.04	1.08	1	1.04	1.03	1.07	0.99	1.09	0.95	1.05	1.02	1.14	0.91	1.03	1.01	1.03	1.02	1.05	0.98	0.96	1.03	1.02		0.0248	1	0.8496	1	0.4831	0.9716	0.0828	1	0.6583	0.9567	0.091
1185	TAG50:3-FA18:0	Triacylglycerol	Ester	1.15553		0.89	0.89	1.11	1.11	0.97	1.2	0.91	1.12	1.19	1.33	0.96	1.07	1.07	1.31	0.99	1.21	1.13	1.17	0.99	1.03	0.93	1.26	0.91	1.23	0.83	1.13	1.05	1.43	0.74	1.03	0.93	1.3		0.4142	1	0.4176	1	0.4784	0.9716	0.4747	1	0.8532	1	0.2045
1204	TAG50:5-FA18:2	Triacylglycerol	Ester	1.1549		0.94	0.89	1.12	1.05	1.02	1.24	0.92	1.12	1.27	1.44	1	1.13	1.15	1.44	0.94	1.19	1.37	1.48	1.07	1.15	1.09	1.55	0.93	1.33	1.04	1.19	1.13	1.29	0.79	0.95	1.1	1.31		0.6783	1	0.3918	1	0.4156	0.9716	0.7096	1	0.8942	1	0.1231
871	PE(O-18:0/22:5)	Phosphatidylethanolamine	Ether	1.15296		1.01	1.06	1.02	1.07	0.91	0.91	1.04	1.04	0.82	1.03	0.87	1.09	1.08	1.07	1.11	1.1	1.09	0.99	1	0.91	1.02	1.06	1.09	1.13	1.03	1.18	1.07	1.22	0.94	1.12	0.92	1.1		0.8574	1	0.4739	1	0.767	0.9916	0.405	1	0.233	0.7538	0.222
1195	TAG50:4-FA18:2	Triacylglycerol	Ester	1.1519		0.98	0.94	1.14	1.09	1.02	1.26	0.88	1.08	1.47	1.65	0.99	1.11	1.31	1.67	0.9	1.15	1.54	1.7	0.98	1.08	1.27	1.73	0.91	1.24	1.1	1.17	1.17	1.24	0.87	1.02	1.11	1.3		0.8878	1	0.6481	1	0.3483	0.9716	0.5335	1	0.8573	1	0.0916
1239	TAG51:5-FA18:3	Triacylglycerol	Ester	1.15134		1	0.9	1.19	1.07	1.07	1.23	1.01	1.15	1.3	1.42	1.09	1.19	1.28	1.45	1.03	1.17	1.66	1.68	1.23	1.24	1.32	1.66	1.11	1.4	1.21	1.37	1.06	1.2	0.89	1.01	1.13	1.28		0.9917	1	0.3865	1	0.1672	0.9502	0.6131	1	0.6023	0.9567	0.1039
1295	TAG52:6-FA16:1	Triacylglycerol	Ester	1.15051		1	0.82	1.15	0.94	1.01	1.15	0.95	1.09	1.33	1.41	1.07	1.13	1.27	1.51	0.94	1.12	1.67	1.69	1.16	1.17	1.28	1.7	1.01	1.35	1.18	1.35	1.03	1.18	0.95	1	1.3	1.37		0.9971	1	0.1295	1	0.2829	0.9643	0.6551	1	0.9696	1	0.2923
73	3beta-hydroxy-5-cholestenoate	Lipid	Sterol	1.15021		1.01	1.01	0.92	0.92	0.99	0.9	1.19	1.09	0.94	0.84	1.24	1.11	0.8	0.81	0.98	0.99	1.03	0.94	0.97	0.89	0.93	1.1	0.95	1.12	0.98	0.93	0.93	0.88	1.14	1.06	1.06	0.99		0.9538	1	0.898	1	0.3331	0.9716	0.3693	1	0.8734	1	0.2534
297	DAG(14:0/16:0)	Diacylglycerol	Ester	1.14601		0.86	0.89	1.24	1.28	0.92	1.16	0.93	1.17	0.99	1.15	0.96	1.11	0.98	1.09	1.05	1.16	0.98	1.05	0.99	1.06	0.92	1.04	1.01	1.14	0.87	1.03	1.1	1.31	0.89	1.14	1.1	1.41		0.3842	1	0.5079	1	0.2102	0.9553	0.1441	1	0.6291	0.9567	0.368
222	catechol sulfate	Xenobiotics	Benzoate Metabolism	1.14598		1.24	1.05	1.15	0.98	1.51	1.53	1.01	1.03	1.88	1.66	1.38	1.22	1.6	1.56	1.29	1.25	2.11	1.94	1.47	1.35	2.43	2.55	1.87	1.97	0.87	0.7	0.94	0.75	0.73	0.86	0.9	1.05		0.1899	1	0.7423	1	0.3993	0.9716	0.8887	1	0.0111	0.143	0.0084
253	CER(20:0)	Ceramides	CER	1.142		1.04	1.05	1.07	1.08	0.91	0.85	1.18	1.1	0.97	0.91	1.18	1.1	0.89	0.85	1.09	1.04	0.9	0.81	1.07	0.95	0.9	0.85	1.11	1.05	0.99	1	1.08	1.08	0.98	0.96	0.98	0.95		0.4386	1	0.3855	1	0.2046	0.9502	0.1733	1	0.1025	0.5725	0.0047
105	3-ureidopropionate	Nucleotide	Pyrimidine Metabolism, Uracil containing	1.14143		1.15	1	0.98	0.84	1.28	1.5	1.21	1.41	1.16	1.01	1.52	1.33	0.98	0.92	1.15	1.08	0.96	1.03	1.19	1.27	1.11	1.01	1.37	1.25	0.76	0.68	1.14	1.01	0.93	0.99	0.94	1		0.355	1	0.9784	1	0.8687	0.9997	0.264	1	0.1006	0.5651	0.0075
1106	TAG48:0-FA16:0	Triacylglycerol	Ester	1.14092		0.7	0.76	0.91	0.98	0.7	0.99	0.83	1.17	0.89	1.12	0.92	1.17	0.88	1.01	1.15	1.32	1.01	1	1.04	1.03	0.88	1.22	0.96	1.33	0.73	1.09	0.99	1.47	0.68	0.92	0.88	1.19		0.1057	1	0.1967	1	0.6775	0.9856	0.9297	1	0.1058	0.5725	0.964
1046	TAG44:1-FA14:1	Triacylglycerol	Ester	1.14036		0.78	0.96	0.92	1.14	0.87	1.26	0.87	1.26	0.99	1.41	0.87	1.23	0.92	1.05	1.17	1.34	0.85	0.93	0.94	1.04	0.78	1.03	0.96	1.28	0.83	1.2	1.12	1.62	0.77	1.06	1.09	1.51		0.2055	1	0.8261	1	0.6797	0.9856	0.526	1	0.4737	0.9308	0.2539
1413	TAG55:2-FA18:2	Triacylglycerol	Ester	1.14017		1.02	0.94	1.14	1.06	1.03	1.07	1.05	1.09	1.17	1.13	1.11	1.07	1.03	1	1.07	1.04	1.13	1.05	1.06	0.98	0.98	1.09	0.97	1.09	1.04	0.96	0.94	0.87	0.96	1.02	1.06	1.13		0.8873	1	0.5624	1	0.2078	0.9502	0.5897	1	0.7887	0.987	0.5522
324	DAG(16:1/20:2)	Diacylglycerol	Ester	1.13797		1.01	0.98	1.06	1.04	1.29	1.39	1.05	1.14	1.12	1.11	1	0.99	1.05	1.05	0.97	0.97	0.97	1.15	0.9	1.06	0.95	1.05	0.93	1.02	1.05	1.09	1.08	1.12	1.02	1.17	1.01	1.16		0.9582	1	0.8461	1	0.568	0.9749	0.7456	1	0.0189	0.21	0.0019
1363	TAG54:4-FA16:1	Triacylglycerol	Ester	1.13661		1.02	0.94	1.06	0.98	1.05	1.11	0.97	1.03	1.28	1.31	1.06	1.08	1.18	1.33	0.92	1.04	1.27	1.35	0.96	1.02	1.17	1.44	0.95	1.17	1.13	1.27	1.06	1.2	1.11	1.17	1.2	1.26		0.8741	1	0.5658	1	0.5884	0.9749	0.8481	1	0.6606	0.9567	0.3478
1387	TAG54:6-FA16:0	Triacylglycerol	Ester	1.13596		1.04	0.94	1.18	1.08	0.98	1.12	1.01	1.15	1.24	1.32	1.08	1.15	1.13	1.21	1.04	1.11	1.24	1.17	1.07	1.02	1.03	1.22	0.98	1.17	1.03	1.01	1.01	1	1.01	1.04	1.14	1.17		0.7145	1	0.5589	1	0.0946	0.9502	0.4696	1	0.8586	1	0.2747
876	PE(P-16:0/18:0)	Phosphatidylethanolamine	Plasmalogen	1.1355		0.99	1.18	1.06	1.27	0.9	0.91	0.86	0.87	1.07	1.07	1.07	1.07	1.05	1.07	1.04	1.06	0.91	0.95	1.07	1.11	0.99	1.06	1.03	1.11	1.02	0.95	1.12	1.05	1.01	1.05	0.94	0.98		0.8914	1	0.0482	1	0.5162	0.9736	0.0058	0.9654	0.2264	0.7462	0.277
1113	TAG48:1-FA18:0	Triacylglycerol	Ester	1.13488		0.84	0.98	1.18	1.37	0.91	1.26	0.92	1.28	1.13	1.42	0.97	1.21	1.1	1.4	1.15	1.46	0.99	1.15	0.97	1.13	0.86	1.19	0.87	1.21	0.75	0.97	1.27	1.65	0.66	1.02	0.86	1.34		0.4249	1	0.9162	1	0.4438	0.9716	0.1449	1	0.6515	0.9567	0.2836
941	PI(16:0/22:4)	PI	Ester	1.13298		0.93	1.08	0.85	0.98	0.81	0.87	0.87	0.94	0.96	1.04	0.85	0.93	0.93	0.92	1	0.99	1.01	1.04	0.94	0.97	0.87	0.97	0.87	0.97	0.89	0.99	0.98	1.08	0.98	1.07	1.06	1.15		0.4752	1	0.4443	1	0.0967	0.9502	0.8543	1	0.0245	0.2442	0.1465
881	PE(P-16:0/20:2)	Phosphatidylethanolamine	Plasmalogen	1.12985		1.12	1.09	1.04	1.01	0.94	0.93	1.03	1.02	1.05	1.17	0.96	1.07	1.09	1.03	1.01	0.95	1.1	1.02	1.04	0.97	1.02	1.07	0.99	1.04	1	1.18	0.77	0.9	0.97	1.11	1	1.14		0.2342	1	0.3596	1	0.6834	0.9856	0.8935	1	0.5234	0.9397	0.429
1129	TAG48:3-FA18:2	Triacylglycerol	Ester	1.12963		0.85	1.01	1.11	1.33	0.95	1.41	0.81	1.2	1.36	1.76	0.94	1.22	1.24	1.75	0.95	1.33	1.28	1.56	0.95	1.15	1.01	1.59	0.82	1.29	0.94	1.12	1.27	1.51	0.75	1.09	0.97	1.41		0.3744	1	0.9646	1	0.5636	0.9749	0.1313	1	0.786	0.987	0.0633
1434	TAG56:2-FA18:0	Triacylglycerol	Ester	1.12887		1.04	0.83	1.22	0.96	1.11	1.03	1	0.93	1.21	1.13	1.08	1.01	1.15	1.2	0.99	1.03	1.23	1.14	0.94	0.87	1.09	1.23	0.95	1.07	0.88	1.05	0.97	1.16	0.96	1.25	0.94	1.23		0.7106	1	0.0979	1	0.0917	0.9502	0.7343	1	0.3694	0.8697	0.7969
662	oleoylcarnitine (C18:1)	Lipid	Fatty Acid Metabolism(Acyl Carnitine)	1.12732		1.14	1.07	0.99	0.93	0.79	0.58	1.24	0.9	0.65	0.57	1.05	0.91	0.71	0.62	1	0.87	0.78	0.7	1.08	0.97	1.06	0.86	1.08	0.88	0.88	0.82	1.11	1.03	0.98	1.01	1.01	1.03		0.1929	1	0.4825	1	0.947	1	0.5048	1	0.02	0.215	7.7978e-08
1370	TAG54:4-FA20:3	Triacylglycerol	Ester	1.1264		0.98	0.93	1.06	1.01	0.98	1.08	0.96	1.05	1.18	1.29	1.01	1.11	1.12	1.28	0.95	1.09	1.26	1.24	0.99	0.98	1.06	1.29	0.98	1.19	1.04	1.19	1.03	1.18	1.08	1.17	1.11	1.21		0.8586	1	0.5169	1	0.5731	0.9749	0.9255	1	0.8691	1	0.4712
1346	TAG54:2-FA16:0	Triacylglycerol	Ester	1.12553		1.02	0.95	1.09	1.01	1.05	1.11	0.97	1.03	1.29	1.32	1.06	1.08	1.29	1.37	1.04	1.11	1.3	1.23	0.99	0.93	1.17	1.36	0.96	1.13	1.05	1.15	1.1	1.21	1.04	1.21	1	1.16		0.8328	1	0.6462	1	0.4477	0.9716	0.9289	1	0.6449	0.9567	0.3438
577	LPE(22:4)	Lysophosphatidylethanolamine	Ester	1.12546		0.99	1.18	0.81	0.96	0.89	0.9	0.94	0.95	0.94	1.11	0.89	1.06	0.91	0.91	1.05	1.05	0.96	0.93	0.98	0.95	0.94	1.1	1	1.16	0.98	0.99	0.99	1	1.08	1.18	1.05	1.14		0.8988	1	0.0465	1	0.011	0.9502	0.669	1	0.1821	0.7101	0.2312
1593	urate	Nucleotide	Purine Metabolism, (Hypo)Xanthine/Inosine containing	1.12414		1.05	0.96	1.05	0.95	1.09	1.02	1.07	0.99	1.05	1.07	1.02	1.04	1.06	0.99	1.05	0.99	0.98	0.96	1.03	1.01	0.96	0.96	1.01	1.01	0.97	0.93	1.01	0.98	1.01	0.98	1.04	1		0.1139	1	0.1918	1	0.1616	0.9502	0.1371	1	0.0054	0.0849	0.5792
425	gamma-glutamylhistidine	Peptide	Gamma-glutamyl Amino Acid	1.12233		1.08	1.11	1.06	1.1	1.34	1.42	1.37	1.45	1.38	1.19	1.3	1.12	1.41	1.36	1.18	1.14	1.21	1.42	1.18	1.38	0.97	1.07	1.11	1.23	0.86	0.91	0.93	0.99	1.02	1.1	1.01	1.09		0.4478	1	0.2628	1	0.5478	0.9749	0.3361	1	0.0023	0.0447	0.0003
1013	sphinganine-1-phosphate	Lipid	Sphingolipid Metabolism	1.12157		1.05	1.03	1.03	1	1.27	1.35	1.19	1.26	1.16	1.24	1.07	1.14	1.13	1.18	1.16	1.21	1.21	1.1	1.16	1.05	1.02	1.08	0.96	1.01	0.97	0.94	1	0.96	1.02	1.15	0.99	1.11		0.6446	1	0.7995	1	0.802	0.9934	0.9654	1	0.0318	0.2936	0.0068
984	quinolinate	Cofactors and Vitamins	Nicotinate and Nicotinamide Metabolism	1.12116		1.12	1.03	1.17	1.07	1.26	1.28	1.15	1.16	1.23	1.13	1.22	1.12	1.1	1.15	1.05	1.09	1.14	1.18	1.22	1.27	0.88	0.84	1.11	1.05	0.98	1.01	0.99	1.02	1.13	1.11	1.07	1.06		0.2832	1	0.7543	1	0.1596	0.9502	0.5177	1	0.0333	0.3001	0.0242
495	hypoxanthine	Nucleotide	Purine Metabolism, (Hypo)Xanthine/Inosine containing	1.11973		1.02	0.8	1.07	0.84	0.61	0.47	1.04	0.79	0.62	0.49	0.89	0.71	0.63	0.52	1	0.83	0.68	0.6	1.09	0.96	0.84	0.72	0.93	0.8	0.76	0.65	0.95	0.81	1.14	1.03	1.09	0.98		0.9037	1	0.2459	1	0.7358	0.9916	0.3451	1	0.0096	0.1306	6.2883e-05
417	gamma-CEHC	Cofactors and Vitamins	Tocopherol Metabolism	1.11656		0.94	0.91	0.93	0.89	1.02	1.01	0.95	0.93	1.07	0.99	1.03	0.96	1.04	1.12	0.9	0.97	1	1.07	0.89	0.95	0.98	0.93	0.9	0.86	0.99	1.01	0.88	0.9	1.09	1.13	0.99	1.02		0.6164	1	0.4275	1	0.5384	0.9749	0.364	1	0.8719	1	0.9636
1241	TAG52:0-FA18:0	Triacylglycerol	Ester	1.11135		0.88	0.83	1.06	1	0.9	0.99	0.9	1	1.05	1.11	0.97	1.03	1.07	1.12	1.03	1.09	1.03	0.98	0.95	0.9	0.9	1.06	0.89	1.04	0.81	1.06	1.03	1.35	0.84	1.06	0.93	1.19		0.3503	1	0.171	1	0.6803	0.9856	0.9811	1	0.442	0.9241	0.9653
384	eugenol sulfate	Xenobiotics	Food Component/Plant	1.10268		1.37	1.01	1.57	1.15	22.08	6.64	26.6	8.01	18.88	5.32	28.29	7.97	18.01	5.68	14.88	4.69	7.58	2.54	7.67	2.57	5.04	1.79	6.02	2.14	1.01	3.09	1.4	4.3	1.66	1.33	3.59	2.87		0.4274	1	0.9844	1	0.2579	0.9643	0.7204	1	5e-14	6.075e-12	2.8765e-06
1082	TAG46:3-FA14:0	Triacylglycerol	Ester	1.10211		0.79	0.98	1.05	1.31	0.92	1.44	0.82	1.27	1.3	1.77	0.86	1.18	1.02	1.47	0.95	1.38	1.31	1.49	0.99	1.12	0.88	1.53	0.84	1.46	0.75	1.25	1	1.65	0.61	0.95	0.94	1.47		0.2948	1	0.946	1	0.8274	0.9975	0.231	1	0.7217	0.9698	0.1104
1498	TAG56:9-FA20:4	Triacylglycerol	Ester	1.09996		0.95	0.92	1.11	1.07	0.99	1.07	1.05	1.13	1.09	1.17	1.06	1.14	0.93	1	0.98	1.05	1.07	1.05	1.1	1.08	0.9	1.09	0.95	1.15	0.96	0.98	0.91	0.93	0.98	1	1.19	1.22		0.6457	1	0.4342	1	0.3405	0.9716	0.5281	1	0.923	1	0.5649
256	CER(22:1)	Ceramides	CER	1.09886		1.04	1.01	1.05	1.02	0.94	0.88	1.04	0.98	0.98	0.91	1.05	0.99	1	0.96	1.05	1.01	0.96	0.94	1.01	0.99	1.01	0.92	1.07	0.98	0.96	1.02	1.03	1.1	0.98	1.03	0.98	1.03		0.4517	1	0.8078	1	0.3489	0.9716	0.669	1	0.2129	0.7336	0.0093
1075	TAG46:2-FA14:0	Triacylglycerol	Ester	1.0965		0.77	1.03	1.05	1.4	0.85	1.46	0.74	1.28	1.32	1.88	0.88	1.25	1.21	1.85	0.93	1.43	1.16	1.53	0.88	1.16	0.91	1.61	0.79	1.4	0.9	1.32	1.2	1.76	0.6	0.95	0.93	1.46		0.2765	1	0.9134	1	0.8361	0.9978	0.1605	1	0.4907	0.9308	0.1155
1207	TAG50:5-FA20:5	Triacylglycerol	Ester	1.09609		0.97	1.35	1.02	1.43	0.7	1.01	0.87	1.26	1.08	1.61	0.92	1.38	1.11	1.33	1.23	1.48	1.21	1.38	0.93	1.06	1.07	1.68	0.84	1.32	0.98	1.32	0.82	1.11	0.71	0.89	0.97	1.22		0.8793	1	0.1713	1	0.9239	1	0.1063	1	0.1043	0.5725	0.9563
788	PE(16:0/16:1)	Phosphatidylethanolamine	Ester	1.09419		0.6	1.12	0.84	1.57	0.71	0.66	0.86	0.8	0.6	0.9	0.66	0.99	1	1.06	1.24	1.31	1.58	1.06	1.45	0.98	0.96	1.17	0.83	1.01	0.92	1.49	0.89	1.44	0.85	1.28	1.35	2.04		0.0372	1	0.6285	1	0.4836	0.9716	0.0618	1	0.1476	0.6511	0.0861
1282	TAG52:4-FA22:4	Triacylglycerol	Ester	1.0928		0.88	0.99	1.04	1.17	0.99	1.29	0.95	1.23	1.31	1.57	0.98	1.18	1.27	1.52	1.03	1.23	1.3	1.24	1.04	0.99	1.08	1.41	0.93	1.2	1.01	1.24	1.2	1.47	0.87	1.07	1.2	1.46		0.432	1	0.9694	1	0.8153	0.9951	0.3267	1	0.9404	1	0.1105
1290	TAG52:5-FA20:4	Triacylglycerol	Ester	1.0914		0.86	0.98	1.05	1.19	0.88	1.22	0.88	1.22	1.11	1.44	0.95	1.24	1.01	1.28	0.97	1.22	1.08	1.15	0.95	1.01	0.88	1.22	0.89	1.24	0.93	1.2	1.01	1.3	0.9	1.05	1.18	1.38		0.2973	1	0.8785	1	0.7521	0.9916	0.2282	1	0.3795	0.881	0.1743
865	PE(O-18:0/18:3)	Phosphatidylethanolamine	Ether	1.08919		0.91	0.91	0.94	0.95	1	1	1	1	1	1.03	1	1.03	1	1.04	1	1.04	1	1.03	1	1.03	1	1	1	1	0.99	1	1.04	1.05	1.02	0.96	1.06	0.99		0.0098	0.9155	0.0182	1	0.0894	0.9502	0.1401	1	1	1	1
1603	xanthosine	Nucleotide	Purine Metabolism, (Hypo)Xanthine/Inosine containing	1.08701		1.08	1.02	0.95	0.9	0.75	0.7	0.92	0.86	0.71	0.65	0.88	0.81	0.75	0.66	0.89	0.78	0.75	0.78	0.78	0.81	0.82	0.85	1.02	1.06	0.96	0.97	0.97	0.98	1.16	1.18	1.06	1.08		0.5699	1	0.8696	1	0.7273	0.9915	0.4517	1	0.0397	0.3301	0.0113
1200	TAG50:5-FA14:1	Triacylglycerol	Ester	1.08308		0.92	0.83	1.1	0.99	0.91	1.05	0.91	1.04	1.12	1.11	1.01	1	0.95	0.99	0.99	1.03	0.96	0.94	0.98	0.96	0.81	1	0.87	1.07	0.94	1.15	1.02	1.25	0.82	0.93	1.14	1.3		0.4302	1	0.0874	1	0.4029	0.9716	0.9318	1	0.4093	0.9036	0.632
566	LPE(18:1)	Lysophosphatidylethanolamine	Ester	1.08106		0.93	0.95	1.02	1.04	1.02	1.08	1.07	1.14	1.04	1.14	1.05	1.16	0.98	1.05	1.07	1.14	0.93	1	1.05	1.12	1.07	1.17	1.12	1.23	0.79	0.93	1.01	1.19	0.94	1.01	0.96	1.03		0.3898	1	0.5574	1	0.8169	0.9951	0.6137	1	0.8556	1	0.3478
596	myristoleoylcarnitine (C14:1)*	Lipid	Fatty Acid Metabolism(Acyl Carnitine)	1.08059		1.63	0.97	1.13	0.67	0.75	0.47	1.58	1	0.45	0.33	1	0.74	0.41	0.29	0.87	0.61	0.66	0.45	0.87	0.59	0.72	0.42	1.09	0.64	0.66	0.55	0.94	0.79	1.2	0.92	1.01	0.78		0.0372	1	0.8995	1	0.6039	0.9749	0.0905	1	0.2141	0.7344	0.0013
401	FFA(20:3)	Free Fatty Acids	Free Fatty Acids	1.08017		1.02	1.01	1.1	1.09	0.88	0.82	0.99	0.92	0.85	0.82	0.96	0.92	0.84	0.77	1.06	0.97	1	1	1	1	1	1	1	1	1	1	0.97	0.97	1	1	1	1		0.7103	1	0.8257	1	0.139	0.9502	0.184	1	0.0404	0.3319	0.0011
664	O-methylcatechol sulfate	Xenobiotics	Benzoate Metabolism	1.07705		1.08	0.98	0.91	0.82	1.42	1.32	1.12	1.04	1.4	1.24	1.18	1.05	1.3	1.34	1.06	1.1	1.49	1.38	1.29	1.19	1.79	1.67	1.54	1.44	0.94	0.75	0.86	0.69	0.87	1.02	0.85	0.99		0.5457	1	0.8734	1	0.4673	0.9716	0.1364	1	0.0092	0.1263	0.0404
1067	TAG46:1-FA12:0	Triacylglycerol	Ester	1.07567		0.76	0.96	1.22	1.54	0.82	1.25	0.89	1.37	1.14	1.44	1.03	1.3	1.03	1.32	1.24	1.59	0.9	1.1	1.02	1.25	0.78	1.14	0.87	1.27	0.68	0.81	1.33	1.58	0.53	0.98	0.79	1.46		0.3134	1	0.8945	1	0.4639	0.9716	0.1081	1	0.4494	0.93	0.4058
549	LPC(18:2)	Lysophosphatidylcholine	Ester	1.07444		0.96	0.95	1.06	1.05	1.06	1.05	1.08	1.07	1.08	1.07	1.08	1.07	1.08	1.1	1.09	1.11	1	1.07	1.04	1.11	1.11	1.14	1.15	1.18	0.88	0.95	1.06	1.15	0.88	0.94	0.98	1.05		0.5381	1	0.449	1	0.3997	0.9716	0.4834	1	0.3442	0.8612	0.4306
1515	TAG58:6-FA18:0	Triacylglycerol	Ester	1.07253		1.21	1.14	1.11	1.04	1.11	1.03	1	0.93	1.25	1.25	1.06	1.06	1.25	1.15	1.09	1	1.27	1.11	1.12	0.98	1.18	1.23	0.97	1.01	0.95	0.95	1.02	1.01	1.02	1.02	1.07	1.07		0.0371	1	0.165	1	0.2601	0.9643	0.6686	1	0.272	0.8033	0.7503
279	creatine	Amino Acid	Creatine Metabolism	1.06992		0.97	0.89	1.05	0.97	0.87	0.78	0.92	0.82	0.85	0.8	0.96	0.9	0.9	0.79	1.06	0.93	0.75	0.81	0.93	0.99	0.79	0.83	0.97	1	0.91	0.94	0.94	0.97	1.13	0.98	1.2	1.04		0.6684	1	0.1593	1	0.5513	0.9749	0.7008	1	0.0894	0.5241	0.0024
299	DAG(14:0/18:1)	Diacylglycerol	Ester	1.06899		0.87	0.94	1.02	1.09	0.94	1.11	0.98	1.15	1.04	1.18	0.99	1.12	1.02	1.11	1.04	1.13	1.05	1.1	0.96	1.01	0.94	1.11	0.95	1.12	0.99	1.14	1.14	1.32	0.87	1.02	1.02	1.2		0.1861	1	0.526	1	0.8762	1	0.3984	1	0.544	0.9487	0.3333
1296	TAG52:6-FA18:1	Triacylglycerol	Ester	1.06812		1.02	0.96	1.17	1.1	1.03	1.16	1.08	1.21	1.2	1.33	1.11	1.23	1.13	1.25	1.08	1.2	1.39	1.36	1.16	1.14	1.12	1.45	1.06	1.37	1.09	1.23	0.97	1.08	0.98	1.08	1.12	1.23		0.8617	1	0.7384	1	0.1933	0.9502	0.4276	1	0.8071	0.9904	0.2088
306	DAG(14:1/18:1)	Diacylglycerol	Ester	1.06521		1.04	1.01	1.1	1.06	1.04	1.11	1.02	1.09	1.05	1.06	1	1.01	1.01	0.97	1.03	0.99	0.98	1.02	0.95	0.99	1.04	1.04	1	0.99	1.12	1.14	1.02	1.04	1.03	1.01	0.99	0.97		0.4681	1	0.908	1	0.1102	0.9502	0.3231	1	0.5151	0.9394	0.0709
294	DAG(12:0/18:1)	Diacylglycerol	Ester	1.06184		0.95	1.03	1.11	1.21	0.95	1.17	1.01	1.24	1.03	1.1	0.97	1.04	0.98	1.07	1.11	1.22	1.02	1.1	0.98	1.06	0.95	1.02	1.06	1.14	0.89	0.92	1.14	1.18	0.89	1.05	0.97	1.14		0.6187	1	0.752	1	0.3387	0.9716	0.077	1	0.66	0.9567	0.1498
980	pyroglutamylvaline	Peptide	Dipeptide	1.06076		1.16	1.01	0.99	0.86	0.93	0.77	1.12	0.93	0.78	0.63	0.9	0.73	0.85	0.89	0.95	0.99	0.89	0.84	0.91	0.86	1.01	0.99	1.02	1	1.01	1.06	0.89	0.94	1.08	0.96	1.21	1.08		0.1836	1	0.9202	1	0.9403	1	0.192	1	0.4957	0.9323	0.0218
1326	TAG53:4-FA18:1	Triacylglycerol	Ester	1.05503		0.99	0.99	1.01	1.01	1.01	1.03	0.99	1.01	1.04	1.03	1.02	1.01	1	1.01	0.99	1	1.02	1	0.99	0.97	0.99	1.01	1	1.02	1	1.02	1.01	1.03	1	1.01	1	1.01		0.7351	1	0.5574	1	0.5545	0.9749	0.7318	1	0.6741	0.9583	0.1523
1105	TAG48:0-FA14:0	Triacylglycerol	Ester	1.05417		0.79	0.93	1.03	1.21	0.85	1.2	0.84	1.19	1.08	1.41	0.9	1.18	1.11	1.41	1.07	1.36	1.04	1.11	0.97	1.03	0.82	1.18	0.83	1.19	0.8	1.19	1.08	1.62	0.63	0.97	0.88	1.35		0.2987	1	0.7406	1	0.8995	1	0.4039	1	0.4751	0.9308	0.4204
1064	TAG46:0-FA14:0	Triacylglycerol	Ester	1.05405		0.7	0.87	0.96	1.18	0.72	1.13	0.78	1.23	0.93	1.27	0.9	1.23	0.93	1.13	1.16	1.42	0.87	0.95	0.96	1.05	0.73	1.05	0.84	1.22	0.71	1.11	1	1.57	0.58	0.88	0.86	1.31		0.1836	1	0.5878	1	0.8844	1	0.5202	1	0.2095	0.7291	0.6462
565	LPE(18:0)	Lysophosphatidylethanolamine	Ester	1.05365		0.93	0.99	1.02	1.08	0.99	1.14	1.06	1.22	1.14	1.21	1.1	1.16	1.08	1.14	1.14	1.2	1.05	1.06	1.09	1.11	1.09	1.14	1.16	1.22	0.93	0.95	1.14	1.17	0.94	1	1.05	1.11		0.2395	1	0.813	1	0.7791	0.9916	0.2225	1	0.8706	1	0.0283
314	DAG(16:0/18:3)	Diacylglycerol	Ester	1.0526		0.99	0.87	1.23	1.08	0.95	1.06	1.1	1.23	1.16	1.31	1.12	1.27	1.02	1.18	1.08	1.25	1.45	1.46	1.31	1.32	1.08	1.33	1.1	1.37	1	1.16	1.02	1.18	0.95	1.03	1.16	1.26		0.9	1	0.2241	1	0.075	0.9502	0.4891	1	0.6509	0.9567	0.6166
1377	TAG54:5-FA18:1	Triacylglycerol	Ester	1.04663		1.07	0.85	1.22	0.97	1.08	1.04	1.07	1.03	1.25	1.16	1.12	1.04	1.09	1.13	0.97	1	1.3	1.22	1.02	0.96	1.14	1.28	0.96	1.08	1.1	1.1	1.03	1.02	1.05	1.13	1.15	1.23		0.5746	1	0.1746	1	0.0993	0.9502	0.7872	1	0.5087	0.9361	0.7396
860	PE(O-18:0/16:0)	Phosphatidylethanolamine	Ether	1.04564		1.05	1.13	1.02	1.1	0.97	1	1.03	1.06	1.01	0.98	0.99	0.96	1.07	1.07	1.07	1.08	0.97	0.97	1.14	1.13	1.02	0.99	0.98	0.95	1.07	1.06	1.06	1.06	1.08	1.07	1.04	1.03		0.4826	1	0.0577	1	0.7614	0.9916	0.1335	1	0.6069	0.9567	0.9741
1286	TAG52:5-FA18:1	Triacylglycerol	Ester	1.04489		1.02	0.9	1.15	1.01	0.99	1.13	0.98	1.11	1.26	1.38	1.03	1.12	1.18	1.38	0.98	1.14	1.44	1.46	1.06	1.07	1.19	1.56	0.97	1.27	1.15	1.36	1.02	1.2	0.97	1.05	1.22	1.31		0.8966	1	0.3682	1	0.2499	0.9643	0.9036	1	0.9432	1	0.3132
852	PE(O-16:0/18:2)	Phosphatidylethanolamine	Ether	1.04446		1.01	1	0.97	0.97	0.97	0.89	1.05	0.96	0.96	1.05	0.96	1.05	1.08	0.97	1.09	0.98	1.08	1	1.05	0.97	1.1	1.01	1.03	0.95	0.98	0.97	1.02	1.01	1.02	1.02	1.03	1.03		0.9299	1	0.9728	1	0.7237	0.991	0.6838	1	0.7384	0.9741	0.1307
1136	TAG48:4-FA18:1	Triacylglycerol	Ester	1.04339		0.85	0.93	1.21	1.31	0.96	1.21	0.89	1.13	1.18	1.35	1	1.14	0.91	1.13	1.05	1.3	0.88	1.01	0.99	1.14	0.78	1.02	0.93	1.22	0.79	0.98	1.08	1.34	0.69	1.04	0.91	1.38		0.363	1	0.6592	1	0.2783	0.9643	0.1206	1	0.7981	0.9892	0.2691
975	propionylglycine	Lipid	Fatty Acid Metabolism (also BCAA Metabolism)	1.04002		1.09	1.05	1.45	1.39	0.87	0.75	0.95	0.82	0.87	0.88	1.07	1.08	1.17	1.16	1.15	1.14	1.25	1.13	1.17	1.06	1.07	1.45	1.04	1.4	1.01	1.01	1.11	1.11	0.85	0.89	0.99	1.04		0.5683	1	0.7647	1	0.0165	0.9502	0.0334	1	0.3711	0.8697	0.0701
1266	TAG52:3-FA20:1	Triacylglycerol	Ester	1.03854		1.02	0.98	1.1	1.05	1.01	1.19	0.93	1.1	1.32	1.43	0.97	1.04	1.31	1.49	1.01	1.15	1.36	1.48	0.98	1.07	1.21	1.58	0.93	1.22	1.07	1.24	1.13	1.31	0.97	1.14	1.06	1.24		0.839	1	0.8878	1	0.4278	0.9716	0.6536	1	0.9481	1	0.1391
1337	TAG53:6-FA20:4	Triacylglycerol	Ester	1.0379		0.95	0.96	1.09	1.11	1	1.13	1.03	1.16	1.18	1.26	1.05	1.12	1.13	1.12	1.12	1.1	1.16	1.09	1.1	1.04	0.98	1.12	0.95	1.09	1.04	1.07	1.07	1.09	0.96	1	1.16	1.21		0.6035	1	0.7005	1	0.3463	0.9716	0.2818	1	0.9949	1	0.2025
1302	TAG52:7-FA16:0	Triacylglycerol	Ester	1.03782		0.85	0.83	1.1	1.07	0.88	1.04	0.93	1.1	1.08	1.19	1.06	1.17	1.05	1.12	1.18	1.25	1.05	0.95	1	0.9	0.88	1.02	0.96	1.11	0.84	1.2	1	1.44	0.75	1.1	0.93	1.36		0.3632	1	0.2839	1	0.5931	0.9749	0.7101	1	0.4587	0.9306	0.8236
404	FFA(22:0)	Free Fatty Acids	Free Fatty Acids	1.03748		0.88	0.95	0.86	0.92	0.85	0.73	1.14	0.98	0.63	0.68	0.78	0.85	0.98	0.83	1.11	0.94	0.81	0.98	0.78	0.95	0.96	0.92	0.98	0.94	1.11	1	1.13	1.02	1.06	1.03	0.97	0.95		0.2745	1	0.6337	1	0.1868	0.9502	0.4813	1	0.1496	0.6511	0.0066
56	2-methylcitrate/homocitrate	Energy	TCA Cycle	1.03665		0.43	0.37	0.74	0.64	0.99	0.92	1.5	1.38	2.11	1.19	0.77	0.43	1.14	1.31	1.07	1.23	0.99	1.07	0.98	1.06	2.51	3.39	1.31	1.77	0.64	1.71	0.57	1.52	1.61	1.24	0.7	0.54		0.0925	1	0.0483	1	0.5476	0.9749	0.3709	1	0.989	1	0.8641
1595	uridine	Nucleotide	Pyrimidine Metabolism, Uracil containing	1.03665		1.08	0.97	1.11	1	1.03	1.08	1.11	1.17	0.97	1.01	1.16	1.21	0.92	0.91	1.19	1.17	0.92	0.86	1.21	1.14	0.96	0.88	1.26	1.15	0.9	0.88	1.03	1	0.93	0.95	0.99	1		0.2756	1	0.6279	1	0.1259	0.9502	0.9651	1	0.7097	0.9679	0.2639
1076	TAG46:2-FA14:1	Triacylglycerol	Ester	1.03632		0.68	0.89	0.91	1.18	0.77	1.24	0.75	1.21	1.03	1.41	0.83	1.14	0.85	1.11	0.93	1.22	0.82	1.02	0.86	1.07	0.77	1.17	0.81	1.22	0.81	1.4	0.97	1.67	0.69	1	0.96	1.39		0.0734	1	0.5696	1	0.6459	0.9782	0.4448	1	0.2238	0.7462	0.3057
1150	TAG49:1-FA17:0	Triacylglycerol	Ester	1.03518		0.82	0.96	1.1	1.29	0.93	1.29	0.91	1.27	1.13	1.4	0.93	1.15	1.1	1.3	1.11	1.31	1.04	1.09	0.97	1.02	0.9	1.23	0.93	1.27	0.94	1.39	1.02	1.51	0.74	1.04	0.99	1.39		0.3263	1	0.8565	1	0.6312	0.9782	0.2005	1	0.7107	0.9679	0.1968
192	arabinose	Carbohydrate	Pentose Metabolism	1.03449		0.91	0.76	0.98	0.81	1.49	1.14	1.06	0.81	0.66	0.6	1.17	1.07	1.91	1.29	1.45	0.98	0.89	1.35	0.58	0.88	0.63	0.88	0.6	0.84	1.06	0.96	0.99	0.9	1.19	1.3	0.98	1.08		0.7509	1	0.3471	1	0.9323	1	0.4789	1	0.1771	0.6994	0.6599
1360	TAG54:3-FA20:2	Triacylglycerol	Ester	1.03437		1.04	0.96	1.09	1.01	1.02	1.09	0.97	1.04	1.25	1.32	1.04	1.1	1.24	1.38	1	1.11	1.36	1.32	1.01	0.98	1.14	1.33	0.99	1.15	1.04	1.12	1.11	1.2	1.07	1.18	1.09	1.2		0.6919	1	0.7312	1	0.3975	0.9716	0.9152	1	0.8229	0.9981	0.3913
552	LPC(20:1)	Lysophosphatidylcholine	Ester	1.03299		0.95	1.03	1.11	1.2	1.08	1.29	0.99	1.18	1	1.1	0.95	1.04	1.07	1.11	1.29	1.34	1	0.91	0.96	0.88	1.13	1.11	1.06	1.05	1.08	1.09	1.01	1.03	0.95	1.01	0.99	1.06		0.596	1	0.7812	1	0.2635	0.9643	0.0544	1	0.4067	0.9015	0.0077
1086	TAG46:3-FA18:1	Triacylglycerol	Ester	1.03148		0.86	0.88	1.15	1.18	1.01	1.19	0.85	0.99	1.15	1.23	0.97	1.04	0.97	1.1	1	1.13	0.94	0.93	0.95	0.93	0.87	0.98	0.92	1.03	0.83	1.09	1.07	1.41	0.77	1.16	0.83	1.25		0.3908	1	0.4575	1	0.4108	0.9716	0.3484	1	0.9557	1	0.3255
10	16a-hydroxy DHEA 3-sulfate	Lipid	Androgenic Steroids	1.03085		1.11	1.01	1.3	1.19	1.23	1.11	1.32	1.19	1.21	1.05	1.36	1.18	1.03	1.1	1.17	1.25	1.15	1.11	1.2	1.16	1.19	1.11	1.23	1.15	1.02	0.91	1.13	1.01	0.84	0.94	0.95	1.07		0.2247	1	0.8675	1	0.0017	0.6773	0.0358	1	0.0141	0.1702	0.2224
366	dimethylarginine (SDMA + ADMA)	Amino Acid	Urea cycle; Arginine and Proline Metabolism	1.02949		0.96	1	1	1.04	1.06	1.07	1.08	1.09	1.01	1	1.08	1.07	1.01	1.02	1.03	1.04	1.01	1.04	1.02	1.05	1	1.03	1	1.03	0.99	0.98	1.03	1.02	0.99	1.01	1.02	1.04		0.2051	1	0.9374	1	0.9206	1	0.1977	1	0.0357	0.3128	0.0181
1457	TAG56:5-FA18:2	Triacylglycerol	Ester	1.02911		1.06	0.91	1.13	0.97	1.08	1.05	1.04	1.02	1.25	1.14	1.11	1.01	1.14	1.16	0.95	0.97	1.34	1.24	1.05	0.97	1.19	1.33	0.99	1.11	1.09	1.02	1.06	1	1.08	1.18	1.12	1.23		0.546	1	0.3884	1	0.2283	0.9643	0.7941	1	0.4757	0.9308	0.6154
1267	TAG52:3-FA20:2	Triacylglycerol	Ester	1.02792		0.94	0.99	1.04	1.1	0.94	1.2	0.88	1.13	1.28	1.55	0.94	1.14	1.21	1.54	0.97	1.23	1.34	1.47	0.96	1.04	1.14	1.54	0.94	1.26	1.06	1.28	1.13	1.36	0.97	1.15	1.07	1.28		0.6357	1	0.9318	1	0.768	0.9916	0.4946	1	0.6323	0.9567	0.1887
746	PC(18:1/16:1)	Phosphatidylcholine	Ester	1.02753		1.02	1.07	0.96	1.01	0.96	1	0.99	1.03	1.01	1.03	1.02	1.04	1.01	1.02	1.03	1.04	0.98	1.01	0.98	1	0.99	1.05	0.95	1	1.02	1.18	0.97	1.12	1.05	1.1	1.09	1.14		0.7274	1	0.2002	1	0.4439	0.9716	0.867	1	0.498	0.9344	0.9388
1002	SM(20:1)	Sphingomyelin	Sphingomyelin	1.0259		1.01	1.04	1	1.04	0.97	0.99	1.01	1.02	1.03	1.02	1.03	1.02	1.01	1.01	1.02	1.02	1.03	1.02	1.02	1.01	1.01	1.03	0.98	1.01	1	1.03	0.97	1	1.01	1.02	1.01	1.02		0.7959	1	0.187	1	0.9866	1	0.2963	1	0.4109	0.9036	0.731
696	PC(15:0/20:3)	Phosphatidylcholine	Ester	1.02585		1.01	0.97	0.86	0.83	0.76	0.91	0.88	1.06	0.98	1.05	0.98	1.05	0.98	1.12	1.03	1.18	1.08	1.16	1.03	1.11	0.92	0.95	0.83	0.86	0.97	1.14	1.06	1.23	1.12	1.14	1.12	1.14		0.9264	1	0.7966	1	0.2276	0.9643	0.1197	1	0.0223	0.2298	0.4535
1392	TAG54:6-FA20:3	Triacylglycerol	Ester	1.02566		0.96	0.91	1.04	0.99	0.99	1.06	0.96	1.03	1.21	1.32	1.01	1.1	1.08	1.25	0.9	1.04	1.28	1.36	1	1.06	1.05	1.36	0.92	1.19	1.06	1.22	0.99	1.14	1.02	1.07	1.23	1.28		0.6785	1	0.3695	1	0.6918	0.9858	0.9309	1	0.9372	1	0.5964
1030	TAG42:0-FA12:0	Triacylglycerol	Ester	1.02413		0.75	0.84	1.32	1.49	0.76	1.31	0.79	1.36	1.14	1.35	1.08	1.28	1.36	1.41	1.61	1.66	0.87	1.21	1.4	1.94	0.6	0.94	0.86	1.34	0.63	0.71	1.72	1.95	0.33	0.72	0.62	1.33		0.5033	1	0.6956	1	0.5316	0.9736	0.3663	1	0.5313	0.9487	0.5414
1324	TAG53:4-FA17:0	Triacylglycerol	Ester	1.02384		1.08	0.88	1.18	0.96	1.05	1.08	1.04	1.06	1.42	1.35	1.1	1.05	1.21	1.3	0.96	1.04	1.46	1.31	1.1	0.98	1.24	1.36	1.03	1.13	1.09	1.11	1.05	1.07	0.91	1.04	1.1	1.26		0.4323	1	0.2289	1	0.1064	0.9502	0.709	1	0.6124	0.9567	0.4657
1079	TAG46:2-FA18:1	Triacylglycerol	Ester	1.02187		0.81	0.94	1.14	1.33	0.96	1.34	0.84	1.17	1.22	1.48	0.95	1.15	1.04	1.35	1.03	1.34	0.96	1.12	0.87	1.02	0.87	1.18	0.86	1.18	0.82	1.23	1.13	1.69	0.7	1.12	0.86	1.37		0.3389	1	0.7808	1	0.5435	0.9749	0.1987	1	0.8478	1	0.1838
548	LPC(18:1)	Lysophosphatidylcholine	Ester	1.02181		1	1.01	1.03	1.04	1.08	1.08	1.06	1.06	1.08	1.09	1.07	1.08	1.09	1.11	1.07	1.1	1.02	1.11	1.01	1.1	1.12	1.17	1.11	1.15	0.91	0.97	1.08	1.15	0.94	1	1.03	1.09		0.9479	1	0.8428	1	0.5978	0.9749	0.4289	1	0.1669	0.682	0.145
1201	TAG50:5-FA16:0	Triacylglycerol	Ester	1.02079		0.93	0.98	1.11	1.17	0.95	1.24	1.09	1.42	1.19	1.43	1.22	1.46	1.13	1.36	1.24	1.5	1.57	1.6	1.4	1.43	1.13	1.6	1.13	1.61	1	1.26	0.94	1.19	0.95	1.14	1.14	1.38		0.6077	1	0.8724	1	0.4954	0.9716	0.3011	1	0.756	0.9749	0.1544
1132	TAG48:4-FA14:0	Triacylglycerol	Ester	1.01944		0.83	0.94	1.09	1.23	0.94	1.38	0.88	1.29	1.22	1.73	0.88	1.24	1.15	1.65	0.95	1.37	1.38	1.54	1.04	1.16	1.03	1.64	0.92	1.46	1.08	1.4	1.1	1.42	0.75	0.97	1.18	1.54		0.3264	1	0.7552	1	0.6464	0.9782	0.2593	1	0.7612	0.9782	0.0819
1312	TAG53:1-FA18:1	Triacylglycerol	Ester	1.01797		1	0.91	1.16	1.06	1.05	1.07	1.07	1.09	1.25	1.28	1.08	1.11	1.2	1.25	1.1	1.15	1.19	1.12	1	0.94	1.03	1.19	0.98	1.14	0.97	1.24	1.02	1.31	0.9	1.2	0.96	1.29		0.9749	1	0.4639	1	0.2621	0.9643	0.6739	1	0.6929	0.9621	0.609
1349	TAG54:2-FA18:2	Triacylglycerol	Ester	1.01513		1	0.88	1.09	0.96	1.03	1.03	1.02	1.02	1.16	1.1	1.08	1.02	1.05	1.11	0.99	1.05	1.14	1.05	0.97	0.88	1.02	1.16	0.93	1.05	0.91	1	1.07	1.18	0.95	1.1	0.98	1.14		0.9993	1	0.2062	1	0.3789	0.9716	0.7012	1	0.788	0.987	0.7787
1203	TAG50:5-FA18:1	Triacylglycerol	Ester	1.01376		0.94	0.99	1.17	1.24	0.97	1.19	0.91	1.12	1.06	1.14	1.03	1.11	0.89	1.04	0.97	1.14	0.9	0.98	0.97	1.05	0.8	1.05	0.95	1.25	0.9	1.16	1.04	1.34	0.83	1.03	0.97	1.2		0.5897	1	0.9113	1	0.1837	0.9502	0.0791	1	0.7897	0.987	0.1589
433	gamma-glutamylvaline	Peptide	Gamma-glutamyl Amino Acid	1.01132		1.06	1.03	1.07	1.03	1.01	0.92	1.4	1.29	0.93	0.83	1.28	1.14	1	0.91	1.31	1.2	1.04	0.99	1.21	1.15	0.99	1	1.04	1.05	0.91	1.02	0.87	0.98	1.1	1.08	1.12	1.1		0.3833	1	0.7283	1	0.3549	0.9716	0.6886	1	0.9314	1	0.2613
1166	TAG50:0-FA18:0	Triacylglycerol	Ester	1.00981		0.79	0.78	0.96	0.95	0.77	0.96	0.83	1.04	0.99	1.13	0.91	1.03	1	1.09	1.05	1.14	0.99	0.96	0.96	0.93	0.88	1.12	0.89	1.14	0.78	1.1	1.02	1.45	0.75	1.01	0.91	1.23		0.1976	1	0.1866	1	0.829	0.9978	0.8039	1	0.1586	0.6645	0.8293
1211	TAG51:0-FA18:0	Triacylglycerol	Ester	1.00889		0.85	0.81	1.07	1.02	0.93	1.05	0.97	1.09	1.17	1.15	1.05	1.04	1.04	1.14	1.08	1.18	1	0.98	0.93	0.91	0.85	1.02	0.97	1.16	0.81	1.23	0.99	1.49	0.73	1.04	0.95	1.35		0.362	1	0.2452	1	0.7189	0.991	0.9131	1	0.6827	0.9619	0.7803
818	PE(18:0/20:3)	Phosphatidylethanolamine	Ester	1.00649		1.02	0.98	1.02	0.98	1.05	1.09	1.04	1.07	1.11	1.1	1.04	1.03	1.15	1.11	1.07	1.03	0.97	1	0.94	0.96	0.99	1.06	0.99	1.07	0.99	1.08	1.01	1.1	1.12	1.11	1.07	1.06		0.7865	1	0.7671	1	0.7955	0.9934	0.7582	1	0.4109	0.9036	0.1843
69	3,4-methyleneheptanoylcarnitine	Lipid	Fatty Acid Metabolism(Acyl Carnitine)	1.00616		1.17	0.77	1.2	0.8	0.83	0.6	1.23	0.89	0.97	0.63	1.5	0.98	0.94	0.67	1.35	0.97	1	0.66	1.08	0.71	0.89	0.75	0.97	0.81	0.89	1.02	0.82	0.94	0.81	0.76	1.08	1.02		0.4046	1	0.1651	1	0.3218	0.9716	0.2183	1	0.309	0.8312	0.0056
115	4-hydroxychlorothalonil	Xenobiotics	Chemical	1.00581		1.01	0.95	1.01	0.95	1.03	0.92	1.1	0.99	0.95	0.92	1.06	1.03	0.95	0.93	1	0.98	0.97	0.99	1.01	1.03	1.03	0.94	1.07	0.98	1.05	0.97	1.03	0.96	0.97	1.02	0.98	1.03		0.7053	1	0.1798	1	0.7933	0.9934	0.145	1	0.3717	0.8697	0.0334
1177	TAG50:2-FA18:0	Triacylglycerol	Ester	1.00477		0.93	0.94	1.09	1.1	0.93	1.24	0.84	1.12	1.22	1.45	0.96	1.14	1.13	1.41	0.99	1.23	1.16	1.22	0.98	1.04	0.96	1.35	0.89	1.25	0.86	1.17	1.1	1.49	0.73	1.03	0.94	1.32		0.6365	1	0.6883	1	0.58	0.9749	0.5321	1	0.6539	0.9567	0.1836
1594	urea	Amino Acid	Urea cycle; Arginine and Proline Metabolism	1.00408		1.08	0.96	1.12	1	1.05	0.91	1.23	1.07	0.98	0.89	1.21	1.1	0.97	0.87	1.17	1.06	0.99	0.91	1.22	1.12	0.93	0.87	1.15	1.07	0.96	0.95	1.04	1.03	1.13	1.11	1.12	1.11		0.0999	1	0.4085	1	0.0116	0.9502	0.955	1	0.2678	0.7977	0.042
686	PC(14:0/20:2)	Phosphatidylcholine	Ester	1.00315		0.86	1.03	0.76	0.91	1	1.34	0.88	1.17	0.97	1.1	0.79	0.9	0.99	1.26	1.11	1.41	0.94	1.04	1.01	1.11	0.99	1.19	0.92	1.1	0.98	1.03	0.96	1.01	0.86	0.97	1.02	1.15		0.2104	1	0.7868	1	0.0206	0.9502	0.426	1	0.9732	1	0.0133
360	deoxycarnitine	Lipid	Carnitine Metabolism	1.00181		0.96	0.98	1.03	1.05	1.15	1.1	1.11	1.05	0.99	1	1.04	1.04	1.01	0.99	1.04	1.01	0.97	1.01	1.01	1.05	1	0.97	1.03	1	0.93	0.93	1	1.01	1	1	1.04	1.04		0.3859	1	0.6816	1	0.5172	0.9736	0.2695	1	0.0007	0.0172	0.0316
694	PC(15:0/18:1)	Phosphatidylcholine	Ester	1.00045		1.01	1.09	1.07	1.16	0.91	0.99	0.97	1.05	1.12	1.05	1.09	1.02	1	0.96	1.04	0.99	0.99	1	1	1	1.04	1.06	1.06	1.07	0.93	1.06	0.97	1.11	1.01	1.03	1.11	1.13		0.8551	1	0.1897	1	0.2976	0.9716	0.0302	1	0.187	0.713	0.8929
1228	TAG51:3-FA18:1	Triacylglycerol	Ester	0.999841		1	0.97	1.05	1.02	1.01	1.04	1.01	1.04	1.08	1.07	1.03	1.02	1.06	1.09	0.99	1.02	1.14	1.1	1.01	0.97	1.04	1.09	0.99	1.04	1.02	1.08	1	1.06	0.99	1.05	1.04	1.1		0.956	1	0.464	1	0.206	0.9502	0.6328	1	0.8089	0.991	0.3698
33	2-aminoheptanoate	Lipid	Fatty Acid, Amino	0.999696		0.91	0.99	1.05	1.14	0.9	1.33	1.03	1.53	1.02	0.98	1.02	0.98	1.24	1.45	0.96	1.13	0.95	1.6	1.08	1.83	1.34	1.49	1.12	1.24	0.98	0.92	1.21	1.15	0.9	0.95	0.69	0.73		0.5959	1	0.9633	1	0.7689	0.9916	0.4366	1	0.5237	0.9397	0.0904
104	3-phosphoglycerate	Carbohydrate	Glycolysis, Gluconeogenesis, and Pyruvate Metabolism	0.999432		0.87	1.01	0.95	1.11	1.33	1.52	1.5	1.72	1.07	0.92	1.12	0.97	0.94	1.03	0.96	1.05	1.38	1.01	1.15	0.84	1.1	0.95	0.94	0.81	1	0.91	1.06	0.97	1.06	1.12	0.97	1.03		0.3063	1	0.9311	1	0.7033	0.9858	0.4662	1	0.0391	0.3273	0.0024
337	DAG(18:1/22:4)	Diacylglycerol	Ester	0.9977		0.98	0.85	1.05	0.91	0.97	0.98	1	1.02	1.09	1.1	1.01	1.02	1.06	1.02	0.95	0.92	1.36	1.27	0.97	0.9	0.98	1.12	0.94	1.07	0.93	1.01	1.08	1.17	1.15	1.14	1.17	1.16		0.7871	1	0.0652	1	0.6006	0.9749	0.2926	1	0.6892	0.9621	0.7863
1421	TAG55:6-FA18:1	Triacylglycerol	Ester	0.996847		1	0.98	1.03	1.01	1.05	1.02	1.03	1	1.04	1.04	1.02	1.02	1.04	1.03	1.02	1.01	1.02	1	1.01	0.99	0.97	1	0.97	1	0.98	1.01	0.98	1.01	1.01	1	1	0.99		0.9786	1	0.4133	1	0.2449	0.9643	0.7503	1	0.026	0.2565	0.4881
1520	TAG58:7-FA16:0	Triacylglycerol	Ester	0.994399		0.98	0.99	1.08	1.08	1.25	1.34	0.99	1.06	1.19	1.47	0.89	1.1	1.05	1.42	0.79	1.06	1.47	1.41	1.01	0.97	1.23	1.28	0.89	0.93	1.02	1.19	1.41	1.64	0.9	0.97	0.93	1.02		0.9071	1	0.9305	1	0.6516	0.9782	0.6305	1	0.1681	0.682	0.0695
175	alliin	Xenobiotics	Food Component/Plant	0.994096		0.76	1.06	0.62	0.86	0.97	1.31	0.64	0.86	0.67	0.98	0.57	0.83	0.75	0.92	0.66	0.81	0.55	0.9	0.58	0.95	0.49	0.8	0.56	0.92	0.9	0.65	0.95	0.68	0.93	0.98	0.52	0.55		0.3889	1	0.8486	1	0.129	0.9502	0.6407	1	0.9358	1	0.391
648	N-methylproline	Amino Acid	Urea cycle; Arginine and Proline Metabolism	0.993833		1.01	0.94	0.88	0.81	1.08	1	0.92	0.85	1.14	0.86	1.05	0.79	1	0.97	0.82	0.8	1.1	1.05	0.9	0.86	1.07	0.99	0.91	0.84	0.81	0.74	0.94	0.85	0.87	1.12	0.78	1		0.9609	1	0.7143	1	0.4678	0.9716	0.254	1	0.6624	0.9567	0.9904
349	DCER(18:1)	Dihydroceramides	DCER	0.99289		1	1.05	1	1.05	1.03	1.17	1.03	1.17	1.05	1	1.05	1	0.97	0.92	1.01	0.95	0.94	0.94	1	1	0.99	1	0.99	1.01	1	1	1	1	1.1	1.02	1	0.93		1	1	0.3239	1	1	1	0.3239	1	0.5681	0.9567	0.0018
774	PC(20:0/20:4)	Phosphatidylcholine	Ester	0.991161		1.01	0.99	0.99	0.97	0.97	0.94	0.99	0.96	1.04	1.05	1.05	1.06	0.95	0.97	1.04	1.06	0.97	0.95	1.02	1	1.03	1.01	1.06	1.05	0.98	1.02	0.95	0.99	0.99	1.02	0.96	1		0.9068	1	0.7882	1	0.8547	0.9997	0.5694	1	0.5174	0.9394	0.1874
368	docosadioate	Lipid	Fatty Acid, Dicarboxylate	0.990634		1.01	0.94	1	0.94	0.83	0.84	0.93	0.93	0.97	0.8	1.29	1.07	0.75	0.71	1.02	0.96	0.85	0.87	0.93	0.95	0.99	1.1	0.94	1.04	0.76	0.62	1.06	0.87	1.1	1.14	0.85	0.88		0.9491	1	0.6901	1	0.9807	1	0.6612	1	0.2182	0.7412	0.2251
51	2-linoleoylglycerol (18:2)	Lipid	Monoacylglycerol	0.990563		0.71	0.6	0.85	0.71	1.02	0.97	1.15	1.1	1.26	0.94	1.53	1.13	1.1	1.29	1.18	1.39	1.54	1.57	1.37	1.4	0.82	0.81	1	0.98	1.94	1.43	1.58	1.17	1.21	1.25	1.12	1.16		0.1164	1	0.019	1	0.4428	0.9716	0.122	1	0.9321	1	0.8982
671	palmitoyl ethanolamide	Lipid	Endocannabinoid	0.989044		1.03	1	0.91	0.89	0.93	0.87	1.05	0.98	1.01	0.85	1.2	1.01	0.89	0.85	1.08	1.03	0.97	0.87	1.01	0.91	0.98	0.94	1.08	1.03	0.92	0.81	0.95	0.83	1.04	0.95	1.08	0.98		0.6877	1	0.988	1	0.2391	0.9643	0.1111	1	0.3396	0.8612	0.0596
1597	valine	Amino Acid	Leucine, Isoleucine and Valine Metabolism	0.988441		0.99	0.98	1.04	1.02	0.68	0.83	0.79	0.97	0.92	0.94	1.09	1.11	0.92	0.87	1.09	1.02	0.89	0.9	1.01	1.03	0.77	0.96	0.83	1.03	1.1	1.14	0.94	0.98	1.07	1.05	1.07	1.05		0.9469	1	0.7956	1	0.6628	0.9813	0.8074	1	4.851e-05	0.0017	0.0492
1495	TAG56:8-FA22:5	Triacylglycerol	Ester	0.987324		1.15	0.93	1.22	0.98	1.1	1.14	1.03	1.06	1.31	1.37	1.08	1.13	1.27	1.35	0.99	1.05	1.53	1.46	1.1	1.05	1.27	1.39	1.07	1.17	1.1	1.05	1.04	1	0.99	1.02	1.12	1.16		0.1645	1	0.492	1	0.0562	0.9502	0.8678	1	0.3447	0.8612	0.1919
1139	TAG48:4-FA20:4	Triacylglycerol	Ester	0.987166		0.86	1.07	1.13	1.39	0.8	1.33	0.81	1.34	1.1	1.48	0.97	1.3	0.96	1.17	1.28	1.56	0.81	1.13	0.82	1.15	0.96	1.42	1.11	1.64	0.77	0.99	1.15	1.48	0.74	1.07	1.08	1.56		0.5366	1	0.7912	1	0.613	0.9749	0.1653	1	0.3584	0.8636	0.2275
912	PE(P-18:1/20:4)	Phosphatidylethanolamine	Plasmalogen	0.986007		1.08	1.09	0.96	0.97	1.02	1.01	1.01	1	1.05	1.1	0.99	1.03	1.13	1.02	1.1	0.99	1.12	1.07	1.05	1	1.09	1.07	1.01	0.99	1.02	1.03	0.95	0.96	1.07	1.14	1.02	1.08		0.2721	1	0.2036	1	0.5724	0.9749	0.6958	1	0.7384	0.9741	0.9048
697	PC(15:0/20:4)	Phosphatidylcholine	Ester	0.985364		1.03	1.03	1.01	1.01	0.9	0.84	1.12	1.05	1.07	1.37	0.94	1.21	0.93	1	0.89	0.95	1.05	1.02	1.05	1.02	1.17	1.03	1.08	0.95	1.23	1.08	1.01	0.89	1.04	1.09	1	1.04		0.7859	1	0.7565	1	0.9572	1	0.9267	1	0.3168	0.8397	0.1178
1060	TAG45:1-FA15:0	Triacylglycerol	Ester	0.984619		0.77	0.95	1.1	1.36	0.88	1.77	0.78	1.56	1.41	1.9	1.1	1.48	1.29	1.57	1.13	1.37	0.85	1.2	1	1.39	1.02	1.48	1.08	1.56	0.79	1.42	1.06	1.91	0.49	0.8	0.86	1.4		0.4204	1	0.8819	1	0.7582	0.9916	0.3346	1	0.6981	0.9657	0.0728
1265	TAG52:3-FA20:0	Triacylglycerol	Ester	0.981772		1	0.89	1.15	1.02	0.99	1.05	0.97	1.02	1.25	1.26	1.09	1.09	1.22	1.31	0.97	1.05	1.41	1.32	1.04	0.97	1.19	1.38	0.95	1.1	1.08	1.07	1.09	1.08	1.07	1.11	1.07	1.11		0.9939	1	0.2183	1	0.1516	0.9502	0.8448	1	0.8884	1	0.6341
169	adipoylcarnitine (C6-DC)	Lipid	Fatty Acid Metabolism(Acyl Carnitine)	0.98116		1.1	1.07	0.99	0.97	1.14	0.87	1.37	1.05	0.87	0.77	1.08	0.97	0.72	0.56	1.2	0.93	0.61	0.38	1.18	0.74	0.53	0.36	0.91	0.61	0.67	0.72	0.89	0.95	1.06	0.84	0.95	0.76		0.5589	1	0.6722	1	0.9655	1	0.8379	1	0.3929	0.8851	0.3828
649	N-oleoylserine	Lipid	Endocannabinoid	0.976015		1.18	1.19	1.02	1.03	1.13	0.86	1.58	1.2	0.94	0.85	1.27	1.15	0.86	0.83	1	0.97	0.87	0.88	0.89	0.9	0.93	0.96	0.94	0.98	1.04	0.83	1.06	0.84	1.13	1.06	1.08	1.01		0.1609	1	0.1491	1	0.8644	0.9997	0.8325	1	0.3135	0.839	0.209
1372	TAG54:4-FA22:1	Triacylglycerol	Ester	0.975504		1.01	0.88	1.2	1.05	1.06	1.03	1.06	1.03	1.15	1.05	1.08	0.98	1.02	1.01	1.03	1.01	1.21	1.1	1.01	0.92	1.08	1.24	0.96	1.09	1.11	1.11	1.06	1.06	1.11	1.16	1.1	1.14		0.9074	1	0.2436	1	0.089	0.9502	0.6748	1	0.602	0.9567	0.7917
1382	TAG54:5-FA20:4	Triacylglycerol	Ester	0.97506		0.99	0.96	1.14	1.1	0.99	1.1	1.01	1.13	1.17	1.3	1.04	1.16	1.09	1.19	1.02	1.12	1.16	1.11	1.03	0.98	0.98	1.14	0.97	1.12	0.99	1.05	1.05	1.11	1.05	1.11	1.13	1.2		0.935	1	0.6844	1	0.1906	0.9502	0.3248	1	0.8801	1	0.3149
1321	TAG53:3-FA18:1	Triacylglycerol	Ester	0.974036		1.02	0.96	1.06	1	1.02	1.03	1	1.02	1.11	1.1	1.02	1.01	1.07	1.1	0.99	1.02	1.13	1.06	1.01	0.95	1.07	1.11	1.02	1.06	1.03	1.12	1.01	1.1	1.01	1.09	1.04	1.12		0.6624	1	0.438	1	0.259	0.9643	0.9338	1	0.7182	0.9691	0.5413
26	2,3-dihydroxypyridine	Xenobiotics	Food Component/Plant	0.973375		1.02	0.78	1.09	0.83	1.13	0.97	1.42	1.22	0.98	0.78	1.03	0.83	1.04	0.99	0.94	0.9	0.91	0.92	1	1	1.06	1.06	1.11	1.11	0.94	0.71	1.02	0.77	0.99	0.99	1.26	1.26		0.9001	1	0.1265	1	0.6156	0.9749	0.2492	1	0.4436	0.9252	0.8609
141	5alpha-pregnan-3beta,20alpha-diol monosulfate (2)	Lipid	Progestin Steroids	0.971156		1.7	1.33	1.43	1.11	1.13	1.05	1.21	1.13	1.26	1.43	1.29	1.46	1.09	1.12	0.91	0.93	1.39	1.29	1.22	1.14	1.3	1.19	1.4	1.28	1.29	1.11	1.23	1.06	1.23	1.2	1.22	1.19		0.0033	0.6797	0.1162	1	0.0502	0.9502	0.5561	1	0.5075	0.9361	0.7959
1525	TAG58:7-FA22:4	Triacylglycerol	Ester	0.969696		1.09	0.94	1.14	0.98	1.09	1.06	1.08	1.05	1.19	1.13	1.05	1	1.13	1.15	0.98	1	1.22	1.16	1.03	0.98	1.1	1.2	1.01	1.1	1.05	0.94	1.15	1.04	1.14	1.08	1.18	1.12		0.3378	1	0.4704	1	0.1591	0.9502	0.7858	1	0.3284	0.8552	0.5186
1478	TAG56:7-FA18:0	Triacylglycerol	Ester	0.969395		1.05	0.9	1.19	1.01	1.15	1.08	1.12	1.05	1.36	1.28	1.21	1.14	1.23	1.05	1.22	1.04	1.38	1.23	1.18	1.05	1.15	1.28	1.07	1.2	1.02	1.01	1.03	1.02	0.95	1.09	1	1.13		0.6128	1	0.3062	1	0.1013	0.9502	0.9118	1	0.1674	0.682	0.4638
1237	TAG51:4-FA20:4	Triacylglycerol	Ester	0.966026		0.87	0.9	1.1	1.14	0.95	1.09	1.03	1.18	1.03	1.16	0.99	1.11	1.02	1.13	1.04	1.15	1.1	1.05	1.01	0.97	0.82	1.03	0.95	1.19	0.94	1.11	1.01	1.18	0.86	0.94	1.02	1.12		0.2597	1	0.3921	1	0.4692	0.9716	0.3197	1	0.7138	0.9691	0.4812
1339	TAG54:0-FA16:0	Triacylglycerol	Ester	0.964938		0.92	0.93	1.08	1.09	1.08	1.07	1.03	1.03	1.1	1.07	0.94	0.92	1.17	1.09	1.04	0.97	1.07	1.02	0.97	0.91	1.02	1.06	0.97	1.01	0.9	0.94	1.18	1.23	1	1.42	0.89	1.27		0.5302	1	0.5767	1	0.564	0.9749	0.518	1	0.5966	0.9567	0.6332
688	PC(14:0/20:4)	Phosphatidylcholine	Ester	0.95873		0.97	1.01	0.98	1.02	0.95	0.96	0.98	0.99	0.97	1.02	1	1.05	1.05	1	1.1	1.05	1.03	1.07	0.99	1.02	1.02	1.05	0.97	1	1	1.03	1.02	1.04	0.99	1.06	1.05	1.13		0.5521	1	0.8603	1	0.7037	0.9858	0.6963	1	0.3263	0.8518	0.4819
1454	TAG56:5-FA16:0	Triacylglycerol	Ester	0.958483		1.05	0.93	1.17	1.03	1.01	1.07	0.98	1.04	1.29	1.34	1.05	1.09	1.25	1.32	1.01	1.07	1.37	1.25	1.06	0.97	1.14	1.29	0.99	1.12	1.02	1.07	1.12	1.16	1.13	1.15	1.14	1.16		0.6004	1	0.4694	1	0.1152	0.9502	0.7421	1	0.9585	1	0.4926
1451	TAG56:4-FA20:3	Triacylglycerol	Ester	0.957034		1.05	0.91	1.09	0.94	1.05	1.05	1.01	1	1.21	1.18	1.04	1	1.14	1.19	1	1.04	1.23	1.16	1.01	0.95	1.12	1.24	0.98	1.09	1.02	1.08	1.05	1.11	1.04	1.17	1.06	1.19		0.5521	1	0.2837	1	0.3403	0.9716	0.4758	1	0.5735	0.9567	0.6056
338	DAG(18:1/22:6)	Diacylglycerol	Ester	0.95353		1.35	1.1	1.37	1.12	1.01	0.98	1.16	1.12	1.2	1.1	1.19	1.09	1.19	1.1	1.15	1.06	1.17	1.05	1.19	1.07	1.07	1.06	1.1	1.09	1	0.93	1.07	0.99	1.06	1.05	1.1	1.1		0.0066	0.9155	0.3694	1	0.004	0.8952	0.2882	1	0.9047	1	0.8369
429	gamma-glutamylphenylalanine	Peptide	Gamma-glutamyl Amino Acid	0.952707		0.97	1	0.98	1.01	0.98	0.89	1.16	1.06	0.84	0.81	1.09	1.04	0.93	0.79	1.06	0.91	1.07	1.01	1.06	1.01	0.93	0.98	1.06	1.11	0.9	0.9	1	1	1.06	1.08	1.02	1.03		0.6134	1	0.9524	1	0.7239	0.991	0.8324	1	0.7993	0.9892	0.0856
1364	TAG54:4-FA18:0	Triacylglycerol	Ester	0.952518		1.05	0.86	1.17	0.96	1.03	1.03	1.03	1.04	1.28	1.18	1.12	1.03	1.14	1.19	1.01	1.05	1.31	1.2	1.03	0.94	1.17	1.34	0.97	1.11	1.01	1	1.07	1.06	0.98	1.08	1.12	1.23		0.6626	1	0.1683	1	0.1461	0.9502	0.7187	1	0.7999	0.9892	0.7649
164	aconitate [cis or trans]	Energy	TCA Cycle	0.950973		1.05	1	1.03	0.98	1.19	1.11	1.26	1.18	1.06	0.93	1.17	1.03	0.95	0.88	1.08	1	0.89	0.84	1.03	0.98	0.9	0.83	1.07	0.99	0.92	0.9	0.97	0.95	0.94	0.99	0.94	0.99		0.2559	1	0.995	1	0.5093	0.9736	0.6293	1	0.0003	0.0071	0.0282
1530	TAG58:8-FA20:3	Triacylglycerol	Ester	0.949254		0.94	0.91	1.02	0.98	1	1.05	0.99	1.05	1	1.1	1.02	1.12	0.98	0.96	0.95	0.94	1.05	1.01	1.02	0.98	0.92	1.03	0.97	1.08	0.89	0.95	0.92	0.99	1.04	1.12	1.11	1.19		0.508	1	0.2928	1	0.8347	0.9978	0.8558	1	0.9756	1	0.551
915	PE(P-18:1/22:5)	Phosphatidylethanolamine	Plasmalogen	0.949107		1.06	1.11	0.95	1	0.92	1.01	0.97	1.07	0.94	1.08	0.91	1.04	1.04	1.05	1.01	1.02	1.07	1.01	0.97	0.92	1.03	1.06	1.04	1.07	0.99	1.12	0.99	1.12	0.94	1.09	0.87	1		0.3728	1	0.1186	1	0.4916	0.9716	0.9865	1	0.2094	0.7291	0.9403
1034	TAG42:1-FA14:0	Triacylglycerol	Ester	0.948231		0.89	0.98	1.53	1.69	0.96	1.54	0.62	0.99	1.16	1.65	0.99	1.41	1.32	1.73	1.06	1.39	0.92	0.89	1.18	1.14	0.84	1.18	0.89	1.26	0.62	1.02	1.47	2.42	0.57	0.94	0.81	1.35		0.7461	1	0.9502	1	0.2482	0.9643	0.1569	1	0.9195	1	0.2419
758	PC(18:2/16:1)	Phosphatidylcholine	Ester	0.94681		1	1.04	0.97	1	0.94	0.97	0.96	0.99	1	0.97	0.99	0.96	1	0.98	1	0.97	0.98	0.97	0.97	0.97	1.01	1.05	0.93	0.96	1.05	1.14	0.97	1.05	1.04	1.06	1.08	1.1		0.9569	1	0.436	1	0.4891	0.9716	0.9734	1	0.1566	0.6645	0.5175
478	heme	Cofactors and Vitamins	Hemoglobin and Porphyrin Metabolism	0.945212		1.04	1.22	0.81	0.94	1.05	0.96	1.12	1.03	1.13	1.02	1	0.9	1.06	1.05	1.02	1	1.06	1.05	0.95	0.93	0.87	0.88	0.92	0.92	1.1	1.07	0.98	0.95	1.01	1.04	0.97	1.01		0.7554	1	0.1156	1	0.086	0.9502	0.6489	1	0.7166	0.9691	0.74
962	picolinate	Amino Acid	Tryptophan Metabolism	0.944391		1.05	0.93	0.93	0.82	1.18	1.11	1.38	1.29	0.92	0.84	1.28	1.16	0.77	0.69	1.14	1.01	0.72	0.69	1.24	1.18	0.72	0.7	1.08	1.06	0.92	0.87	1.05	1	1.42	1.12	1.34	1.06		0.6441	1	0.4897	1	0.473	0.9716	0.0618	1	0.1109	0.576	0.3457
1390	TAG54:6-FA18:2	Triacylglycerol	Ester	0.94335		1.04	0.81	1.21	0.94	1.05	1.01	1.07	1.03	1.27	1.18	1.13	1.05	1.1	1.18	0.95	1.02	1.38	1.3	1.08	1.02	1.19	1.35	0.99	1.13	1.14	1.03	1.07	0.96	1	1.06	1.21	1.29		0.7655	1	0.1345	1	0.1792	0.9502	0.6514	1	0.7563	0.9749	0.9609
265	chiro-inositol	Lipid	Inositol Metabolism	0.940696		1.42	1.38	0.96	0.93	1.55	1.29	1.2	1	1.24	1.05	1.04	0.88	1.07	1.07	0.88	0.87	0.97	0.98	0.88	0.89	0.97	1.05	0.92	1	0.73	0.6	0.93	0.77	1.31	1.91	0.97	1.42		0.0892	1	0.1199	1	0.8246	0.9974	0.7136	1	0.0344	0.3068	0.212
1359	TAG54:3-FA20:1	Triacylglycerol	Ester	0.93813		1.08	0.96	1.12	0.99	1.06	1.1	0.99	1.02	1.34	1.33	1.04	1.03	1.31	1.4	1.01	1.08	1.44	1.32	1.04	0.96	1.25	1.42	1	1.13	1.06	1.1	1.1	1.14	1.06	1.17	1.05	1.16		0.4173	1	0.6507	1	0.2572	0.9643	0.8961	1	0.5567	0.9531	0.3362
567	LPE(18:2)	Lysophosphatidylethanolamine	Ester	0.936988		0.89	0.92	1.01	1.04	0.94	1.03	1.02	1.12	1.05	1.16	1.02	1.13	1	1.09	1.05	1.14	0.95	1.04	1.01	1.1	1.07	1.23	1.11	1.28	0.82	0.95	1.02	1.18	0.87	0.95	0.99	1.09		0.1812	1	0.3194	1	0.9396	1	0.6761	1	0.4414	0.9239	0.6899
1473	TAG56:6-FA22:4	Triacylglycerol	Ester	0.936955		1.07	0.94	1.13	1	1.05	1.11	1	1.06	1.3	1.4	1.05	1.13	1.29	1.4	0.99	1.07	1.44	1.34	1.06	0.98	1.18	1.34	0.97	1.11	1.03	1.01	1.12	1.1	1.07	1.08	1.18	1.18		0.4904	1	0.5228	1	0.1876	0.9502	0.9916	1	0.6319	0.9567	0.2576
1308	TAG53:0-FA16:0	Triacylglycerol	Ester	0.936689		1	0.95	1.17	1.11	0.98	1.11	1.05	1.19	1.24	1.28	1.11	1.15	1.09	1.19	1.1	1.19	1.27	1.17	1.09	1	1.06	1.27	1.05	1.26	0.99	1.07	0.96	1.04	0.91	1.04	1.07	1.23		0.9771	1	0.6813	1	0.1887	0.9502	0.3811	1	0.8623	1	0.3784
1041	TAG44:0-FA14:0	Triacylglycerol	Ester	0.936023		0.71	0.98	1.04	1.46	0.74	1.32	0.8	1.44	1.08	1.57	0.89	1.3	1.07	1.37	1.21	1.56	0.9	1.05	0.98	1.14	0.66	1	0.85	1.3	0.69	1.06	1.15	1.78	0.48	0.82	0.83	1.42		0.3133	1	0.9608	1	0.9016	1	0.279	1	0.375	0.8745	0.4242
1245	TAG52:1-FA18:0	Triacylglycerol	Ester	0.934902		0.95	0.85	1.11	1	0.9	0.99	0.93	1.03	1.1	1.17	1	1.06	1.1	1.16	1.05	1.1	1.14	1.04	0.99	0.91	1	1.17	0.9	1.06	0.88	1.09	1.06	1.3	0.91	1.13	0.94	1.17		0.6811	1	0.2331	1	0.4311	0.9716	0.9957	1	0.4446	0.9259	0.9583
1418	TAG55:5-FA18:1	Triacylglycerol	Ester	0.934852		0.99	0.92	1.13	1.06	1.06	1.04	1.04	1.03	1.2	1.11	1.13	1.04	1.1	1.09	1.01	1	1.14	1.06	1.01	0.95	1.1	1.16	1.03	1.09	1.05	1.07	1.05	1.08	1.02	1.12	1	1.09		0.8497	1	0.2916	1	0.101	0.9502	0.4375	1	0.4692	0.9308	0.5599
288	cysteine-glutathione disulfide	Amino Acid	Glutathione Metabolism	0.932875		0.98	1.03	0.99	1.04	1.22	1.15	1.26	1.19	0.94	0.88	1.02	0.95	0.99	1	1.02	1.03	1.05	1.1	1.02	1.07	0.97	0.98	1.01	1.03	1	1.04	1.06	1.1	0.96	1	0.96	1.01		0.7198	1	0.6386	1	0.8513	0.9997	0.5216	1	0.004	0.0708	0.0467
1332	TAG53:5-FA18:3	Triacylglycerol	Ester	0.93218		1.04	0.92	1.2	1.06	1.05	1.09	1.03	1.07	1.24	1.26	1.07	1.08	1.12	1.21	1	1.08	1.37	1.3	1.11	1.05	1.12	1.32	1.03	1.22	1.07	1.24	1.01	1.16	0.91	1.05	1.06	1.23		0.6601	1	0.364	1	0.0536	0.9502	0.5582	1	0.6243	0.9567	0.3816
184	andro steroid monosulfate C19H28O6S (1)*	Lipid	Androgenic Steroids	0.931011		0.97	0.81	1.11	0.93	1.21	1.13	1.24	1.16	1.15	1.06	1.56	1.43	0.99	0.91	1.13	1.04	1.17	1.18	1.06	1.07	1.22	1.02	1.5	1.27	1.06	0.97	1.22	1.12	0.61	0.84	0.79	1.08		0.8508	1	0.1994	1	0.5242	0.9736	0.6462	1	0.2612	0.792	0.4691
1252	TAG52:2-FA18:0	Triacylglycerol	Ester	0.930007		0.98	0.86	1.09	0.96	0.93	1.03	0.92	1.02	1.17	1.23	1.01	1.06	1.12	1.23	0.99	1.09	1.24	1.14	1	0.93	1.07	1.3	0.93	1.13	0.94	1.06	1.09	1.23	0.89	1.05	1	1.17		0.8284	1	0.187	1	0.4677	0.9716	0.706	1	0.5503	0.9494	0.7931
1489	TAG56:8-FA16:1	Triacylglycerol	Ester	0.92984		1.21	1	1.26	1.04	1.1	1.13	1.04	1.06	1.35	1.33	1.1	1.09	1.23	1.23	1.11	1.11	1.29	1.25	1.04	1	1.15	1.23	0.99	1.06	1.13	1.07	1.04	0.99	1.08	1.03	1.18	1.13		0.0745	1	0.9739	1	0.0321	0.9502	0.7425	1	0.3613	0.8666	0.2719
1146	TAG49:1-FA14:0	Triacylglycerol	Ester	0.929829		0.86	0.94	1.14	1.24	0.92	1.22	0.93	1.24	1.22	1.54	0.96	1.21	1.16	1.44	1.12	1.38	1.1	1.22	0.95	1.06	0.93	1.28	0.96	1.32	0.96	1.43	1.08	1.62	0.67	1.06	0.92	1.46		0.4623	1	0.7483	1	0.5381	0.9749	0.3032	1	0.6859	0.9621	0.3453
1053	TAG44:2-FA16:1	Triacylglycerol	Ester	0.928572		0.71	0.88	1.11	1.37	0.71	1.2	0.7	1.17	0.86	1.34	0.74	1.16	0.84	1.2	1.04	1.49	0.84	1.14	0.85	1.16	0.94	1.54	0.89	1.46	0.66	1.02	0.99	1.54	0.74	0.91	1.32	1.63		0.1982	1	0.6398	1	0.7055	0.9858	0.2314	1	0.2045	0.7262	0.4945
1563	thyroxine	Amino Acid	Tyrosine Metabolism	0.925693		1	1.02	1.04	1.07	0.95	0.95	1.1	1.1	0.98	0.93	1.11	1.05	0.94	0.91	1.05	1.01	1	1.04	1.03	1.07	1.01	1.05	1.02	1.05	0.97	0.96	0.99	0.97	0.93	0.96	0.94	0.97		0.9757	1	0.5458	1	0.3324	0.9716	0.109	1	0.1758	0.6994	0.1969
1037	TAG42:1-FA18:1	Triacylglycerol	Ester	0.924577		0.82	1.1	1.29	1.72	1.11	1.5	1.12	1.51	1.28	1.5	1.13	1.33	1.31	1.47	1.36	1.52	0.84	0.86	1.07	1.1	0.75	0.95	1.01	1.29	0.57	0.75	1.23	1.62	0.57	0.99	0.75	1.3		0.5306	1	0.7643	1	0.4157	0.9716	0.082	1	0.7412	0.9741	0.1902
1323	TAG53:4-FA16:0	Triacylglycerol	Ester	0.923626		1	0.9	1.15	1.04	0.99	1.06	1.01	1.09	1.19	1.32	0.99	1.09	1.19	1.32	1.02	1.13	1.44	1.34	1.03	0.96	1.07	1.28	0.96	1.16	0.99	1.08	1.07	1.17	0.91	1.09	0.98	1.18		0.9744	1	0.3417	1	0.2027	0.9502	0.722	1	0.9035	1	0.5896
1081	TAG46:3-FA12:0	Triacylglycerol	Ester	0.92206		0.79	0.95	1.13	1.36	0.95	1.43	0.83	1.25	1.25	1.61	0.97	1.25	1.16	1.55	1.07	1.44	1.21	1.55	1	1.29	0.89	1.33	0.97	1.45	0.88	0.95	1.3	1.41	0.66	1	0.91	1.38		0.277	1	0.8121	1	0.5565	0.9749	0.1508	1	0.8196	0.997	0.0916
65	3-(4-hydroxyphenyl)lactate	Amino Acid	Tyrosine Metabolism	0.921981		1.02	0.96	1.06	1	0.88	0.82	1.05	0.98	0.8	0.72	1.06	0.95	0.79	0.78	0.95	0.95	0.8	0.79	0.98	0.97	0.83	0.81	1.01	0.99	0.91	0.87	0.99	0.96	1.01	0.96	1.12	1.06		0.7819	1	0.5047	1	0.349	0.9716	0.9942	1	0.0575	0.4075	0.0036
646	nicotinamide	Cofactors and Vitamins	Nicotinate and Nicotinamide Metabolism	0.920832		0.95	0.92	1	0.97	1.16	1.05	1.54	1.4	0.84	0.71	1.25	1.05	0.78	0.66	1.36	1.15	1.2	0.98	1.13	0.93	1.05	0.92	1.11	0.97	1.03	0.82	1.05	0.84	1.02	1.22	0.81	0.97		0.7249	1	0.5554	1	0.9822	1	0.8294	1	0.3133	0.839	0.7267
1230	TAG51:3-FA18:3	Triacylglycerol	Ester	0.918346		0.93	0.88	1.16	1.09	1.07	1.19	1.14	1.27	1.3	1.4	1.13	1.22	1.17	1.27	1.13	1.23	1.46	1.37	1.25	1.18	1.09	1.43	1.09	1.43	1	1.31	1.06	1.38	0.84	1.05	1.11	1.4		0.622	1	0.3527	1	0.294	0.9716	0.5398	1	0.6471	0.9567	0.2206
1152	TAG49:2-FA14:0	Triacylglycerol	Ester	0.918314		0.9	1	1.12	1.25	0.98	1.31	0.92	1.22	1.25	1.54	0.99	1.21	1.19	1.57	0.97	1.27	1.19	1.39	0.92	1.07	0.95	1.42	0.84	1.26	0.98	1.43	1.08	1.57	0.74	1.06	0.96	1.37		0.5597	1	0.9889	1	0.5399	0.9749	0.2264	1	0.9079	1	0.1514
345	daidzein sulfate (2)	Xenobiotics	Food Component/Plant	0.916115		1.04	1.27	0.88	1.07	0.94	0.91	0.87	0.84	0.94	0.82	0.9	0.78	0.97	0.86	0.91	0.8	0.95	0.86	0.98	0.88	1.06	0.99	0.96	0.89	1.4	1.36	1.3	1.26	0.67	1.28	0.79	1.52		0.8818	1	0.3312	1	0.5887	0.9749	0.7774	1	0.8129	0.9928	0.6901
520	lactate	Carbohydrate	Glycolysis, Gluconeogenesis, and Pyruvate Metabolism	0.913996		0.9	1.02	1	1.13	0.96	0.84	0.97	0.85	0.74	0.77	1.09	1.14	0.7	0.78	1	1.11	0.93	0.83	1.12	0.99	0.9	0.91	0.97	0.98	0.89	0.94	0.95	1.01	0.95	0.94	0.98	0.97		0.3742	1	0.8676	1	0.9795	1	0.3033	1	0.7306	0.9741	0.129
46	2-hydroxypalmitate	Lipid	Fatty Acid, Monohydroxy	0.912012		1.03	0.97	0.95	0.9	0.96	0.82	1.13	0.96	0.95	0.83	1.08	0.95	0.93	0.83	1.1	0.99	0.92	0.83	1.02	0.93	0.95	0.85	1.14	1.01	1.05	0.85	1.06	0.86	1.04	1.03	1.03	1.02		0.7078	1	0.653	1	0.4405	0.9716	0.1109	1	0.509	0.9361	0.0027
1120	TAG48:2-FA18:0	Triacylglycerol	Ester	0.911419		0.85	0.97	1.2	1.37	0.86	1.32	0.83	1.27	1.06	1.3	0.97	1.18	1.06	1.3	1.11	1.37	0.91	1.11	0.97	1.18	0.85	1.02	0.96	1.15	0.75	0.88	1.26	1.46	0.61	1.05	0.84	1.44		0.4671	1	0.9044	1	0.417	0.9716	0.1562	1	0.5101	0.9362	0.2142
1071	TAG46:1-FA16:1	Triacylglycerol	Ester	0.911207		0.67	0.9	0.94	1.26	0.71	1.19	0.75	1.26	1	1.39	0.86	1.19	0.99	1.31	1.06	1.42	0.98	1.13	0.93	1.07	0.8	1.32	0.82	1.36	0.84	1.33	1.08	1.72	0.65	0.94	1.04	1.5		0.1155	1	0.6707	1	0.8054	0.9934	0.3662	1	0.1799	0.7033	0.5035
60	2-oxindole-3-acetate	Xenobiotics	Food Component/Plant	0.910944		0.99	0.69	1.1	0.76	0.9	0.84	0.81	0.76	1.14	0.89	1.11	0.87	0.97	0.71	1	0.73	0.97	0.86	0.81	0.72	0.73	0.68	0.85	0.8	0.8	0.64	1	0.8	1.21	0.98	0.89	0.72		0.9641	1	0.0937	1	0.6775	0.9856	0.2238	1	0.6431	0.9567	0.4385
1435	TAG56:2-FA18:1	Triacylglycerol	Ester	0.910801		1.02	0.96	1.07	1	1.08	1.06	0.99	0.98	1.09	1.04	1.02	0.98	1.02	1.03	0.98	0.99	1.07	1.01	0.95	0.9	1	1.08	0.91	0.99	0.94	1.01	0.96	1.03	1.04	1.28	0.93	1.15		0.7775	1	0.6007	1	0.4017	0.9716	0.9738	1	0.3711	0.8697	0.4526
1243	TAG52:1-FA16:0	Triacylglycerol	Ester	0.910109		0.96	0.88	1.11	1.01	0.93	1.02	0.95	1.04	1.15	1.2	1.01	1.06	1.13	1.19	1.03	1.09	1.22	1.14	1.01	0.94	1.04	1.21	0.91	1.06	0.96	1.12	1.08	1.27	0.97	1.13	0.96	1.13		0.7705	1	0.305	1	0.3961	0.9716	0.9089	1	0.5717	0.9567	0.8856
1469	TAG56:6-FA20:2	Triacylglycerol	Ester	0.909941		1.03	0.88	1.11	0.95	1.05	1	1.03	0.98	1.18	1.1	1.05	0.98	1.13	1.16	1	1.02	1.23	1.22	1.02	1.01	1.08	1.23	1.01	1.15	1.1	1.08	1.04	1.02	1.05	1.11	1.2	1.27		0.7851	1	0.2464	1	0.328	0.9716	0.65	1	0.6578	0.9567	0.9742
1543	TAG60:12-FA22:6	Triacylglycerol	Ester	0.909661		1.39	1.28	1.37	1.26	1.12	1	1.16	1.03	1.42	1.18	1.29	1.07	1.2	0.94	1.29	1.01	1.14	0.87	1.03	0.79	1.06	0.79	1.18	0.88	1.02	0.79	0.9	0.7	0.94	0.83	1.05	0.93		0.0298	1	0.1046	1	0.038	0.9502	0.1273	1	0.4675	0.9308	0.9772
1033	TAG42:1-FA12:0	Triacylglycerol	Ester	0.908345		0.74	1.35	1.35	2.47	1	2.21	0.73	1.6	1.22	2.01	0.9	1.47	1.26	1.71	1.21	1.64	0.92	1.6	1.15	2	1.12	1.47	1.17	1.54	0.59	0.76	1.51	1.93	0.43	0.94	0.95	2.1		0.5241	1	0.5369	1	0.5302	0.9736	0.0601	1	0.9917	1	0.0986
559	LPC(22:6)	Lysophosphatidylcholine	Ester	0.908068		1.07	1	1.11	1.04	0.96	0.84	1.14	1	0.95	0.98	1.03	1.06	1.04	0.93	1.17	1.04	1	1.01	1.12	1.13	1.17	1.09	1.28	1.2	0.9	0.9	1.13	1.13	0.92	0.87	1.11	1.06		0.3892	1	0.9719	1	0.1721	0.9502	0.5889	1	0.631	0.9567	0.0283
1559	thioproline	Xenobiotics	Chemical	0.907665		0.98	0.94	1.07	1.03	1.02	1.03	1.03	1.03	1.06	1.07	1.09	1.1	1.05	1.06	1.04	1.04	1.02	1.04	1.01	1.04	1.07	1.05	1.06	1.04	1.06	1.09	0.98	1	0.99	0.94	1	0.95		0.5897	1	0.1729	1	0.1499	0.9502	0.5376	1	0.6673	0.9567	0.5796
1020	succinate	Energy	TCA Cycle	0.906316		1.18	1.22	1.13	1.17	1.07	0.94	0.9	0.79	0.93	0.99	0.99	1.05	0.73	1.14	0.78	1.22	0.96	1.12	0.95	1.11	0.9	1.04	0.95	1.1	1.13	1.11	1.15	1.12	0.92	0.96	1.05	1.09		0.1241	1	0.0648	1	0.2591	0.9643	0.1505	1	0.5373	0.9487	0.5747
568	LPE(18:3)	Lysophosphatidylethanolamine	Ester	0.905299		0.87	0.82	1.03	0.97	0.9	0.92	1.05	1.07	1.05	1.15	1.08	1.19	0.96	1	1.16	1.2	1.05	1.08	1.18	1.21	1.15	1.38	1.25	1.51	0.77	1.09	0.88	1.25	0.82	0.91	1.06	1.18		0.2095	1	0.076	1	0.7806	0.9916	0.8085	1	0.3349	0.8597	0.4425
1091	TAG47:0-FA15:0	Triacylglycerol	Ester	0.90524		0.79	0.83	1.01	1.06	0.86	1.05	0.97	1.18	1.09	1.19	1.05	1.14	0.98	0.96	1.17	1.14	0.98	0.92	1.07	1.01	0.89	1.07	1.02	1.23	0.85	1.13	1.07	1.42	0.73	0.96	0.98	1.29		0.2484	1	0.3549	1	0.9556	1	0.7756	1	0.4535	0.9306	0.823
9	15-methylpalmitate	Lipid	Fatty Acid, Branched	0.905002		1.12	0.95	0.99	0.84	0.79	0.63	1	0.79	0.72	0.53	1.05	0.77	0.69	0.51	0.99	0.73	0.88	0.71	1.1	0.89	0.9	0.75	1.13	0.93	0.9	0.76	0.93	0.78	1.02	1.01	1.07	1.06		0.3969	1	0.7062	1	0.9227	1	0.1867	1	0.0763	0.4772	0.0005
1114	TAG48:1-FA18:1	Triacylglycerol	Ester	0.904068		0.82	0.97	1.08	1.27	0.85	1.23	0.88	1.26	1.17	1.52	0.94	1.22	1.18	1.5	1.07	1.37	1.16	1.32	0.96	1.09	0.96	1.42	0.85	1.26	0.91	1.26	1.18	1.64	0.73	1.04	0.92	1.32		0.3504	1	0.8811	1	0.709	0.9858	0.2472	1	0.44	0.9233	0.3274
1310	TAG53:1-FA17:0	Triacylglycerol	Ester	0.903601		1.02	0.91	1.19	1.06	1.03	1.07	1.01	1.05	1.27	1.2	1.12	1.06	1.18	1.19	1.08	1.08	1.1	1.04	1.04	0.98	1.03	1.16	0.96	1.07	0.93	1.24	1	1.33	0.9	1.16	0.98	1.25		0.8846	1	0.4578	1	0.1802	0.9502	0.6504	1	0.8355	0.9985	0.6137
668	O-sulfo-L-tyrosine	Xenobiotics	Chemical	0.902042		0.99	0.96	1.03	0.99	0.93	0.86	0.95	0.88	0.84	0.79	0.96	0.9	0.92	0.86	0.99	0.92	0.95	0.9	0.93	0.89	0.91	0.98	0.95	1.03	0.91	1.02	0.92	1.03	0.99	0.97	1.08	1.05		0.9022	1	0.4389	1	0.6366	0.9782	0.8581	1	0.1768	0.6994	0.0081
1066	TAG46:0-FA18:0	Triacylglycerol	Ester	0.901345		0.81	0.98	1.16	1.41	0.89	1.18	1	1.32	1.06	1.26	0.99	1.19	1.04	1.16	1.25	1.4	0.87	1	1.01	1.15	0.72	0.99	0.85	1.18	0.65	0.8	1.18	1.45	0.6	0.96	0.81	1.3		0.3834	1	0.9452	1	0.5396	0.9749	0.1569	1	0.6398	0.9567	0.4833
1412	TAG55:2-FA18:1	Triacylglycerol	Ester	0.901174		1.07	0.93	1.22	1.07	1.14	1.12	1.11	1.09	1.2	1.08	1.14	1.02	1.09	1.12	1.07	1.1	1.14	1.08	0.94	0.89	1.06	1.19	1.01	1.13	0.88	1.09	0.92	1.13	0.99	1.29	0.94	1.22		0.5909	1	0.5799	1	0.1044	0.9502	0.5932	1	0.2905	0.819	0.356
305	DAG(14:1/16:0)	Diacylglycerol	Ester	0.901159		1.02	1.01	1.41	1.39	1.04	1.09	1.09	1.14	1.05	1.06	1	1.01	0.98	0.97	1	1	0.99	1.06	0.96	1.03	1.02	1.01	1.01	1	1.02	1.02	1.01	1.01	1.03	1.1	1.02	1.1		0.8842	1	0.9568	1	0.0185	0.9502	0.0235	1	0.8072	0.9904	0.5705
64	3-(3-hydroxyphenyl)propionate sulfate	Xenobiotics	Benzoate Metabolism	0.900729		1.11	1.4	0.52	0.66	0.81	0.99	0.41	0.5	0.68	1.32	0.42	0.8	0.78	0.87	0.59	0.65	0.73	0.75	0.5	0.52	0.76	0.77	0.58	0.59	0.97	0.97	0.95	0.95	0.68	1.2	0.93	1.64		0.7267	1	0.2504	1	0.0293	0.9502	0.1669	1	0.4855	0.9308	0.9697
539	linoleoylcarnitine (C18:2)*	Lipid	Fatty Acid Metabolism(Acyl Carnitine)	0.900634		1.05	0.93	1.17	1.03	0.8	0.63	1.26	0.99	0.66	0.57	1.09	0.95	0.8	0.62	1.17	0.9	0.85	0.8	1.15	1.08	1.01	0.95	1.02	0.96	0.98	0.76	1.04	0.81	0.84	0.87	0.86	0.89		0.6774	1	0.5255	1	0.1951	0.9502	0.8062	1	0.0747	0.4689	0.0002
791	PE(16:0/18:3)	Phosphatidylethanolamine	Ester	0.900139		1	0.8	1.09	0.87	1.04	1.26	0.86	1.04	1.4	1.76	0.86	1.08	1.58	1.16	1.13	0.83	1.25	1.35	1.28	1.37	1.21	1.27	1.09	1.15	0.86	1.07	0.91	1.13	0.96	1.06	1	1.11		0.9789	1	0.1607	1	0.5845	0.9749	0.3771	1	0.8273	0.9985	0.1588
1049	TAG44:1-FA18:1	Triacylglycerol	Ester	0.898431		0.84	1.01	1.22	1.47	0.93	1.29	0.93	1.29	1.13	1.3	1.04	1.2	1.07	1.25	1.18	1.38	0.98	1.1	0.98	1.1	0.83	1.05	0.97	1.22	0.75	0.95	1.13	1.44	0.69	1.09	0.85	1.34		0.4435	1	0.9573	1	0.3704	0.9716	0.0865	1	0.7548	0.9749	0.2603
1165	TAG50:0-FA16:0	Triacylglycerol	Ester	0.89771		0.83	0.8	1	0.96	0.81	0.96	0.89	1.06	0.98	1.12	0.92	1.05	1.01	1.09	1.06	1.15	1.06	1.01	0.97	0.92	0.93	1.18	0.91	1.16	0.83	1.08	1.04	1.36	0.8	1.03	0.92	1.18		0.2862	1	0.1978	1	0.9984	1	0.8231	1	0.2064	0.7268	0.8135
894	PE(P-18:0/18:3)	Phosphatidylethanolamine	Plasmalogen	0.897425		0.92	0.89	0.91	0.88	0.84	0.99	0.86	1.01	0.8	0.83	0.83	0.86	0.91	0.91	1.01	1.01	0.83	0.83	0.96	0.95	0.97	0.98	0.85	0.87	0.85	1.05	0.91	1.13	1.07	1.19	1.02	1.12		0.4286	1	0.2531	1	0.3571	0.9716	0.2033	1	0.0964	0.5511	0.9017
1043	TAG44:0-FA18:0	Triacylglycerol	Ester	0.896538		0.97	0.94	1.08	1.05	0.96	1.07	0.98	1.09	0.99	0.98	0.98	0.97	1.05	0.96	1.09	1	0.97	1.04	0.96	1.03	0.97	1.03	0.95	1.02	0.93	0.99	0.91	0.98	0.99	1.02	1.02	1.05		0.7118	1	0.41	1	0.2869	0.9655	0.5415	1	0.6187	0.9567	0.3595
1414	TAG55:3-FA18:1	Triacylglycerol	Ester	0.896243		1.06	0.92	1.21	1.05	1.1	1.08	1.04	1.02	1.22	1.12	1.14	1.04	1.06	1.1	1.06	1.11	1.16	1.03	0.98	0.87	1.08	1.17	0.96	1.03	0.96	1.16	0.98	1.18	0.98	1.25	0.96	1.22		0.6086	1	0.4466	1	0.0877	0.9502	0.6625	1	0.4044	0.9004	0.5057
35	2-aminophenol sulfate	Xenobiotics	Chemical	0.894608		0.62	0.7	0.92	1.04	0.7	0.83	1	1.19	0.72	0.74	1.11	1.14	0.58	0.79	0.8	1.09	0.54	0.67	0.91	1.12	0.56	0.63	0.96	1.08	0.81	0.91	1.39	1.56	0.93	1.21	0.78	1.02		0.097	1	0.2213	1	0.7703	0.9916	0.8841	1	0.2212	0.746	0.5235
257	CER(24:0)	Ceramides	CER	0.892867		1.03	1.05	1	1.02	1.01	1.01	1.01	1.01	1.06	1	1.07	1.02	1.01	1.04	1.02	1.05	0.99	0.99	0.99	1	1	1.02	0.99	1.01	0.97	1.01	1	1.05	1.02	1.05	0.98	1.02		0.4818	1	0.3152	1	0.9797	1	0.7439	1	0.8668	1	0.7934
705	PC(16:0/16:1)	Phosphatidylcholine	Ester	0.892838		0.99	1.04	0.93	0.99	0.83	0.93	0.9	1.01	0.93	0.98	0.94	1	0.97	0.98	1.03	1.05	0.89	0.9	0.9	0.91	0.9	0.97	0.92	0.99	0.91	1.19	0.92	1.2	0.98	1.06	1.08	1.17		0.8891	1	0.6606	1	0.4832	0.9716	0.9024	1	0.0523	0.387	0.4569
1441	TAG56:3-FA18:2	Triacylglycerol	Ester	0.892403		1.05	0.91	1.08	0.94	1.07	1.03	0.98	0.95	1.19	1.13	1.05	1	1.04	1.11	0.97	1.04	1.17	1.04	0.98	0.87	1.14	1.22	0.95	1.01	0.98	1	1.02	1.04	1.05	1.33	0.95	1.2		0.6708	1	0.4019	1	0.4882	0.9716	0.5685	1	0.564	0.9567	0.7589
1322	TAG53:3-FA18:2	Triacylglycerol	Ester	0.892005		1.09	0.94	1.16	1	1.06	1.1	1.02	1.06	1.34	1.3	1.08	1.05	1.24	1.34	0.99	1.07	1.4	1.3	1.02	0.95	1.22	1.35	1.01	1.12	1.08	1.19	1.05	1.15	0.95	1.14	1.04	1.24		0.3773	1	0.5611	1	0.1327	0.9502	0.9677	1	0.5837	0.9567	0.3403
1012	spermidine	Amino Acid	Polyamine Metabolism	0.889614		0.71	1.05	0.93	1.38	1.06	1.29	1.92	2.33	0.98	0.87	1.72	1.52	0.79	0.65	1.26	1.03	1.17	0.93	1.25	1	0.89	0.94	1.05	1.1	0.92	0.83	1.09	0.99	0.74	0.85	0.78	0.9		0.0686	1	0.7786	1	0.7147	0.9895	0.0824	1	0.7528	0.9749	0.1729
1052	TAG44:2-FA16:0	Triacylglycerol	Ester	0.889423		0.8	0.82	1.18	1.21	0.87	1.17	0.85	1.14	0.95	1.19	0.91	1.15	0.8	1.04	0.92	1.18	0.82	0.81	0.85	0.84	0.67	0.76	0.84	0.95	0.76	1.09	1.13	1.61	0.63	0.94	0.79	1.18		0.3554	1	0.4144	1	0.505	0.9736	0.4385	1	0.5787	0.9567	0.5164
702	PC(16:0/14:0)	Phosphatidylcholine	Ester	0.888605		0.98	1.11	0.92	1.04	0.89	1.04	0.97	1.13	0.91	1.03	0.96	1.09	1.03	1.03	1.17	1.16	0.92	1.03	0.95	1.06	0.91	1.08	0.9	1.07	0.87	1.09	1.03	1.28	0.89	1	1.03	1.16		0.8453	1	0.371	1	0.469	0.9716	0.7146	1	0.3348	0.8597	0.7475
732	PC(18:0/16:1)	Phosphatidylcholine	Ester	0.888243		1.02	1.08	1	1.06	0.82	0.96	0.88	1.03	0.92	0.97	0.96	1.01	1	1.05	1.11	1.16	0.87	0.92	0.93	0.98	0.94	1.03	0.93	1.02	0.92	1.17	0.94	1.2	0.98	1.16	1.06	1.25		0.8263	1	0.4474	1	0.9925	1	0.5954	1	0.0526	0.387	0.6946
123	4-methyl-2-oxopentanoate	Amino Acid	Leucine, Isoleucine and Valine Metabolism	0.886515		1.04	0.98	1.05	0.99	1.03	1.1	0.97	1.04	0.94	0.96	0.98	1	0.91	0.82	1.02	0.93	0.74	0.75	0.95	0.96	0.82	0.86	0.96	1	0.93	0.91	0.97	0.94	0.97	0.97	1.04	1.04		0.5312	1	0.7363	1	0.4031	0.9716	0.8992	1	0.6065	0.9567	0.0868
816	PE(18:0/20:1)	Phosphatidylethanolamine	Ester	0.886449		0.88	0.78	0.97	0.86	1.03	0.94	1.1	1.01	1.16	1.23	0.91	0.97	1.12	1.12	0.94	0.94	1.01	1.26	0.85	1.07	1.07	0.92	1.11	0.95	0.9	1.08	0.82	0.99	0.98	1.18	0.93	1.13		0.2216	1	0.0198	1	0.7594	0.9916	0.1566	1	0.8035	0.9892	0.5898
1172	TAG50:1-FA20:1	Triacylglycerol	Ester	0.885478		0.86	1.03	1.13	1.34	0.91	1.31	0.96	1.38	1.03	1.44	0.81	1.14	1.24	1.52	1.12	1.37	1.24	1.33	0.92	0.99	1.1	1.4	1.06	1.35	0.93	1.27	1.11	1.52	0.76	1.17	0.9	1.38		0.4899	1	0.8993	1	0.5813	0.9749	0.1714	1	0.6673	0.9567	0.2098
1317	TAG53:2-FA18:2	Triacylglycerol	Ester	0.884887		1.02	0.9	1.14	1.01	1.01	1.06	0.99	1.05	1.3	1.3	1.09	1.09	1.26	1.34	1.07	1.14	1.23	1.19	0.99	0.96	1.08	1.26	1.01	1.17	0.98	1.16	1	1.18	0.89	1.12	1.01	1.27		0.8574	1	0.3615	1	0.2334	0.9643	0.9205	1	0.9379	1	0.5715
1579	Total TAG	Neutral Complex Lipids	Triacylglycerol	0.883852		1	0.92	1.12	1.03	0.97	1.07	0.98	1.07	1.22	1.27	1.04	1.09	1.16	1.26	1.01	1.1	1.31	1.24	1.03	0.98	1.13	1.33	0.95	1.13	1.03	1.1	1.1	1.17	1.01	1.12	1.05	1.17		0.9743	1	0.4206	1	0.2613	0.9643	0.7259	1	0.7935	0.9878	0.5031
1287	TAG52:5-FA18:2	Triacylglycerol	Ester	0.883411		1.07	0.88	1.17	0.96	1.03	1.11	1.01	1.08	1.35	1.37	1.07	1.09	1.28	1.44	0.96	1.08	1.64	1.62	1.08	1.07	1.32	1.63	1	1.23	1.16	1.14	1.06	1.04	1	1.01	1.23	1.25		0.5789	1	0.2866	1	0.1939	0.9502	0.7481	1	0.7939	0.9878	0.3899
771	PC(20:0/18:2)	Phosphatidylcholine	Ester	0.883122		0.99	1.03	0.99	1.03	0.93	0.97	0.93	0.96	0.98	0.97	1.03	1.02	0.97	0.94	1.06	1.03	0.99	0.99	1	1.01	0.97	1.05	0.95	1.02	0.97	1.05	0.97	1.05	0.98	1.04	0.94	0.99		0.8351	1	0.527	1	0.842	0.9985	0.5212	1	0.1235	0.6035	0.4994
209	bilirubin (E,Z or Z,E)*	Cofactors and Vitamins	Hemoglobin and Porphyrin Metabolism	0.882889		1	1.14	0.97	1.11	0.81	1.05	0.85	1.1	0.79	0.87	0.84	0.92	0.84	0.76	1.1	1	0.85	0.85	0.89	0.89	0.8	0.71	0.82	0.73	1.04	0.81	1.21	0.95	1.08	1.15	1.03	1.11		0.9786	1	0.3182	1	0.8145	0.9951	0.4292	1	0.1156	0.5891	0.7267
1210	TAG51:0-FA17:0	Triacylglycerol	Ester	0.881559		0.86	0.86	1.03	1.03	0.89	1.06	0.93	1.11	1.1	1.21	1.03	1.13	1.13	1.15	1.14	1.16	1.07	0.94	1.07	0.94	0.89	1.06	0.91	1.09	0.9	1.21	1.03	1.38	0.74	1.03	0.9	1.26		0.3674	1	0.3564	1	0.8508	0.9997	0.8674	1	0.4656	0.9308	0.7402
426	gamma-glutamylisoleucine*	Peptide	Gamma-glutamyl Amino Acid	0.88137		1.09	1.14	0.96	1	0.95	0.98	1.37	1.41	0.79	0.84	1.21	1.29	0.77	0.77	1.03	1.02	0.66	0.74	0.95	1.07	0.97	1.14	1.02	1.19	0.87	0.92	0.86	0.9	1.04	1	1.07	1.03		0.5163	1	0.337	1	0.7738	0.9916	0.9809	1	0.71	0.9679	0.8888
1	1,2,3-benzenetriol sulfate (2)	Xenobiotics	Chemical	0.880361		1.32	0.81	1.34	0.83	0.85	0.58	1.2	0.82	0.98	0.61	1.69	1.05	0.85	0.65	1.25	0.96	0.86	0.64	1.62	1.21	1.54	1.14	2.18	1.62	1.09	0.87	2.01	1.59	0.74	1.44	0.78	1.52		0.5119	1	0.6234	1	0.4823	0.9716	0.6568	1	0.6935	0.9621	0.1878
511	isoleucylalanine	Peptide	Dipeptide	0.876465		1.18	1	1.33	1.13	1.12	0.89	1.11	0.88	1.03	0.97	1.03	0.97	0.93	1.01	0.96	1.04	1.21	0.94	1.31	1.02	1.41	0.79	1.24	0.7	1.09	1	0.94	0.87	1.14	0.99	1.08	0.94		0.2528	1	0.9886	1	0.043	0.9502	0.3698	1	0.4166	0.9078	0.4256
965	pregn steroid monosulfate C21H34O5S*	Lipid	Progestin Steroids	0.876368		1.03	0.91	1.03	0.91	1.01	0.88	1.14	0.99	0.84	0.73	1.11	0.97	0.76	0.73	1.02	0.98	0.76	0.75	0.98	0.96	0.83	0.78	1	0.95	0.94	0.9	0.93	0.89	0.96	1.02	0.95	1		0.7203	1	0.1839	1	0.6626	0.9813	0.211	1	0.9139	1	0.0751
1464	TAG56:6-FA16:0	Triacylglycerol	Ester	0.87441		1.13	0.95	1.18	0.99	1.06	1.09	1.03	1.06	1.32	1.3	1.09	1.07	1.27	1.32	1.05	1.09	1.41	1.29	1.04	0.96	1.2	1.31	1.01	1.11	1.02	1.01	1.09	1.08	1.06	1.11	1.08	1.13		0.2118	1	0.5905	1	0.0857	0.9502	0.9466	1	0.5208	0.9394	0.3392
193	arabitol/xylitol	Carbohydrate	Pentose Metabolism	0.873083		1	0.94	1.01	0.94	1.1	1.01	1.11	1.02	1.03	0.94	1.1	1	0.99	0.94	1.05	1	0.99	0.96	1.01	0.98	1.01	0.97	1.01	0.96	0.95	0.99	0.94	0.98	0.96	0.99	0.99	1.02		0.999	1	0.2229	1	0.8801	1	0.2848	1	0.0843	0.5053	0.8457
1269	TAG52:3-FA22:1	Triacylglycerol	Ester	0.871019		1.04	0.94	1.13	1.03	1.1	1.07	1.06	1.03	1.23	1.25	1.1	1.13	1.2	1.21	1.04	1.05	1.46	1.34	1.04	0.95	1.16	1.3	0.93	1.05	1.05	1.13	1.07	1.15	1.06	1.08	1.08	1.09		0.7133	1	0.5472	1	0.1958	0.9502	0.7452	1	0.3362	0.8597	0.5085
12	17alpha-hydroxypregnanolone glucuronide	Lipid	Pregnenolone Steroids	0.870702		1.73	1.26	2.28	1.66	1	0.87	1.12	0.98	1.01	0.88	1.66	1.44	1.05	0.87	1.15	0.96	0.79	0.91	0.72	0.83	0.97	0.86	1.12	0.98	1.8	0.97	1.12	0.61	0.62	0.57	0.65	0.6		0.0328	1	0.3683	1	0.0013	0.6773	0.0465	1	0.9837	1	0.5955
729	PC(17:0/22:6)	Phosphatidylcholine	Ester	0.868623		0.98	0.96	0.94	0.92	1.05	1.11	1.06	1.12	1.08	0.96	1.05	0.93	1.03	0.9	1.1	0.96	0.91	0.86	1.02	0.97	1.04	0.95	1.2	1.09	1.1	1.08	1.02	1	0.96	0.92	1.13	1.07		0.8168	1	0.6151	1	0.4905	0.9716	0.3369	1	0.5894	0.9567	0.2513
454	glycocholate glucuronide (1)	Lipid	Primary Bile Acid Metabolism	0.867956		1.35	1.31	1.38	1.35	1.12	1.55	1.02	1.41	1.15	1.04	1.26	1.14	1.2	1.16	1.34	1.3	1.02	1.31	1.16	1.49	1.16	1.25	0.99	1.07	0.97	1.01	0.96	1.01	0.77	1.02	0.74	0.98		0.0496	1	0.072	1	0.0335	0.9502	0.0497	1	0.4469	0.928	0.004
1395	TAG54:6-FA22:5	Triacylglycerol	Ester	0.867744		1.04	1.05	1.17	1.18	1	1.24	0.93	1.15	1.33	1.57	1.01	1.19	1.25	1.43	1.05	1.2	1.36	1.37	1.03	1.04	1.07	1.4	0.94	1.23	1.01	1.14	1.09	1.23	0.96	1.09	1.11	1.26		0.7573	1	0.6921	1	0.1918	0.9502	0.164	1	0.9938	1	0.068
1080	TAG46:2-FA18:2	Triacylglycerol	Ester	0.867205		0.8	1	1.15	1.43	0.88	1.38	0.83	1.3	1.25	1.63	0.97	1.26	1.12	1.56	1.09	1.51	1.08	1.32	0.96	1.18	0.83	1.3	0.87	1.35	0.8	0.89	1.32	1.47	0.58	0.99	0.83	1.41		0.3582	1	0.9999	1	0.5657	0.9749	0.1356	1	0.6026	0.9567	0.1801
1045	TAG44:1-FA14:0	Triacylglycerol	Ester	0.866482		0.73	1.11	1.1	1.68	0.86	1.51	0.92	1.61	1.16	1.89	0.86	1.39	1.13	1.55	1.22	1.67	0.95	1.22	0.97	1.25	0.91	1.42	0.98	1.53	0.65	1.02	1.18	1.87	0.5	0.99	0.82	1.61		0.3394	1	0.7543	1	0.7635	0.9916	0.1169	1	0.651	0.9567	0.2131
1378	TAG54:5-FA18:2	Triacylglycerol	Ester	0.863656		1.05	0.85	1.18	0.96	1.07	1	1.07	1.01	1.23	1.11	1.12	1.01	1.06	1.08	0.95	0.98	1.27	1.17	1.02	0.94	1.14	1.27	0.95	1.06	1.12	1.03	1.04	0.97	1.05	1.11	1.14	1.21		0.6824	1	0.1974	1	0.1802	0.9502	0.7205	1	0.6139	0.9567	0.9708
1098	TAG47:1-FA17:0	Triacylglycerol	Ester	0.862371		0.85	0.95	1.11	1.25	0.91	1.2	0.98	1.29	1.13	1.23	1.01	1.1	1.11	1.1	1.17	1.15	1.06	1.21	0.99	1.13	0.93	1.14	0.98	1.2	0.92	1.07	1.11	1.29	0.82	1.05	1	1.28		0.3161	1	0.7712	1	0.5004	0.9736	0.1661	1	0.5712	0.9567	0.2683
713	PC(16:0/20:3)	Phosphatidylcholine	Ester	0.861552		1	1.01	1.01	1.01	0.91	0.96	0.98	1.03	0.99	1	0.99	1	1.01	1.01	1.05	1.05	1.01	1	1	0.99	0.98	0.99	0.99	1.01	1	1.09	0.97	1.05	1.04	1.1	1.04	1.1		0.9642	1	0.8845	1	0.9288	1	0.8495	1	0.1095	0.5725	0.4467
1409	TAG54:8-FA22:6	Triacylglycerol	Ester	0.861482		1.09	1.05	1.24	1.19	1.09	1.29	1.07	1.27	1.43	1.63	1.12	1.28	1.32	1.48	1.2	1.34	1.36	1.39	1.07	1.09	1.12	1.38	0.99	1.22	1.03	1.02	1.11	1.1	0.83	0.94	1.05	1.19		0.517	1	0.7318	1	0.1024	0.9502	0.1838	1	0.5092	0.9361	0.0564
1044	TAG44:1-FA12:0	Triacylglycerol	Ester	0.861317		0.76	1.12	1.18	1.75	0.73	1.44	0.73	1.45	1.16	1.65	0.95	1.35	1.03	1.45	1.25	1.76	0.87	1.1	1.03	1.31	0.79	1.26	0.94	1.5	0.66	0.91	1.29	1.78	0.49	0.96	0.83	1.6		0.3897	1	0.7202	1	0.6207	0.9749	0.087	1	0.3398	0.8612	0.2606
236	CE(20:1)	Cholesterol Ester	Ester	0.861072		1.13	1.08	0.98	0.93	0.97	1	0.98	1.01	1.08	0.94	1.09	0.95	1.13	0.93	1.13	0.93	1.13	1.02	0.95	0.86	1.12	1.03	1.03	0.94	1.07	0.95	1.14	1.02	1.02	1.1	0.88	0.95		0.0958	1	0.3396	1	0.7712	0.9916	0.316	1	0.7212	0.9698	0.9849
642	N-delta-acetylornithine	Amino Acid	Urea cycle; Arginine and Proline Metabolism	0.860194		1.04	1.05	0.98	0.98	1.21	1.12	1.14	1.06	1.25	1.15	1.21	1.11	1.3	1.2	1.17	1.08	1.22	1.24	1.01	1.02	1.21	1.25	1.01	1.04	0.97	0.99	0.99	1.01	0.97	1.13	0.95	1.11		0.6026	1	0.5594	1	0.78	0.9916	0.8288	1	0.0221	0.2291	0.1588
926	phenylalanine	Amino Acid	Phenylalanine Metabolism	0.858971		0.99	1.01	1	1.02	0.99	0.96	1.06	1.02	0.99	0.95	1.05	1	1.01	0.97	1.03	0.99	0.96	0.97	0.98	0.99	0.96	0.98	0.97	0.99	0.96	0.97	1.06	1.06	1.07	1.02	1.09	1.04		0.5879	1	0.8421	1	0.9466	1	0.4192	1	0.8489	1	0.1647
983	quinate	Xenobiotics	Food Component/Plant	0.858025		1.15	0.9	0.84	0.66	1.44	1.14	1.17	0.93	1.13	1.13	1.07	1.06	1.2	0.98	1.05	0.86	1.09	0.74	1.04	0.71	0.84	0.68	1.02	0.83	0.87	0.47	0.78	0.43	0.44	0.5	0.6	0.67		0.6295	1	0.7059	1	0.5278	0.9736	0.1362	1	0.1914	0.7207	0.6462
1393	TAG54:6-FA20:4	Triacylglycerol	Ester	0.856482		0.99	0.93	1.12	1.06	0.97	1.08	1	1.11	1.2	1.31	1.04	1.13	1.09	1.22	0.98	1.09	1.19	1.14	1.02	0.97	1	1.17	0.95	1.11	1.01	1	1.03	1.02	1.03	1.03	1.18	1.19		0.891	1	0.4851	1	0.238	0.9643	0.5357	1	0.7444	0.9741	0.4547
602	N1-methylinosine	Nucleotide	Purine Metabolism, (Hypo)Xanthine/Inosine containing	0.853402		1.3	1.1	1.3	1.1	1.06	0.89	1.18	0.99	1.06	0.99	1.1	1.03	1.17	0.96	1.15	0.94	1.11	1.08	1.13	1.1	1.14	1.04	1.07	0.97	1.02	0.99	1.06	1.02	1.37	1.27	1.19	1.1		0.0237	1	0.4097	1	0.0233	0.9502	0.4059	1	0.6234	0.9567	0.2994
319	DAG(16:1/18:0)	Diacylglycerol	Ester	0.852254		0.98	0.94	1.02	0.98	1	1.04	1.01	1.04	1.07	1.11	0.95	0.98	0.96	1.04	1.01	1.09	0.98	1.01	0.92	0.95	1	1.09	0.97	1.06	1.07	1.17	1.05	1.14	1	1.08	1.03	1.11		0.8156	1	0.4421	1	0.7435	0.9916	0.8349	1	0.9704	1	0.6444
320	DAG(16:1/18:1)	Diacylglycerol	Ester	0.851331		1.04	1	1.09	1.05	1.01	1.07	0.99	1.06	1.06	1.06	1	1	0.99	1.01	0.98	1	1.02	1.04	0.94	0.96	1.05	1.11	0.97	1.03	1.1	1.19	1.01	1.09	1.06	1.04	1.05	1.03		0.5643	1	0.9877	1	0.1583	0.9502	0.4123	1	0.9086	1	0.254
1518	TAG58:6-FA22:4	Triacylglycerol	Ester	0.851129		1.06	0.97	1.07	0.97	1.11	1.1	1.01	1	1.28	1.22	1.11	1.06	1.14	1.17	0.98	1.01	1.22	1.14	1.04	0.97	1.06	1.19	0.97	1.09	0.97	0.99	1.01	1.03	1.14	1.12	1.16	1.13		0.458	1	0.683	1	0.4285	0.9716	0.7197	1	0.2038	0.7262	0.2408
911	PE(P-18:1/20:3)	Phosphatidylethanolamine	Plasmalogen	0.849659		1.06	1.03	0.97	0.93	1	0.97	1.01	0.98	1.1	1.07	1.03	1	1.12	1.03	1.1	1.02	1.09	1.02	1.04	0.97	1.14	1.15	1.01	1.02	1.01	1.08	0.94	1.01	0.98	1.06	0.94	1.02		0.3659	1	0.6773	1	0.6059	0.9749	0.3154	1	0.9969	1	0.6623
613	N-acetylalanine	Amino Acid	Alanine and Aspartate Metabolism	0.849503		1.06	1	1.03	0.97	1.09	1.07	1.09	1.07	1.03	0.96	1.1	1.02	0.98	0.96	1.01	0.99	0.93	0.96	0.97	1	0.96	0.96	1	1	0.99	0.97	0.99	0.96	1.04	1.01	1.06	1.03		0.0978	1	0.9835	1	0.4166	0.9716	0.3867	1	0.0115	0.1462	0.03
1327	TAG53:4-FA18:2	Triacylglycerol	Ester	0.847839		1.05	0.93	1.14	1.01	1.07	1.08	1.01	1.02	1.31	1.24	1.1	1.04	1.2	1.26	0.98	1.03	1.35	1.27	1.02	0.96	1.15	1.32	0.99	1.14	1.09	1.15	1.04	1.09	0.96	1.06	1.08	1.2		0.5704	1	0.4726	1	0.1733	0.9502	0.9389	1	0.4924	0.9308	0.4363
716	PC(16:0/22:4)	Phosphatidylcholine	Ester	0.846226		0.98	1.01	0.98	1.01	0.9	0.96	0.96	1.02	0.94	1.02	0.98	1.06	0.98	0.96	1	0.98	1.02	1.01	1.02	1.01	1	1.05	0.98	1.03	0.95	1.03	0.96	1.05	0.96	1.04	1	1.08		0.6816	1	0.9165	1	0.7433	0.9916	0.8512	1	0.0593	0.4152	0.4003
165	adenine	Nucleotide	Purine Metabolism, Adenine containing	0.845978		0.78	0.88	0.84	0.95	0.97	1.19	0.83	1.02	0.93	0.97	0.97	1	0.93	1.19	0.94	1.21	1.12	0.92	1.29	1.05	0.84	0.75	1.04	0.94	0.9	1.18	0.87	1.15	1.13	0.97	1.28	1.1		0.1013	1	0.4061	1	0.2657	0.9643	0.7611	1	0.8327	0.9985	0.2524
1065	TAG46:0-FA16:0	Triacylglycerol	Ester	0.844138		0.7	0.87	1.04	1.29	0.68	1.07	0.82	1.28	0.91	1.26	0.91	1.26	0.91	1.15	1.18	1.5	0.86	0.93	1.02	1.11	0.7	1.06	0.84	1.27	0.64	1.06	1.02	1.68	0.52	0.85	0.8	1.29		0.2241	1	0.6265	1	0.8898	1	0.3854	1	0.1931	0.7207	0.8278
999	SM(18:0)	Sphingomyelin	Sphingomyelin	0.842942		1.03	0.99	1.05	1.01	0.99	0.95	1.03	1	1.03	1	1.04	1.01	1.04	0.98	1.08	1.01	1.02	0.97	1.03	0.99	1.03	1.01	1.01	0.99	1.01	0.99	1	0.98	0.98	0.95	1.03	0.99		0.5032	1	0.8221	1	0.2018	0.9502	0.7018	1	0.711	0.9679	0.213
148	5-methylthioadenosine (MTA)	Amino Acid	Polyamine Metabolism	0.840937		1	1.01	1.02	1.03	1.11	0.92	1.12	0.93	0.9	0.86	1.17	1.11	0.84	0.82	0.94	0.93	0.92	0.89	1.02	0.99	0.82	0.9	0.92	1.02	0.94	0.96	0.97	0.98	1.04	0.95	1	0.92		0.9904	1	0.9105	1	0.8493	0.9997	0.7531	1	0.2103	0.7291	0.3258
1300	TAG52:6-FA20:5	Triacylglycerol	Ester	0.840919		0.96	1.04	1.13	1.23	0.88	1.2	0.92	1.25	1.09	1.33	0.99	1.21	1.04	1.26	1.06	1.29	1.1	1.18	0.97	1.04	0.88	1.24	0.9	1.28	0.94	1.18	0.91	1.15	0.83	1.05	1.04	1.32		0.8176	1	0.798	1	0.4244	0.9716	0.1989	1	0.4318	0.9158	0.2545
1355	TAG54:3-FA18:0	Triacylglycerol	Ester	0.837593		1.04	0.89	1.15	0.99	1.03	1.03	1.02	1.02	1.22	1.14	1.1	1.03	1.12	1.14	1.01	1.02	1.2	1.11	0.98	0.9	1.09	1.24	0.93	1.06	0.97	1.02	1.06	1.12	1	1.13	1.05	1.19		0.7066	1	0.232	1	0.1541	0.9502	0.8839	1	0.7787	0.9849	0.7741
1074	TAG46:2-FA12:0	Triacylglycerol	Ester	0.837533		0.81	0.97	1.2	1.43	0.84	1.3	0.8	1.24	1.21	1.53	0.99	1.25	1.05	1.39	1.08	1.43	0.99	1.21	1.01	1.24	0.79	1.19	0.85	1.28	0.77	0.88	1.34	1.53	0.59	0.98	0.88	1.47		0.3855	1	0.896	1	0.4613	0.9716	0.1408	1	0.4707	0.9308	0.2792
550	LPC(18:3)	Lysophosphatidylcholine	Ester	0.836691		0.91	0.87	1.02	0.98	0.94	0.95	1.04	1.05	1	1.09	1.06	1.16	1.03	1.06	1.14	1.17	0.95	1.06	1.02	1.14	1.05	1.15	1.14	1.24	0.79	1.02	0.93	1.21	0.86	0.96	0.98	1.09		0.2921	1	0.1155	1	0.7863	0.9916	0.8022	1	0.4527	0.9306	0.5433
247	CE(24:0)	Cholesterol Ester	Ester	0.835959		1.13	0.89	1.05	0.83	1.17	1.25	1.13	1.2	1.12	0.96	1.18	1	1.03	0.85	1.11	0.92	1.12	0.97	0.95	0.82	0.99	0.81	1.15	0.94	0.95	0.91	1.03	0.99	0.99	0.81	1.13	0.92		0.2344	1	0.245	1	0.6127	0.9749	0.0652	1	0.1141	0.5851	0.03
1254	TAG52:2-FA18:2	Triacylglycerol	Ester	0.832833		1.03	0.89	1.13	0.98	0.97	1.04	0.96	1.04	1.24	1.26	1.05	1.07	1.19	1.26	1.01	1.07	1.37	1.25	1.03	0.94	1.16	1.33	0.94	1.09	1.01	1.04	1.1	1.12	0.98	1.11	1.02	1.15		0.7834	1	0.2664	1	0.2413	0.9643	0.8303	1	0.732	0.9741	0.6698
1280	TAG52:4-FA20:4	Triacylglycerol	Ester	0.831577		0.88	0.9	1.07	1.09	0.83	1.08	0.91	1.17	1	1.24	0.95	1.18	1	1.11	1.06	1.19	1.08	1.01	1.03	0.97	0.85	1.1	0.94	1.21	0.85	1	1.01	1.18	0.89	1.03	1.09	1.26		0.4057	1	0.4729	1	0.6519	0.9782	0.5722	1	0.2189	0.7412	0.6093
1416	TAG55:4-FA18:1	Triacylglycerol	Ester	0.830605		1.07	0.93	1.17	1.02	1.08	1.04	1.07	1.03	1.18	1.13	1.1	1.05	1.1	1.1	1.04	1.05	1.21	1.09	0.98	0.89	1.07	1.2	0.96	1.08	1.02	1.12	1.06	1.16	0.99	1.2	0.98	1.18		0.5052	1	0.4167	1	0.0976	0.9502	0.8573	1	0.4387	0.9232	0.6811
751	PC(18:1/20:2)	Phosphatidylcholine	Ester	0.830347		1.04	1.13	0.94	1.02	0.89	1.03	0.89	1.03	0.98	1.1	0.95	1.08	0.97	1.03	1	1.07	0.94	1.02	0.94	1.03	1.01	1.1	0.99	1.08	1.08	1.15	0.98	1.05	1.13	1.31	1	1.16		0.4916	1	0.0389	1	0.2819	0.9643	0.7609	1	0.0523	0.387	0.5998
769	PC(20:0/16:1)	Phosphatidylcholine	Ester	0.829997		1	1.06	0.98	1.04	0.99	1.01	0.92	0.93	0.98	1.02	1.01	1.05	1.03	1.02	1.03	1.02	1.03	1.01	1.02	1	1	1.01	1	1.01	1	1.08	1	1.08	0.99	0.99	0.98	0.98		1	1	0.0731	1	0.524	0.9736	0.2474	1	0.8512	1	0.835
1352	TAG54:2-FA20:2	Triacylglycerol	Ester	0.827973		1.01	0.95	1.07	1	1.04	1.07	0.96	0.99	1.2	1.33	0.99	1.1	1.3	1.35	0.99	1.03	1.26	1.22	0.99	0.97	1.1	1.34	1.02	1.25	0.99	1.09	1.09	1.2	1	1.17	1.09	1.27		0.9167	1	0.654	1	0.5533	0.9749	0.968	1	0.735	0.9741	0.5554
1174	TAG50:2-FA14:1	Triacylglycerol	Ester	0.827965		0.88	0.92	1.09	1.15	0.93	1.09	0.88	1.03	1.05	1.11	0.96	1.01	0.86	1	0.96	1.12	0.83	0.84	0.93	0.95	0.77	0.96	0.86	1.07	0.83	1.26	0.97	1.47	0.82	1.09	0.98	1.3		0.3838	1	0.5843	1	0.5468	0.9749	0.3544	1	0.6005	0.9567	0.5532
707	PC(16:0/18:1)	Phosphatidylcholine	Ester	0.827697		1.02	1.02	1	1	0.95	0.98	0.97	1	1.02	1.04	1.02	1.04	1.01	1	1.06	1.04	1	0.98	1.02	1	1.01	1.02	0.98	1	0.97	1.03	1.01	1.07	1.02	1.03	1.05	1.06		0.6883	1	0.6743	1	0.9606	1	0.9455	1	0.2571	0.7855	0.6609
708	PC(16:0/18:2)	Phosphatidylcholine	Ester	0.827382		0.98	0.99	0.99	0.99	0.94	0.95	0.99	1	1	0.98	1.02	1	0.99	0.97	1.04	1.01	0.97	0.94	1	0.97	0.99	1	0.97	0.98	0.98	1.01	1	1.04	0.99	1.02	1.02	1.05		0.5793	1	0.6975	1	0.7009	0.9858	0.8271	1	0.0827	0.5016	0.1574
1462	TAG56:5-FA22:4	Triacylglycerol	Ester	0.826158		1.06	0.98	1.13	1.04	1.02	1.11	0.98	1.06	1.27	1.37	1.05	1.13	1.24	1.31	1.03	1.08	1.36	1.28	1.04	0.98	1.12	1.3	0.98	1.14	1	1.05	1.12	1.18	1.11	1.14	1.17	1.2		0.5323	1	0.8149	1	0.2011	0.9502	0.6741	1	0.812	0.9925	0.309
683	PC(14:0/18:2)	Phosphatidylcholine	Ester	0.824516		0.93	1.03	0.94	1.03	0.89	0.98	0.97	1.07	0.96	1	0.97	1.01	0.97	0.99	1.04	1.06	0.93	1.02	0.94	1.02	0.94	1.09	0.9	1.05	0.96	1	1.03	1.07	0.92	1.03	1.02	1.15		0.2826	1	0.6711	1	0.3027	0.9716	0.6394	1	0.0612	0.4206	0.7385
183	alpha-tocopherol	Cofactors and Vitamins	Tocopherol Metabolism	0.821186		1.04	1.01	1.01	0.98	1	0.96	1.05	1	1.06	0.98	1.09	1	1.05	1.02	1.08	1.04	1.08	1.01	1.02	0.96	1.09	1.06	1.07	1.03	1.02	1	1	0.99	1.01	1.02	1	1.01		0.2361	1	0.847	1	0.7843	0.9916	0.4724	1	0.8938	1	0.1693
398	FFA(20:0)	Free Fatty Acids	Free Fatty Acids	0.820695		1	0.93	1.11	1.03	0.72	0.72	0.82	0.81	0.59	0.67	0.8	0.91	0.87	0.6	1.1	0.75	0.76	0.71	1.06	1.01	0.8	0.94	0.96	1.13	1.01	0.9	1.13	1.01	1.18	1.22	1.06	1.1		0.9883	1	0.6511	1	0.5165	0.9736	0.8556	1	0.0451	0.3524	0.043
861	PE(O-18:0/16:1)	Phosphatidylethanolamine	Ether	0.820211		1.1	1.15	1.11	1.16	1.03	0.89	1.07	0.92	0.94	0.95	1	1.01	0.86	1.03	0.86	1.02	0.84	0.85	0.85	0.85	0.9	0.99	0.91	1	0.91	0.83	1.05	0.95	1.17	0.99	1.16	0.98		0.3119	1	0.1267	1	0.2734	0.9643	0.1071	1	0.765	0.9792	0.1879
1057	TAG45:0-FA14:0	Triacylglycerol	Ester	0.818738		0.65	0.77	1.24	1.49	0.95	1.37	0.89	1.28	1.27	1.95	1.02	1.57	1.4	1.41	1.51	1.52	1.25	1.01	1.49	1.2	0.78	1.13	1.05	1.53	0.79	1.23	1.39	2.15	0.54	0.79	0.84	1.24		0.1969	1	0.45	1	0.5218	0.9736	0.2397	1	0.8904	1	0.3514
695	PC(15:0/18:2)	Phosphatidylcholine	Ester	0.818286		0.98	1	0.99	1.01	0.94	0.95	1.03	1.04	1.02	1	1.05	1.02	1.03	1.01	1.07	1.05	0.94	0.95	1.02	1.03	1.03	1.02	1.06	1.05	0.96	1.05	0.96	1.06	1.01	1.02	1.08	1.1		0.7168	1	0.9656	1	0.8339	0.9978	0.9126	1	0.23	0.7487	0.3665
1402	TAG54:7-FA20:5	Triacylglycerol	Ester	0.817246		1.06	0.97	1.15	1.05	1.01	1.09	1.04	1.12	1.17	1.22	1.09	1.14	1.06	1.1	1.06	1.11	1.17	1.14	1.04	1.01	0.95	1.17	0.97	1.19	1.01	1.04	0.89	0.91	0.9	1.04	1.03	1.2		0.6177	1	0.8143	1	0.2706	0.9643	0.7128	1	0.9085	1	0.4793
1133	TAG48:4-FA14:1	Triacylglycerol	Ester	0.816679		0.8	0.88	0.97	1.06	0.86	1.17	0.8	1.09	1.07	1.23	0.95	1.09	0.86	1.07	0.92	1.15	0.88	0.98	0.94	1.04	0.79	1.16	0.87	1.27	0.98	1.34	1.08	1.48	0.78	0.99	1.09	1.4		0.1394	1	0.3721	1	0.8398	0.9978	0.7006	1	0.3014	0.8285	0.2858
639	N-acetylvaline	Amino Acid	Leucine, Isoleucine and Valine Metabolism	0.815646		1.04	0.94	1.07	0.97	1.04	1.04	1.15	1.14	0.97	0.9	1.15	1.06	0.99	0.96	1.11	1.08	0.95	0.99	1.05	1.08	0.92	0.93	1.02	1.02	0.92	0.98	0.96	1.02	0.97	0.91	1.1	1.04		0.3972	1	0.2106	1	0.1492	0.9502	0.5119	1	0.3369	0.8597	0.4204
1273	TAG52:4-FA18:0	Triacylglycerol	Ester	0.815178		1.02	0.92	1.15	1.03	1.03	1.13	1	1.09	1.21	1.29	1.03	1.1	1.06	1.25	0.97	1.14	1.38	1.36	1.13	1.11	1.09	1.38	0.97	1.23	0.98	1.17	1.01	1.2	0.91	1.05	1.12	1.3		0.8396	1	0.4833	1	0.2335	0.9643	0.7729	1	0.7715	0.9821	0.2945
355	DCER(24:1)	Dihydroceramides	DCER	0.814198		1.05	1	1.12	1.07	0.98	0.93	1.04	0.99	1.02	0.97	1.07	1.02	0.97	0.95	1.05	1.03	0.96	0.97	1.06	1.07	0.99	0.93	1.07	1.01	1.04	1.03	0.99	0.98	0.96	0.94	0.99	0.96		0.3587	1	0.9334	1	0.0273	0.9502	0.1688	1	0.6676	0.9567	0.1318
1073	TAG46:1-FA18:1	Triacylglycerol	Ester	0.811482		0.82	1.01	1.12	1.38	0.84	1.19	0.91	1.3	1.05	1.34	0.98	1.25	0.99	1.21	1.21	1.47	0.94	1.13	1	1.19	0.81	1.12	0.85	1.16	0.79	0.94	1.14	1.35	0.74	1.14	0.88	1.35		0.3404	1	0.9489	1	0.5988	0.9749	0.123	1	0.3904	0.8832	0.3986
826	PE(18:1/18:1)	Phosphatidylethanolamine	Ester	0.811316		1.01	1	1.08	1.07	1.14	1.16	1.05	1.07	1.27	1.2	1.08	1.02	1.18	1.18	1.08	1.07	1.19	1.11	1.06	0.99	1.1	1.15	1	1.04	0.89	1.06	0.97	1.16	1.1	1.2	1	1.09		0.8876	1	0.9631	1	0.4343	0.9716	0.4923	1	0.1697	0.6864	0.1095
185	androstenediol (3alpha, 17alpha) monosulfate (2)	Lipid	Androgenic Steroids	0.810729		0.96	0.98	1.04	1.06	1	0.92	1.1	1.01	0.78	0.79	1.09	1.1	0.73	0.84	0.96	1.11	0.91	0.96	0.95	1.01	0.97	0.96	1.03	1.01	0.98	1.02	0.99	1.04	0.83	0.96	0.86	1		0.6743	1	0.818	1	0.6711	0.9856	0.5387	1	0.9894	1	0.3744
440	glutamate, gamma-methyl ester	Amino Acid	Glutamate Metabolism	0.809697		0.79	0.85	0.99	1.06	1.03	1.01	1.03	1.01	1.01	1.15	0.95	1.08	0.94	0.99	1.05	1.1	1.08	1.05	1.11	1.08	1.02	1.02	1.05	1.05	1.13	1.03	1.06	0.97	0.9	0.94	0.97	1.01		0.0094	0.9155	0.0705	1	0.8784	1	0.5214	1	0.7317	0.9741	0.9097
124	4-methylcatechol sulfate	Xenobiotics	Benzoate Metabolism	0.80893		1.16	1.02	0.97	0.85	1.37	1.31	1.02	0.97	1.53	1.44	1.08	1.01	1.61	1.48	1.24	1.14	1.5	1.59	1.08	1.15	1.48	1.62	1.1	1.21	0.71	0.64	0.81	0.73	0.96	0.93	1.02	0.98		0.3629	1	0.9169	1	0.8712	0.9997	0.3333	1	0.0507	0.3815	0.099
343	DAG(18:2/22:6)	Diacylglycerol	Ester	0.808126		1.45	1.1	1.42	1.08	1.04	0.95	1.16	1.06	1.31	1.18	1.2	1.09	1.1	1.09	1.08	1.07	1.26	1.17	1.19	1.11	1.08	1	1.06	0.99	1	0.85	1.03	0.87	1	0.98	1.08	1.06		0.0021	0.6292	0.4391	1	0.0036	0.8952	0.5445	1	0.7507	0.9749	0.6698
1596	ursodeoxycholate	Lipid	Secondary Bile Acid Metabolism	0.806101		0.82	1.06	1.04	1.34	0.97	1.45	1.15	1.71	0.84	1.29	1.31	2.01	0.99	1.47	1.27	1.87	1.05	1.11	1.41	1.5	0.75	0.78	1.2	1.24	0.64	0.77	0.9	1.08	0.67	0.74	0.6	0.66		0.374	1	0.7831	1	0.8726	0.9997	0.1855	1	0.9018	1	0.092
782	PE(14:0/20:4)	Phosphatidylethanolamine	Ester	0.804594		0.9	0.89	0.97	0.96	0.96	0.96	1	1	0.95	0.95	1	1	1	1	1	1	0.96	0.96	0.95	0.95	0.95	0.96	1	1	0.89	0.93	1	1.04	0.87	0.9	1	1.04		0.0159	1	0.008	1	0.5143	0.9736	0.37	1	0.3535	0.8631	0.3535
1232	TAG51:4-FA16:0	Triacylglycerol	Ester	0.804393		0.97	0.98	1.01	1.02	0.97	1.01	1.01	1.05	1.01	1.05	1.01	1.05	1.01	1.05	1	1.03	1.04	1	1.02	0.98	0.97	1.03	1	1.06	1.01	1.07	1.04	1.1	1	1.02	1.02	1.04		0.4294	1	0.5781	1	0.7871	0.9916	0.6141	1	0.4896	0.9308	0.8004
1274	TAG52:4-FA18:1	Triacylglycerol	Ester	0.803249		1.04	0.9	1.13	0.98	1.01	1.08	1	1.06	1.3	1.31	1.05	1.06	1.2	1.35	0.96	1.07	1.49	1.46	1.06	1.04	1.25	1.51	0.96	1.17	1.13	1.22	1.08	1.17	1.04	1.07	1.18	1.21		0.6938	1	0.3304	1	0.2547	0.9643	0.8199	1	0.9035	1	0.4963
534	LCER(26:1)	Lactosylceramide	LCER	0.802459		1.08	1.17	1.09	1.18	1.01	0.91	1.14	1.03	0.98	0.95	1.16	1.12	1.09	1.05	1.21	1.16	0.8	0.88	0.91	1	1.11	1.08	1.07	1.05	1.25	1.19	1.12	1.07	0.96	0.96	1.1	1.1		0.4077	1	0.1074	1	0.3627	0.9716	0.0906	1	0.9534	1	0.3331
896	PE(P-18:0/20:2)	Phosphatidylethanolamine	Plasmalogen	0.802135		0.89	1.12	0.91	1.15	0.92	0.98	0.88	0.94	0.9	0.89	0.79	0.78	1.01	1.02	1.15	1.16	1.07	0.97	1.05	0.95	1.05	1.17	1.04	1.16	0.93	1.01	0.79	0.85	1	1.06	0.87	0.93		0.2496	1	0.2924	1	0.3855	0.9716	0.1815	1	0.4139	0.9045	0.8397
712	PC(16:0/20:2)	Phosphatidylcholine	Ester	0.801498		1.04	1.03	1	0.98	0.95	0.98	0.98	1.01	1.01	1.03	1.01	1.03	1.04	0.99	1.07	1.03	1.01	0.98	1.01	0.97	0.98	1	0.98	0.99	1.08	1.08	1.01	1.01	1.08	1.12	1.06	1.09		0.4057	1	0.5861	1	0.9242	1	0.7023	1	0.3289	0.8552	0.7343
70	3,7-dimethylurate	Xenobiotics	Xanthine Metabolism	0.801075		1.04	0.96	0.91	0.84	1.19	1.18	0.69	0.69	0.85	1.07	0.79	1	1.16	0.97	0.97	0.81	0.93	1.02	0.81	0.89	1.06	1	1.09	1.03	0.71	0.58	1.09	0.88	0.75	0.87	0.96	1.12		0.9038	1	0.886	1	0.744	0.9916	0.5547	1	0.5478	0.9494	0.5585
1587	tryptophan betaine	Amino Acid	Tryptophan Metabolism	0.798702		1.01	1.15	0.93	1.06	1.09	1.2	0.97	1.07	1.01	1.24	0.94	1.16	1.06	1.2	0.96	1.09	1.03	1.26	0.92	1.12	1.04	1.19	0.91	1.04	0.95	1.06	0.91	1.02	0.83	1.02	0.87	1.07		0.9407	1	0.159	1	0.4631	0.9716	0.5477	1	0.3591	0.8639	0.0546
1005	SM(24:0)	Sphingomyelin	Sphingomyelin	0.798423		1.01	1	0.99	0.98	0.95	0.96	0.98	0.99	1.01	0.98	1	0.97	1.02	0.98	1.03	0.99	1.01	0.98	1	0.97	1.02	1.01	0.98	0.96	1.02	1.02	0.98	0.97	1	1.01	0.99	1		0.6711	1	0.9882	1	0.8651	0.9997	0.5423	1	0.1238	0.6035	0.2147
406	FFA(22:2)	Free Fatty Acids	Free Fatty Acids	0.797504		1	1	1	1	0.79	0.81	1.06	1.09	0.87	0.84	0.97	0.94	0.93	0.92	0.95	0.94	1	1	1	1	1	1	1	1	1	1	1	1	0.98	0.99	0.97	0.97		1	1	1	1	1	1	1	1	0.0002	0.0065	0.0011
924	phenylacetylcarnitine	Peptide	Acetylated Peptides	0.796343		1.08	0.95	0.94	0.83	1.26	1.08	1.23	1.06	1.52	1.19	1.44	1.13	0.96	0.66	1.17	0.8	0.76	0.84	0.79	0.87	0.6	0.43	0.73	0.52	0.82	0.76	0.81	0.75	1.23	0.94	1.3	1		0.7033	1	0.7817	1	0.7655	0.9916	0.3392	1	0.2366	0.7593	0.6865
1268	TAG52:3-FA20:3	Triacylglycerol	Ester	0.795322		0.88	0.9	1.01	1.03	0.83	1.02	0.92	1.13	1.07	1.31	0.96	1.17	1.05	1.22	1.02	1.18	1.12	1.14	0.96	0.98	0.94	1.21	0.95	1.23	0.94	1.13	1.04	1.24	0.93	1.11	1.06	1.27		0.3787	1	0.4564	1	0.9268	1	0.8201	1	0.1677	0.682	0.8744
1277	TAG52:4-FA20:0	Triacylglycerol	Ester	0.795215		1.06	0.87	1.15	0.94	1.02	1.05	1.02	1.06	1.33	1.26	1.09	1.03	1.28	1.33	1.01	1.05	1.58	1.41	1.07	0.96	1.3	1.49	1	1.15	1.09	0.99	1.08	0.98	1.04	1.1	1.08	1.15		0.5827	1	0.1879	1	0.197	0.9502	0.5643	1	0.8732	1	0.6132
1366	TAG54:4-FA18:2	Triacylglycerol	Ester	0.794001		1.06	0.89	1.16	0.97	1.05	1.01	1.05	1.01	1.21	1.09	1.11	1	1.07	1.11	0.97	1	1.19	1.09	1.01	0.92	1.12	1.25	0.96	1.07	1.06	1.06	1.04	1.04	1.08	1.15	1.1	1.18		0.6025	1	0.2626	1	0.1615	0.9502	0.81	1	0.6612	0.9567	0.9439
1003	SM(22:0)	Sphingomyelin	Sphingomyelin	0.7937		1	1.02	0.99	1.01	0.95	0.98	0.99	1.01	1.01	1	1.01	1.01	1	1	1.03	1.03	1.02	1.01	1.01	1.01	1.01	1.02	0.98	1	1	1.03	0.97	1	0.97	1.03	0.98	1.03		0.9548	1	0.5744	1	0.813	0.9951	0.7027	1	0.156	0.6645	0.5308
418	gamma-CEHC glucuronide*	Cofactors and Vitamins	Tocopherol Metabolism	0.789845		0.88	0.85	0.92	0.89	1.24	1.23	1.03	1.02	1.31	1.13	1	0.86	0.75	1	0.73	0.97	1	1.04	0.92	0.96	0.94	1.03	0.64	0.7	1.04	0.87	0.9	0.75	1.33	1.4	1.21	1.28		0.5811	1	0.4833	1	0.7122	0.9882	0.6043	1	0.3481	0.8612	0.366
1090	TAG47:0-FA14:0	Triacylglycerol	Ester	0.789286		0.75	0.83	1	1.11	0.91	1.2	1.08	1.42	0.97	1.35	0.83	1.16	1.04	1.44	1.34	1.87	1.28	1.39	1.13	1.23	0.94	1.07	1.22	1.38	0.96	1.48	1.22	1.88	0.56	0.98	0.75	1.31		0.3201	1	0.5352	1	0.9892	1	0.7181	1	0.7334	0.9741	0.537
1316	TAG53:2-FA18:1	Triacylglycerol	Ester	0.788877		1.06	0.96	1.17	1.06	1.04	1.08	1.03	1.07	1.3	1.29	1.09	1.07	1.25	1.31	1.05	1.1	1.29	1.19	1.04	0.96	1.15	1.29	1.02	1.14	1.07	1.31	1.04	1.27	1	1.19	1.03	1.22		0.6	1	0.7246	1	0.1571	0.9502	0.5896	1	0.7112	0.9679	0.4756
665	ornithine	Amino Acid	Urea cycle; Arginine and Proline Metabolism	0.788831		0.92	1.01	0.97	1.06	1.03	1.06	1.09	1.13	0.96	0.98	1.08	1.1	0.95	1.03	1.04	1.13	0.92	1.01	1	1.1	0.93	1.01	0.98	1.07	1.04	1.1	1	1.06	1.03	1.02	1.02	1.02		0.0372	1	0.8665	1	0.4725	0.9716	0.1248	1	0.5218	0.9394	0.1323
410	FFA(24:0)	Free Fatty Acids	Free Fatty Acids	0.788238		1.14	1	1.09	0.96	0.89	0.88	0.98	0.97	0.9	0.84	1.01	0.94	0.91	0.71	1.12	0.88	0.86	0.84	1	0.97	1.01	0.91	0.96	0.87	0.94	0.9	0.95	0.91	0.94	0.96	0.98	1		0.0788	1	0.9584	1	0.2648	0.9643	0.5538	1	0.1274	0.6084	0.0975
1070	TAG46:1-FA16:0	Triacylglycerol	Ester	0.788173		0.74	1	1.1	1.48	0.75	1.23	0.82	1.34	1.05	1.43	0.97	1.31	0.97	1.27	1.2	1.57	0.9	1.06	0.99	1.17	0.75	1.17	0.86	1.33	0.71	1.01	1.21	1.72	0.54	0.95	0.79	1.39		0.2727	1	0.9979	1	0.7206	0.991	0.1467	1	0.2911	0.819	0.4442
1306	TAG52:8-FA16:1	Triacylglycerol	Ester	0.786892		0.8	0.81	1.09	1.11	0.83	1.05	0.9	1.14	1.16	1.45	0.97	1.22	1.22	1.51	0.94	1.16	1.27	1.24	0.89	0.87	1.05	1.39	0.98	1.3	0.97	1.48	0.93	1.43	0.77	1.02	1.17	1.55		0.2356	1	0.2603	1	0.6295	0.9782	0.5874	1	0.3169	0.8397	0.7791
1285	TAG52:5-FA16:1	Triacylglycerol	Ester	0.785898		1.07	0.89	1.15	0.96	1.05	1.09	0.97	1.01	1.35	1.37	1.04	1.05	1.26	1.43	0.93	1.05	1.58	1.56	1.01	1.01	1.3	1.6	0.94	1.16	1.25	1.27	1.11	1.12	1.06	1.04	1.3	1.27		0.5484	1	0.3533	1	0.2476	0.9643	0.7099	1	0.6698	0.9567	0.45
1236	TAG51:4-FA18:3	Triacylglycerol	Ester	0.784696		1.05	0.93	1.24	1.09	0.98	1.17	1.01	1.21	1.28	1.42	1.1	1.22	1.23	1.43	1.02	1.18	1.47	1.45	1.14	1.12	1.17	1.53	1.02	1.33	1.11	1.48	1.04	1.4	0.86	1.03	1.1	1.32		0.6813	1	0.5645	1	0.0905	0.9502	0.479	1	0.8559	1	0.2197
560	LPE(14:0)	Lysophosphatidylethanolamine	Ester	0.783832		0.79	0.91	0.87	0.99	0.9	1.12	0.92	1.14	1.19	1.19	1.11	1.11	0.8	1.03	0.84	1.09	1.03	1.08	1.05	1.1	0.95	1.26	0.96	1.27	1.07	1.21	1.36	1.55	0.78	0.88	0.94	1.07		0.1294	1	0.5215	1	0.348	0.9716	0.9505	1	0.4905	0.9308	0.4451
16	1-linoleoylglycerol (18:2)	Lipid	Monoacylglycerol	0.783365		1.1	0.84	1.1	0.84	0.95	0.79	0.97	0.8	1.16	0.86	1.26	0.94	0.98	0.93	1.1	1.03	1.33	1.28	0.87	0.83	1.05	1.14	1.04	1.14	1.21	0.91	1.11	0.83	1.08	1.03	1.23	1.18		0.4536	1	0.1884	1	0.4589	0.9716	0.1855	1	0.6949	0.9621	0.0675
1257	TAG52:2-FA20:2	Triacylglycerol	Ester	0.782754		0.91	0.92	1.02	1.03	0.87	1.07	0.9	1.1	1.12	1.34	0.92	1.1	1.09	1.25	1.05	1.2	1.2	1.21	0.98	0.98	0.98	1.24	0.96	1.22	0.96	1.13	1.05	1.24	0.9	1.09	1.02	1.24		0.4983	1	0.5567	1	0.9074	1	0.8369	1	0.3357	0.8597	0.6181
1357	TAG54:3-FA18:2	Triacylglycerol	Ester	0.782066		1.05	0.89	1.17	0.99	1.01	1.01	1	1	1.22	1.13	1.11	1.03	1.1	1.13	1	1.02	1.21	1.1	1	0.91	1.1	1.24	0.94	1.06	0.99	1.02	1.07	1.11	1.01	1.13	1.04	1.15		0.6208	1	0.247	1	0.1226	0.9502	0.9141	1	0.8879	1	0.8875
269	choline phosphate	Lipid	Phospholipid Metabolism	0.781828		1	0.97	1.09	1.06	1.02	1.01	1.13	1.11	0.97	0.93	1.05	1.01	0.92	0.87	1.12	1.06	0.81	0.81	0.97	0.98	0.85	0.87	0.95	0.98	0.93	0.95	0.96	0.98	0.88	0.99	0.93	1.04		0.9536	1	0.6717	1	0.2761	0.9643	0.4692	1	0.784	0.987	0.9015
656	o-cresol sulfate	Xenobiotics	Benzoate Metabolism	0.780688		1.01	0.82	0.85	0.69	1.35	0.99	1.02	0.75	1.08	0.94	0.95	0.82	1.21	1.17	0.84	0.81	0.96	0.85	0.89	0.79	0.94	0.99	0.88	0.93	0.74	0.49	0.86	0.57	0.72	1.44	0.75	1.48		0.9617	1	0.4157	1	0.5105	0.9736	0.1288	1	0.2235	0.7462	0.9722
1000	SM(18:1)	Sphingomyelin	Sphingomyelin	0.780137		1.03	1.01	1.04	1.02	0.97	0.97	1.01	1.01	1.04	1.01	1.05	1.02	1.04	0.99	1.03	0.99	1.03	1	1.04	1	1.04	1.02	1.03	1.01	1.01	1	0.99	0.98	0.98	0.96	1.03	1.01		0.5053	1	0.8402	1	0.356	0.9716	0.6465	1	0.506	0.9361	0.4134
91	3-methoxycatechol sulfate (1)	Xenobiotics	Benzoate Metabolism	0.779644		1.06	0.73	1.3	0.9	1.09	1	1.32	1.22	0.93	1	1.33	1.43	0.98	1.16	1.25	1.48	0.97	0.85	1.48	1.29	1.27	1.1	1.84	1.59	0.89	1.2	1.15	1.56	0.43	0.97	0.49	1.09		0.8607	1	0.3665	1	0.4437	0.9716	0.7545	1	0.812	0.9925	0.992
714	PC(16:0/20:4)	Phosphatidylcholine	Ester	0.778894		1.02	1.01	1.02	1.01	0.98	0.97	1.02	1.01	1	1.04	1	1.03	1.03	0.99	1.05	1.01	1.04	0.98	1.05	0.99	1.02	0.98	1.03	0.99	0.99	0.99	0.99	0.99	0.99	1	1.03	1.04		0.6931	1	0.8735	1	0.6182	0.9749	0.7926	1	0.6283	0.9567	0.5357
1604	xanthurenate	Amino Acid	Tryptophan Metabolism	0.778576		1.07	0.76	1.02	0.72	1.17	1.21	1.35	1.4	0.91	0.86	1.59	1.51	0.67	0.67	1.37	1.38	0.59	0.59	1.06	1.07	0.64	0.71	1.03	1.14	0.96	0.82	1.29	1.11	1.24	1.05	1.45	1.22		0.6866	1	0.1177	1	0.92	1	0.062	1	0.3817	0.8818	0.2929
1093	TAG47:0-FA17:0	Triacylglycerol	Ester	0.778258		0.91	0.94	1.08	1.12	0.92	1.1	0.94	1.13	1.03	1.19	0.95	1.11	0.98	1.05	1.07	1.14	1	1	0.95	0.95	0.96	1.13	0.98	1.16	0.91	1.13	1.02	1.26	0.92	1.16	0.99	1.24		0.4713	1	0.6296	1	0.5562	0.9749	0.4085	1	0.5214	0.9394	0.4829
553	LPC(20:2)	Lysophosphatidylcholine	Ester	0.778066		0.96	0.94	1.05	1.02	0.94	1.01	1.03	1.1	1.07	1.15	1.06	1.15	1.12	1.14	1.09	1.11	1.09	1.1	1.13	1.14	1.21	1.22	1.23	1.23	0.94	1.01	1.12	1.2	0.89	1	0.99	1.11		0.5666	1	0.3566	1	0.4977	0.9716	0.7421	1	0.4124	0.9036	0.9259
608	N6-carbamoylthreonyladenosine	Nucleotide	Purine Metabolism, Adenine containing	0.776601		1.11	1.09	1.09	1.07	1.08	0.98	1.18	1.06	0.99	0.89	1.14	1.03	0.99	0.86	1.15	1.01	1	0.92	1.02	0.94	1.06	1.11	1.08	1.12	0.93	0.91	0.92	0.91	0.95	0.94	0.92	0.91		0.065	1	0.1328	1	0.1047	0.9502	0.2005	1	0.148	0.6511	0.6851
939	PI(16:0/20:3)	PI	Ester	0.774913		0.97	0.97	0.99	0.99	0.9	0.9	1.04	1.04	0.95	1.04	1.04	1.13	1.03	0.94	1.2	1.09	0.86	0.87	0.98	1	0.92	1.03	1.07	1.2	0.95	1.15	1.03	1.24	1.01	1.13	1	1.11		0.7588	1	0.7505	1	0.9411	1	0.9325	1	0.2317	0.7511	0.2146
423	gamma-glutamylglutamine	Peptide	Gamma-glutamyl Amino Acid	0.774769		1	1.06	1	1.06	1.18	1.17	1.09	1.08	1.1	1.15	1.05	1.1	1.18	1.2	1.01	1.03	1.15	1.39	0.96	1.16	1.13	1.16	1.02	1.05	0.96	0.98	1.03	1.04	0.95	0.98	0.97	1		0.9873	1	0.2473	1	0.9581	1	0.2763	1	0.0013	0.0268	0.0022
160	acesulfame	Xenobiotics	Food Component/Plant	0.773563		2.62	0.91	2.47	0.86	2.47	1.15	2.12	0.99	3	1.39	2.16	1	1.8	1.3	1.17	0.85	2.12	1.35	1.92	1.22	2.11	1.36	1.64	1.06	1.16	1.92	1.3	2.17	2.07	1.39	2	1.35		0.0883	1	0.8637	1	0.1094	0.9502	0.7829	1	0.1093	0.5725	0.8024
1178	TAG50:2-FA18:1	Triacylglycerol	Ester	0.773333		0.92	0.98	1.08	1.15	0.9	1.17	0.89	1.15	1.21	1.46	0.97	1.16	1.2	1.45	1	1.21	1.3	1.41	0.98	1.05	1.12	1.53	0.9	1.24	1.07	1.38	1.11	1.44	0.93	1.12	1.06	1.28		0.587	1	0.9147	1	0.5849	0.9749	0.326	1	0.4743	0.9308	0.2788
1319	TAG53:3-FA17:0	Triacylglycerol	Ester	0.772964		1.1	0.95	1.16	1	1.07	1.11	1.03	1.06	1.33	1.26	1.1	1.04	1.25	1.33	0.99	1.06	1.39	1.29	1.05	0.98	1.21	1.34	1.01	1.13	1.09	1.18	1.05	1.14	0.97	1.13	1.05	1.22		0.3023	1	0.5984	1	0.1182	0.9502	0.9957	1	0.4638	0.9308	0.2926
13	17alpha-hydroxypregnenolone 3-sulfate	Lipid	Pregnenolone Steroids	0.771949		1.02	0.99	1.04	1.01	0.93	0.75	1.28	1.02	0.49	0.47	1.16	1.09	0.57	0.67	0.83	0.98	1.24	1.16	1	0.94	1.22	1.11	1	0.91	0.76	1.06	0.86	1.21	0.73	0.74	0.89	0.9		0.9294	1	0.9357	1	0.8189	0.9951	0.9525	1	0.6987	0.9657	0.1105
655	N-trimethyl 5-aminovalerate	Amino Acid	Lysine Metabolism	0.771934		0.9	0.98	1.01	1.1	0.98	1.03	1.08	1.14	0.96	0.97	1.07	1.09	1.02	1.02	1.14	1.15	0.97	0.99	1.07	1.1	0.91	0.97	1.02	1.08	0.88	0.99	0.97	1.09	0.92	1.02	1.01	1.12		0.029	1	0.6097	1	0.7881	0.9921	0.052	1	0.6315	0.9567	0.5303
1072	TAG46:1-FA18:0	Triacylglycerol	Ester	0.771062		0.85	0.75	1.21	1.07	0.98	1.42	0.9	1.3	0.98	1.21	1.02	1.27	1.2	1.47	1.19	1.46	1.23	0.96	1.16	0.91	0.73	1	0.93	1.28	0.63	1.07	1.39	2.35	0.58	1.06	0.84	1.54		0.5739	1	0.3385	1	0.5242	0.9736	0.8089	1	0.9497	1	0.2378
1250	TAG52:2-FA16:0	Triacylglycerol	Ester	0.771048		1.03	0.93	1.14	1.02	0.99	1.05	1.01	1.06	1.23	1.26	1.08	1.11	1.2	1.27	1.03	1.1	1.33	1.23	1.03	0.95	1.17	1.35	0.97	1.12	1.06	1.16	1.09	1.19	1.09	1.16	1.03	1.11		0.7725	1	0.4848	1	0.2334	0.9643	0.8379	1	0.947	1	0.6689
726	PC(17:0/20:5)	Phosphatidylcholine	Ester	0.770921		1.04	1.04	1.06	1.06	1.1	1.2	1.13	1.23	1.01	1	0.98	0.97	1.04	1.07	0.98	1.01	1.15	1.05	0.97	0.89	0.99	1.04	0.94	0.99	0.94	1.02	0.84	0.91	1.14	1.01	1.14	1.02		0.6355	1	0.643	1	0.4797	0.9716	0.4862	1	0.2457	0.7687	0.0271
1109	TAG48:1-FA14:0	Triacylglycerol	Ester	0.769563		0.83	0.97	1.07	1.25	0.84	1.19	0.85	1.21	1.15	1.48	0.95	1.22	1.14	1.44	1.07	1.35	1.12	1.24	0.95	1.05	0.93	1.34	0.86	1.24	0.91	1.26	1.16	1.6	0.72	1.02	0.94	1.34		0.3659	1	0.8847	1	0.7477	0.9916	0.2799	1	0.3826	0.8818	0.3889
381	ethyl glucuronide	Xenobiotics	Chemical	0.768718		0.79	0.72	0.51	0.46	0.82	0.83	0.68	0.69	0.81	0.79	0.79	0.77	0.9	0.74	1.06	0.87	0.98	0.84	1.07	0.91	0.63	0.64	0.83	0.85	0.75	0.84	0.89	0.99	0.93	1.17	0.86	1.08		0.2675	1	0.1112	1	0.0013	0.6773	0.0002	0.1718	0.3493	0.8612	0.3833
1014	sphingosine 1-phosphate	Lipid	Sphingolipid Metabolism	0.766359		0.87	1.02	0.92	1.07	1.07	1.11	1.14	1.19	1.16	1.05	1.18	1.07	1.12	1	1.3	1.16	1.17	1.07	1.13	1.03	1.02	0.97	1.09	1.04	0.9	0.95	1	1.05	0.99	1.16	0.91	1.06		0.1174	1	0.8087	1	0.3089	0.9716	0.4288	1	0.4303	0.9152	0.2255
221	catechol glucuronide	Amino Acid	Tyrosine Metabolism	0.765418		0.99	0.82	0.84	0.7	1.17	1.09	0.93	0.87	1.2	1.19	1.06	1.05	1.06	1.13	0.93	0.99	1.27	1.09	1.33	1.14	1.16	0.98	1.23	1.04	0.79	0.59	0.73	0.55	0.75	0.88	0.83	0.98		0.9663	1	0.395	1	0.4795	0.9716	0.1299	1	0.5224	0.9394	0.7223
966	pregnanediol-3-glucuronide	Lipid	Progestin Steroids	0.764616		1.53	1.14	1.49	1.12	1.1	0.99	1.25	1.13	1.12	1.06	1.25	1.18	1.08	0.93	1.07	0.93	1.17	0.99	1.16	0.98	1.25	1.11	1.22	1.08	1.29	0.95	1.29	0.94	1.19	1.04	1.2	1.05		0.0043	0.6797	0.3651	1	0.0071	0.9502	0.4601	1	0.5196	0.9394	0.9573
187	androstenediol (3beta,17beta) disulfate (1)	Lipid	Androgenic Steroids	0.76459		1.05	0.92	1.11	0.97	1.15	1.08	1.09	1.02	1.08	0.98	1.12	1.02	1.12	0.86	1.34	1.03	1.08	1	0.96	0.89	1.08	1.15	0.99	1.06	0.87	0.77	0.92	0.82	0.81	0.78	0.93	0.89		0.6113	1	0.3774	1	0.2897	0.9706	0.74	1	0.1438	0.6474	0.4316
991	salicyluric glucuronide*	Xenobiotics	Drug	0.763995		0.9	1	1.32	1.46	1.24	1.27	1.49	1.53	1.32	1.02	1.57	1.2	1	1.1	1.52	1.68	1	0.98	1.29	1.26	1.16	0.86	1.16	0.85	0.73	0.46	0.94	0.59	2.78	1.49	2.75	1.48		0.7254	1	0.9968	1	0.3598	0.9716	0.2039	1	0.475	0.9308	0.4273
733	PC(18:0/18:0)	Phosphatidylcholine	Ester	0.759718		1.02	1.01	1.05	1.04	0.93	0.93	1.07	1.07	0.96	1.03	1.04	1.12	1	0.97	1.11	1.08	1.02	1.04	1.04	1.06	1	1.03	0.99	1.02	0.98	1.03	1.05	1.09	1	1.06	1	1.06		0.6833	1	0.9032	1	0.2728	0.9643	0.4177	1	0.1221	0.6035	0.1235
1272	TAG52:4-FA16:1	Triacylglycerol	Ester	0.759692		1.05	0.94	1.1	0.98	1.03	1.1	0.96	1.02	1.31	1.29	1.03	1.02	1.22	1.36	0.91	1.02	1.47	1.46	1	0.99	1.29	1.57	0.95	1.15	1.22	1.29	1.11	1.18	1.12	1.11	1.27	1.26		0.6454	1	0.558	1	0.4073	0.9716	0.828	1	0.8035	0.9892	0.4021
1078	TAG46:2-FA16:1	Triacylglycerol	Ester	0.759278		0.72	0.99	1.05	1.43	0.82	1.33	0.74	1.21	1.13	1.6	0.84	1.19	1.06	1.44	1.03	1.4	0.98	1.3	0.87	1.15	0.88	1.4	0.86	1.36	0.89	1.28	1.27	1.83	0.73	1	1.09	1.5		0.1663	1	0.9529	1	0.8399	0.9978	0.1268	1	0.3849	0.8831	0.2255
773	PC(20:0/20:3)	Phosphatidylcholine	Ester	0.759027		1.24	1.19	0.89	0.85	1.01	1.23	0.78	0.96	0.94	1.17	0.77	0.96	1.01	0.93	1.04	0.95	1.19	1.02	1.14	0.97	1.11	1.32	0.94	1.12	1.09	1.28	0.86	1.01	1	1.25	1.07	1.34		0.1847	1	0.2939	1	0.4664	0.9716	0.3147	1	0.9665	1	0.1996
1087	TAG46:3-FA18:2	Triacylglycerol	Ester	0.757684		0.83	0.94	1.13	1.29	0.91	1.32	0.79	1.15	1.27	1.52	0.92	1.11	1.03	1.36	0.96	1.27	0.95	1.14	0.86	1.03	0.89	1.23	0.88	1.22	0.86	1.17	1.21	1.66	0.67	1.11	0.89	1.46		0.3624	1	0.7774	1	0.545	0.9749	0.2176	1	0.6413	0.9567	0.1768
1059	TAG45:0-FA16:0	Triacylglycerol	Ester	0.757613		0.77	0.9	1.3	1.52	0.81	1.19	0.86	1.26	1.07	1.28	1	1.21	1.04	1.03	1.46	1.43	0.82	0.91	1.28	1.41	0.76	0.94	0.87	1.08	0.83	1.11	1.25	1.67	0.58	0.83	0.91	1.3		0.2768	1	0.6597	1	0.285	0.9643	0.0863	1	0.3846	0.8831	0.4792
973	prolylglycine	Peptide	Dipeptide	0.756635		1.17	0.98	1.21	1.01	1.22	1.19	1.32	1.29	1.17	1.21	1.2	1.24	0.97	0.88	1.15	1.04	0.87	1.02	0.98	1.15	0.73	0.8	0.78	0.86	0.96	1.05	0.98	1.08	1.09	1.19	1.15	1.24		0.418	1	0.8961	1	0.3245	0.9716	0.9642	1	0.3036	0.8285	0.3613
633	N-acetyl-S-allyl-L-cysteine	Xenobiotics	Food Component/Plant	0.753669		0.68	0.79	0.73	0.85	0.6	0.67	0.8	0.88	0.64	0.77	0.78	0.95	0.81	0.93	0.92	1.06	0.44	0.68	0.74	1.13	0.55	0.9	0.76	1.24	1	0.87	1	0.87	0.72	0.92	0.44	0.57		0.17	1	0.4069	1	0.2628	0.9643	0.5641	1	0.0692	0.4508	0.1427
684	PC(14:0/18:3)	Phosphatidylcholine	Ester	0.753386		0.96	1.12	1.05	1.22	0.69	0.95	0.91	1.26	0.97	1.21	0.85	1.05	0.83	1.01	0.99	1.21	0.81	0.93	0.77	0.89	0.72	0.87	0.77	0.93	0.76	1.17	0.89	1.37	0.81	0.95	1	1.17		0.8164	1	0.5141	1	0.7808	0.9916	0.245	1	0.0267	0.2595	0.7693
402	FFA(20:4)	Free Fatty Acids	Free Fatty Acids	0.753074		1.19	1.06	1.14	1.02	0.7	0.75	1.08	1.15	0.65	0.57	0.91	0.79	0.98	0.66	1.3	0.89	0.79	0.88	0.95	1.06	0.85	0.99	0.92	1.07	0.98	0.91	0.92	0.85	1.11	1.18	1	1.06		0.1867	1	0.6374	1	0.3151	0.9716	0.8768	1	0.0074	0.1081	0.0273
563	LPE(16:1)	Lysophosphatidylethanolamine	Ester	0.750185		0.84	0.97	0.91	1.06	0.83	1.06	0.92	1.18	0.97	1.18	0.99	1.2	0.95	1.06	1.07	1.19	0.83	0.95	0.94	1.08	0.86	1.06	1.01	1.25	0.83	1.16	0.96	1.34	0.88	1.02	1.1	1.27		0.1337	1	0.8215	1	0.443	0.9716	0.6115	1	0.1072	0.5725	0.6414
524	LCER(16:0)	Lactosylceramide	LCER	0.74923		1.03	1.01	1.02	1	0.97	0.98	1.01	1.01	1.05	1.01	1.07	1.03	1.01	0.97	1.03	0.99	1.01	0.98	1.01	0.98	1.1	1.07	1.02	1	1.06	1.04	1.02	0.99	1.02	1	1	0.98		0.3971	1	0.858	1	0.5346	0.9736	0.9625	1	0.4836	0.9308	0.4882
1111	TAG48:1-FA16:0	Triacylglycerol	Ester	0.749042		0.78	0.93	1.01	1.2	0.76	1.13	0.82	1.22	1.04	1.39	0.9	1.2	1.05	1.3	1.05	1.31	1.08	1.18	0.96	1.05	0.92	1.34	0.89	1.28	0.89	1.27	1.11	1.57	0.73	0.99	0.97	1.31		0.2382	1	0.7388	1	0.9573	1	0.3683	1	0.1857	0.713	0.5419
421	gamma-glutamyl-epsilon-lysine	Peptide	Gamma-glutamyl Amino Acid	0.749041		0.81	1.02	0.77	0.98	1.06	1.21	1.11	1.27	1.36	1.11	1.24	1.01	1.38	1.44	1.16	1.21	0.96	0.99	1.05	1.09	0.92	0.97	1.02	1.08	0.89	0.99	1.02	1.14	1.03	0.97	1.01	0.95		0.0575	1	0.8699	1	0.0228	0.9502	0.8293	1	0.6116	0.9567	0.0887
202	beta-alanine	Nucleotide	Pyrimidine Metabolism, Uracil containing	0.748344		1.08	0.98	1.03	0.93	1.05	1.06	0.95	0.96	0.98	1.02	0.92	0.95	1.02	1.06	0.9	0.94	0.8	0.98	0.83	1.01	0.82	0.9	0.85	0.93	0.9	0.94	0.91	0.95	1.12	0.97	1.02	0.88		0.4726	1	0.8777	1	0.7994	0.9934	0.5365	1	0.6723	0.9567	0.5739
389	FFA(15:0)	Free Fatty Acids	Free Fatty Acids	0.747958		1.08	1.04	1.1	1.06	0.84	0.76	1.08	0.97	0.68	0.63	0.96	0.9	0.74	0.65	0.98	0.86	0.84	0.84	1.07	1.08	1.01	0.89	1.06	0.93	0.93	0.9	0.94	0.91	1.09	1.09	0.99	1		0.4345	1	0.6801	1	0.3241	0.9716	0.5372	1	0.07	0.4537	0.0038
800	PE(17:0/18:1)	Phosphatidylethanolamine	Ester	0.747274		1.01	1.1	1.09	1.18	0.88	0.88	0.89	0.89	1	1	0.91	0.91	1	1	0.94	0.94	1.04	1	0.92	0.88	1.08	0.97	1.15	1.03	1.21	1.25	1.11	1.15	1.05	1.13	1.02	1.09		0.8893	1	0.3338	1	0.4079	0.9716	0.0982	1	0.1847	0.713	0.1847
1569	Total DCER	Sphingolipids	Dihydroceramide	0.745127		1.09	1.05	1.1	1.06	0.98	0.97	1.07	1.06	1	0.94	1.07	1.01	0.99	0.98	1.04	1.02	0.96	0.97	1.02	1.03	1	0.97	1.04	1.02	1.02	1.01	1.02	1.01	0.98	1.01	0.99	1.02		0.0408	1	0.2773	1	0.0233	0.9502	0.1901	1	0.5901	0.9567	0.42
703	PC(16:0/14:1)	Phosphatidylcholine	Ester	0.744474		0.84	0.88	0.93	0.98	1	1.06	0.96	1.02	1.01	0.97	1.02	0.98	1	1.03	0.98	1.02	1	1.1	0.93	1.03	1	1.05	0.95	1	1	1.01	0.99	1	1.08	1.08	1.07	1.08		0.0223	1	0.1039	1	0.3521	0.9716	0.7884	1	1	1	0.4124
616	N-acetylaspartate (NAA)	Amino Acid	Alanine and Aspartate Metabolism	0.744315		0.91	0.72	0.9	0.72	1.06	1.31	0.8	0.99	0.86	1.13	0.91	1.2	0.71	0.78	0.75	0.82	0.83	1.04	0.77	0.97	1.22	1.22	1.01	1.01	1.17	1.03	1.17	1.03	1.15	0.93	1.09	0.88		0.6376	1	0.1246	1	0.6145	0.9749	0.1168	1	0.7876	0.987	0.194
959	PI(18:1/20:3)	PI	Ester	0.744235		0.93	1.02	0.87	0.96	0.86	0.95	0.92	1.02	1.02	1.06	1.05	1.1	0.94	1.07	1.12	1.28	0.87	0.96	1.02	1.12	0.98	1.18	0.93	1.12	0.96	1.2	0.84	1.05	0.97	1.06	0.99	1.09		0.5041	1	0.8208	1	0.2111	0.9553	0.7214	1	0.1589	0.6645	0.6049
1401	TAG54:7-FA20:4	Triacylglycerol	Ester	0.743782		0.96	0.93	1.11	1.07	0.96	1.07	1.01	1.12	1.13	1.26	1.03	1.15	1.03	1.16	0.98	1.1	1.18	1.16	1.05	1.04	0.98	1.2	0.95	1.16	0.99	1.05	1	1.06	1	1	1.26	1.26		0.7113	1	0.4702	1	0.2842	0.9643	0.472	1	0.7007	0.9657	0.4752
1500	TAG56:9-FA22:6	Triacylglycerol	Ester	0.7437		1.25	1	1.33	1.07	1.15	1.2	1.12	1.17	1.48	1.45	1.27	1.25	1.35	1.35	1.2	1.2	1.5	1.39	1.23	1.13	1.23	1.34	1.16	1.26	1	0.93	1.01	0.94	0.95	0.99	1.13	1.18		0.075	1	0.9888	1	0.0209	0.9502	0.5848	1	0.2614	0.792	0.1461
432	gamma-glutamyltyrosine	Peptide	Gamma-glutamyl Amino Acid	0.740286		0.92	0.94	1.04	1.06	0.9	0.88	1.24	1.21	0.91	0.87	1.2	1.14	0.91	0.94	1.05	1.09	1	0.98	0.96	0.94	1.02	1.17	0.95	1.09	0.93	0.93	1.02	1.02	0.98	1.01	1.05	1.08		0.2712	1	0.4229	1	0.6184	0.9749	0.4253	1	0.1232	0.6035	0.0669
1085	TAG46:3-FA16:1	Triacylglycerol	Ester	0.739704		0.81	1.03	1.1	1.39	0.85	1.33	0.74	1.15	1.21	1.6	0.9	1.19	1.03	1.38	0.98	1.32	0.91	1.17	0.86	1.11	0.83	1.24	0.91	1.36	0.93	1.17	1.23	1.54	0.7	1.02	1.11	1.62		0.2962	1	0.8933	1	0.6466	0.9782	0.1019	1	0.4289	0.9151	0.1583
862	PE(O-18:0/18:0)	Phosphatidylethanolamine	Ether	0.738626		0.83	0.83	0.88	0.88	1.02	1.02	0.99	0.99	1.09	1.04	1.08	1.03	0.99	0.99	1.05	1.06	0.91	0.87	0.96	0.91	1.09	0.97	1.1	0.98	0.88	0.89	0.96	0.97	1.06	0.87	1.26	1.04		0.0482	1	0.0486	1	0.1638	0.9502	0.1651	1	0.8249	0.9985	0.7962
1458	TAG56:5-FA20:1	Triacylglycerol	Ester	0.738247		1.13	0.87	1.17	0.9	1.08	0.98	1.09	0.99	1.23	1.11	1.1	1	1.15	1.15	1	1	1.28	1.2	1.02	0.95	1.18	1.29	0.98	1.08	1.06	1.02	1.01	0.98	1.03	1.18	1.07	1.23		0.2625	1	0.2345	1	0.1649	0.9502	0.3574	1	0.4856	0.9308	0.8544
514	isoursodeoxycholate	Lipid	Secondary Bile Acid Metabolism	0.736229		0.96	0.79	1.12	0.93	0.99	0.96	1.25	1.21	0.94	1.09	1.28	1.48	0.98	1.04	1.18	1.24	1.19	0.99	1.4	1.17	0.95	0.86	1.27	1.15	0.8	0.75	0.89	0.83	0.73	0.66	0.94	0.85		0.7942	1	0.1638	1	0.5032	0.9736	0.6433	1	0.9437	1	0.8078
1039	TAG42:2-FA18:2	Triacylglycerol	Ester	0.735508		0.82	1.03	1.07	1.35	0.99	1.24	0.93	1.16	1.09	1.29	0.95	1.12	0.99	1.07	1.15	1.23	0.93	1.07	1.1	1.26	0.81	1.04	1	1.28	0.68	0.82	1.14	1.39	0.76	1.04	0.8	1.1		0.3508	1	0.8992	1	0.7455	0.9916	0.1665	1	0.9778	1	0.3264
30	2-acetamidophenol sulfate	Xenobiotics	Drug	0.735439		0.52	0.62	0.73	0.88	0.64	0.75	1.08	1.26	0.7	0.73	1.01	1.06	0.62	0.83	0.76	1.02	0.63	0.71	0.85	0.97	0.58	0.59	0.81	0.84	0.61	0.82	0.97	1.31	0.86	0.91	0.9	0.95		0.0429	1	0.1378	1	0.3422	0.9716	0.684	1	0.1765	0.6994	0.3685
1145	TAG49:0-FA18:0	Triacylglycerol	Ester	0.73534		0.91	0.88	1.18	1.14	0.87	1.06	0.92	1.13	1.1	1.22	1	1.11	1.05	1.13	1.09	1.18	1.05	0.97	1.12	1.03	0.82	1.02	0.9	1.13	0.76	1.2	0.95	1.49	0.69	1.02	0.9	1.34		0.651	1	0.5319	1	0.4235	0.9716	0.5302	1	0.4796	0.9308	0.7649
220	carotene diol (1)	Xenobiotics	Food Component/Plant	0.733857		1.13	1.07	1.14	1.08	0.96	0.97	1.11	1.12	1.1	1.06	1.09	1.04	1.1	1.07	1.18	1.14	1.09	1.17	1.08	1.16	1.21	1.16	1.14	1.09	1.04	1.02	1.08	1.07	1.02	1.05	1.03	1.06		0.0233	1	0.2036	1	0.0178	0.9502	0.1699	1	0.4801	0.9308	0.5572
203	beta-citrylglutamate	Amino Acid	Glutamate Metabolism	0.733775		0.93	0.94	1.03	1.05	1.07	1.04	1.18	1.14	1.06	0.91	1.18	1.01	1.01	0.88	1.3	1.12	0.97	0.89	0.89	0.82	1	0.98	1.03	1	0.93	0.89	0.94	0.9	0.96	1.02	0.94	1		0.3639	1	0.4851	1	0.6802	0.9856	0.5339	1	0.4181	0.9098	0.6509
1420	TAG55:5-FA20:4	Triacylglycerol	Ester	0.733509		1.03	0.96	1.15	1.08	1.01	1.07	1.03	1.1	1.22	1.28	1.07	1.12	1.12	1.21	1.04	1.12	1.15	1.13	1.02	1	1.05	1.17	1	1.11	0.98	1.08	0.99	1.08	0.96	1.12	1.05	1.23		0.7262	1	0.7058	1	0.1376	0.9502	0.4484	1	0.9591	1	0.4744
19	1-methylnicotinamide	Cofactors and Vitamins	Nicotinate and Nicotinamide Metabolism	0.732739		0.95	0.85	1	0.9	1.04	1.05	1.15	1.15	0.71	0.9	1.15	1.45	0.74	0.72	1.23	1.21	0.74	0.81	1.01	1.11	0.81	0.87	1	1.07	1.02	0.83	0.96	0.78	0.87	0.82	1.05	0.98		0.6952	1	0.2469	1	0.9915	1	0.4498	1	0.7492	0.9749	0.715
1116	TAG48:2-FA14:0	Triacylglycerol	Ester	0.732212		0.85	0.97	1.04	1.19	0.87	1.26	0.81	1.17	1.25	1.59	0.92	1.18	1.19	1.58	0.98	1.3	1.27	1.46	0.94	1.09	0.98	1.49	0.84	1.28	0.99	1.27	1.19	1.52	0.74	1	0.99	1.33		0.3727	1	0.8488	1	0.817	0.9951	0.3513	1	0.4388	0.9232	0.2141
296	DAG(14:0/14:0)	Diacylglycerol	Ester	0.731346		0.85	0.96	1.04	1.18	1.03	0.95	1.14	1.05	1	1.1	1.14	1.26	1.04	0.99	1.19	1.13	0.9	0.95	1.12	1.19	0.84	1.21	0.95	1.37	1.1	1.06	1.43	1.39	1.04	1.25	1.02	1.23		0.3955	1	0.8475	1	0.8384	0.9978	0.3891	1	0.8723	1	0.7948
298	DAG(14:0/16:1)	Diacylglycerol	Ester	0.731292		0.84	0.79	1.36	1.28	0.89	1.03	0.9	1.05	1.27	1.22	0.98	0.94	1.1	1.28	0.92	1.07	1.23	1.06	1.09	0.95	0.76	1.08	0.83	1.19	1.07	1.49	1.19	1.66	0.93	1.5	0.9	1.46		0.4816	1	0.3305	1	0.2073	0.9502	0.3213	1	0.6254	0.9567	0.8981
743	PC(18:0/22:4)	Phosphatidylcholine	Ester	0.731291		1	1.02	1	1.01	0.89	0.97	0.96	1.05	0.97	1.08	0.99	1.1	1.03	0.99	1.09	1.05	0.96	0.91	1.04	0.99	0.96	1	1	1.04	0.95	1.08	0.94	1.06	0.94	1.01	0.95	1.01		0.9374	1	0.76	1	0.9832	1	0.8041	1	0.0412	0.3337	0.6068
1271	TAG52:4-FA16:0	Triacylglycerol	Ester	0.731115		1.06	0.89	1.17	0.98	1	1.06	1.01	1.06	1.32	1.28	1.09	1.05	1.28	1.36	0.99	1.06	1.58	1.44	1.07	0.98	1.31	1.48	0.99	1.12	1.09	1.02	1.09	1.01	1.03	1.07	1.11	1.15		0.5542	1	0.2718	1	0.1459	0.9502	0.8137	1	0.9792	1	0.5994
517	I-urobilinogen	Cofactors and Vitamins	Hemoglobin and Porphyrin Metabolism	0.730779		0.83	1	0.99	1.19	0.58	0.73	0.78	0.98	0.47	0.52	0.76	0.84	0.45	0.52	0.65	0.74	0.49	0.53	0.46	0.49	0.37	0.41	0.31	0.34	0.64	0.87	0.82	1.11	1.01	1.02	0.92	0.94		0.3857	1	0.9955	1	0.9454	1	0.421	1	0.012	0.1506	0.1452
1456	TAG56:5-FA18:1	Triacylglycerol	Ester	0.730386		1.1	0.97	1.12	0.98	1.07	1.07	1.04	1.04	1.2	1.19	1.07	1.06	1.13	1.19	0.99	1.03	1.25	1.18	1.03	0.97	1.11	1.27	0.98	1.12	1.05	1.07	1.08	1.09	1.1	1.17	1.1	1.17		0.2663	1	0.7237	1	0.2135	0.9594	0.825	1	0.4641	0.9308	0.4656
1301	TAG52:6-FA22:6	Triacylglycerol	Ester	0.730008		0.96	1	1.29	1.33	0.86	1.17	0.91	1.23	1.16	1.31	1.09	1.24	1.08	1.22	1.2	1.36	1.12	1.12	1.09	1.09	0.91	1.19	1	1.31	0.92	0.97	1.18	1.25	0.7	0.85	1.07	1.3		0.8097	1	0.9769	1	0.1474	0.9502	0.0969	1	0.3888	0.8831	0.3706
63	3-(3-hydroxyphenyl)propionate	Xenobiotics	Benzoate Metabolism	0.725975		1.02	1.35	0.59	0.78	0.88	1.18	0.56	0.74	0.64	1.39	0.49	1.06	0.9	1.22	0.66	0.89	0.91	0.92	0.74	0.74	0.74	0.88	0.73	0.87	1.17	1.13	1.15	1.11	0.69	1.18	0.69	1.19		0.9435	1	0.2655	1	0.0492	0.9502	0.3541	1	0.6504	0.9567	0.55
728	PC(17:0/22:5)	Phosphatidylcholine	Ester	0.725796		1.04	1.08	1	1.04	0.98	0.99	1	1.01	0.98	0.99	1.06	1.07	1.03	0.96	1.05	0.98	1.01	1.02	0.99	1	1.01	0.98	1.01	0.98	1.03	0.98	1.11	1.05	1.05	1.02	1.11	1.08		0.3911	1	0.1088	1	0.9508	1	0.4928	1	0.741	0.9741	0.8226
1342	TAG54:1-FA18:0	Triacylglycerol	Ester	0.725486		0.99	0.84	1.21	1.03	0.99	0.95	1	0.97	1.08	1.07	1.06	1.05	1.05	1.04	1.07	1.05	1.02	0.89	0.99	0.86	0.89	1.04	0.88	1.02	0.76	1.01	1.02	1.34	0.9	1.15	0.95	1.21		0.9338	1	0.2275	1	0.1722	0.9502	0.809	1	0.9187	1	0.7301
1246	TAG52:1-FA18:1	Triacylglycerol	Ester	0.725153		0.98	0.9	1.12	1.03	0.95	1.01	0.98	1.05	1.17	1.21	1.04	1.07	1.16	1.22	1.05	1.11	1.24	1.14	1.01	0.93	1.07	1.26	0.93	1.1	0.99	1.15	1.07	1.24	1	1.15	1	1.15		0.8845	1	0.3826	1	0.34	0.9716	0.8209	1	0.6495	0.9567	0.9263
904	PE(P-18:1/16:1)	Phosphatidylethanolamine	Plasmalogen	0.724459		0.89	0.97	0.81	0.88	1.2	1.05	0.92	0.8	0.93	0.94	0.9	0.91	1.09	1.16	1.11	1.18	0.98	0.98	0.96	0.97	1.08	0.97	0.87	0.78	1.03	1.29	0.92	1.16	1.04	1.21	0.85	0.98		0.3669	1	0.79	1	0.0948	0.9502	0.3004	1	0.1546	0.6639	0.7005
460	glycolithocholate sulfate*	Lipid	Secondary Bile Acid Metabolism	0.723483		1.27	0.84	1.19	0.79	0.8	0.69	0.66	0.57	0.71	0.7	0.67	0.65	0.65	0.72	0.61	0.67	1	0.88	0.76	0.67	1.17	1.17	0.83	0.83	1.23	1.35	0.94	1.04	0.98	1.19	0.9	1.1		0.1707	1	0.3337	1	0.3096	0.9716	0.1866	1	0.1999	0.7215	0.032
1571	Total HCER	Sphingolipids	Hexosylceramide	0.723253		1.02	1	1.03	1	0.95	0.96	1	1.01	1.07	1.01	1.09	1.03	1.02	1	1.05	1.03	1.03	1.02	1.02	1.01	1.03	1.05	1.02	1.04	1.02	1.02	1.03	1.02	0.99	0.99	0.99	0.99		0.5414	1	0.923	1	0.4756	0.9716	0.9951	1	0.1589	0.6645	0.2499
1388	TAG54:6-FA16:1	Triacylglycerol	Ester	0.722761		0.98	0.95	1.05	1.01	0.96	1.09	0.94	1.07	1.2	1.29	1.01	1.09	1.07	1.23	0.93	1.06	1.21	1.21	0.98	0.99	1.01	1.26	0.94	1.17	1.06	1.2	1	1.13	1	1.03	1.22	1.26		0.8379	1	0.6117	1	0.6619	0.9813	0.8932	1	0.6695	0.9567	0.3869
494	hypotaurine	Amino Acid	Methionine, Cysteine, SAM and Taurine Metabolism	0.721452		0.98	1	1.08	1.09	1.05	1.04	1.04	1.03	1.05	0.92	1.03	0.9	0.97	0.85	1.17	1.02	0.96	0.88	1.11	1.02	0.88	0.89	0.99	1	0.97	0.94	1.01	0.98	1.15	1.27	0.96	1.06		0.8561	1	0.977	1	0.3629	0.9716	0.2882	1	0.5726	0.9567	0.6191
235	CE(20:0)	Cholesterol Ester	Ester	0.721326		1.01	0.91	1.03	0.93	1.01	1.08	1.05	1.12	1.07	0.92	1.16	1.01	1.1	0.9	1.18	0.96	1.06	0.95	0.91	0.82	0.98	0.94	1.06	1.02	0.97	0.92	1.02	0.97	0.96	0.98	0.99	1.01		0.8685	1	0.2818	1	0.7032	0.9858	0.3891	1	0.9433	1	0.3984
1007	SM(26:0)	Sphingomyelin	Sphingomyelin	0.720794		1.05	1.03	1.02	1	0.98	1	0.97	0.99	1.01	0.99	1.03	1	1.02	1.01	1.04	1.04	1.06	1.04	1.04	1.02	1.05	1.04	1.01	1	0.98	1.02	0.97	1.01	0.98	1.02	1	1.03		0.1415	1	0.4065	1	0.4879	0.9716	0.9581	1	0.5448	0.9487	0.9477
354	DCER(24:0)	Dihydroceramides	DCER	0.719589		1.07	1.05	1.05	1.04	1.03	1	1.06	1.03	1.08	1.01	1.08	1.01	1	1.02	1	1.02	0.99	0.97	1.01	0.98	0.99	1.01	1	1.02	0.97	1.02	1	1.04	0.97	1.02	0.99	1.03		0.2316	1	0.3636	1	0.3386	0.9716	0.5034	1	0.5749	0.9567	0.9842
1575	Total PC	Phospholipids	Phosphatidylcholine	0.719279		1	1.01	0.99	1	0.95	0.97	0.99	1.02	1.01	1.01	1.02	1.02	1.01	0.99	1.05	1.03	1	0.98	1.02	0.99	1	1.01	0.99	1	0.99	1.03	1	1.04	1	1.03	1.02	1.05		0.9145	1	0.8751	1	0.8602	0.9997	0.9296	1	0.127	0.6084	0.4325
711	PC(16:0/20:1)	Phosphatidylcholine	Ester	0.718104		1.05	1.04	1.04	1.03	1.01	0.97	1.03	0.99	1.03	0.97	1.13	1.06	1.05	1	1.13	1.08	1.02	1	1.04	1.02	1.04	1.05	1.03	1.04	1.13	1.07	1.06	1	1.01	1.11	1.01	1.11		0.3151	1	0.3917	1	0.4773	0.9716	0.5737	1	0.8451	1	0.5507
1253	TAG52:2-FA18:1	Triacylglycerol	Ester	0.717433		1.03	0.95	1.13	1.04	0.98	1.05	1	1.07	1.2	1.23	1.07	1.1	1.2	1.25	1.06	1.1	1.33	1.23	1.04	0.96	1.19	1.39	0.95	1.11	1.08	1.18	1.1	1.2	1.09	1.18	1.02	1.11		0.7609	1	0.5925	1	0.233	0.9643	0.7235	1	0.8842	1	0.6151
1244	TAG52:1-FA16:1	Triacylglycerol	Ester	0.71595		0.95	0.89	1.03	0.96	0.91	1	0.93	1.02	1.03	1.05	0.97	0.99	1.01	1.02	1	1.01	0.97	0.96	0.93	0.92	0.89	1.1	0.89	1.1	0.92	1.17	0.92	1.17	0.95	1.06	1.08	1.21		0.6665	1	0.2863	1	0.7979	0.9934	0.7041	1	0.4048	0.9004	0.9785
1311	TAG53:1-FA18:0	Triacylglycerol	Ester	0.715527		1.01	0.89	1.18	1.04	0.96	1.03	1.01	1.08	1.2	1.2	1.05	1.05	1.14	1.21	1.08	1.16	1.13	1.04	0.99	0.91	0.98	1.13	0.93	1.07	0.91	1.27	1.02	1.44	0.83	1.16	0.97	1.35		0.9403	1	0.4109	1	0.2517	0.9643	0.8031	1	0.794	0.9878	0.8603
488	homostachydrine*	Xenobiotics	Food Component/Plant	0.714841		0.87	0.91	1.07	1.11	0.9	0.98	1.01	1.1	0.87	1.07	0.93	1.14	0.87	0.94	1	1.08	0.93	0.98	0.95	1	0.87	0.9	1.03	1.07	0.89	1.01	0.97	1.09	0.77	0.96	0.88	1.11		0.2244	1	0.3958	1	0.5743	0.9749	0.3535	1	0.3698	0.8697	0.8532
1092	TAG47:0-FA16:0	Triacylglycerol	Ester	0.714338		0.78	0.84	1.04	1.11	0.76	1.02	0.91	1.22	0.99	1.16	0.98	1.15	0.98	1.06	1.27	1.36	1.01	0.97	1.08	1.04	0.82	1.06	1.02	1.33	0.79	1.19	1.05	1.58	0.66	0.93	0.93	1.3		0.28	1	0.4346	1	0.8639	0.9997	0.6379	1	0.2339	0.7554	0.9165
1242	TAG52:0-FA20:0	Triacylglycerol	Ester	0.713722		0.92	0.89	1.01	0.98	0.88	0.99	0.92	1.03	1.01	1.04	0.96	0.99	1.01	0.94	1.07	1	1.15	1.02	1	0.88	0.89	1.04	0.92	1.08	0.86	1.01	1.03	1.2	0.9	1.12	0.86	1.08		0.5505	1	0.3832	1	0.9284	1	0.853	1	0.3544	0.8631	0.9341
638	N-acetyltyrosine	Amino Acid	Tyrosine Metabolism	0.712755		0.86	0.84	0.99	0.97	0.97	0.97	1.1	1.1	0.89	0.91	1.14	1.16	0.98	0.8	1.33	1.09	1	0.82	1.27	1.04	1.05	0.94	1.16	1.04	0.95	0.95	1.04	1.03	0.95	1.01	0.72	0.77		0.3869	1	0.3079	1	0.97	1	0.8476	1	0.8808	1	0.8481
1305	TAG52:7-FA22:6	Triacylglycerol	Ester	0.712391		1	1.05	1.2	1.25	1.02	1.24	0.95	1.16	1.23	1.36	1.06	1.17	1.13	1.2	1.34	1.42	1.08	1.14	1.03	1.09	0.9	1.02	0.96	1.09	0.9	0.99	1.15	1.27	0.86	1.1	0.95	1.21		0.9843	1	0.7574	1	0.2649	0.9643	0.1604	1	0.8868	1	0.1719
943	PI(16:0/22:6)	PI	Ester	0.712205		0.99	1.05	1.08	1.14	0.99	0.9	1.15	1.04	0.99	0.95	1.03	0.99	1.2	1.08	1.12	1.01	0.98	0.9	1.02	0.93	1.13	1.09	1.18	1.14	0.99	1.05	0.97	1.02	0.98	0.96	1.09	1.07		0.9498	1	0.5861	1	0.423	0.9716	0.1592	1	0.9471	1	0.2422
1578	Total SM	Sphingolipids	Sphingomyelin	0.711821		1.01	1	1.02	1.01	0.96	0.97	1	1.01	1.02	1	1.03	1.01	1.03	1	1.06	1.02	1.02	1	1.02	1.01	1.03	1.03	1	1	1.01	1.02	0.99	0.99	1	1.01	1.01	1.01		0.8124	1	0.9099	1	0.6065	0.9749	0.6958	1	0.1992	0.7215	0.3244
855	PE(O-16:0/20:4)	Phosphatidylethanolamine	Ether	0.7106		1.06	1.01	1.03	0.99	0.98	0.93	1.08	1.02	0.99	1.05	1.01	1.07	1.15	0.92	1.21	0.97	1.12	1	1.12	1.01	1.11	1.04	1.09	1.02	1.02	1	0.98	0.96	1.03	1.07	1.02	1.05		0.5496	1	0.8779	1	0.742	0.9916	0.908	1	0.8594	1	0.426
7	12,13-DiHOME	Lipid	Fatty Acid, Dihydroxy	0.70848		0.95	0.86	1.08	0.99	0.78	0.68	1.02	0.89	0.58	0.66	0.79	0.9	0.71	0.63	1	0.88	1.1	0.81	1.1	0.81	1	1.02	0.94	0.96	0.85	0.88	0.89	0.92	1.19	1.08	1.14	1.04		0.7759	1	0.4122	1	0.6481	0.9782	0.9369	1	0.1535	0.6633	0.0316
993	sarcosine	Amino Acid	Glycine, Serine and Threonine Metabolism	0.708388		0.82	0.85	0.79	0.82	0.99	1.19	0.84	1.01	1	1.03	1.07	1.1	0.99	1.02	0.99	1.02	0.98	0.9	0.8	0.74	0.94	0.99	1	1.05	1.02	1	1.04	1.02	1.02	0.99	1.06	1.03		0.0635	1	0.1401	1	0.027	0.9502	0.0669	1	0.9084	1	0.1118
1022	sucralose	Xenobiotics	Food Component/Plant	0.708165		1.22	0.9	1.14	0.84	1.17	0.89	1.18	0.89	1.31	0.63	1.55	0.74	1.11	0.83	1.21	0.91	1.29	0.67	1.62	0.85	1.24	0.64	1.84	0.95	0.77	0.68	0.67	0.6	1.17	0.94	1.17	0.94		0.494	1	0.7098	1	0.6599	0.981	0.5377	1	0.5938	0.9567	0.6813
179	alpha-hydroxyisocaproate	Amino Acid	Leucine, Isoleucine and Valine Metabolism	0.705724		1.09	1.02	1.08	1.01	0.93	0.9	1.07	1.03	0.92	0.85	1.07	0.99	0.85	0.79	1.04	0.97	0.76	0.77	0.94	0.96	0.83	0.86	1.04	1.07	0.86	0.82	1	0.96	0.91	0.96	1.02	1.07		0.2243	1	0.7516	1	0.3172	0.9716	0.9192	1	0.3516	0.8612	0.1407
1164	TAG50:0-FA14:0	Triacylglycerol	Ester	0.705472		0.89	0.95	1.09	1.17	0.91	1.07	0.94	1.1	1.05	1.07	1	1.03	1.03	1.11	1.03	1.12	1	0.95	1	0.95	0.86	1.04	0.92	1.1	0.87	1.08	1.11	1.38	0.79	1.08	0.9	1.22		0.4505	1	0.7541	1	0.5615	0.9749	0.3069	1	0.5498	0.9494	0.6742
472	HCER(22:0)	Hexosylceramides	HCER	0.705055		1.03	1.04	1.01	1.01	0.96	1	0.97	1.02	1.06	1.03	1.07	1.04	1.01	1.03	1	1.03	1.02	1.03	0.99	1	1.03	1.08	1	1.05	1.02	1.04	1	1.02	0.98	1.01	0.97	1		0.5304	1	0.4392	1	0.8578	0.9997	0.745	1	0.3022	0.8285	0.9318
1143	TAG49:0-FA16:0	Triacylglycerol	Ester	0.704375		0.81	0.83	1.03	1.06	0.82	1.01	0.94	1.16	1.02	1.21	0.97	1.15	1	1.09	1.17	1.28	1	0.94	1.04	0.98	0.85	1.08	0.98	1.24	0.84	1.26	0.99	1.47	0.7	0.97	0.93	1.28		0.2955	1	0.3653	1	0.9034	1	0.7929	1	0.3432	0.8612	0.9551
1144	TAG49:0-FA17:0	Triacylglycerol	Ester	0.704126		0.79	0.86	0.98	1.06	0.85	1.01	0.95	1.14	1.05	1.18	1.02	1.15	1	1.04	1.19	1.24	0.99	0.93	1.07	1	0.85	1.08	0.97	1.23	0.79	1.21	0.95	1.45	0.73	0.97	0.94	1.25		0.2211	1	0.4316	1	0.9024	1	0.7528	1	0.3943	0.887	0.9434
1124	TAG48:3-FA14:0	Triacylglycerol	Ester	0.703941		0.82	0.92	1.04	1.16	0.92	1.33	0.82	1.18	1.35	1.73	0.91	1.15	1.27	1.77	0.96	1.34	1.46	1.71	0.98	1.15	1.11	1.77	0.86	1.37	1.02	1.34	1.16	1.53	0.77	0.95	1.16	1.43		0.2785	1	0.644	1	0.8261	0.9974	0.4	1	0.6395	0.9567	0.1124
1325	TAG53:4-FA18:0	Triacylglycerol	Ester	0.703607		0.99	0.98	0.99	0.98	1.03	1.01	1.03	1.01	1.02	0.99	1.02	0.99	1.01	1.02	1.01	1.02	1.01	1	1.01	0.99	1.02	1.04	1.03	1.04	1.01	1.01	1.03	1.02	0.98	1	1	1.01		0.781	1	0.4088	1	0.7943	0.9934	0.4188	1	0.1036	0.5725	0.5475
636	N-acetylthreonine	Amino Acid	Glycine, Serine and Threonine Metabolism	0.703317		1.1	1.02	1.06	0.99	1.09	1.09	1.15	1.15	1.17	1.03	1.15	1.02	1.05	0.94	1.13	1.01	1.03	1.02	1.06	1.05	0.99	1.03	0.97	1.01	0.86	0.83	0.94	0.91	0.95	0.93	1.06	1.04		0.0845	1	0.728	1	0.2641	0.9643	0.793	1	0.1074	0.5725	0.1057
474	HCER(24:0)	Hexosylceramides	HCER	0.702699		1.02	1	1.02	1	0.94	0.96	0.99	1.01	1.09	1.03	1.07	1.02	1.02	1.01	1.03	1.02	1.02	1.04	1	1.02	1.01	1.04	1.01	1.04	1.01	1.02	1.03	1.05	0.97	0.98	0.99	1		0.6112	1	0.9612	1	0.704	0.9858	0.9365	1	0.1325	0.6181	0.3419
507	isobutyrylcarnitine (C4)	Amino Acid	Leucine, Isoleucine and Valine Metabolism	0.702694		1.08	0.93	1.08	0.93	1.32	0.97	1.54	1.13	1.17	0.89	1.53	1.17	1.07	0.85	1.34	1.07	0.88	0.82	1.19	1.11	0.79	0.76	1.02	0.97	0.97	0.97	0.98	0.98	1.19	1.07	1.28	1.15		0.4155	1	0.4357	1	0.4076	0.9716	0.4439	1	0.0036	0.0633	0.7645
467	HCER(16:0)	Hexosylceramides	HCER	0.702195		1	0.98	1.02	1	0.95	0.94	1.02	1.01	1.06	1	1.09	1.02	1.02	0.98	1.07	1.03	1.02	0.99	1.02	0.99	1.03	1.03	1.03	1.03	1.02	1.01	1	0.99	1	1	0.97	0.96		0.9423	1	0.6558	1	0.6406	0.9782	0.9591	1	0.1939	0.7208	0.1241
1048	TAG44:1-FA16:1	Triacylglycerol	Ester	0.702062		0.75	1.02	1.04	1.41	0.78	1.27	0.77	1.25	0.99	1.31	0.88	1.17	0.97	1.2	1.07	1.33	0.94	1.13	0.9	1.08	0.75	1.11	0.84	1.24	0.81	1.01	1.2	1.51	0.67	1.01	0.94	1.4		0.2335	1	0.9211	1	0.884	1	0.151	1	0.3044	0.8285	0.3109
752	PC(18:1/20:3)	Phosphatidylcholine	Ester	0.701753		1.05	1.12	0.96	1.02	0.95	1.08	0.93	1.06	1.04	1.08	1	1.04	1.02	1.09	0.98	1.05	1.04	1.07	0.97	1	1.03	1.07	0.95	1	1.08	1.21	0.94	1.05	1.1	1.2	1.02	1.11		0.3647	1	0.0445	1	0.4609	0.9716	0.7127	1	0.3913	0.8832	0.1844
1032	TAG42:0-FA16:0	Triacylglycerol	Ester	0.700755		0.75	0.96	1.1	1.41	0.75	1.09	0.94	1.37	0.96	1.25	0.95	1.25	0.99	1.09	1.5	1.66	0.75	0.81	1.04	1.12	0.78	0.89	1.09	1.24	0.55	0.87	1.3	2.05	0.4	0.83	0.65	1.34		0.4209	1	0.9113	1	0.7802	0.9916	0.3309	1	0.4118	0.9036	0.8121
1383	TAG54:5-FA20:5	Triacylglycerol	Ester	0.700643		1.01	0.95	1.17	1.1	1.01	1.07	1.08	1.15	1.13	1.2	1.02	1.08	1.03	1.06	1.12	1.15	1.08	1.05	1.03	1	0.96	1.09	1.02	1.16	0.89	1.02	0.88	1.01	0.86	1.01	1.01	1.18		0.9543	1	0.6832	1	0.2177	0.9643	0.4426	1	0.9299	1	0.592
599	N1-Methyl-2-pyridone-5-carboxamide	Cofactors and Vitamins	Nicotinate and Nicotinamide Metabolism	0.699697		1.24	1.12	1.16	1.05	1.15	1.07	1.13	1.06	1.16	1.04	1.17	1.05	1.13	0.96	1.3	1.11	1.01	0.96	1.15	1.09	0.99	1.04	1.11	1.16	0.98	0.92	0.97	0.91	1.13	1.09	1.09	1.06		0.0181	1	0.2131	1	0.0954	0.9502	0.5853	1	0.1303	0.6145	0.436
890	PE(P-18:0/16:1)	Phosphatidylethanolamine	Plasmalogen	0.699467		1	1.04	1.1	1.15	0.9	1.19	0.88	1.16	1.16	0.91	0.9	0.7	0.97	0.85	1.09	0.95	1.09	0.97	1.11	0.98	1.19	1.34	1.12	1.26	0.88	1.03	0.82	0.96	0.83	1.27	0.87	1.34		0.9885	1	0.7799	1	0.4894	0.9716	0.3247	1	0.4592	0.9306	0.2083
1347	TAG54:2-FA18:0	Triacylglycerol	Ester	0.698005		1.03	0.88	1.17	1.01	1.03	1	1.02	0.99	1.19	1.12	1.09	1.03	1.08	1.1	1.02	1.05	1.11	1	0.98	0.89	1.02	1.17	0.92	1.05	0.89	1.04	1.04	1.21	0.98	1.16	0.98	1.16		0.8007	1	0.2772	1	0.1587	0.9502	0.9435	1	0.789	0.987	0.9718
1331	TAG53:5-FA18:2	Triacylglycerol	Ester	0.697331		1	1.01	1.01	1.01	1.03	1.05	1.01	1.02	1.04	1.05	1.02	1.03	1.01	1.03	0.99	1.01	1.04	1.02	1	0.99	0.99	1.03	1	1.04	1.01	1.01	1	1.01	0.99	0.99	1.02	1.02		0.9652	1	0.7324	1	0.7823	0.9916	0.5081	1	0.1209	0.6025	0.0281
335	DAG(18:1/20:3)	Diacylglycerol	Ester	0.696655		1.08	1	1.04	0.96	0.97	0.94	1.03	1	1	1.07	0.99	1.05	0.96	1.05	0.87	0.94	1.11	1.06	1.04	0.99	0.98	1.11	0.98	1.12	1.03	1.23	0.97	1.16	1.23	1.25	1.13	1.15		0.4128	1	0.968	1	0.6817	0.9856	0.6534	1	0.7435	0.9741	0.4948
632	N-acetylputrescine	Amino Acid	Polyamine Metabolism	0.696411		1.01	0.98	0.92	0.89	1.03	1.05	0.96	0.98	0.99	0.94	0.97	0.92	1.01	1.02	0.93	0.94	1.03	1	0.97	0.95	0.88	0.94	0.89	0.94	0.78	0.83	0.9	0.95	1	1	1	1.01		0.8072	1	0.6998	1	0.0826	0.9502	0.0182	1	0.5853	0.9567	0.3455
1187	TAG50:3-FA18:2	Triacylglycerol	Ester	0.695906		0.95	0.97	1.07	1.09	0.95	1.19	0.9	1.12	1.29	1.5	0.98	1.13	1.27	1.55	0.95	1.17	1.47	1.56	0.99	1.05	1.2	1.59	0.91	1.22	1.08	1.23	1.13	1.29	0.91	1.05	1.11	1.27		0.6955	1	0.787	1	0.592	0.9749	0.5111	1	0.6847	0.9619	0.1817
1368	TAG54:4-FA20:1	Triacylglycerol	Ester	0.695801		1.11	0.96	1.12	0.97	1.07	1.09	0.99	1.01	1.31	1.33	1.03	1.04	1.24	1.34	0.99	1.08	1.47	1.42	1.03	0.99	1.26	1.56	1.01	1.25	1.04	1.16	1	1.12	1.05	1.15	1.14	1.25		0.3158	1	0.683	1	0.277	0.9643	0.7457	1	0.5341	0.9487	0.4232
807	PE(18:0/14:1)	Phosphatidylethanolamine	Ester	0.695734		1.06	1.04	0.95	0.93	1	1.1	0.93	1.02	1	1	0.89	0.89	0.94	1.14	0.9	1.09	1.04	0.88	1.09	0.92	0.89	0.95	0.89	0.95	1.03	1.1	1	1.06	0.96	0.94	0.93	0.91		0.5381	1	0.6915	1	0.5909	0.9749	0.4494	1	1	1	0.2996
857	PE(O-16:0/22:4)	Phosphatidylethanolamine	Ether	0.694827		0.96	0.88	0.9	0.83	0.83	0.94	0.94	1.07	0.94	0.95	0.91	0.93	1.1	1.01	1.09	1	1.08	1.04	0.99	0.95	1.02	0.93	1.03	0.94	1.11	1.08	1.07	1.04	1.2	1.13	1.1	1.04		0.6263	1	0.1739	1	0.2587	0.9643	0.0454	1	0.0442	0.3474	0.5126
1553	taurolithocholate 3-sulfate	Lipid	Secondary Bile Acid Metabolism	0.694391		1.49	1.06	1.14	0.81	0.64	0.57	0.53	0.47	0.68	0.54	0.74	0.59	0.69	0.59	0.62	0.53	0.96	0.81	0.68	0.57	1.02	0.89	0.67	0.59	0.85	0.85	0.72	0.72	1.26	1.22	0.93	0.9		0.0828	1	0.7939	1	0.5824	0.9749	0.3547	1	0.056	0.4031	0.0154
1134	TAG48:4-FA16:0	Triacylglycerol	Ester	0.69433		0.77	0.94	1	1.23	0.88	1.14	0.88	1.15	1.02	1.24	1	1.23	0.84	1.04	1.03	1.27	0.89	0.99	1.04	1.15	0.75	1.11	0.9	1.32	0.91	1.22	1.06	1.43	0.7	1.04	0.91	1.37		0.1202	1	0.7055	1	0.9905	1	0.2346	1	0.4372	0.9232	0.4553
373	ectoine	Xenobiotics	Chemical	0.693389		0.96	0.76	1.07	0.85	1.44	1.04	1.36	0.98	0.74	0.85	0.95	1.08	0.84	0.69	0.95	0.78	0.9	1.33	0.83	1.22	0.95	1.24	0.84	1.09	0.89	1.12	0.87	1.1	1.51	1.02	1.45	0.98		0.8639	1	0.2204	1	0.7444	0.9916	0.4662	1	0.0948	0.5461	0.8538
1006	SM(24:1)	Sphingomyelin	Sphingomyelin	0.693329		1.03	1	1.01	0.99	0.97	0.97	1	0.99	1.03	1	1.02	0.99	1.04	0.99	1.07	1.01	1.02	0.99	1.01	0.99	1.04	1.03	0.98	0.97	1.03	1.01	1	0.98	1.03	1	1.02	1		0.4089	1	0.8821	1	0.738	0.9916	0.7314	1	0.3553	0.8631	0.3407
446	glycerol 3-phosphate	Lipid	Glycerolipid Metabolism	0.693096		0.9	0.87	1.02	0.98	0.96	0.72	1.01	0.75	0.79	0.78	0.99	0.97	0.79	0.81	0.77	0.8	0.74	0.91	0.97	1.2	0.89	1.06	0.91	1.08	1.09	1.24	1.02	1.17	0.77	0.72	1.04	0.97		0.5391	1	0.4087	1	0.9087	1	0.9224	1	0.8323	0.9985	0.0561
1055	TAG44:2-FA18:2	Triacylglycerol	Ester	0.692832		0.85	1.03	1.18	1.43	1	1.39	0.83	1.15	1.28	1.58	1.02	1.25	1.08	1.38	1.06	1.36	0.93	1.09	0.88	1.03	0.76	1	0.93	1.21	0.71	0.91	1.26	1.6	0.55	0.98	0.76	1.35		0.5415	1	0.9148	1	0.5267	0.9736	0.1771	1	0.9923	1	0.2149
95	3-methyl catechol sulfate (2)	Xenobiotics	Benzoate Metabolism	0.692209		0.88	1.08	0.81	1	0.98	1.3	0.84	1.11	0.84	1.05	0.9	1.13	0.91	1.12	0.83	1.02	0.82	0.95	0.94	1.08	0.84	0.87	0.99	1.03	0.65	0.59	0.77	0.71	0.66	0.78	0.78	0.92		0.551	1	0.7123	1	0.3433	0.9716	0.9863	1	0.9324	1	0.2328
1263	TAG52:3-FA18:2	Triacylglycerol	Ester	0.690596		1.05	0.91	1.15	1.01	1.01	1.03	1.02	1.05	1.28	1.28	1.08	1.07	1.22	1.3	1	1.07	1.43	1.32	1.04	0.96	1.24	1.38	0.97	1.08	1.09	1.07	1.07	1.05	1.06	1.11	1.06	1.11		0.6366	1	0.3472	1	0.1298	0.9502	0.9175	1	0.9411	1	0.7177
1096	TAG47:1-FA16:0	Triacylglycerol	Ester	0.69016		0.81	0.92	1.05	1.19	0.82	1.13	0.88	1.23	1.02	1.24	0.93	1.13	1.02	1.22	1.1	1.32	1.02	1.05	0.99	1.02	0.84	1.15	0.95	1.31	0.91	1.32	1.11	1.6	0.68	0.95	0.93	1.31		0.3129	1	0.6752	1	0.8021	0.9934	0.4004	1	0.3367	0.8597	0.5532
317	DAG(16:0/22:6)	Diacylglycerol	Ester	0.690076		1.11	0.97	1.24	1.09	0.95	0.85	1.32	1.18	0.9	1.02	1.01	1.14	1.29	1.03	1.23	0.98	0.93	0.79	1.13	0.96	1.12	1.21	1.14	1.23	0.93	0.77	1.28	1.06	0.95	0.84	1.48	1.31		0.4978	1	0.8629	1	0.1586	0.9502	0.5754	1	0.7361	0.9741	0.2947
1170	TAG50:1-FA18:0	Triacylglycerol	Ester	0.689641		0.86	0.94	1.04	1.14	0.85	1.13	0.85	1.13	1.13	1.37	0.93	1.14	1.1	1.33	1.04	1.26	1.12	1.14	0.96	0.99	0.95	1.27	0.88	1.18	0.85	1.22	1.09	1.57	0.76	1.03	0.96	1.3		0.3919	1	0.7118	1	0.8078	0.9934	0.4654	1	0.3733	0.8717	0.4846
290	cystine	Amino Acid	Methionine, Cysteine, SAM and Taurine Metabolism	0.689171		1.03	0.93	1.09	0.98	0.96	1.09	0.77	0.88	0.91	0.97	0.8	0.85	1.01	0.97	0.94	0.91	1.01	0.93	0.97	0.9	0.96	0.93	0.97	0.94	1	1.02	0.94	0.96	1	1.06	1.05	1.12		0.7739	1	0.5186	1	0.4326	0.9716	0.8823	1	0.7047	0.9672	0.3957
1343	TAG54:1-FA18:1	Triacylglycerol	Ester	0.688985		1.01	0.88	1.19	1.04	1	0.98	1	0.98	1.09	1.04	1.07	1.03	1.04	1.02	1.05	1.03	1.06	0.95	0.99	0.89	0.95	1.06	0.91	1.02	0.83	1.03	1.02	1.27	0.95	1.17	0.96	1.18		0.9293	1	0.2666	1	0.1254	0.9502	0.7385	1	0.9765	1	0.8799
1572	Total LCER	Sphingolipids	Lactosylceramide	0.688276		1.02	1	1.01	1	0.97	0.97	1.01	1.01	1.04	1	1.06	1.02	1.01	0.97	1.04	1	1	0.98	1.01	0.99	1.08	1.06	1.02	0.99	1.05	1.03	1.02	1	1.01	1	0.99	0.98		0.6067	1	0.8891	1	0.7688	0.9916	0.9351	1	0.2789	0.811	0.4179
1292	TAG52:5-FA22:5	Triacylglycerol	Ester	0.687244		1	0.94	1.14	1.07	0.97	1.17	1	1.21	1.35	1.55	1.07	1.22	1.23	1.44	1.1	1.29	1.42	1.44	1.09	1.11	1.04	1.47	0.98	1.38	1	1.09	1.12	1.22	0.9	1	1.06	1.19		0.9795	1	0.6152	1	0.3021	0.9716	0.6143	1	0.7902	0.987	0.2114
1122	TAG48:2-FA18:2	Triacylglycerol	Ester	0.685024		0.86	0.98	1.05	1.2	0.88	1.25	0.84	1.19	1.23	1.55	0.96	1.21	1.24	1.62	1.02	1.34	1.3	1.45	0.98	1.1	1	1.49	0.87	1.29	0.93	1.11	1.19	1.42	0.72	1	0.94	1.3		0.4264	1	0.9289	1	0.771	0.9916	0.3188	1	0.4912	0.9308	0.217
1510	TAG58:10-FA22:6	Triacylglycerol	Ester	0.682087		1.21	1	1.3	1.08	1.15	1.12	1.11	1.08	1.45	1.24	1.28	1.1	1.22	1.09	1.18	1.05	1.28	1.11	1.13	0.97	1.13	1.14	1.07	1.08	0.99	0.82	0.99	0.81	0.95	0.97	1.09	1.12		0.1292	1	0.9911	1	0.0322	0.9502	0.5382	1	0.264	0.7928	0.3639
1336	TAG53:6-FA18:3	Triacylglycerol	Ester	0.680754		0.98	1	1	1.02	1	1.02	1	1.03	1.03	1.04	1.01	1.01	1.03	1.02	1.02	1.01	1.06	1.03	1.03	1	1	1.03	1	1.03	1	1.01	0.98	0.99	0.99	0.99	1	1		0.3267	1	0.967	1	0.9182	1	0.3578	1	0.922	1	0.2314
1320	TAG53:3-FA18:0	Triacylglycerol	Ester	0.679757		1	1	0.98	0.99	1.01	1.03	1	1.02	0.99	1	0.98	1	1.01	1.05	1	1.03	1.02	1	1.01	0.99	1.02	1.01	1.03	1.02	0.99	1.01	1	1.02	1	1	0.99	0.99		0.8879	1	0.9684	1	0.3065	0.9716	0.3997	1	0.4948	0.9318	0.1344
787	PE(16:0/16:0)	Phosphatidylethanolamine	Ester	0.679647		1.27	1.21	1.15	1.09	0.97	0.87	0.99	0.89	1.21	1.42	1.09	1.27	1	1.15	1.08	1.23	1.23	0.96	1.1	0.86	1.23	1.5	1.17	1.43	1.08	0.93	1.49	1.29	1.1	1.15	1.01	1.05		0.1117	1	0.2149	1	0.3665	0.9716	0.581	1	0.8264	0.9985	0.3468
1103	TAG47:2-FA18:1	Triacylglycerol	Ester	0.677837		0.91	1.02	1.16	1.3	0.97	1.2	0.94	1.16	1.12	1.29	0.91	1.06	1.08	1.31	0.95	1.16	0.92	1.1	0.78	0.94	0.85	1.04	0.91	1.12	0.88	1.15	1.08	1.42	0.78	1.1	0.98	1.38		0.6062	1	0.8907	1	0.3928	0.9716	0.132	1	0.8803	1	0.2901
907	PE(P-18:1/18:2)	Phosphatidylethanolamine	Plasmalogen	0.677083		0.95	1.04	0.93	1.01	0.97	1	0.98	1.01	1.02	1.09	0.96	1.02	1.02	1.01	1.04	1.03	0.99	1.06	0.95	1.03	1	1.06	0.91	0.97	0.99	1.01	0.94	0.96	1	1.16	0.97	1.13		0.4361	1	0.5178	1	0.2352	0.9643	0.8117	1	0.6043	0.9567	0.9895
1467	TAG56:6-FA18:2	Triacylglycerol	Ester	0.676803		1.08	0.93	1.11	0.95	1.05	1.03	1.04	1.03	1.21	1.17	1.08	1.05	1.13	1.18	0.95	0.99	1.32	1.26	1.03	0.98	1.19	1.33	1	1.11	1.07	1.02	1.06	1	1.04	1.09	1.13	1.18		0.3945	1	0.428	1	0.2691	0.9643	0.5901	1	0.6058	0.9567	0.747
1448	TAG56:4-FA18:2	Triacylglycerol	Ester	0.67631		1.09	0.93	1.15	0.97	1.11	1.05	1.08	1.02	1.23	1.09	1.13	1	1.09	1.1	0.97	0.98	1.25	1.17	1.03	0.96	1.17	1.27	0.94	1.02	1.05	1.04	1.04	1.03	1.05	1.25	1.03	1.22		0.4088	1	0.4904	1	0.2024	0.9502	0.8101	1	0.3478	0.8612	0.6644
47	2-hydroxyphenylacetate	Amino Acid	Tyrosine Metabolism	0.675526		1.15	1.01	1.04	0.92	1.26	1.2	1.4	1.34	1.06	0.95	1.24	1.1	1.02	1.18	1.21	1.41	0.74	0.83	1.07	1.2	1.02	0.96	1.18	1.1	0.88	0.68	1.04	0.81	1.16	1.12	1.02	0.99		0.2575	1	0.9133	1	0.7343	0.9916	0.4937	1	0.0605	0.4196	0.1323
532	LCER(24:1)	Lactosylceramide	LCER	0.675295		1.03	1	1.03	1	0.97	0.97	1.02	1.02	1.09	1.02	1.1	1.02	1.02	0.98	1.07	1.02	1.01	1	1.02	1.02	1.11	1.05	1.03	0.97	1.07	1.03	1.04	1	1.03	1.01	1	0.98		0.4075	1	0.9573	1	0.4621	0.9716	0.9685	1	0.5186	0.9394	0.4787
444	glycerate	Carbohydrate	Glycolysis, Gluconeogenesis, and Pyruvate Metabolism	0.675065		1.21	1.12	1.08	1	1.3	1.23	1.06	1	1.36	1.19	1.24	1.08	1.25	1.18	1.2	1.13	1.17	1.08	1.07	0.99	1.09	1.06	1.06	1.02	1.1	1.02	1.07	0.99	1.1	1.1	1.13	1.13		0.0016	0.6292	0.0594	1	0.225	0.9643	0.9487	1	1.0091e-05	0.0004	0.0004
1156	TAG49:2-FA17:0	Triacylglycerol	Ester	0.672045		0.95	1.01	1.11	1.18	0.94	1.21	0.89	1.15	1.14	1.34	0.97	1.14	1.02	1.25	1.03	1.25	1.11	1.19	1.01	1.09	0.95	1.2	0.97	1.22	0.91	1.3	1	1.43	0.76	1.06	0.98	1.37		0.7405	1	0.9701	1	0.4839	0.9716	0.2854	1	0.6703	0.9567	0.2113
50	2-keto-3-deoxy-gluconate	Xenobiotics	Food Component/Plant	0.671875		0.99	1.04	0.98	1.03	1.1	0.99	1.24	1.11	1.05	1.01	1.15	1.11	0.99	0.97	1.01	1	0.89	0.89	0.96	0.96	1.03	0.97	1.05	1	0.85	0.95	0.88	0.98	1.12	1.22	1.07	1.16		0.8934	1	0.6546	1	0.8328	0.9978	0.7111	1	0.2395	0.7632	0.883
153	7-alpha-hydroxy-3-oxo-4-cholestenoate (7-Hoca)	Lipid	Sterol	0.670791		0.96	1.01	1	1.05	1	0.94	1.16	1.09	1.11	1.04	1.22	1.14	1.12	1.11	1.11	1.1	1.36	1.35	1.1	1.08	1.27	1.44	1.11	1.26	0.93	0.9	1.05	1.01	0.96	0.92	1.03	0.99		0.4933	1	0.9098	1	0.9499	1	0.4621	1	0.9427	1	0.3924
1256	TAG52:2-FA20:1	Triacylglycerol	Ester	0.669118		0.97	1	1.11	1.14	0.95	1.2	0.88	1.11	1.3	1.57	0.96	1.16	1.25	1.52	1.03	1.26	1.38	1.48	0.99	1.06	1.17	1.57	0.95	1.27	1.02	1.33	1.17	1.52	0.94	1.18	1.05	1.31		0.8585	1	0.9977	1	0.4692	0.9716	0.3687	1	0.7416	0.9741	0.2192
898	PE(P-18:0/20:4)	Phosphatidylethanolamine	Plasmalogen	0.66883		1.03	1.07	1	1.04	0.97	1.01	1.07	1.11	1.03	1.11	1.01	1.08	1.09	1	1.17	1.08	1.07	1.08	1.07	1.08	1.09	1.12	1.07	1.09	1.01	1.03	1.03	1.05	1.05	1.15	1.02	1.12		0.6804	1	0.3111	1	0.9713	1	0.5718	1	0.6613	0.9567	0.9251
958	PI(18:1/18:2)	PI	Ester	0.667308		0.94	1.01	0.96	1.03	0.92	0.97	1.01	1.05	0.94	0.95	1	1.01	0.86	0.91	1	1.05	0.82	0.9	0.99	1.08	0.85	0.92	0.98	1.06	1.04	1.19	0.92	1.05	1.03	1.14	1.05	1.15		0.3815	1	0.9355	1	0.5703	0.9749	0.6976	1	0.2927	0.819	0.6457
951	PI(18:0/20:4)	PI	Ester	0.665582		0.98	1.01	0.96	0.99	0.96	0.96	1.05	1.05	0.94	0.96	1.02	1.05	0.99	0.93	1.1	1.03	0.94	0.93	1.02	1.01	0.93	0.95	1.01	1.02	1	1.02	1	1.03	0.99	0.98	1.04	1.03		0.6857	1	0.8015	1	0.4025	0.9716	0.8561	1	0.306	0.8285	0.3407
739	PC(18:0/20:1)	Phosphatidylcholine	Ester	0.663882		1.09	1.02	0.96	0.89	1.1	0.94	1.03	0.89	0.98	1.14	1.11	1.29	1.24	1.18	1.14	1.08	0.96	0.91	0.99	0.93	0.93	0.96	0.89	0.92	1.33	1.18	1.18	1.04	0.88	0.75	0.96	0.82		0.4702	1	0.8805	1	0.6959	0.9858	0.3359	1	0.4278	0.9148	0.5924
676	PC(12:0/18:1)	Phosphatidylcholine	Ester	0.663172		1.05	1.09	1.1	1.15	0.97	0.91	1.23	1.16	1.04	0.8	1.12	0.85	0.83	0.77	1.33	1.24	0.8	1.01	1.12	1.4	1.52	1.34	1.27	1.13	1.13	1.09	1.23	1.18	0.87	1.13	0.97	1.27		0.8037	1	0.6267	1	0.5858	0.9749	0.4338	1	0.8682	1	0.6143
634	N-acetylserine	Amino Acid	Glycine, Serine and Threonine Metabolism	0.659799		1.02	0.96	1.04	0.98	1.08	1.05	1.06	1.03	1.11	1	1.15	1.03	1.03	1.03	1.08	1.09	0.93	1.02	0.98	1.07	0.86	0.93	0.91	0.98	0.93	0.96	0.95	0.98	1.05	0.99	1.04	0.98		0.7235	1	0.5098	1	0.4905	0.9716	0.7464	1	0.1856	0.713	0.4198
1348	TAG54:2-FA18:1	Triacylglycerol	Ester	0.659169		1.04	0.9	1.18	1.02	1.04	1	1.04	1.01	1.18	1.12	1.11	1.05	1.06	1.08	1.04	1.05	1.12	1.02	0.99	0.9	1.04	1.17	0.93	1.05	0.9	1.04	1.04	1.21	1.03	1.2	0.98	1.14		0.7544	1	0.3379	1	0.1389	0.9502	0.8339	1	0.7269	0.9734	0.9739
882	PE(P-16:0/20:3)	Phosphatidylethanolamine	Plasmalogen	0.658575		1.11	1.04	1.03	0.97	1.03	0.99	1.06	1.02	1.06	1.01	1.03	0.99	1.17	0.98	1.19	1	1.11	1.02	1.03	0.94	1.19	1.08	1.08	0.99	1.06	1.05	1.04	1.03	1.07	1.07	1.01	1		0.1529	1	0.6067	1	0.6537	0.9782	0.6405	1	0.6603	0.9567	0.8454
854	PE(O-16:0/20:3)	Phosphatidylethanolamine	Ether	0.657818		1.03	1.01	0.98	0.96	0.94	0.97	0.94	0.97	1.14	1.29	0.9	1.03	1.15	0.93	1.07	0.87	1.05	0.98	0.98	0.92	1.06	1.02	1.04	1	1.14	1.09	1.06	1.01	1.13	1.21	1.01	1.08		0.7842	1	0.9085	1	0.8563	0.9997	0.7338	1	0.6268	0.9567	0.8258
806	PE(17:0/22:6)	Phosphatidylethanolamine	Ester	0.657061		0.93	1.04	0.87	0.97	1.03	1.11	0.93	1	1.04	1.06	0.9	0.92	1.05	1.03	1.04	1.02	1.08	1.01	1.08	1.01	1.09	0.95	0.98	0.86	0.89	0.92	1.03	1.07	0.79	0.95	0.84	1.01		0.4041	1	0.6289	1	0.0938	0.9502	0.7192	1	0.72	0.9698	0.2254
1016	stearoylcarnitine (C18)	Lipid	Fatty Acid Metabolism(Acyl Carnitine)	0.656778		0.86	1.01	1.1	1.29	1.08	0.78	1.72	1.24	0.86	0.55	1.12	0.71	0.69	0.67	0.92	0.9	0.81	0.49	1.19	0.73	0.89	0.64	1.09	0.78	0.86	0.72	1.03	0.87	0.89	0.88	0.96	0.95		0.3851	1	0.9507	1	0.6101	0.9749	0.1501	1	0.6649	0.9567	0.1587
849	PE(O-16:0/16:0)	Phosphatidylethanolamine	Ether	0.656171		0.93	0.91	1.04	1	1.04	0.97	1.04	0.97	1.02	0.92	1.09	0.98	1.01	0.93	1.09	1	1	1	1.02	1.03	0.98	0.97	0.99	0.98	1.02	1.09	0.95	1.01	1.04	0.94	1.1	1		0.3183	1	0.1503	1	0.6101	0.9749	0.9452	1	0.6029	0.9567	0.6482
1047	TAG44:1-FA16:0	Triacylglycerol	Ester	0.654864		0.76	0.92	1.09	1.33	0.78	1.16	0.83	1.23	0.98	1.26	0.92	1.18	0.91	1.08	1.16	1.38	0.79	0.83	0.87	0.92	0.64	0.89	0.86	1.2	0.73	1.14	1.14	1.78	0.56	0.96	0.81	1.38		0.3239	1	0.7793	1	0.7515	0.9916	0.3064	1	0.3872	0.8831	0.6094
1101	TAG47:2-FA15:0	Triacylglycerol	Ester	0.652393		0.87	0.98	1	1.13	0.96	1.32	0.86	1.18	1.19	1.4	1.01	1.2	1.11	1.43	0.99	1.28	1.21	1.25	1.05	1.09	0.95	1.36	0.89	1.26	0.95	1.22	1.09	1.4	0.72	0.93	1	1.29		0.45	1	0.9333	1	0.9783	1	0.5192	1	0.8453	1	0.1327
334	DAG(18:1/20:2)	Diacylglycerol	Ester	0.649958		1.04	1.01	1.08	1.04	0.89	0.95	0.92	0.97	1.06	1.08	1.05	1.07	1.04	1.18	0.93	1.05	1.13	1.1	1.03	1.01	0.97	1.11	0.99	1.14	1.12	1.15	1.04	1.07	1.18	1.26	1.07	1.15		0.6333	1	0.952	1	0.361	0.9716	0.6193	1	0.1934	0.7207	0.547
1411	TAG55:1-FA18:1	Triacylglycerol	Ester	0.646196		1.1	0.99	1.22	1.1	1.09	1.08	1.13	1.12	1.19	1.13	1.2	1.13	1.05	1.04	1.08	1.06	1.12	1.04	1.09	1.02	0.98	1.07	0.99	1.08	0.95	1.03	0.89	0.96	0.97	1.12	1.08	1.24		0.3617	1	0.9058	1	0.0459	0.9502	0.333	1	0.389	0.8831	0.4295
339	DAG(18:2/18:3)	Diacylglycerol	Ester	0.645774		1.06	0.92	1.17	1.01	1.02	1.01	1.08	1.07	1.18	1.26	1.12	1.2	1.15	1.3	0.9	1.01	1.43	1.49	1.13	1.18	1.14	1.48	1.01	1.31	1.27	1.25	1.07	1.06	1.1	1.12	1.28	1.31		0.6278	1	0.4588	1	0.1791	0.9502	0.9055	1	0.8985	1	0.9483
1315	TAG53:2-FA18:0	Triacylglycerol	Ester	0.644292		1.02	0.96	1.09	1.02	0.97	1.03	0.97	1.03	1.12	1.13	1.03	1.04	1.06	1.08	1.02	1.05	1.08	1.02	1.02	0.97	0.98	1.06	0.99	1.07	0.96	1.12	0.98	1.15	0.95	1.08	1.01	1.15		0.7776	1	0.5599	1	0.2441	0.9643	0.7642	1	0.6567	0.9567	0.7319
1351	TAG54:2-FA20:1	Triacylglycerol	Ester	0.642438		1.08	0.99	1.12	1.02	1.02	1.09	0.98	1.05	1.28	1.31	1.04	1.06	1.24	1.33	1.06	1.13	1.37	1.27	1.03	0.95	1.17	1.36	0.97	1.12	1.04	1.16	1.09	1.21	1.07	1.26	0.98	1.16		0.4811	1	0.9166	1	0.3109	0.9716	0.8381	1	0.8434	1	0.4158
1160	TAG49:3-FA16:0	Triacylglycerol	Ester	0.642388		0.89	0.86	1.09	1.05	0.98	1.16	1.05	1.24	1.25	1.41	1.06	1.2	1.16	1.38	1.03	1.23	1.46	1.37	1.21	1.13	1.08	1.43	1.03	1.37	0.99	1.27	1.04	1.33	0.78	1.02	0.97	1.26		0.4244	1	0.3085	1	0.565	0.9749	0.722	1	0.8857	1	0.3095
44	2-hydroxyibuprofen	Xenobiotics	Drug	0.642184		0.98	0.95	0.89	0.86	0.73	0.67	0.93	0.84	0.81	0.94	0.79	0.91	0.71	0.87	0.93	1.14	0.66	0.55	0.94	0.79	0.64	0.59	0.95	0.88	1	0.64	1.22	0.77	1.29	1.65	0.73	0.93		0.9593	1	0.8845	1	0.7483	0.9916	0.678	1	0.4011	0.896	0.2709
176	alpha-CEHC	Cofactors and Vitamins	Tocopherol Metabolism	0.640785		1.09	0.9	1.1	0.91	1.21	1.21	0.76	0.76	1.15	0.91	0.95	0.76	1.11	0.91	1.06	0.88	1.02	0.96	1.07	1.01	1.11	0.92	0.84	0.7	0.97	0.83	0.9	0.77	1.04	0.8	1.19	0.92		0.6005	1	0.5426	1	0.5823	0.9749	0.5602	1	0.2613	0.792	0.2613
238	CE(20:3)	Cholesterol Ester	Ester	0.6399		1.02	0.96	1.02	0.96	0.94	0.92	1.01	0.99	1.07	1.02	1.04	1	1.03	0.96	1.06	1	1.05	0.97	0.99	0.92	1.07	1.01	1.01	0.95	1.05	1.03	1.01	0.99	1.04	1.03	1.02	1.01		0.788	1	0.4943	1	0.7724	0.9916	0.5072	1	0.3052	0.8285	0.1631
817	PE(18:0/20:2)	Phosphatidylethanolamine	Ester	0.638702		1.03	1.01	1.05	1.02	1.07	1.07	1.11	1.1	1.11	1.1	1.05	1.04	1.15	1.1	1.09	1.04	1.02	1.05	1.01	1.04	0.95	1.03	0.89	0.97	1	1.04	1	1.05	1.03	1.11	1.07	1.16		0.5786	1	0.9248	1	0.4293	0.9716	0.7418	1	0.2413	0.7651	0.2709
131	5-acetylamino-6-formylamino-3-methyluracil	Xenobiotics	Xanthine Metabolism	0.638523		1.43	0.79	1.19	0.66	1.17	0.59	1.07	0.54	1.23	0.72	0.83	0.49	1.1	0.55	0.9	0.45	1.04	0.56	0.93	0.5	1.55	0.87	0.91	0.51	0.99	0.91	0.75	0.69	0.67	0.76	0.78	0.89		0.2578	1	0.4586	1	0.5878	0.9749	0.1834	1	0.6185	0.9567	0.0918
39	2-hydroxyacetaminophen sulfate*	Xenobiotics	Drug	0.636951		1.26	0.7	1.44	0.81	1.21	0.77	1.64	1.04	1.28	0.75	1.46	0.86	1.02	0.78	1.35	1.03	0.83	0.61	1.38	1.03	0.64	0.76	0.6	0.72	1.29	0.89	0.66	0.45	2.2	0.64	0.96	0.28		0.7224	1	0.5848	1	0.5627	0.9749	0.7469	1	0.7581	0.9752	0.6746
931	phenylpyruvate	Amino Acid	Phenylalanine Metabolism	0.63652		1.04	1	1.05	1.01	1.16	1.26	1.27	1.39	1.68	1.48	1.29	1.13	1.25	1.17	1.36	1.26	0.85	0.8	1	0.94	0.86	0.92	1.04	1.12	0.92	0.84	1.08	0.98	0.89	0.89	1.08	1.07		0.6878	1	0.9592	1	0.6199	0.9749	0.8845	1	0.1189	0.5945	0.0113
218	carboxyibuprofen	Xenobiotics	Drug	0.636258		1.23	1.1	1.03	0.93	1	1.16	0.94	1.09	0.94	0.85	1.08	0.98	0.7	0.71	0.74	0.75	1.16	0.97	0.88	0.74	0.89	0.92	0.96	1	0.96	0.64	1.19	0.8	1.3	1.56	0.85	1.01		0.5774	1	0.7887	1	0.9343	1	0.8362	1	0.9938	1	0.6923
17	1-methylhistidine	Amino Acid	Histidine Metabolism	0.634987		1.19	0.97	1.1	0.89	1.15	1.03	1.1	0.98	1.11	0.98	1.09	0.97	1.14	1.04	1.1	1	1.07	1	0.99	0.93	1.02	1.07	0.97	1.02	0.97	0.98	1	1.01	1.11	0.92	1.33	1.1		0.0192	1	0.646	1	0.2114	0.9553	0.1202	1	0.0614	0.4206	0.7006
527	LCER(20:0)	Lactosylceramide	LCER	0.63378		1.01	1.06	0.95	1	0.95	0.94	1.01	1.01	1.06	1.01	1.09	1.04	1.07	0.99	1.11	1.04	1	0.92	1.03	0.96	1.03	0.99	1	0.96	1.04	1.07	1.03	1.06	0.96	1.04	0.9	0.97		0.8901	1	0.232	1	0.2854	0.9643	0.991	1	0.2757	0.8083	0.2692
919	PE(P-18:2/22:6)	Phosphatidylethanolamine	Plasmalogen	0.633475		0.95	1	0.92	0.97	0.99	0.9	0.96	0.87	1.02	0.98	1.05	1.01	1.18	1.03	1.14	0.99	1.1	1.02	1.13	1.05	1.03	1.04	0.95	0.95	0.93	0.81	1	0.88	0.81	0.79	0.96	0.93		0.5798	1	0.9955	1	0.3568	0.9716	0.7171	1	0.9008	1	0.2207
1531	TAG58:8-FA20:4	Triacylglycerol	Ester	0.633269		0.97	0.94	1.04	1	0.99	1.02	1.01	1.04	1.04	1.11	1.01	1.07	1	1.02	0.99	1	1.04	1.01	1.03	1	1.02	1.07	1.01	1.06	0.92	0.89	0.98	0.95	1	1.04	1.09	1.14		0.7345	1	0.4578	1	0.6519	0.9782	0.962	1	0.8931	1	0.807
1135	TAG48:4-FA16:1	Triacylglycerol	Ester	0.63191		0.86	0.93	1.04	1.12	0.84	1.21	0.81	1.17	1.18	1.5	0.9	1.14	1.01	1.39	0.9	1.23	1.19	1.31	0.99	1.09	0.95	1.41	0.89	1.33	1.05	1.43	1.11	1.52	0.81	0.96	1.22	1.43		0.3618	1	0.679	1	0.8323	0.9978	0.4777	1	0.2911	0.819	0.237
223	CE(12:0)	Cholesterol Ester	Ester	0.631706		1.03	1.05	1.15	1.17	0.91	1.01	1.05	1.16	1.19	1.1	1.24	1.14	1.15	0.96	1.56	1.3	1.02	1.06	1.01	1.05	1.07	1.11	1.13	1.17	1.06	1	1.2	1.13	0.85	1	1.12	1.32		0.8315	1	0.7483	1	0.3342	0.9716	0.283	1	0.5368	0.9487	0.9726
1373	TAG54:4-FA22:4	Triacylglycerol	Ester	0.630063		0.95	0.94	1.03	1.02	0.94	1.13	1.01	1.21	1.23	1.29	1.06	1.12	1.06	1.08	1.09	1.12	1.14	1.15	0.97	0.97	1.04	1.25	0.97	1.17	0.95	0.99	1.07	1.12	0.95	1.04	1.18	1.29		0.6697	1	0.6258	1	0.8202	0.9951	0.8681	1	0.6088	0.9567	0.3196
750	PC(18:1/20:1)	Phosphatidylcholine	Ester	0.629647		0.96	1.08	0.82	0.93	1.05	1.23	0.81	0.95	1.05	0.94	1.15	1.03	1.45	1.1	1.26	0.95	1.1	1.02	0.92	0.86	1.17	1.14	0.97	0.94	1.13	1.49	0.73	0.96	1.01	0.98	0.88	0.86		0.7598	1	0.5404	1	0.1383	0.9502	0.5718	1	0.7011	0.9657	0.1197
1371	TAG54:4-FA20:4	Triacylglycerol	Ester	0.628629		0.99	0.93	1.12	1.05	0.93	1.05	1	1.11	1.15	1.28	1.01	1.13	1.06	1.13	1.04	1.11	1.18	1.08	1.03	0.95	1.02	1.18	1	1.15	0.91	1.02	1	1.12	1.01	1.09	1.13	1.22		0.9523	1	0.5134	1	0.3163	0.9716	0.6827	1	0.5376	0.9487	0.6817
781	PE(14:0/18:2)	Phosphatidylethanolamine	Ester	0.62809		0.97	1.09	0.93	1.04	1	1	0.96	0.96	1	1	0.97	0.97	1	1.07	0.96	1.03	1	1	1	1	1	1.01	1	1.01	0.93	0.97	0.92	0.96	0.96	0.94	1.04	1.02		0.5978	1	0.0854	1	0.1456	0.9502	0.4278	1	1	1	1
618	N-acetyl-beta-alanine	Nucleotide	Pyrimidine Metabolism, Uracil containing	0.627927		1.04	0.96	1.06	0.98	0.97	0.92	1.23	1.16	1.15	1.1	1.27	1.22	1.01	1.02	1.24	1.25	1.08	1.01	1.21	1.13	0.88	0.95	1.04	1.13	0.96	0.93	0.96	0.93	1	0.95	1.02	0.97		0.5276	1	0.4521	1	0.3111	0.9716	0.7111	1	0.6128	0.9567	0.1224
910	PE(P-18:1/20:2)	Phosphatidylethanolamine	Plasmalogen	0.627714		1.01	1	0.99	0.98	1.03	1.08	0.95	1	1.09	1.03	1.08	1.02	0.98	0.93	1.04	0.99	0.9	0.89	1.02	1.01	1	1.02	1	1.01	0.88	0.93	0.98	1.04	0.89	0.85	0.98	0.94		0.8898	1	0.98	1	0.9104	1	0.7824	1	0.6408	0.9567	0.2193
1251	TAG52:2-FA16:1	Triacylglycerol	Ester	0.62755		1.01	0.9	1.1	0.98	0.95	1.06	0.91	1.01	1.2	1.25	1.01	1.05	1.14	1.24	0.98	1.07	1.22	1.22	0.99	0.99	1.1	1.4	0.94	1.19	1.04	1.29	1.05	1.31	1.03	1.11	1.16	1.26		0.9335	1	0.3976	1	0.427	0.9716	0.8925	1	0.6724	0.9567	0.6537
246	CE(22:6)	Cholesterol Ester	Ester	0.625335		1.07	0.96	1.1	0.99	0.96	0.91	1.04	0.99	1.15	1.03	1.13	1.01	1.07	0.96	1.13	1.01	1.09	0.98	1.05	0.95	1.11	0.98	1.11	0.99	1.12	1	1.1	0.98	1.05	0.97	1.1	1.01		0.2458	1	0.5072	1	0.098	0.9502	0.8664	1	0.4627	0.9308	0.0982
166	adenosine	Nucleotide	Purine Metabolism, Adenine containing	0.622773		0.93	0.97	0.92	0.96	0.84	0.87	0.94	0.97	1.12	1.09	0.97	0.95	1.08	0.92	1.07	0.91	1.33	1.01	1.06	0.8	0.92	1.05	0.99	1.14	0.86	0.93	0.95	1.03	0.91	1.19	0.82	1.08		0.5026	1	0.7449	1	0.473	0.9716	0.7094	1	0.1087	0.5725	0.1971
998	SM(16:0)	Sphingomyelin	Sphingomyelin	0.620662		1	1	1.04	1.04	0.96	0.97	1.01	1.02	1.03	1.02	1.04	1.02	1.04	1	1.07	1.03	1.02	1.01	1.04	1.03	1.04	1.05	1.01	1.02	1.02	1.02	1	1	1.02	1.02	1.02	1.01		0.9342	1	0.9868	1	0.2478	0.9643	0.2758	1	0.2134	0.7336	0.3455
1329	TAG53:4-FA20:4	Triacylglycerol	Ester	0.620037		0.95	0.96	1.13	1.14	1.01	1.12	1	1.11	1.15	1.3	1.12	1.27	1.1	1.21	1.04	1.14	1.12	1.01	1.1	0.99	0.9	1.05	1.06	1.23	0.86	1.07	0.91	1.14	0.96	1.13	1.22	1.43		0.7315	1	0.7794	1	0.3994	0.9716	0.3651	1	0.9573	1	0.4152
996	serotonin	Amino Acid	Tryptophan Metabolism	0.618204		0.96	0.96	1.04	1.04	0.98	0.96	1.24	1.21	0.87	0.81	1.08	1	1.05	0.84	1.78	1.42	1.13	1.08	1.26	1.2	1.01	1.07	0.96	1.02	0.64	0.79	0.83	1.02	1.07	1.46	0.81	1.09		0.8572	1	0.8637	1	0.8885	1	0.882	1	0.9518	1	0.8838
308	DAG(15:0/18:2)	Diacylglycerol	Ester	0.618202		0.92	1.1	1.2	1.44	0.91	0.93	1.03	1.05	0.96	1.04	0.95	1.03	0.89	0.83	0.91	0.86	1.2	1.33	0.96	1.06	1.04	1.13	0.93	1.01	0.9	1.03	1.07	1.23	1.06	1.47	0.99	1.38		0.6311	1	0.5625	1	0.2696	0.9643	0.0308	1	0.5893	0.9567	0.6702
572	LPE(20:2)	Lysophosphatidylethanolamine	Ester	0.617688		0.99	1	1.06	1.07	1.05	1.08	1.18	1.21	0.96	1.02	0.99	1.06	1.09	1.24	1	1.14	1.18	1.09	1.1	1.03	1.17	1.21	1.08	1.12	0.86	0.9	1.03	1.08	0.95	1.08	1.05	1.2		0.9516	1	0.9643	1	0.5166	0.9736	0.4509	1	0.5708	0.9567	0.3712
725	PC(17:0/20:4)	Phosphatidylcholine	Ester	0.616803		1.03	0.95	1.04	0.96	0.97	1.02	0.99	1.04	1.04	1.05	1.05	1.05	1.05	1	1.02	0.97	1.07	0.98	1.08	0.99	1.06	1.04	1.04	1.03	1.01	0.98	1.03	1	1.07	1.04	1.06	1.03		0.5958	1	0.3692	1	0.4616	0.9716	0.4888	1	0.5704	0.9567	0.7471
1460	TAG56:5-FA20:3	Triacylglycerol	Ester	0.616133		1.03	0.95	1.06	0.98	1.06	1.03	1.04	1.01	1.11	1.11	1.03	1.04	1.03	1.07	0.94	0.97	1.11	1.09	0.98	0.96	1.03	1.18	0.96	1.09	1.02	1.09	1	1.07	1.08	1.15	1.11	1.18		0.7454	1	0.5335	1	0.4905	0.9716	0.7965	1	0.4837	0.9308	0.725
1502	TAG57:2-FA18:1	Triacylglycerol	Ester	0.61427		1.16	1.01	1.23	1.07	1.17	1.12	1.16	1.12	1.31	1.19	1.17	1.06	1.23	1.1	1.18	1.05	1.14	1	1.12	0.98	1.08	1.11	1.05	1.08	0.98	0.89	0.96	0.87	0.95	1	1	1.05		0.1252	1	0.8897	1	0.0376	0.9502	0.4924	1	0.1179	0.5934	0.2348
1386	TAG54:5-FA22:5	Triacylglycerol	Ester	0.614038		1.03	0.95	1.12	1.04	0.97	1.09	1.01	1.13	1.21	1.37	1.03	1.17	1.11	1.15	1.11	1.15	1.19	1.08	1.08	0.98	1.01	1.19	1	1.18	0.93	0.98	1.01	1.07	0.94	1.03	1.01	1.1		0.762	1	0.6773	1	0.3032	0.9716	0.7558	1	0.7954	0.9888	0.4444
901	PE(P-18:0/22:5)	Phosphatidylethanolamine	Plasmalogen	0.612719		1.02	1.08	0.96	1.02	0.88	0.96	1.01	1.11	0.92	1.05	0.9	1.03	1	0.98	1.08	1.05	1.07	1.02	1.03	0.99	1.04	1.07	1.09	1.13	1.02	1.13	1.01	1.13	0.93	1.12	0.88	1.06		0.8121	1	0.2656	1	0.5654	0.9749	0.7633	1	0.0716	0.4588	0.5787
471	HCER(20:1)	Hexosylceramides	HCER	0.612167		1	1.01	1.07	1.08	1.05	0.92	1.14	1	0.95	0.89	1	0.94	0.96	1.1	1.07	1.23	0.9	0.93	1.2	1.24	1.06	1.11	0.91	0.95	1.04	1	1.16	1.11	1.02	0.95	0.79	0.73		0.9841	1	0.9293	1	0.5813	0.9749	0.5351	1	0.6706	0.9567	0.4686
979	pyroglutamine*	Amino Acid	Glutamate Metabolism	0.611965		0.95	0.94	1.01	1	1.07	1.01	1.12	1.05	0.94	0.87	1.05	0.98	0.92	0.86	1.01	0.94	0.99	0.97	1.01	0.99	0.99	0.95	1.02	0.98	0.94	0.92	1.03	1.01	0.93	1.01	0.95	1.03		0.3455	1	0.2832	1	0.8303	0.9978	0.9328	1	0.206	0.7268	0.897
1118	TAG48:2-FA16:0	Triacylglycerol	Ester	0.611126		0.83	0.96	1.04	1.2	0.84	1.2	0.84	1.19	1.16	1.49	0.94	1.2	1.12	1.45	1.01	1.31	1.18	1.31	0.96	1.07	0.95	1.39	0.87	1.27	0.94	1.25	1.15	1.53	0.73	0.99	0.98	1.34		0.3254	1	0.8265	1	0.8443	0.9997	0.3367	1	0.3564	0.8631	0.3355
555	LPC(20:4)	Lysophosphatidylcholine	Ester	0.611115		1.03	0.98	1.09	1.03	1.06	1.03	1.09	1.07	1.09	1.16	1.05	1.12	1.13	1.14	1.07	1.08	1.07	1.12	1.09	1.14	1.16	1.17	1.18	1.19	0.92	0.93	1.14	1.15	0.95	0.95	1.06	1.06		0.5756	1	0.6746	1	0.144	0.9502	0.6294	1	0.3149	0.8397	0.5824
1054	TAG44:2-FA18:1	Triacylglycerol	Ester	0.611026		0.83	0.95	1.17	1.36	0.91	1.14	0.81	1.01	1.11	1.25	1.05	1.18	0.97	1.13	1.08	1.25	0.9	0.84	0.99	0.91	0.79	0.98	0.94	1.17	0.75	1.1	1.01	1.46	0.7	1.18	0.76	1.27		0.3818	1	0.8322	1	0.4663	0.9716	0.1644	1	0.679	0.9604	0.5601
582	maleate	Lipid	Fatty Acid, Dicarboxylate	0.608602		0.97	0.92	0.99	0.94	0.89	0.82	1.03	0.94	0.8	0.71	1	0.89	0.71	0.73	0.84	0.87	0.74	0.71	0.96	0.92	0.8	0.78	1	0.98	0.8	0.77	1	0.96	0.85	0.86	0.93	0.94		0.7967	1	0.4583	1	0.9581	1	0.5915	1	0.3039	0.8285	0.0631
1038	TAG42:2-FA12:0	Triacylglycerol	Ester	0.60799		0.82	1.28	1.47	2.28	1.02	2.01	1.13	2.22	1.26	1.75	1.34	1.86	0.96	1.41	1.38	2.03	0.94	1.21	1.27	1.64	0.81	0.9	1.18	1.32	0.58	0.64	1.57	1.73	0.52	0.94	0.79	1.44		0.6146	1	0.5297	1	0.3246	0.9716	0.0345	1	0.9597	1	0.074
949	PI(18:0/20:2)	PI	Ester	0.607962		0.96	0.93	0.93	0.9	0.9	1	0.97	1.08	0.99	0.98	1.06	1.05	1.01	0.9	1.04	0.92	0.89	0.9	0.97	0.99	0.98	0.95	0.99	0.95	0.94	0.97	0.97	1	0.93	1.08	0.97	1.12		0.5613	1	0.2837	1	0.3097	0.9716	0.1319	1	0.1055	0.5725	0.9934
619	N-acetylcarnosine	Peptide	Dipeptide Derivative	0.606129		1.05	0.96	1.11	1.01	1.19	1.04	1.09	0.95	0.97	0.84	1.12	0.96	1.02	1	1	0.99	1.04	1.11	0.96	1.03	0.88	0.89	0.98	0.99	0.93	0.94	0.89	0.9	1.06	1.1	1.08	1.12		0.4446	1	0.5053	1	0.1158	0.9502	0.8861	1	0.0079	0.113	0.5532
409	FFA(22:6)	Free Fatty Acids	Free Fatty Acids	0.605324		1.25	1.07	1.19	1.02	1.02	0.93	1.41	1.28	0.68	0.7	0.8	0.82	0.91	0.7	1.26	0.96	0.92	0.93	0.97	0.97	0.99	0.95	1.03	0.98	1.16	0.95	1.08	0.88	1	0.94	1.05	0.98		0.0108	0.9586	0.4352	1	0.044	0.9502	0.8082	1	0.8357	0.9985	0.3691
1004	SM(22:1)	Sphingomyelin	Sphingomyelin	0.604088		1.02	1.03	1	1.01	0.97	1	0.99	1.02	1.03	1.02	1.02	1.01	1.03	1.03	1.03	1.03	1.02	1.02	1.01	1.01	1.04	1.05	0.99	1	1.01	1.05	0.96	1	1.02	1.04	1.01	1.03		0.5729	1	0.3948	1	0.9876	1	0.762	1	0.3292	0.8552	0.9673
1192	TAG50:4-FA16:0	Triacylglycerol	Ester	0.603422		0.92	0.9	1.08	1.06	0.89	1.16	0.92	1.2	1.24	1.49	1.04	1.25	1.15	1.41	1.06	1.3	1.5	1.54	1.17	1.2	1.15	1.61	1	1.39	1.1	1.33	1.07	1.3	0.91	1	1.18	1.3		0.5355	1	0.4388	1	0.5823	0.9749	0.6925	1	0.4269	0.9148	0.2967
878	PE(P-16:0/18:2)	Phosphatidylethanolamine	Plasmalogen	0.602041		0.99	1.01	0.98	1	0.96	0.97	1.01	1.01	1.05	1.06	1.02	1.03	1.06	1.01	1.1	1.05	1.04	1.06	1.03	1.04	1.08	1.08	0.99	1	1	0.99	1.02	1.01	1.02	1.09	0.99	1.06		0.8172	1	0.9307	1	0.7938	0.9934	0.9548	1	0.5634	0.9567	0.6496
36	2'-deoxyuridine	Nucleotide	Pyrimidine Metabolism, Uracil containing	0.601371		1.21	1.05	1.17	1.01	1	0.85	1.17	1	1.07	0.99	1.23	1.14	0.97	0.83	1.15	0.98	1	1	1	1.01	0.92	1.15	0.98	1.22	0.73	0.91	0.76	0.95	0.88	0.93	1.14	1.21		0.1013	1	0.6939	1	0.1781	0.9502	0.9198	1	0.9884	1	0.1776
1262	TAG52:3-FA18:1	Triacylglycerol	Ester	0.600522		1.05	0.93	1.14	1	1	1.04	1	1.04	1.27	1.29	1.06	1.07	1.21	1.3	0.99	1.07	1.39	1.31	1.03	0.97	1.23	1.41	0.96	1.1	1.09	1.12	1.07	1.1	1.07	1.13	1.07	1.13		0.6237	1	0.4262	1	0.1855	0.9502	0.9692	1	0.9874	1	0.7038
1220	TAG51:2-FA17:0	Triacylglycerol	Ester	0.599892		1	0.91	1.13	1.02	0.93	1.07	0.93	1.08	1.24	1.27	1.07	1.1	1.15	1.24	1.05	1.13	1.28	1.17	1.06	0.98	1.07	1.23	0.97	1.12	1.02	1.25	1.05	1.29	0.84	1.01	1	1.21		0.9758	1	0.4497	1	0.3536	0.9716	0.8875	1	0.5458	0.9493	0.5819
895	PE(P-18:0/20:1)	Phosphatidylethanolamine	Plasmalogen	0.599133		1	1.03	0.95	0.98	1.02	0.96	1.06	0.99	1	1.01	1	1.01	1	1.01	1	1.01	1	1.02	1.01	1.03	1.01	1	0.99	0.99	1.02	1	1.02	1.01	1	1.02	0.98	1.01		0.983	1	0.2824	1	0.0497	0.9502	0.3621	1	0.3468	0.8612	0.0898
880	PE(P-16:0/20:1)	Phosphatidylethanolamine	Plasmalogen	0.598728		0.98	1.02	1.02	1.06	1.02	0.95	0.97	0.9	1	0.96	1.05	1	0.96	0.99	0.97	0.99	1.06	1.06	1.02	1.02	0.99	0.94	0.97	0.93	0.97	0.96	0.89	0.88	0.97	1	1.03	1.06		0.7004	1	0.7918	1	0.7654	0.9916	0.3437	1	0.7567	0.9749	0.4077
459	glycolithocholate	Lipid	Secondary Bile Acid Metabolism	0.59734		1.33	0.76	1.38	0.78	1.63	1.67	1.88	1.93	1.18	1.51	2.03	2.61	1.5	1.73	1.23	1.42	1.47	1.52	0.99	1.03	1.41	1.59	0.97	1.09	1	1.4	1.17	1.64	1.04	1.06	0.94	0.96		0.2974	1	0.3107	1	0.2422	0.9643	0.3755	1	0.0728	0.4626	0.06
3	1,3-dimethylurate	Xenobiotics	Xanthine Metabolism	0.597048		1.15	0.82	1.12	0.8	1.09	0.81	1.39	1.03	1.18	0.92	1.08	0.85	1.29	0.93	1.03	0.75	1.35	0.86	1.17	0.75	1.25	0.92	1.18	0.87	0.71	0.73	0.67	0.68	0.89	0.71	1.17	0.94		0.503	1	0.3691	1	0.5959	0.9749	0.2995	1	0.6942	0.9621	0.3166
140	5alpha-pregnan-3beta,20alpha-diol disulfate	Lipid	Progestin Steroids	0.59466		1.33	1.17	1.4	1.23	0.88	0.93	1.23	1.31	1.34	1.43	1.26	1.35	1.11	1.09	0.99	0.98	1.37	1.29	1.28	1.21	1.32	1.41	1.5	1.59	1.1	1.08	1.12	1.1	1.1	0.9	1.04	0.85		0.1054	1	0.389	1	0.0566	0.9502	0.2505	1	0.4681	0.9308	0.693
361	deoxycholate	Lipid	Secondary Bile Acid Metabolism	0.593138		1.06	0.72	0.96	0.65	0.89	1.24	1.18	1.65	1.19	0.8	1.63	1.09	1.04	0.86	1.08	0.9	1.17	1.06	1.29	1.17	0.82	1.28	0.71	1.1	1.26	1.15	0.86	0.79	1.1	0.94	0.89	0.76		0.8367	1	0.238	1	0.8761	1	0.1233	1	0.6804	0.9604	0.429
755	PC(18:1/22:5)	Phosphatidylcholine	Ester	0.592635		1.05	1.15	0.97	1.06	0.94	1.04	0.96	1.06	1.06	1.1	1.07	1.1	0.92	1.02	0.97	1.09	1.03	1.02	1.01	1	1.06	1.12	1.01	1.07	1.06	1.14	1.02	1.1	1.17	1.16	1.07	1.05		0.4612	1	0.0367	1	0.6672	0.9832	0.3548	1	0.3475	0.8612	0.5146
863	PE(O-18:0/18:1)	Phosphatidylethanolamine	Ether	0.591429		1.04	1	1.07	1.02	1.02	1.06	1	1.04	1.11	1.17	0.99	1.05	1.09	1.06	1	0.97	1.06	1.09	1	1.02	1	1.02	0.99	1.01	0.93	1.06	0.97	1.1	1	1.07	1.03	1.1		0.4506	1	0.985	1	0.2556	0.9643	0.6879	1	0.7223	0.9698	0.3088
1275	TAG52:4-FA18:2	Triacylglycerol	Ester	0.591378		1.07	0.91	1.14	0.96	1.02	1.05	1.02	1.05	1.33	1.31	1.06	1.05	1.26	1.36	0.97	1.04	1.56	1.43	1.05	0.97	1.3	1.46	0.98	1.1	1.12	1.02	1.09	0.99	1.04	1.05	1.11	1.11		0.5005	1	0.3675	1	0.2199	0.9643	0.7281	1	0.824	0.9985	0.6463
1142	TAG49:0-FA15:0	Triacylglycerol	Ester	0.589202		0.91	0.87	1.04	1	0.88	1.04	0.95	1.11	1.08	1.27	0.97	1.14	1.07	1.14	1.11	1.18	1.08	0.96	1.07	0.95	0.91	1.06	0.93	1.08	0.87	1.22	1.05	1.48	0.79	1.06	0.98	1.31		0.5874	1	0.4334	1	0.8201	0.9951	0.9892	1	0.4777	0.9308	0.846
277	cortisone	Lipid	Corticosteroids	0.58908		0.97	0.97	0.98	0.98	0.97	0.92	1.07	1.01	1.07	0.93	1.1	0.96	0.94	0.9	1.02	0.97	0.88	0.89	0.97	0.97	0.95	0.91	0.99	0.95	0.97	0.94	0.99	0.96	0.97	1.02	0.97	1.02		0.499	1	0.5907	1	0.6457	0.9782	0.7479	1	0.6244	0.9567	0.093
933	phosphoethanolamine	Lipid	Phospholipid Metabolism	0.588322		0.92	0.95	1.01	1.05	1	0.93	1.13	1.05	0.96	0.84	1.06	0.94	0.91	0.82	1.18	1.06	0.86	0.87	1	1.01	0.88	0.92	0.96	1	0.94	0.99	0.95	1	0.96	1.09	0.88	0.99		0.3761	1	0.6295	1	0.8867	1	0.5855	1	0.9835	1	0.4542
571	LPE(20:1)	Lysophosphatidylethanolamine	Ester	0.587818		1.02	1.05	1.02	1.05	0.93	1.17	0.97	1.21	1	1.13	1.06	1.21	1.03	1.09	1.05	1.11	1.14	1.04	1.16	1.06	1.08	1.08	1.11	1.1	0.91	1	0.92	1	0.99	1.05	0.99	1.06		0.8355	1	0.6197	1	0.8707	0.9997	0.6518	1	0.4672	0.9308	0.1401
645	N-formylphenylalanine	Amino Acid	Tyrosine Metabolism	0.587228		0.97	0.89	1.06	0.96	1.06	1	1.33	1.26	1.36	0.97	1.65	1.18	1.23	0.99	1.63	1.31	1.26	1.02	1.41	1.14	1.28	1.25	1.13	1.1	0.95	1.05	1.1	1.22	1.22	1.09	1.26	1.13		0.8678	1	0.4356	1	0.7032	0.9858	0.8162	1	0.7179	0.9691	0.9773
1447	TAG56:4-FA18:1	Triacylglycerol	Ester	0.585111		1.13	0.97	1.14	0.98	1.11	1.06	1.05	1	1.29	1.2	1.12	1.04	1.12	1.18	0.98	1.02	1.2	1.14	1.01	0.95	1.17	1.3	0.98	1.09	1.04	1.1	1.03	1.09	1.1	1.25	1.08	1.22		0.2271	1	0.7333	1	0.1691	0.9502	0.8626	1	0.3053	0.8285	0.5629
794	PE(16:0/20:3)	Phosphatidylethanolamine	Ester	0.583352		0.99	0.96	1.05	1.02	0.98	1.1	0.92	1.03	1.14	1.16	0.97	0.99	1.34	1.37	1.09	1.11	1.24	1.23	0.96	0.95	1.12	1.23	1	1.1	1.01	1.08	1.1	1.18	1.11	1.13	1.07	1.1		0.9405	1	0.6726	1	0.6004	0.9749	0.8603	1	0.8292	0.9985	0.3266
1523	TAG58:7-FA18:2	Triacylglycerol	Ester	0.583247		1.1	0.98	1.12	1	1.13	1.09	1.03	0.99	1.23	1.15	1.04	0.97	1.18	1.17	1.02	1.02	1.24	1.11	1	0.9	1.15	1.22	0.98	1.04	1	0.92	1.04	0.96	1.06	1.07	1.15	1.15		0.2657	1	0.7977	1	0.1808	0.9502	0.9757	1	0.1548	0.6639	0.306
628	N-acetylleucine	Amino Acid	Leucine, Isoleucine and Valine Metabolism	0.581205		1	0.95	1.03	0.97	0.95	0.86	1.23	1.12	0.76	0.87	0.98	1.12	0.8	0.78	1.05	1.03	0.78	0.85	0.95	1.03	0.85	0.89	0.98	1.03	0.87	0.86	0.97	0.96	1.05	1.01	1.09	1.04		0.963	1	0.4935	1	0.7209	0.991	0.7084	1	0.4737	0.9308	0.0509
1552	taurolithocholate	Lipid	Secondary Bile Acid Metabolism	0.580999		1.14	1.04	1.1	1	0.99	1.15	1.03	1.19	1.02	1.26	1.07	1.32	1.04	0.92	1.16	1.03	1.52	1.19	1.29	1.02	1.12	1.08	1.04	1	1.02	0.99	0.94	0.92	1.01	1.03	1.05	1.07		0.3182	1	0.762	1	0.4763	0.9716	0.9868	1	0.9626	1	0.2657
329	DAG(18:0/18:3)	Diacylglycerol	Ester	0.580131		1.22	1.17	1.18	1.12	0.99	1.06	0.98	1.05	1.06	1.08	1.14	1.15	1.04	1.13	1.03	1.12	1.25	1.27	0.96	0.98	1.18	1.38	1.06	1.24	0.97	1.07	1.01	1.12	1.01	1.1	1.15	1.25		0.1236	1	0.2354	1	0.2129	0.9591	0.3723	1	0.9335	1	0.6359
1182	TAG50:3-FA14:1	Triacylglycerol	Ester	0.579842		0.93	0.96	1.06	1.1	0.92	1.1	0.86	1.03	1.07	1.14	0.95	1.01	0.86	1.01	0.89	1.06	0.87	0.92	0.89	0.94	0.83	1.07	0.87	1.11	0.91	1.27	1.01	1.41	0.91	1.1	1	1.2		0.5579	1	0.7701	1	0.618	0.9749	0.4282	1	0.4845	0.9308	0.4506
1455	TAG56:5-FA18:0	Triacylglycerol	Ester	0.579567		1.11	0.96	1.14	0.99	1.08	1.05	1.04	1.01	1.24	1.19	1.09	1.04	1.24	1.24	1.03	1.03	1.33	1.2	1.03	0.93	1.21	1.32	1	1.1	1.03	1	1.06	1.04	1.05	1.12	1.04	1.11		0.2237	1	0.6584	1	0.1134	0.9502	0.9403	1	0.3508	0.8612	0.5843
68	3,4-methyleneheptanoate	Xenobiotics	Food Component/Plant	0.578906		1.28	1.01	1.37	1.07	0.98	0.82	0.95	0.8	1.07	0.75	1.04	0.73	0.86	0.58	0.9	0.6	0.94	0.85	0.8	0.73	1.45	0.77	1.6	0.84	0.9	0.97	0.81	0.87	0.9	0.65	1.22	0.88		0.3346	1	0.9829	1	0.2261	0.9643	0.7892	1	0.9318	1	0.4538
498	imidazole lactate	Amino Acid	Histidine Metabolism	0.578125		0.94	0.95	1.03	1.04	1.03	0.99	1.04	0.99	1.03	0.94	1.09	1	0.95	0.9	1.06	1	0.86	0.92	1	1.06	0.82	0.83	1.02	1.03	0.94	0.93	1.07	1.06	1.09	1.03	1.14	1.07		0.3173	1	0.3732	1	0.615	0.9749	0.5401	1	0.5672	0.9567	0.8309
233	CE(18:3)	Cholesterol Ester	Ester	0.577618		0.97	1	0.97	0.99	0.9	0.96	0.96	1.02	1.07	1.08	1.02	1.03	1.04	1	1.09	1.05	1.01	1	0.98	0.97	0.98	1.03	0.95	1	0.98	1.09	0.93	1.04	0.97	1.14	0.96	1.13		0.7218	1	0.9849	1	0.6794	0.9856	0.9392	1	0.17	0.6864	0.6285
575	LPE(20:5)	Lysophosphatidylethanolamine	Ester	0.576598		1.03	1.11	1.04	1.13	0.97	1.03	1.04	1.1	1.06	1.36	0.86	1.11	0.94	1.07	0.99	1.12	0.99	1.1	1.12	1.23	1.01	1.09	1.14	1.23	0.98	1.14	1.08	1.25	1.03	1.17	0.95	1.08		0.8311	1	0.4105	1	0.7438	0.9916	0.3491	1	0.8011	0.9892	0.8383
500	iminodiacetate (IDA)	Xenobiotics	Chemical	0.576194		0.78	0.78	0.75	0.76	0.95	1.22	0.79	1.02	1.03	1.03	1.12	1.13	0.96	1.01	1.02	1.06	0.96	0.83	0.75	0.65	0.97	1	0.97	1.01	1.01	1	1.07	1.06	1.07	1.02	1.1	1.04		0.0934	1	0.098	1	0.0554	0.9502	0.0584	1	0.7032	0.9669	0.1797
1354	TAG54:3-FA16:1	Triacylglycerol	Ester	0.576156		1.08	0.98	1.07	0.97	1.06	1.09	0.97	0.99	1.28	1.37	1	1.07	1.22	1.35	0.96	1.06	1.25	1.3	0.98	1.02	1.12	1.39	0.96	1.19	1.02	1.25	1	1.23	1.09	1.18	1.13	1.23		0.491	1	0.8812	1	0.5617	0.9749	0.7964	1	0.5831	0.9567	0.4546
1168	TAG50:1-FA16:0	Triacylglycerol	Ester	0.575973		0.89	0.85	1.06	1.01	0.81	0.96	0.91	1.08	1.05	1.15	0.99	1.09	1.06	1.14	1.08	1.17	1.16	1.08	1	0.94	1.01	1.22	0.95	1.14	0.92	1.11	1.07	1.28	0.88	1.06	0.96	1.15		0.4343	1	0.2864	1	0.7095	0.9858	0.93	1	0.1572	0.6645	0.7783
740	PC(18:0/20:2)	Phosphatidylcholine	Ester	0.575454		0.98	1.07	0.97	1.05	0.92	1.02	0.92	1.03	1.03	1.1	1.02	1.08	1.04	1.04	1.1	1.1	0.99	0.99	0.99	0.99	0.97	1.04	0.98	1.05	1.09	1.2	0.99	1.09	0.97	1.12	1.01	1.15		0.7796	1	0.273	1	0.6284	0.9782	0.3723	1	0.1496	0.6511	0.6831
1223	TAG51:2-FA18:2	Triacylglycerol	Ester	0.574778		1	0.91	1.12	1.03	0.97	1.08	0.98	1.1	1.25	1.3	1.05	1.09	1.15	1.26	1.04	1.15	1.32	1.22	1.04	0.96	1.1	1.29	0.98	1.15	0.99	1.18	1.05	1.25	0.85	1.07	1.01	1.27		0.9852	1	0.4586	1	0.357	0.9716	0.8425	1	0.7776	0.9845	0.5186
1260	TAG52:3-FA16:1	Triacylglycerol	Ester	0.574719		1.04	0.96	1.11	1.03	1	1.07	0.96	1.02	1.26	1.28	1.02	1.03	1.17	1.3	0.95	1.06	1.33	1.37	0.99	1.02	1.21	1.51	0.95	1.19	1.16	1.38	1.06	1.27	1.13	1.14	1.21	1.22		0.7598	1	0.7389	1	0.3929	0.9716	0.8293	1	0.9724	1	0.5851
883	PE(P-16:0/20:4)	Phosphatidylethanolamine	Plasmalogen	0.572952		1.08	1.03	1.01	0.95	1.03	0.97	1.07	1.01	1.03	1.05	1	1.02	1.17	0.98	1.19	1	1.12	1.03	1.09	1.01	1.17	1.07	1.1	1.01	1	1.02	1.02	1.03	1.08	1.08	1.06	1.06		0.2789	1	0.7189	1	0.9419	1	0.5155	1	0.6922	0.9621	0.694
1356	TAG54:3-FA18:1	Triacylglycerol	Ester	0.572648		1.09	0.94	1.19	1.03	1.06	1.04	1.05	1.03	1.18	1.1	1.11	1.04	1.06	1.06	1.01	1.01	1.14	1.06	1	0.93	1.08	1.21	0.95	1.06	1	1.11	1.03	1.14	1.14	1.23	1.06	1.14		0.4541	1	0.5725	1	0.1143	0.9502	0.7889	1	0.6075	0.9567	0.7133
323	DAG(16:1/20:0)	Diacylglycerol	Ester	0.570366		1.24	0.88	1.27	0.9	0.97	0.98	0.97	0.98	1.03	1.12	0.96	1.05	1.03	0.96	1.18	1.1	1.07	0.89	1.09	0.91	1.15	1.02	1.1	0.98	0.85	0.88	0.97	1	1.01	1.06	1.06	1.12		0.0411	1	0.2112	1	0.0231	0.9502	0.3079	1	0.7701	0.9811	0.8112
586	mannose	Carbohydrate	Fructose, Mannose and Galactose Metabolism	0.569432		1.06	1.03	1	0.97	0.89	0.9	1.08	1.09	0.85	0.89	0.99	1.02	0.9	0.91	1.01	1.01	0.85	0.83	0.97	0.95	0.99	0.93	1.04	0.97	1.06	1.01	0.98	0.93	1.09	1.02	1.01	0.95		0.2966	1	0.6036	1	0.9828	1	0.5848	1	0.0524	0.387	0.0816
1119	TAG48:2-FA16:1	Triacylglycerol	Ester	0.568685		0.79	0.94	0.96	1.15	0.81	1.2	0.78	1.17	1.14	1.52	0.88	1.18	1.1	1.47	0.96	1.29	1.14	1.35	0.89	1.05	1.02	1.6	0.86	1.35	1.05	1.55	1.1	1.64	0.84	1	1.2	1.43		0.2164	1	0.7461	1	0.8461	0.9997	0.4721	1	0.2649	0.7928	0.3385
864	PE(O-18:0/18:2)	Phosphatidylethanolamine	Ether	0.565405		0.94	0.99	0.99	1.03	0.98	1.03	1.02	1.06	1.07	1.12	1.01	1.06	1.08	1.05	1.07	1.03	1.03	1.05	0.99	1.01	0.94	1.01	0.93	1	1.01	1.07	1.01	1.06	1.01	1.13	1.04	1.16		0.2946	1	0.8126	1	0.8145	0.9951	0.564	1	0.7624	0.9782	0.604
1536	TAG58:9-FA20:4	Triacylglycerol	Ester	0.564679		0.95	0.97	1.06	1.08	0.98	1.04	1.03	1.09	1.03	1.1	1.03	1.1	0.96	0.95	1.01	1	0.94	0.91	1	0.97	0.86	0.92	0.97	1.04	0.81	0.81	0.9	0.91	0.97	0.98	1.1	1.11		0.5089	1	0.6897	1	0.5202	0.9736	0.3659	1	0.8183	0.9963	0.6581
142	5alpha-pregnan-3beta,20beta-diol monosulfate (1)	Lipid	Progestin Steroids	0.5643		1.39	1.16	1.29	1.08	0.93	0.96	1.08	1.11	1.16	1.08	1.25	1.17	0.94	1.03	0.84	0.93	1.18	1.03	1.18	1.03	1.23	1.19	1.11	1.08	1.26	1.03	1.1	0.9	1.42	1.3	1.26	1.15		0.0554	1	0.397	1	0.1329	0.9502	0.6651	1	0.6682	0.9567	0.8079
397	FFA(18:4)	Free Fatty Acids	Free Fatty Acids	0.563206		1.08	0.99	0.93	0.85	0.99	0.93	1.09	1.03	0.95	0.91	0.98	0.95	0.92	0.84	1.02	0.93	1.01	0.97	1.05	1.01	1.05	0.97	1.11	1.02	1.01	1.04	0.97	0.99	0.98	1.01	0.94	0.97		0.175	1	0.8847	1	0.2164	0.9643	0.0063	0.9654	0.8647	1	0.2157
300	DAG(14:0/18:2)	Diacylglycerol	Ester	0.562951		0.92	0.98	1.07	1.15	0.86	1.1	0.86	1.11	1.13	1.35	1.05	1.24	1.04	1.22	0.98	1.16	1.16	1.3	1.01	1.14	0.98	1.29	0.89	1.16	1	1.1	1.15	1.26	0.87	1.07	0.99	1.22		0.5106	1	0.9008	1	0.6181	0.9749	0.3023	1	0.2479	0.77	0.4603
977	pseudouridine	Nucleotide	Pyrimidine Metabolism, Uracil containing	0.560921		1.02	0.95	1.05	0.98	0.99	1.01	1	1.02	0.97	0.92	1.09	1.03	1.02	1	1.09	1.08	1.01	0.99	1	0.98	1	1.05	1.04	1.1	0.96	0.96	1.02	1.02	0.97	0.97	1.07	1.07		0.6036	1	0.2279	1	0.2008	0.9502	0.6558	1	0.7697	0.9811	0.825
1507	TAG58:10-FA20:4	Triacylglycerol	Ester	0.56045		0.95	0.94	1.08	1.07	0.92	1	1.02	1.11	1.03	1.03	1.05	1.04	0.94	0.92	1	0.98	0.9	0.86	0.97	0.93	0.82	0.86	0.92	0.96	0.81	0.74	0.91	0.83	0.95	0.9	1.13	1.08		0.5593	1	0.5046	1	0.406	0.9716	0.4548	1	0.3897	0.8831	0.9789
1477	TAG56:7-FA16:1	Triacylglycerol	Ester	0.559618		1.1	1	1.1	1	1.06	1.12	0.98	1.03	1.36	1.34	1.1	1.08	1.22	1.33	0.95	1.03	1.32	1.35	0.96	0.98	1.19	1.39	1.03	1.2	1.12	1.17	1.09	1.15	1.12	1.15	1.15	1.18		0.3646	1	0.9958	1	0.3583	0.9716	0.9947	1	0.552	0.9498	0.2802
1330	TAG53:5-FA18:1	Triacylglycerol	Ester	0.559327		1.01	1.01	1	1.01	1.04	1.04	1.01	1.01	1.03	1.05	1.01	1.03	0.99	1.01	0.99	1.01	1.02	1.01	1	0.99	0.99	1.01	1.01	1.03	0.99	1	0.99	1	0.98	0.99	1	1		0.5492	1	0.4203	1	0.7605	0.9916	0.6088	1	0.011	0.143	0.0114
1117	TAG48:2-FA14:1	Triacylglycerol	Ester	0.558596		0.77	0.91	0.95	1.13	0.78	1.1	0.81	1.14	1.05	1.34	0.89	1.14	0.85	1.08	0.95	1.2	0.81	0.91	0.87	0.97	0.75	1.06	0.81	1.15	0.9	1.38	1.04	1.6	0.74	1.04	0.96	1.35		0.1723	1	0.643	1	0.7783	0.9916	0.5348	1	0.2087	0.7291	0.626
470	HCER(20:0)	Hexosylceramides	HCER	0.55785		1.02	0.99	1.03	1.01	0.95	0.97	0.97	0.99	1.05	1.02	1.06	1.03	1.03	1.02	1.03	1.01	0.99	0.99	0.98	0.98	1.03	1.05	1.01	1.03	1.05	1.02	1.05	1.02	0.93	0.95	0.95	0.97		0.6542	1	0.8783	1	0.4689	0.9716	0.9018	1	0.2024	0.7255	0.4571
450	glycochenodeoxycholate	Lipid	Primary Bile Acid Metabolism	0.556986		1	0.71	1.24	0.88	0.78	0.94	1.47	1.78	0.7	0.91	1.85	2.4	0.81	0.99	1.48	1.81	0.95	0.88	1.11	1.03	0.85	1.13	0.9	1.19	0.68	0.9	0.72	0.95	0.84	0.92	0.88	0.96		0.998	1	0.0906	1	0.2923	0.9716	0.5234	1	0.2181	0.7412	0.7633
103	3-phenylpropionate (hydrocinnamate)	Xenobiotics	Benzoate Metabolism	0.556569		1.28	0.99	1.02	0.79	1.27	1.57	1.06	1.31	2.62	2.14	1.18	0.96	2.24	1.91	1.29	1.11	1.5	1.85	1.13	1.39	1.65	2.07	1.28	1.61	1.63	1.33	1.4	1.14	0.75	0.82	1.04	1.13		0.2812	1	0.9678	1	0.9161	1	0.3112	1	0.3067	0.8285	0.0525
1408	TAG54:8-FA20:5	Triacylglycerol	Ester	0.556473		1.02	0.96	1.16	1.09	1.01	1.07	1.05	1.11	1.15	1.21	1.08	1.14	1.02	1.11	1.04	1.13	1.06	1.08	1.01	1.04	0.98	1.21	0.99	1.23	1.01	1.08	0.84	0.9	0.84	0.99	1.03	1.21		0.8656	1	0.7535	1	0.2448	0.9643	0.4963	1	0.9143	1	0.5976
1524	TAG58:7-FA20:4	Triacylglycerol	Ester	0.556365		1.07	1.03	1.07	1.02	1.06	1	1.06	1	1.2	1.18	1.08	1.06	1.07	1.11	0.98	1.01	1.12	1.11	1	0.99	1.04	1.13	1.01	1.09	0.95	0.97	0.98	1	1.09	1.11	1.1	1.12		0.3844	1	0.7454	1	0.4055	0.9716	0.7744	1	0.477	0.9308	0.9565
997	SM(14:0)	Sphingomyelin	Sphingomyelin	0.556249		0.99	0.98	1.02	1.01	0.95	0.96	1	1.01	1.03	0.99	1.03	0.99	1.06	1	1.13	1.06	1	0.99	1.01	1	1.01	1.04	0.99	1.01	0.99	1.02	0.98	1	0.96	0.99	0.99	1.01		0.9018	1	0.7084	1	0.6874	0.9858	0.8794	1	0.2293	0.7486	0.2989
554	LPC(20:3)	Lysophosphatidylcholine	Ester	0.555704		0.98	0.97	1.06	1.05	0.99	1.01	1.02	1.04	1.04	1.05	1.03	1.04	1.05	1.06	1.06	1.07	1.01	1.1	1.03	1.12	1.14	1.16	1.16	1.18	0.89	0.98	1.11	1.21	0.94	1.02	1.05	1.14		0.7751	1	0.6284	1	0.3922	0.9716	0.5109	1	0.8624	1	0.8734
1099	TAG47:1-FA18:1	Triacylglycerol	Ester	0.554307		0.88	1.02	1.12	1.3	0.93	1.26	0.91	1.24	1.2	1.42	1	1.18	1.21	1.43	1.12	1.32	1.12	1.21	0.95	1.03	0.97	1.27	0.93	1.23	0.95	1.25	1.18	1.56	0.71	0.96	0.93	1.27		0.5494	1	0.9215	1	0.569	0.9749	0.2055	1	0.7159	0.9691	0.2566
721	PC(17:0/18:1)	Phosphatidylcholine	Ester	0.553408		1.01	1.02	0.96	0.97	0.9	0.97	0.91	0.98	0.99	0.99	1.06	1.06	1.05	1.01	1.01	0.97	1.06	1.06	1.05	1.04	1.05	1.03	0.99	0.96	1.04	1.08	1	1.04	1.01	1.07	0.96	1.03		0.8801	1	0.7685	1	0.4104	0.9716	0.4966	1	0.0364	0.3161	0.5003
1214	TAG51:1-FA17:0	Triacylglycerol	Ester	0.552481		0.97	0.92	1.11	1.05	0.92	1.04	0.96	1.09	1.21	1.26	1.07	1.12	1.12	1.16	1.09	1.12	1.16	1.07	1.03	0.95	1.01	1.17	0.98	1.13	0.94	1.24	1.02	1.34	0.84	1.09	0.94	1.22		0.8438	1	0.5767	1	0.4848	0.9716	0.7359	1	0.5756	0.9567	0.7712
1126	TAG48:3-FA16:0	Triacylglycerol	Ester	0.552425		0.8	0.9	1.03	1.16	0.84	1.2	0.81	1.15	1.17	1.47	0.95	1.2	1.03	1.37	0.98	1.3	1.15	1.25	1.03	1.12	0.91	1.36	0.89	1.33	0.91	1.29	1.09	1.55	0.71	0.97	0.99	1.35		0.2282	1	0.5848	1	0.8872	1	0.4232	1	0.3572	0.8633	0.3338
135	5alpha-androstan-3alpha,17beta-diol monosulfate (2)	Lipid	Androgenic Steroids	0.552224		1.03	0.9	1.06	0.93	1.21	1.16	1.19	1.13	0.93	0.95	0.95	0.97	1.12	0.87	1.57	1.22	1.03	0.86	1.19	0.99	0.9	0.99	0.99	1.08	1.04	1.05	1.06	1.07	0.81	0.93	0.85	0.97		0.8015	1	0.416	1	0.6523	0.9782	0.5389	1	0.1313	0.616	0.2524
241	CE(22:0)	Cholesterol Ester	Ester	0.550995		0.96	0.88	1.02	0.93	1.05	0.98	1.14	1.06	1.06	0.95	1.18	1.05	1.09	0.87	1.24	0.99	0.98	0.9	1.07	0.98	0.97	0.91	1.06	0.99	0.99	0.9	1.04	0.95	0.99	1.07	0.97	1.05		0.5258	1	0.0567	1	0.7738	0.9916	0.3239	1	0.4515	0.9306	0.8242
1384	TAG54:5-FA22:1	Triacylglycerol	Ester	0.549644		1	0.85	1.16	0.99	1.01	0.95	1.05	0.99	1.21	1.09	1.16	1.05	1.08	1.12	0.97	1.02	1.29	1.16	1.07	0.96	1.12	1.31	0.93	1.08	1.12	1.08	1.08	1.04	1.02	1.13	1.12	1.23		0.9891	1	0.1624	1	0.2035	0.9502	0.9108	1	0.928	1	0.6975
1027	TAG40:0-FA12:0	Triacylglycerol	Ester	0.547896		0.98	1.34	1.26	1.72	1.04	1.31	1.44	1.82	1.16	1.81	1.15	1.79	1.03	1.52	1.8	2.65	0.74	0.93	1.03	1.3	0.79	1.21	1.22	1.88	0.55	0.56	1.41	1.42	0.51	0.78	1.16	1.78		0.9573	1	0.4848	1	0.5751	0.9749	0.1895	1	0.928	1	0.5111
456	glycodeoxycholate	Lipid	Secondary Bile Acid Metabolism	0.546458		0.67	0.55	0.86	0.7	1.4	1.14	1.78	1.45	1.36	0.96	2.1	1.49	0.89	0.87	1.18	1.16	0.8	0.97	1.46	1.77	0.98	0.72	0.99	0.73	0.73	0.81	0.6	0.67	0.88	1.05	0.71	0.85		0.1699	1	0.0369	1	0.6154	0.9749	0.2231	1	0.2466	0.7687	0.6561
1397	TAG54:7-FA16:1	Triacylglycerol	Ester	0.545756		1.03	0.98	1.11	1.06	0.95	1.08	0.96	1.09	1.19	1.23	1.02	1.06	1.06	1.11	1	1.05	1.13	1.1	1	0.97	0.96	1.13	0.96	1.12	0.99	1.07	0.95	1.02	0.99	1.03	1.24	1.29		0.7945	1	0.8372	1	0.3047	0.9716	0.5749	1	0.6309	0.9567	0.4456
1215	TAG51:1-FA18:0	Triacylglycerol	Ester	0.545227		0.96	0.93	1.14	1.11	0.92	1.07	0.96	1.12	1.22	1.26	1.09	1.13	1.12	1.23	1.03	1.13	1.13	1.11	1	0.98	0.96	1.16	0.94	1.14	0.9	1.31	1.01	1.46	0.79	1.08	0.95	1.29		0.771	1	0.648	1	0.4194	0.9716	0.5209	1	0.5941	0.9567	0.6712
1259	TAG52:3-FA16:0	Triacylglycerol	Ester	0.543246		1.06	0.93	1.16	1.02	1	1.03	1.02	1.05	1.28	1.28	1.08	1.08	1.24	1.3	1	1.05	1.47	1.34	1.06	0.97	1.24	1.41	0.97	1.11	1.09	1.08	1.07	1.06	1.06	1.1	1.06	1.1		0.5632	1	0.4479	1	0.132	0.9502	0.8647	1	0.9712	1	0.7527
675	paraxanthine	Xenobiotics	Xanthine Metabolism	0.543171		1.12	0.67	0.94	0.56	1.48	0.78	1.15	0.61	1.39	0.81	1.14	0.66	1.1	0.7	0.92	0.59	1.25	0.69	1.11	0.61	1.17	0.65	1.04	0.57	0.79	0.75	0.72	0.68	0.65	0.61	0.78	0.74		0.6416	1	0.1016	1	0.8062	0.9934	0.0191	1	0.1112	0.5761	0.3244
1340	TAG54:0-FA18:0	Triacylglycerol	Ester	0.541376		0.94	0.9	1.13	1.08	0.97	0.97	1.01	1.01	1	0.98	1.05	1.03	1.04	1	1.07	1.03	1	0.94	0.99	0.93	0.9	0.97	0.9	0.97	0.79	0.97	0.98	1.2	0.96	1.16	0.96	1.16		0.5752	1	0.3318	1	0.2451	0.9643	0.4519	1	0.7472	0.9749	0.7951
150	5-oxoproline	Amino Acid	Glutathione Metabolism	0.54034		1.01	1	1	0.99	1.09	0.99	1.11	1	0.98	0.98	1.04	1.04	1.05	1.05	0.98	0.98	1.1	1.12	1	1.01	1.02	1.07	1.01	1.05	1	0.98	1.03	1.01	0.99	1.01	1.01	1.02		0.7467	1	0.9702	1	0.997	1	0.7724	1	0.0226	0.2314	0.7545
1556	theanine	Xenobiotics	Food Component/Plant	0.539255		1.24	0.88	0.95	0.67	1.22	0.96	0.88	0.69	1.09	0.96	0.84	0.74	1.14	0.99	0.86	0.75	1.15	1.05	0.87	0.8	1.07	1.13	0.81	0.85	1.56	0.95	2.19	1.34	1.88	0.97	1.49	0.77		0.4382	1	0.6528	1	0.8398	0.9978	0.1538	1	0.483	0.9308	0.8867
88	3-hydroxypyridine sulfate	Xenobiotics	Chemical	0.538828		0.87	0.81	0.76	0.71	1.08	1.04	0.85	0.82	0.88	0.99	0.8	0.9	0.86	0.89	0.73	0.75	0.89	0.66	0.9	0.66	0.74	0.65	0.86	0.75	0.71	0.61	0.8	0.68	0.55	0.56	0.73	0.74		0.5394	1	0.3519	1	0.2195	0.9643	0.1224	1	0.7437	0.9741	0.8751
932	phosphate	Energy	Oxidative Phosphorylation	0.538659		0.97	0.94	1.07	1.04	0.95	0.9	1.11	1.04	0.97	0.92	1.1	1.04	0.95	0.9	1.07	1.02	0.92	0.92	1	1	0.9	0.94	0.93	0.97	1.02	1	1.04	1.03	0.95	1.04	0.98	1.06		0.4791	1	0.1961	1	0.1768	0.9502	0.4438	1	0.3181	0.8415	0.0204
948	PI(18:0/18:3)	PI	Ester	0.536517		0.98	0.99	1.04	1.05	0.88	1.04	0.93	1.1	0.96	1.07	1.07	1.2	1.01	0.91	0.95	0.86	0.85	0.86	1.01	1.02	0.87	0.94	1.08	1.15	0.99	1.03	0.97	1.02	0.99	1.04	1.02	1.08		0.8405	1	0.9168	1	0.6405	0.9782	0.5729	1	0.1339	0.6181	0.6837
1303	TAG52:7-FA18:1	Triacylglycerol	Ester	0.536129		1.02	1	1.19	1.16	1	1.13	1.04	1.17	1.15	1.23	1.1	1.18	1.13	1.21	1.22	1.31	1.17	1.15	1.06	1.05	1.03	1.23	1.03	1.24	0.94	1.19	0.96	1.22	0.86	1.13	0.92	1.21		0.8652	1	0.9768	1	0.1911	0.9502	0.2675	1	0.9984	1	0.3477
709	PC(16:0/18:3)	Phosphatidylcholine	Ester	0.534271		0.92	0.94	0.91	0.93	0.82	0.9	0.91	1	0.91	0.96	0.95	1.01	0.94	0.91	1.1	1.07	0.88	0.91	0.94	0.98	0.88	1	0.9	1.03	0.87	1.09	0.88	1.11	0.89	1.01	1.01	1.15		0.299	1	0.4266	1	0.2662	0.9643	0.3853	1	0.0191	0.21	0.2228
734	PC(18:0/18:1)	Phosphatidylcholine	Ester	0.533101		1.01	1.05	1.01	1.05	0.95	1.01	0.99	1.05	1.02	1.06	1.02	1.07	1	1.02	1.06	1.07	0.99	1	1.02	1.03	0.99	1.04	0.98	1.03	0.97	1.06	0.99	1.08	0.97	1.07	0.96	1.06		0.862	1	0.3476	1	0.8823	1	0.361	1	0.3476	0.8612	0.8031
1077	TAG46:2-FA16:0	Triacylglycerol	Ester	0.53255		0.79	1.05	1.11	1.48	0.82	1.26	0.84	1.29	1.06	1.35	0.99	1.27	0.91	1.22	1.1	1.48	0.9	1.02	1	1.14	0.74	1.07	0.88	1.27	0.74	0.88	1.33	1.58	0.57	0.96	0.84	1.43		0.3179	1	0.8422	1	0.6639	0.9813	0.1029	1	0.414	0.9045	0.3448
21	1-methylxanthine	Xenobiotics	Xanthine Metabolism	0.532379		1.37	0.88	1.37	0.87	1.46	0.96	1.21	0.79	1.16	0.94	1.11	0.9	1.5	1.05	1.28	0.89	1.47	0.92	1.1	0.69	1.46	0.76	1.11	0.58	0.85	0.94	0.79	0.88	0.89	0.62	1.11	0.78		0.1551	1	0.5649	1	0.1621	0.9502	0.5489	1	0.0904	0.528	0.8368
893	PE(P-18:0/18:2)	Phosphatidylethanolamine	Plasmalogen	0.531806		0.96	1.05	0.98	1.06	0.93	1.02	0.99	1.09	1.03	1.09	1.01	1.06	1.05	1.04	1.11	1.1	1	1.1	0.99	1.09	1.02	1.11	0.97	1.06	1	1.04	1.01	1.04	0.98	1.12	0.99	1.13		0.5266	1	0.4343	1	0.6921	0.9858	0.3082	1	0.1921	0.7207	0.7128
1506	TAG58:10-FA18:2	Triacylglycerol	Ester	0.531308		1.17	0.99	1.26	1.07	1.11	1.04	1.13	1.06	1.34	1.16	1.15	1	1.17	1.04	1.11	0.99	1.28	1.07	1.13	0.94	1.04	1.09	1.02	1.07	1.04	0.85	0.98	0.8	0.92	0.94	1.09	1.1		0.1543	1	0.8947	1	0.0312	0.9502	0.5483	1	0.3202	0.8427	0.7013
735	PC(18:0/18:2)	Phosphatidylcholine	Ester	0.530589		0.97	1.01	0.99	1.03	0.93	0.99	0.98	1.04	1	1.01	1.02	1.03	0.98	1	1.03	1.05	0.97	0.97	1.01	1.02	0.98	1.02	0.98	1.02	0.98	1.05	0.99	1.05	0.97	1.03	0.97	1.04		0.4118	1	0.7118	1	0.7559	0.9916	0.3793	1	0.0557	0.4031	0.7136
1446	TAG56:4-FA18:0	Triacylglycerol	Ester	0.529646		1.09	0.99	1.1	0.99	1.09	1.09	1.03	1.03	1.29	1.23	1.1	1.05	1.22	1.26	1.04	1.08	1.3	1.21	1.02	0.95	1.22	1.3	1.02	1.1	1	1.04	1.08	1.12	1.05	1.16	1.03	1.15		0.3308	1	0.922	1	0.3135	0.9716	0.9501	1	0.3504	0.8612	0.3704
76	3-hydroxy-2-ethylpropionate	Amino Acid	Leucine, Isoleucine and Valine Metabolism	0.529604		1.23	1.04	1.28	1.08	1.06	0.93	1.18	1.03	1.01	0.72	1.28	0.92	0.8	0.71	1.03	0.92	0.87	0.77	1.01	0.9	0.88	0.84	1.23	1.17	0.9	0.79	0.96	0.83	0.9	0.87	1.02	0.98		0.0319	1	0.6912	1	0.0101	0.9502	0.409	1	0.5286	0.9463	0.4429
1213	TAG51:1-FA16:0	Triacylglycerol	Ester	0.529205		0.95	0.91	1.11	1.07	0.87	1.04	0.94	1.12	1.15	1.25	1.03	1.13	1.13	1.18	1.11	1.16	1.14	1.07	0.99	0.93	0.98	1.17	0.95	1.13	0.94	1.23	1.04	1.37	0.81	1.08	0.93	1.23		0.7276	1	0.5608	1	0.5221	0.9736	0.6842	1	0.4006	0.896	0.7824
1539	TAG60:10-FA22:5	Triacylglycerol	Ester	0.528877		1.07	0.95	1.16	1.03	1.07	1.1	0.99	1.02	1.15	1.12	1.06	1.04	1.11	1.02	1.15	1.06	1.29	1.13	1.11	0.97	1.12	1.16	1.03	1.07	0.94	0.93	0.92	0.9	1	1.08	1.03	1.1		0.461	1	0.5865	1	0.1124	0.9502	0.758	1	0.4314	0.9158	0.2996
1219	TAG51:2-FA16:1	Triacylglycerol	Ester	0.528825		0.95	0.93	1.09	1.06	0.94	1.15	0.9	1.09	1.21	1.35	0.97	1.07	1.15	1.35	0.98	1.16	1.21	1.22	0.97	0.98	1.09	1.37	0.93	1.17	1.09	1.54	1.03	1.45	0.91	1.05	1.17	1.35		0.7343	1	0.6185	1	0.5847	0.9749	0.6981	1	0.7078	0.9679	0.3643
139	5alpha-pregnan-3(alpha or beta),20beta-diol disulfate	Lipid	Progestin Steroids	0.528529		1.95	1.51	1.6	1.24	0.91	0.89	1.36	1.33	1.17	1.3	1.37	1.51	0.99	1.23	0.88	1.1	1.6	1.15	1.46	1.06	1.33	1.15	1.57	1.36	1.18	0.87	1.24	0.91	1.54	1.33	1.22	1.06		0.0074	0.9155	0.0951	1	0.0587	0.9502	0.3794	1	0.6943	0.9621	0.6373
249	CER(14:0)	Ceramides	CER	0.52849		1.04	1.04	0.99	0.99	1.01	0.97	1.05	1.01	1	0.96	1.06	1.02	0.92	0.92	0.99	0.98	1.03	1.05	0.98	0.99	1.01	1	1.01	0.99	1	1.02	1.01	1.03	0.96	0.97	1	1.01		0.4091	1	0.4836	1	0.8815	1	0.7841	1	0.909	1	0.5126
679	PC(12:0/20:4)	Phosphatidylcholine	Ester	0.528448		0.99	1.1	0.97	1.09	0.98	0.92	0.98	0.92	1.22	1.02	1.12	0.94	1.11	1.08	1.08	1.05	1.07	1	1.07	1	1.07	1.04	1.01	0.98	1.27	1.06	1.31	1.09	1.08	0.9	1.17	0.97		0.8715	1	0.3117	1	0.7669	0.9916	0.3805	1	0.8625	1	0.3733
1470	TAG56:6-FA20:3	Triacylglycerol	Ester	0.528337		1.03	0.93	1.05	0.95	1.02	1	1.01	0.99	1.11	1.09	1.04	1.03	1.01	1.07	0.9	0.95	1.12	1.09	1	0.97	1.04	1.18	0.97	1.11	1.05	1.07	0.99	1.01	1.08	1.15	1.13	1.2		0.7877	1	0.4547	1	0.6059	0.9749	0.6163	1	0.8643	1	0.9995
1247	TAG52:1-FA20:0	Triacylglycerol	Ester	0.528156		0.99	1	1.06	1.07	0.88	1.07	0.86	1.04	1.16	1.25	0.95	1.02	1.11	1.23	1.06	1.17	1.2	1.15	0.95	0.91	1.09	1.28	0.96	1.13	0.91	1.13	1.09	1.35	0.89	1.16	0.93	1.21		0.9228	1	0.9854	1	0.6975	0.9858	0.6403	1	0.3874	0.8831	0.6219
1314	TAG53:2-FA17:0	Triacylglycerol	Ester	0.5277		1.1	0.98	1.2	1.07	1.03	1.09	1.02	1.08	1.33	1.31	1.13	1.11	1.22	1.3	1.04	1.11	1.32	1.21	1.07	0.98	1.14	1.28	1.01	1.13	1.06	1.27	1.05	1.27	0.97	1.16	1	1.2		0.3673	1	0.8566	1	0.0957	0.9502	0.5581	1	0.7992	0.9892	0.4428
1341	TAG54:1-FA16:0	Triacylglycerol	Ester	0.527064		1.02	0.89	1.14	1	0.94	0.96	0.94	0.97	1.13	1.1	0.95	0.92	1.16	1.09	1.02	0.96	1.12	0.99	0.95	0.85	0.99	1.11	0.94	1.05	0.91	1.05	1.04	1.2	1.04	1.3	0.95	1.18		0.897	1	0.3546	1	0.3098	0.9716	0.9684	1	0.6114	0.9567	0.7704
336	DAG(18:1/20:4)	Diacylglycerol	Ester	0.526061		1.1	0.99	1.17	1.06	0.96	0.96	1.06	1.06	1	1.03	1.07	1.11	0.93	0.97	0.94	0.98	1.02	0.95	1.02	0.95	0.88	1.01	0.97	1.1	1.01	1.03	1.04	1.06	1.14	1.19	1.19	1.23		0.274	1	0.948	1	0.075	0.9502	0.5331	1	0.6476	0.9567	0.6329
1248	TAG52:1-FA20:1	Triacylglycerol	Ester	0.525272		0.96	0.95	1.04	1.03	0.88	1.03	0.92	1.08	1.12	1.2	1	1.06	1.11	1.19	1.12	1.21	1.18	1.14	1	0.97	0.99	1.24	0.92	1.16	0.95	1.15	1.06	1.29	0.94	1.22	0.93	1.21		0.754	1	0.6903	1	0.7796	0.9916	0.8456	1	0.3644	0.8697	0.8106
1365	TAG54:4-FA18:1	Triacylglycerol	Ester	0.52227		1.08	0.91	1.18	1	1.06	1	1.06	1.01	1.19	1.08	1.11	1	1.06	1.09	0.97	1	1.19	1.1	1.02	0.95	1.11	1.24	0.95	1.06	1.08	1.09	1.05	1.05	1.1	1.2	1.11	1.2		0.4915	1	0.3877	1	0.1246	0.9502	0.9881	1	0.6192	0.9567	0.9996
1227	TAG51:3-FA17:0	Triacylglycerol	Ester	0.521996		0.98	0.9	1.11	1.01	0.94	1.11	0.94	1.11	1.28	1.36	1.04	1.11	1.12	1.25	1.03	1.15	1.31	1.29	1.03	1.01	1.12	1.4	0.98	1.23	1.04	1.32	1	1.26	0.89	0.99	1.16	1.29		0.899	1	0.386	1	0.3957	0.9716	0.9129	1	0.6279	0.9567	0.3761
1534	TAG58:9-FA18:1	Triacylglycerol	Ester	0.521501		1.2	1.04	1.26	1.09	1.15	1.15	1.12	1.12	1.27	1.16	1.18	1.08	1.27	1.12	1.15	1.01	1.23	1.05	1.13	0.97	1.08	1.06	1.02	1.01	0.95	0.87	0.96	0.88	0.93	1	1	1.08		0.0706	1	0.7188	1	0.0192	0.9502	0.3703	1	0.1531	0.6633	0.1662
1490	TAG56:8-FA18:1	Triacylglycerol	Ester	0.521375		1.07	0.95	1.21	1.07	1.05	1.04	1.09	1.08	1.19	1.16	1.15	1.13	1.03	0.94	1.06	0.98	1.14	1.05	1.11	1.02	0.99	1.09	1	1.1	0.99	1.04	0.92	0.97	0.95	1.09	1.03	1.17		0.4702	1	0.584	1	0.0532	0.9502	0.5052	1	0.6477	0.9567	0.7214
905	PE(P-18:1/18:0)	Phosphatidylethanolamine	Plasmalogen	0.52121		1.07	1.11	0.92	0.95	0.96	0.97	1.04	1.05	1.02	0.94	1.06	0.98	0.91	0.93	1.09	1.11	0.92	0.96	0.89	0.94	1.04	1.03	0.93	0.92	0.93	0.97	0.98	1.02	1.14	1.32	1.13	1.3		0.3986	1	0.2095	1	0.3186	0.9716	0.5577	1	0.6336	0.9567	0.6842
1008	SM(26:1)	Sphingomyelin	Sphingomyelin	0.520159		1.05	1.04	1.02	1.01	1.03	1.01	1.02	0.99	1.02	1	1.02	0.99	1.05	0.99	1.07	1	1.04	1.01	1.02	0.99	1.06	1.03	1.01	0.98	1.06	1.04	1	0.98	1.03	1.02	1.01	1		0.1405	1	0.2656	1	0.5171	0.9736	0.7746	1	0.277	0.8091	0.8088
587	methionine	Amino Acid	Methionine, Cysteine, SAM and Taurine Metabolism	0.519234		0.93	1	0.98	1.05	1.04	1.04	1.05	1.06	1.05	1.06	0.99	1	1.1	1.11	0.94	0.95	1.33	1.52	0.87	0.99	1.43	1.66	0.85	0.99	0.92	0.94	1.01	1.03	1.06	0.93	1.19	1.04		0.2586	1	0.9514	1	0.7896	0.9926	0.4224	1	0.56	0.9542	0.5359
840	PE(18:2/18:2)	Phosphatidylethanolamine	Ester	0.518307		0.92	0.91	0.97	0.96	0.92	0.97	0.95	1	1.06	1.02	1.07	1.03	0.99	1.03	1	1.04	1.01	1.06	0.96	1	1.06	1.14	0.94	1.01	0.84	1.03	0.99	1.2	0.89	1.06	0.98	1.17		0.4302	1	0.3715	1	0.7928	0.9934	0.7133	1	0.4562	0.9306	0.7559
762	PC(18:2/20:2)	Phosphatidylcholine	Ester	0.517377		1.01	1.02	0.98	0.99	0.9	0.99	0.94	1.03	1.06	1.09	0.99	1.02	0.96	0.94	1.03	1.01	0.98	1.03	0.99	1.04	1	0.96	0.97	0.94	1.07	1.18	0.93	1.02	1.05	1.15	0.99	1.08		0.9041	1	0.7457	1	0.7603	0.9916	0.9194	1	0.0799	0.4902	0.8505
617	N-acetyl-aspartyl-glutamate (NAAG)	Amino Acid	Glutamate Metabolism	0.515135		1.26	1.12	0.98	0.87	1.24	1.31	1.06	1.12	1.02	0.93	1.15	1.04	0.98	1.22	0.87	1.08	1.15	1.14	0.98	0.97	1.2	1.44	1.11	1.32	1.1	1.02	1.03	0.96	1.16	1.25	0.95	1.03		0.1131	1	0.4408	1	0.8604	0.9997	0.3219	1	0.1341	0.6181	0.0598
889	PE(P-18:0/16:0)	Phosphatidylethanolamine	Plasmalogen	0.514737		0.96	1	0.95	0.99	1.01	1.05	1.03	1.07	1.07	1.08	1.02	1.03	1.04	0.98	1.03	0.97	1.02	1.02	1.01	1.01	1.02	1.05	0.94	0.97	1.05	1.11	1.04	1.1	0.99	1.05	1.02	1.08		0.4345	1	0.9723	1	0.3223	0.9716	0.8079	1	0.8367	0.9989	0.3885
285	cysteine	Amino Acid	Methionine, Cysteine, SAM and Taurine Metabolism	0.512807		0.97	0.96	1.04	1.02	1.03	1	1.09	1.05	0.95	0.96	1.05	1.07	0.96	0.91	1.05	1	0.92	0.95	0.95	0.98	0.99	1	1.03	1.05	0.99	1.02	0.95	0.98	0.94	0.95	0.99	1		0.5089	1	0.3364	1	0.3568	0.9716	0.5349	1	0.4166	0.9078	0.9146
1558	theophylline	Xenobiotics	Xanthine Metabolism	0.512428		1.15	0.78	1	0.67	1.51	0.9	1.17	0.7	1.07	0.78	1.01	0.74	1.15	0.75	1.02	0.67	1.11	0.72	1	0.65	1.11	0.72	1.08	0.7	0.93	0.77	0.83	0.69	0.75	0.63	0.93	0.77		0.4449	1	0.18	1	0.9835	1	0.0338	1	0.0304	0.2866	0.5711
351	DCER(20:1)	Dihydroceramides	DCER	0.510039		1.14	1.03	1.18	1.06	1.07	1.05	1.03	1.01	1.05	1.1	1.01	1.06	1.01	1.01	0.99	0.99	0.98	1	1	1.02	0.95	0.94	1	0.98	0.94	0.99	0.99	1.05	0.95	0.94	1	0.99		0.0699	1	0.7075	1	0.0215	0.9502	0.3879	1	0.3464	0.8612	0.4921
116	4-hydroxycoumarin	Xenobiotics	Drug	0.508988		0.82	0.7	1.47	1.26	0.94	0.72	1.65	1.27	0.71	0.48	1.4	0.95	0.62	0.41	1.36	0.9	0.71	0.58	1.58	1.28	0.75	0.71	1.27	1.21	0.66	0.7	0.77	0.82	0.98	0.77	0.99	0.78		0.4894	1	0.2193	1	0.1805	0.9502	0.4224	1	0.829	0.9985	0.2611
537	lignoceroylcarnitine (C24)*	Lipid	Fatty Acid Metabolism(Acyl Carnitine)	0.507756		1.13	1.01	1.27	1.12	1.17	1.14	1.12	1.09	1.53	1.19	1.68	1.3	1.04	0.98	1.07	1.01	1.25	0.87	1.1	0.77	1.04	1.02	0.99	0.98	1.21	0.9	1.14	0.85	0.9	1.02	1.02	1.17		0.4567	1	0.9691	1	0.1604	0.9502	0.4845	1	0.3505	0.8612	0.4354
136	5alpha-androstan-3beta,17alpha-diol disulfate	Lipid	Androgenic Steroids	0.507086		1.08	1	1.03	0.95	0.93	1.11	0.9	1.07	1.14	1.05	1.59	1.47	1.53	1.07	1.31	0.91	0.87	1.19	0.83	1.14	0.91	1.26	0.64	0.9	0.6	0.8	0.84	1.11	0.62	0.82	0.57	0.74		0.7585	1	0.9984	1	0.9231	1	0.8344	1	0.7862	0.987	0.6844
1231	TAG51:4-FA15:0	Triacylglycerol	Ester	0.506864		1.11	0.94	1.22	1.04	1.06	1.11	1.03	1.07	1.41	1.38	1.08	1.05	1.34	1.42	0.98	1.04	1.65	1.54	1.13	1.05	1.31	1.5	1	1.14	1.14	1.14	1.09	1.09	0.99	1.08	1.14	1.24		0.3155	1	0.5877	1	0.0599	0.9502	0.7355	1	0.563	0.9567	0.342
884	PE(P-16:0/20:5)	Phosphatidylethanolamine	Plasmalogen	0.506274		1	0.96	1.01	0.97	1.01	0.93	1.01	0.93	1.05	1	1	0.95	1.16	0.93	1.19	0.95	1.16	0.98	1.12	0.95	1.13	1.01	1.09	0.97	0.91	1.01	0.93	1.03	0.93	1	0.91	0.98		0.9771	1	0.728	1	0.9105	1	0.7917	1	0.9514	1	0.5137
1488	TAG56:8-FA16:0	Triacylglycerol	Ester	0.505711		1.21	0.98	1.29	1.04	1.08	1.09	1.08	1.09	1.41	1.32	1.19	1.12	1.29	1.26	1.16	1.13	1.41	1.19	1.14	0.96	1.17	1.22	1.1	1.14	1	0.88	1.03	0.91	0.99	1	1.11	1.12		0.0697	1	0.8562	1	0.0182	0.9502	0.7121	1	0.4687	0.9308	0.4253
217	carboxyethyl-GABA	Amino Acid	Glutamate Metabolism	0.503138		0.88	0.98	0.86	0.96	1.38	1.04	1.7	1.29	0.94	0.83	1.43	1.26	0.94	0.76	1.38	1.12	1.14	1.1	1.21	1.16	1.15	1.25	1.24	1.36	1.24	1.26	1.51	1.54	1.17	0.91	1.17	0.91		0.401	1	0.8941	1	0.3495	0.9716	0.819	1	0.0434	0.3435	0.802
1029	TAG40:0-FA16:0	Triacylglycerol	Ester	0.502177		0.79	1.04	1.13	1.49	0.81	1.44	0.85	1.52	1.25	1.86	1.05	1.57	1.14	1.38	1.5	1.81	0.72	0.7	1.12	1.08	0.66	0.83	0.99	1.24	0.49	0.69	1.4	1.96	0.53	0.78	0.94	1.39		0.5601	1	0.919	1	0.766	0.9916	0.3263	1	0.597	0.9567	0.3684
125	4-vinylguaiacol sulfate	Xenobiotics	Food Component/Plant	0.501318		0.77	0.69	1.02	0.91	1.11	0.79	1.23	0.87	1.1	0.95	1.21	1.04	1.1	1.13	0.93	0.96	1.03	1.02	1.04	1.03	0.8	1.06	0.73	0.97	1.23	0.88	1.54	1.1	1.54	1.69	0.87	0.95		0.4275	1	0.2657	1	0.9619	1	0.7855	1	0.7628	0.9782	0.4702
452	glycochenodeoxycholate sulfate	Lipid	Primary Bile Acid Metabolism	0.501201		0.82	0.66	0.99	0.8	0.4	0.48	0.43	0.53	0.66	0.84	0.67	0.85	0.4	0.41	0.66	0.68	0.79	0.5	1.06	0.67	0.85	0.8	1.34	1.26	0.59	0.82	0.59	0.81	0.81	1.01	0.77	0.96		0.4846	1	0.1499	1	0.9676	1	0.434	1	0.0016	0.0315	0.0128
228	CE(16:1)	Cholesterol Ester	Ester	0.499709		1.01	0.97	0.99	0.95	0.92	0.94	0.93	0.95	1.09	1.06	1.02	0.99	1.11	0.97	1.17	1.02	1.01	0.94	0.95	0.88	1.02	0.99	0.97	0.94	1.04	1.08	0.96	0.99	0.96	1.04	1	1.08		0.8872	1	0.6761	1	0.9388	1	0.5246	1	0.2875	0.8174	0.4151
328	DAG(18:0/18:2)	Diacylglycerol	Ester	0.499141		1.06	0.9	1.12	0.95	0.96	0.98	1.01	1.03	1.11	1.14	1.03	1.06	1.06	1.1	0.96	0.99	1.15	1.13	0.96	0.94	1.04	1.19	0.97	1.11	1.03	1.05	1.13	1.15	1.02	1.13	1.09	1.2		0.5666	1	0.2922	1	0.2499	0.9643	0.6342	1	0.6925	0.9621	0.8661
476	HCER(26:0)	Hexosylceramides	HCER	0.498827		0.99	1	1	1.01	0.87	0.87	1.09	1.09	0.93	1.03	1.15	1.27	0.95	1.03	1.04	1.13	1.2	1.01	1.18	0.99	0.98	1.03	0.95	1.01	0.96	0.97	0.99	1	1.32	1.19	1.24	1.11		0.9155	1	0.9785	1	0.9602	1	0.8973	1	0.1306	0.6145	0.1267
868	PE(O-18:0/20:4)	Phosphatidylethanolamine	Ether	0.496611		1.03	1.04	1.07	1.09	0.94	0.99	1.08	1.14	1.03	1.11	1.07	1.15	1.13	1.05	1.22	1.13	1.08	1.07	1.11	1.1	1.04	1.07	1.08	1.11	1.02	1	1.06	1.04	1.02	1.13	1.03	1.15		0.6888	1	0.5696	1	0.3492	0.9716	0.2695	1	0.4274	0.9148	0.9035
350	DCER(20:0)	Dihydroceramides	DCER	0.496343		1.21	1.08	1.17	1.05	0.95	0.91	1.19	1.14	0.96	0.92	1.01	0.97	1.11	1.07	1.11	1.08	1.12	1.18	1.1	1.15	0.93	1.06	0.96	1.09	0.91	0.96	0.94	0.99	0.9	1.01	0.92	1.04		0.0625	1	0.421	1	0.1192	0.9502	0.6178	1	0.6235	0.9567	0.3734
37	2-ethylphenylsulfate	Xenobiotics	Benzoate Metabolism	0.490443		1.12	1.2	0.84	0.9	1.12	1	0.86	0.77	1.09	0.96	0.97	0.85	1	0.9	0.89	0.8	1	1	0.83	0.83	0.91	0.91	0.88	0.88	0.83	0.99	0.98	1.17	0.93	1.21	1.05	1.36		0.5317	1	0.3038	1	0.3226	0.9716	0.5578	1	0.5327	0.9487	1
1485	TAG56:7-FA22:4	Triacylglycerol	Ester	0.490399		1.07	0.95	1.16	1.04	1.09	1.11	0.98	1	1.31	1.42	1.06	1.14	1.23	1.28	0.99	1.03	1.48	1.4	1.02	0.97	1.23	1.46	0.99	1.17	1.06	1.14	1.05	1.12	1.09	1.09	1.2	1.21		0.509	1	0.646	1	0.1441	0.9502	0.7323	1	0.3815	0.8818	0.3095
1394	TAG54:6-FA20:5	Triacylglycerol	Ester	0.489835		1.05	0.99	1.18	1.12	0.98	1.07	1.05	1.14	1.15	1.21	1.07	1.12	1.06	1.12	1.11	1.16	1.13	1.09	1.04	1	0.97	1.13	0.99	1.15	1.02	1.1	0.92	0.99	0.94	1.08	1.01	1.17		0.6874	1	0.9654	1	0.1731	0.9502	0.359	1	0.8763	1	0.596
793	PE(16:0/20:2)	Phosphatidylethanolamine	Ester	0.489817		1.21	1.01	1.17	0.97	0.99	1.2	0.73	0.88	1.08	1.1	0.97	0.99	0.92	1.19	0.8	1.04	1.28	1.12	0.95	0.83	1.17	1.1	0.93	0.87	1.19	1.19	1.1	1.1	1.05	0.95	1.15	1.04		0.2085	1	0.9416	1	0.3186	0.9716	0.8513	1	0.954	1	0.2337
1577	Total PI	Phospholipids	Phosphatidylinositols	0.489498		0.95	0.99	0.97	1	0.92	0.96	1.02	1.06	0.94	0.97	1.02	1.06	0.96	0.94	1.09	1.06	0.91	0.92	1.02	1.03	0.92	0.95	1.01	1.04	0.99	1.06	0.99	1.06	1.01	1.04	1.03	1.06		0.2414	1	0.7761	1	0.403	0.9716	0.9592	1	0.0454	0.3531	0.2886
643	N-formylanthranilic acid	Amino Acid	Tryptophan Metabolism	0.489186		1.21	0.96	1.01	0.8	0.89	0.88	1.11	1.08	0.8	0.85	1.04	1.12	0.79	0.73	1.26	1.16	0.78	0.78	1.06	1.06	0.8	0.83	0.88	0.92	0.93	0.88	0.85	0.81	1.08	1.14	1.06	1.11		0.0547	1	0.6613	1	0.9576	1	0.0212	1	0.2511	0.7746	0.173
718	PC(16:0/22:6)	Phosphatidylcholine	Ester	0.487416		1.02	0.96	1.03	0.96	0.98	0.93	1.08	1.02	1.09	0.96	1.14	1	1.07	0.94	1.14	1	1.08	0.96	1.1	0.98	1.06	1	1.07	1.01	1.06	0.99	1.06	0.99	1	0.9	1.1	0.99		0.6773	1	0.4796	1	0.6465	0.9782	0.5064	1	0.7777	0.9845	0.1795
1486	TAG56:7-FA22:5	Triacylglycerol	Ester	0.487274		1.16	0.98	1.21	1.02	1.09	1.1	1.04	1.04	1.36	1.36	1.09	1.09	1.31	1.31	1.04	1.03	1.5	1.37	1.07	0.98	1.28	1.37	1.03	1.11	1.05	0.98	1.05	0.97	1.07	1.07	1.11	1.11		0.1288	1	0.8315	1	0.0477	0.9502	0.8024	1	0.3609	0.8666	0.3231
29	21-hydroxypregnenolone monosulfate (2)	Lipid	Pregnenolone Steroids	0.487059		0.78	1.02	0.71	0.93	0.94	1.17	1.02	1.26	0.96	1.19	1	1.25	1.16	1.16	1.15	1.15	0.87	0.95	0.83	0.9	1	1.05	0.98	1.03	0.97	0.87	1.12	1.01	0.83	0.92	0.97	1.07		0.1506	1	0.8906	1	0.0432	0.9502	0.6533	1	0.7373	0.9741	0.3492
1491	TAG56:8-FA18:2	Triacylglycerol	Ester	0.486055		1.14	0.96	1.21	1.02	1.04	1.04	1.08	1.07	1.19	1.14	1.13	1.07	1.03	1.01	1.02	1	1.19	1.06	1.1	0.98	1.02	1.08	1	1.06	1	0.88	0.97	0.85	1.02	1.03	1.12	1.13		0.1912	1	0.6814	1	0.0574	0.9502	0.8532	1	0.6719	0.9567	0.7146
356	DCER(26:0)	Dihydroceramides	DCER	0.485668		0.91	1	1.06	1.17	0.97	0.94	1.36	1.32	0.67	0.67	0.91	0.9	1.22	0.96	1.3	1.03	0.76	0.94	1.05	1.3	1.08	0.82	1.36	1.03	1.27	1.14	1.29	1.16	1	0.92	1.1	1.01		0.607	1	0.9899	1	0.7364	0.9916	0.3878	1	0.8537	1	0.7345
583	maltose	Carbohydrate	Glycogen Metabolism	0.485612		1.08	1.05	0.97	0.95	0.93	0.74	1.39	1.11	1.03	0.8	1.14	0.88	1.24	0.82	1.87	1.23	1.3	0.79	1.13	0.69	0.79	0.56	1.13	0.8	0.82	0.68	0.93	0.76	1.14	1.34	0.83	0.97		0.7991	1	0.8667	1	0.9256	1	0.8571	1	0.8147	0.9942	0.3245
1261	TAG52:3-FA18:0	Triacylglycerol	Ester	0.484556		1.02	0.87	1.12	0.95	0.95	1.04	0.96	1.05	1.22	1.26	1.04	1.08	1.13	1.27	0.97	1.09	1.32	1.29	1.05	1.03	1.14	1.43	0.96	1.2	0.96	1.14	1.03	1.23	0.91	1.02	1.14	1.27		0.8903	1	0.2017	1	0.3148	0.9716	0.682	1	0.6346	0.9567	0.755
593	methyl-4-hydroxybenzoate sulfate	Xenobiotics	Benzoate Metabolism	0.483752		0.69	1	0.6	0.87	0.97	1.23	0.9	1.14	1.08	1.35	0.9	1.12	1.1	1.4	0.88	1.12	1.12	1.28	1.2	1.37	1.18	1.25	1.3	1.37	0.9	1.01	1.12	1.26	0.59	1.38	0.53	1.26		0.2895	1	0.9906	1	0.1369	0.9502	0.6765	1	0.9266	1	0.5504
260	CER(26:1)	Ceramides	CER	0.48373		0.99	0.97	0.84	0.82	1.23	1.11	1.25	1.13	1.16	0.91	1.13	0.89	0.89	0.81	1.14	1.03	1.12	1.07	1.01	0.96	1.09	1.21	0.86	0.95	0.97	0.96	1	0.99	1.23	1.08	1.09	0.96		0.9646	1	0.8292	1	0.1725	0.9502	0.1248	1	0.1032	0.5725	0.3986
710	PC(16:0/18:4)	Phosphatidylcholine	Ester	0.483583		1.04	1.12	0.97	1.05	0.9	1	0.91	1.01	0.96	1.04	0.95	1.03	0.87	0.94	0.99	1.07	0.89	0.96	0.92	0.99	0.96	1.11	0.95	1.11	1	1.1	0.94	1.03	1	1.02	0.98	1.01		0.6332	1	0.1149	1	0.6996	0.9858	0.4747	1	0.1442	0.6474	0.9863
558	LPC(22:5)	Lysophosphatidylcholine	Ester	0.483407		1.09	0.99	1.09	0.99	0.98	0.93	1.05	0.99	1.01	1.1	0.96	1.05	0.94	1.05	1.01	1.12	1.02	1.04	1.14	1.16	1.12	1.02	1.14	1.03	0.87	0.88	1.13	1.14	0.96	0.97	1.04	1.05		0.3535	1	0.8889	1	0.3535	0.9716	0.8888	1	0.8352	0.9985	0.4288
1001	SM(20:0)	Sphingomyelin	Sphingomyelin	0.482459		0.99	0.99	0.99	0.99	0.96	0.97	0.99	1	1	0.97	1.03	1	1	0.97	1.06	1.03	1	0.98	1.03	1.01	1.01	1	1	0.99	0.98	1.01	0.98	1	0.97	1	1	1.03		0.832	1	0.8288	1	0.839	0.9978	0.8357	1	0.2576	0.7857	0.3844
1423	TAG55:6-FA20:4	Triacylglycerol	Ester	0.482108		1.05	0.99	1.09	1.02	0.99	1.05	1.02	1.07	1.18	1.24	1.06	1.12	1.09	1.12	1.02	1.05	1.11	1.04	1.06	0.99	0.95	1.05	0.99	1.09	1	1.03	0.98	1.01	0.99	1	1.08	1.09		0.4477	1	0.9113	1	0.2352	0.9643	0.7514	1	0.9408	1	0.465
1496	TAG56:8-FA22:6	Triacylglycerol	Ester	0.482016		1.26	1	1.31	1.05	1.08	1.1	1.09	1.11	1.44	1.34	1.17	1.09	1.35	1.26	1.21	1.14	1.39	1.2	1.15	0.99	1.18	1.21	1.08	1.1	1.01	0.87	1.05	0.91	0.96	0.97	1.08	1.09		0.0439	1	0.9735	1	0.0165	0.9502	0.6752	1	0.4928	0.9308	0.3911
605	N4-acetylcytidine	Nucleotide	Pyrimidine Metabolism, Cytidine containing	0.481927		1.08	0.91	1.25	1.05	0.87	0.77	1	0.88	0.92	0.87	0.95	0.9	1.17	0.99	1.14	0.96	1.57	1.16	1.21	0.89	0.79	1.05	1.13	1.5	0.86	0.81	1.01	0.95	1	1.07	0.99	1.06		0.6385	1	0.5878	1	0.1932	0.9502	0.7718	1	0.4409	0.9239	0.1234
531	LCER(24:0)	Lactosylceramide	LCER	0.47942		1	1.01	0.98	0.99	0.92	0.95	1.03	1.06	1.05	1.03	1.04	1.02	1.01	0.97	1.07	1.02	0.99	0.96	1.01	0.99	1.08	1.06	1.05	1.04	1	1.01	1.01	1.01	0.96	1.02	0.94	0.99		0.9727	1	0.803	1	0.6936	0.9858	0.8582	1	0.0684	0.4474	0.2557
230	CE(18:0)	Cholesterol Ester	Ester	0.478482		1.05	1.01	1.07	1.03	0.96	0.98	0.99	1.01	1.1	1.06	1.08	1.04	1.11	1.01	1.14	1.04	1.05	1.02	0.98	0.94	1.07	1.03	1.03	0.99	1.07	1.05	1.03	1.01	1.04	1.04	1.03	1.03		0.3857	1	0.8971	1	0.1929	0.9502	0.5724	1	0.4554	0.9306	0.7336
1425	TAG55:7-FA18:1	Triacylglycerol	Ester	0.478372		1.03	1	1.06	1.02	0.99	1.04	0.99	1.03	1.04	1.04	0.99	0.99	1.04	1	1.04	1.01	1.03	1	1.01	0.99	1	1.04	0.94	0.98	0.94	0.99	0.97	1.02	1.03	1.08	1.02	1.07		0.4516	1	0.9747	1	0.2059	0.9502	0.5861	1	0.8569	1	0.3824
273	citrate	Energy	TCA Cycle	0.478273		1.1	1.04	1.06	0.99	1.04	1	1.1	1.05	0.98	0.93	1.07	1.02	0.97	0.95	1	0.99	0.93	0.94	1.04	1.05	0.94	0.9	1.06	1.02	1.01	0.97	1.03	0.99	0.94	0.97	0.97	1		0.0024	0.6292	0.228	1	0.0921	0.9502	0.8736	1	0.2255	0.7462	0.9899
1440	TAG56:3-FA18:1	Triacylglycerol	Ester	0.477301		1.12	0.97	1.15	1	1.12	1.07	1.04	0.99	1.24	1.15	1.09	1.01	1.11	1.14	1.01	1.03	1.19	1.07	0.99	0.89	1.13	1.22	0.97	1.05	0.98	1.09	0.99	1.11	1.11	1.3	0.99	1.15		0.2978	1	0.7795	1	0.1975	0.9502	0.9746	1	0.2862	0.817	0.5587
128	5,6-dihydrothymine	Nucleotide	Pyrimidine Metabolism, Thymine containing	0.477074		1.1	1.03	1.21	1.14	1.02	0.95	1.14	1.06	1.05	0.9	1.23	1.06	1.03	0.97	1.15	1.08	1.12	1.05	1.04	0.98	1.09	1.22	1.12	1.25	1.04	0.95	1.06	0.97	1	0.96	1.08	1.03		0.1754	1	0.6402	1	0.0078	0.9502	0.0756	1	0.7344	0.9741	0.5071
20	1-methylurate	Xenobiotics	Xanthine Metabolism	0.477019		1.25	0.78	1.18	0.74	1.3	0.87	1.04	0.69	1.03	0.91	0.96	0.85	1.24	0.81	1.04	0.68	1.53	0.87	1.3	0.74	1.21	0.8	1.17	0.77	0.9	0.79	0.8	0.7	0.87	0.8	0.95	0.87		0.2781	1	0.2318	1	0.4163	0.9716	0.1423	1	0.1985	0.7215	0.514
231	CE(18:1)	Cholesterol Ester	Ester	0.476614		1.03	1	1.02	1	0.97	0.98	0.99	1	1.1	1.06	1.04	1	1.08	1	1.08	1	1.06	1.01	0.99	0.95	1.08	1.03	1.01	0.97	1.07	1.05	1.01	0.99	1.04	1.03	1.04	1.03		0.5974	1	0.9966	1	0.641	0.9782	0.954	1	0.5735	0.9567	0.7115
1084	TAG46:3-FA16:0	Triacylglycerol	Ester	0.475888		0.83	0.92	1.17	1.29	0.81	1.18	0.9	1.32	0.92	1.1	1.01	1.2	0.8	0.97	1.02	1.24	0.85	0.91	0.97	1.03	0.7	0.95	0.93	1.27	0.75	0.86	1.29	1.47	0.65	0.94	0.82	1.18		0.3394	1	0.6513	1	0.4198	0.9716	0.1903	1	0.2755	0.8083	0.3914
1358	TAG54:3-FA18:3	Triacylglycerol	Ester	0.475457		0.98	0.9	1.01	0.92	1	1	1.06	1.05	1.02	0.96	1.04	0.98	0.99	0.95	1.01	0.96	1.08	1.09	1	1.01	0.99	1.07	0.96	1.04	0.94	1.04	0.96	1.06	1	1.1	1.05	1.16		0.8242	1	0.1667	1	0.9388	1	0.278	1	0.9786	1	0.9673
1094	TAG47:1-FA14:0	Triacylglycerol	Ester	0.475261		0.86	1.05	1.16	1.41	0.89	1.34	0.84	1.27	1.24	1.54	0.98	1.22	1.12	1.4	1.05	1.32	1.07	1.17	0.97	1.06	0.98	1.37	0.86	1.21	0.94	1.41	1.13	1.71	0.67	1.01	0.99	1.49		0.518	1	0.8457	1	0.5193	0.9736	0.1377	1	0.6048	0.9567	0.2054
667	orotidine	Nucleotide	Pyrimidine Metabolism, Orotate containing	0.474316		1.06	1.03	1.06	1.03	1.11	1.05	1.18	1.12	1.17	1.03	1.12	0.98	1.1	1.01	1.13	1.04	1.07	1	0.96	0.9	0.99	0.95	0.99	0.96	0.93	0.91	0.97	0.95	1.03	1.06	0.97	0.99		0.3346	1	0.6112	1	0.3691	0.9716	0.6589	1	0.1083	0.5725	0.3998
687	PC(14:0/20:3)	Phosphatidylcholine	Ester	0.474098		0.96	1	0.95	0.98	0.94	1.04	0.97	1.07	0.91	1.04	0.93	1.07	0.95	1.01	1.03	1.09	0.93	1.05	0.88	0.99	0.91	1.06	0.91	1.06	0.98	1.08	1	1.11	1.01	1.11	1.04	1.15		0.6327	1	0.9482	1	0.5312	0.9736	0.8312	1	0.4297	0.9151	0.5837
1450	TAG56:4-FA20:2	Triacylglycerol	Ester	0.473154		1.07	0.94	1.12	0.98	1.04	1	1	0.97	1.17	1.13	1.04	1	1.08	1.14	0.95	1	1.16	1.1	0.99	0.95	1.13	1.25	0.99	1.1	1.05	1.15	1.01	1.11	1.04	1.14	1.11	1.21		0.4752	1	0.5148	1	0.2377	0.9643	0.8538	1	0.7046	0.9672	0.9912
200	azelate (nonanedioate)	Lipid	Fatty Acid, Dicarboxylate	0.471836		1.34	0.98	1.17	0.86	0.93	0.86	1.04	0.97	0.65	0.66	0.95	0.97	0.67	0.58	1.11	0.96	0.82	0.72	0.92	0.81	0.98	0.96	0.92	0.91	0.92	0.81	1.09	0.96	1.12	1.04	1.04	0.96		0.008	0.9155	0.8255	1	0.1444	0.9502	0.1563	1	0.4918	0.9308	0.1838
848	PE(18:2/22:6)	Phosphatidylethanolamine	Ester	0.471424		0.98	0.99	1.01	1.03	1.05	1.04	1.02	1.01	1.04	1	1.01	0.98	0.99	0.99	1	1	0.98	0.98	0.99	1	0.99	0.99	0.97	0.98	0.98	1.01	0.98	1.02	0.9	0.96	0.96	1.02		0.5008	1	0.7449	1	0.7086	0.9858	0.4705	1	0.1358	0.6226	0.2702
129	5,6-dihydrouracil	Nucleotide	Pyrimidine Metabolism, Uracil containing	0.471302		1.47	1.05	1.6	1.14	1.19	1.01	1.18	1	1.38	1.41	0.98	1	1.15	1.05	1.51	1.37	1.2	0.98	1.02	0.83	1.05	0.95	0.9	0.82	1.05	0.92	1	0.88	0.94	0.8	1.07	0.91		0.0509	1	0.8006	1	0.0172	0.9502	0.4932	1	0.3788	0.8806	0.9475
155	7-methylguanine	Nucleotide	Purine Metabolism, Guanine containing	0.471106		0.99	0.95	1.01	0.97	0.98	0.93	0.97	0.92	0.9	0.89	0.98	0.97	0.89	0.85	0.94	0.9	0.95	0.94	1	0.99	0.95	0.93	0.99	0.97	0.97	0.97	1	1	0.93	0.96	0.95	0.98		0.705	1	0.1017	1	0.6914	0.9858	0.3883	1	0.6071	0.9567	0.0248
822	PE(18:0/22:5)	Phosphatidylethanolamine	Ester	0.469744		1.07	1.03	1.04	1	0.97	0.98	1.02	1.03	0.96	1.1	0.89	1.02	1.14	1.07	1.04	0.97	1.08	0.93	0.99	0.86	0.97	0.99	1.11	1.13	0.99	1.07	1.05	1.13	1	1.01	1.03	1.03		0.3959	1	0.7241	1	0.6253	0.9778	0.9938	1	0.6672	0.9567	0.7694
357	DCER(26:1)	Dihydroceramides	DCER	0.464938		1.07	0.96	1.1	0.98	0.92	1.05	1.15	1.32	0.94	0.89	1.18	1.11	0.92	1.02	0.99	1.09	0.97	1.04	1.05	1.13	1.04	0.97	1.11	1.03	1.26	1.14	1.31	1.18	0.89	0.93	1.03	1.07		0.51	1	0.6877	1	0.3905	0.9716	0.84	1	0.4116	0.9036	0.6547
722	PC(17:0/18:2)	Phosphatidylcholine	Ester	0.464914		0.97	0.98	1	1.01	0.97	0.97	1.03	1.02	1.02	1.01	1.03	1.02	0.99	1.02	0.98	1.01	1	1	1	1.01	1.01	1.01	0.95	0.95	1.01	1.03	1.01	1.03	1.03	1.03	1.04	1.04		0.5417	1	0.6912	1	0.9925	1	0.8239	1	0.5119	0.9384	0.4687
309	DAG(16:0/16:0)	Diacylglycerol	Ester	0.464825		0.9	0.87	1.04	1	0.85	0.95	1.01	1.12	0.99	1.06	1.04	1.12	0.99	1.03	1.06	1.11	1.05	1.02	1.07	1.04	0.94	1.1	1.01	1.18	0.92	1.03	1.1	1.23	0.94	1.08	1.08	1.24		0.4019	1	0.2574	1	0.7376	0.9916	0.9678	1	0.1902	0.7189	0.6571
1590	umbelliferone sulfate	Xenobiotics	Food Component/Plant	0.46452		0.95	1.45	1.63	2.5	1.39	1.8	2.04	2.64	0.92	0.84	1.7	1.56	0.91	1.24	1.55	2.1	1.04	0.92	1.41	1.24	1.1	1.07	1.43	1.38	0.84	1.82	0.93	2	0.77	1.28	0.86	1.44		0.8915	1	0.3371	1	0.2076	0.9502	0.0187	1	0.4002	0.896	0.1329
359	dehydroisoandrosterone sulfate (DHEA-S)	Lipid	Androgenic Steroids	0.462162		1.03	0.93	0.99	0.9	1.13	0.95	1.08	0.91	0.92	0.87	0.99	0.93	0.97	0.87	1.05	0.94	0.97	0.93	0.95	0.91	1.01	0.97	0.96	0.92	0.97	0.89	0.95	0.87	0.92	0.95	0.94	0.97		0.5906	1	0.2126	1	0.8381	0.9978	0.047	1	0.0327	0.2963	0.3429
1110	TAG48:1-FA14:1	Triacylglycerol	Ester	0.462009		0.76	0.91	0.91	1.09	0.76	1.07	0.77	1.08	1.04	1.31	0.87	1.09	0.84	1.05	0.96	1.2	0.78	0.9	0.85	0.99	0.7	1	0.81	1.15	0.84	1.48	0.94	1.64	0.67	1.01	0.91	1.36		0.2014	1	0.6559	1	0.654	0.9782	0.7005	1	0.2052	0.7262	0.7677
1482	TAG56:7-FA20:3	Triacylglycerol	Ester	0.461258		1.02	0.92	1.06	0.96	0.99	0.99	0.99	0.99	1.1	1.08	1.02	1	1.01	1.07	0.91	0.96	1.14	1.11	1	0.97	1.02	1.16	0.97	1.11	1.06	1.06	1	1.01	1.05	1.09	1.22	1.26		0.8584	1	0.4345	1	0.5987	0.9749	0.6645	1	0.8948	1	0.9221
248	CE(24:1)	Cholesterol Ester	Ester	0.461053		1.12	0.98	1.16	1.02	1.04	1.06	0.95	0.97	1.19	0.99	1.16	0.96	1.14	0.97	1.23	1.05	1.13	1.07	1.04	0.99	0.98	0.97	0.97	0.96	0.91	0.99	0.85	0.93	1.14	1.05	1.05	0.97		0.1224	1	0.8187	1	0.04	0.9502	0.7782	1	0.5865	0.9567	0.405
744	PC(18:0/22:5)	Phosphatidylcholine	Ester	0.458577		0.99	0.96	1.02	0.99	0.92	0.94	0.99	1.02	1.04	1	1.1	1.06	0.96	0.94	1.04	1.01	0.97	0.91	1.01	0.95	0.99	0.98	1.01	1.01	0.96	1.03	0.98	1.05	0.96	0.99	0.99	1.03		0.8131	1	0.4362	1	0.7511	0.9916	0.8219	1	0.0864	0.512	0.2239
1345	TAG54:1-FA20:1	Triacylglycerol	Ester	0.456519		1.04	0.99	1.08	1.03	1.02	1.08	0.97	1.03	1.17	1.24	1.03	1.09	1.23	1.29	1.08	1.13	1.25	1.17	0.96	0.9	1.11	1.25	0.92	1.04	0.93	1.12	1.06	1.28	0.94	1.22	0.92	1.19		0.7402	1	0.9116	1	0.5037	0.9736	0.8211	1	0.8666	1	0.5416
475	HCER(24:1)	Hexosylceramides	HCER	0.45636		1.04	0.97	1.06	0.99	0.97	0.95	1.04	1.02	1.1	0.99	1.13	1.02	1.03	0.97	1.08	1.03	1.06	1.04	1.04	1.03	1.1	1.06	1.08	1.05	1.05	1.01	1.09	1.05	1.01	0.97	1.02	0.98		0.3619	1	0.5748	1	0.1835	0.9502	0.8871	1	0.5593	0.9542	0.3056
820	PE(18:0/20:5)	Phosphatidylethanolamine	Ester	0.456056		0.97	1.04	1.03	1.09	1.02	1.11	1	1.09	1.08	1.19	0.99	1.09	1.19	1.16	1.06	1.03	1.06	0.97	1.04	0.95	0.95	1.05	0.94	1.03	0.9	0.98	0.96	1.05	0.95	1.02	0.95	1.02		0.7968	1	0.7009	1	0.8005	0.9934	0.3713	1	0.876	1	0.3131
75	3-carboxy-4-methyl-5-propyl-2-furanpropanoate (CMPF)	Lipid	Fatty Acid, Dicarboxylate	0.455082		1.11	0.97	1.14	0.99	1.22	0.99	1.28	1.03	1.09	0.92	1.23	1.04	1.03	0.97	1.19	1.12	1.04	0.91	1.13	0.99	1.04	0.92	1.17	1.03	1.08	0.96	1.09	0.96	0.92	0.89	1.02	0.98		0.2849	1	0.7585	1	0.188	0.9502	0.9523	1	0.0403	0.3319	0.9073
201	benzoate	Xenobiotics	Benzoate Metabolism	0.454294		1.1	1.02	0.96	0.9	1.01	0.94	0.74	0.69	0.94	1.02	1.07	1.16	0.86	1	0.91	1.06	0.92	0.87	0.96	0.9	0.9	0.92	0.99	1	0.94	1.03	0.9	0.98	1.12	0.84	1.27	0.96		0.4861	1	0.8609	1	0.7867	0.9916	0.4285	1	0.9232	1	0.6309
1191	TAG50:4-FA14:1	Triacylglycerol	Ester	0.45194		0.96	0.98	1.05	1.07	0.95	1.09	0.88	1.02	1.1	1.13	0.97	1	0.85	0.97	0.89	1.01	0.92	0.92	0.9	0.91	0.86	1.07	0.87	1.09	0.98	1.18	1.04	1.26	0.88	1.07	1.02	1.24		0.6911	1	0.8575	1	0.657	0.9793	0.5081	1	0.6234	0.9567	0.399
717	PC(16:0/22:5)	Phosphatidylcholine	Ester	0.451456		1.03	0.98	1.05	1	0.95	0.96	1.01	1.03	1	0.98	1.04	1.01	1.01	0.95	1.06	1	1.02	0.92	1.03	0.93	1.03	0.97	1.04	0.99	0.98	1	0.98	1	0.99	0.97	1.06	1.04		0.5488	1	0.7392	1	0.3446	0.9716	0.9898	1	0.3045	0.8285	0.4505
234	CE(18:4)	Cholesterol Ester	Ester	0.450005		0.96	1.05	0.98	1.06	0.87	1	0.9	1.04	1.01	1.13	0.94	1.06	1.03	1.06	1.1	1.13	0.95	1.01	0.9	0.96	0.92	1.05	0.91	1.04	0.95	1.22	0.87	1.11	0.96	1.24	0.96	1.25		0.744	1	0.7162	1	0.8596	0.9997	0.6078	1	0.2571	0.7855	0.993
168	adenosine 5'-monophosphate (AMP)	Nucleotide	Purine Metabolism, Adenine containing	0.449716		0.83	0.9	0.95	1.03	0.89	0.79	1.25	1.1	0.83	0.72	1.04	0.91	1.19	0.86	1.7	1.23	1.35	1.02	1.28	0.97	0.94	0.87	1.01	0.93	0.79	0.83	0.9	0.96	1.16	1.43	0.78	0.97		0.3911	1	0.6168	1	0.8269	0.9975	0.8897	1	0.6047	0.9567	0.2648
879	PE(P-16:0/18:3)	Phosphatidylethanolamine	Plasmalogen	0.449497		0.89	1.03	0.73	0.84	0.89	0.92	0.96	1	0.91	0.9	0.98	0.97	1.05	0.96	0.97	0.88	1.01	1.01	0.87	0.87	1.16	1.09	0.98	0.91	1.02	1.19	0.97	1.13	1.07	1.25	1.05	1.22		0.3761	1	0.8107	1	0.0154	0.9502	0.1925	1	0.3566	0.8631	0.5492
1125	TAG48:3-FA14:1	Triacylglycerol	Ester	0.448293		0.79	0.9	0.96	1.1	0.8	1.12	0.77	1.08	1.05	1.26	0.9	1.08	0.85	1.07	0.9	1.13	0.86	0.93	0.9	0.97	0.77	1.09	0.83	1.16	0.94	1.34	1.1	1.57	0.75	0.99	0.98	1.28		0.1409	1	0.5328	1	0.7857	0.9916	0.5632	1	0.1778	0.7001	0.4875
411	FFA(24:1)	Free Fatty Acids	Free Fatty Acids	0.447667		1.02	0.93	1.09	0.99	1.07	1.04	1.11	1.08	0.99	0.96	0.97	0.93	1.18	0.88	1.26	0.94	0.89	0.86	0.99	0.95	0.86	0.93	0.9	0.98	0.99	0.97	1.03	1	0.96	0.96	1.01	1.01		0.7746	1	0.3536	1	0.2613	0.9643	0.928	1	0.4122	0.9036	0.6208
1404	TAG54:7-FA22:6	Triacylglycerol	Ester	0.447597		1.13	1.1	1.32	1.28	1	1.2	1.03	1.24	1.32	1.44	1.12	1.22	1.22	1.31	1.21	1.29	1.24	1.21	1.12	1.09	1.06	1.28	1.04	1.26	0.96	1.03	1.07	1.14	0.88	0.98	1.1	1.23		0.3695	1	0.5078	1	0.0482	0.9502	0.0816	1	0.9872	1	0.1889
680	PC(14:0/14:0)	Phosphatidylcholine	Ester	0.447106		0.9	1.18	0.83	1.09	0.79	1.08	0.84	1.15	0.87	0.81	1.13	1.05	0.97	1.19	1	1.23	0.96	1.3	0.94	1.27	1	1.19	1.11	1.32	0.92	1.2	0.95	1.25	0.9	1.17	1.14	1.49		0.654	1	0.455	1	0.4107	0.9716	0.7094	1	0.3024	0.8285	0.7334
1466	TAG56:6-FA18:1	Triacylglycerol	Ester	0.446446		1.11	0.99	1.14	1.02	1.05	1.06	1.04	1.05	1.16	1.15	1.09	1.07	1.13	1.14	1.02	1.03	1.23	1.16	1.04	0.98	1.08	1.2	0.99	1.1	1.03	1.05	1.02	1.04	1.09	1.15	1.1	1.17		0.2063	1	0.9039	1	0.1123	0.9502	0.8383	1	0.5513	0.9495	0.4773
229	CE(17:0)	Cholesterol Ester	Ester	0.443702		1.01	0.95	1.03	0.97	0.91	0.93	0.97	0.99	1.07	1.03	1.06	1.01	1.07	0.97	1.11	1	1.03	0.98	0.94	0.9	1.03	0.99	1	0.96	1.05	1.05	1	1	1.02	1.02	1.03	1.03		0.8908	1	0.4083	1	0.6099	0.9749	0.6498	1	0.1151	0.5883	0.2495
493	hyocholate	Lipid	Secondary Bile Acid Metabolism	0.442322		0.91	1.33	1	1.46	0.91	1.16	0.82	1.05	0.78	1.03	0.99	1.31	0.95	1.18	0.92	1.13	0.71	0.82	0.75	0.86	0.69	0.82	0.72	0.86	0.96	1.11	0.96	1.11	1.03	1.01	0.8	0.79		0.5267	1	0.0699	1	0.9777	1	0.0158	1	0.5496	0.9494	0.3451
561	LPE(15:0)	Lysophosphatidylethanolamine	Ester	0.44059		0.81	0.9	0.94	1.05	0.92	1.06	0.81	0.94	1.28	1.08	1.25	1.05	1.66	1.37	1.6	1.32	1.38	1.51	1.13	1.24	1.18	1.38	1.29	1.5	0.87	1.02	1.24	1.45	0.79	0.88	0.88	0.99		0.1961	1	0.5303	1	0.7239	0.991	0.7544	1	0.6119	0.9567	0.6994
226	CE(15:0)	Cholesterol Ester	Ester	0.436747		1	0.96	1.03	0.98	0.9	0.93	0.98	1.02	1.06	1.03	1.04	1.02	1.03	0.94	1.09	0.99	1.04	1	0.96	0.93	1.07	1.03	1.01	0.97	1.04	1.01	1.02	0.99	0.97	0.98	1.02	1.03		0.9579	1	0.4612	1	0.5943	0.9749	0.7971	1	0.0633	0.4277	0.2376
224	CE(14:0)	Cholesterol Ester	Ester	0.435603		1.02	0.95	1.05	0.98	0.9	0.93	0.96	0.99	1.1	1.05	1.07	1.02	1.1	0.92	1.25	1.05	1.01	0.96	0.98	0.93	1.04	1.02	1.01	0.99	1.02	1.02	1.03	1.03	0.89	0.98	1.02	1.12		0.8413	1	0.5261	1	0.5763	0.9749	0.783	1	0.1944	0.7211	0.3495
666	orotate	Nucleotide	Pyrimidine Metabolism, Orotate containing	0.435225		1.03	1.02	1	1	1.04	0.98	1.15	1.08	1.01	0.9	1.11	0.99	0.97	0.93	1.02	0.97	1.04	1.03	0.94	0.93	1.1	1.1	0.95	0.96	0.96	0.98	0.9	0.92	1.07	1.02	1.08	1.03		0.6406	1	0.6884	1	0.9704	1	0.9771	1	0.4522	0.9306	0.7087
579	LPE(22:6)	Lysophosphatidylethanolamine	Ester	0.434222		1	0.98	1.04	1.02	0.94	0.94	1.07	1.07	1	1.03	1.05	1.08	1	0.92	1.11	1.03	1.01	0.98	1.13	1.09	1.06	1.12	1.09	1.14	0.93	0.85	1.14	1.04	0.91	0.88	1.1	1.05		0.9489	1	0.785	1	0.5966	0.9749	0.7484	1	0.3624	0.8679	0.3415
15	1-dihomo-linolenylglycerol (20:3)	Lipid	Monoacylglycerol	0.432917		1.02	0.74	0.85	0.61	0.71	0.69	0.71	0.69	1.09	0.46	1.66	0.7	1.19	1.08	0.98	0.89	1	1.3	1	1.31	0.97	0.83	1.34	1.15	0.85	0.82	0.77	0.74	0.93	1.02	0.84	0.92		0.9303	1	0.2725	1	0.5477	0.9749	0.0744	1	0.2173	0.7412	0.1937
77	3-hydroxy-3-methylglutarate	Lipid	Mevalonate Metabolism	0.432616		1.26	1.27	1	1.02	1.02	1.02	0.92	0.93	0.75	0.78	1.08	1.13	0.73	0.83	1.15	1.3	0.87	0.81	1	0.94	0.88	0.87	0.99	0.97	0.94	1.01	0.91	0.97	1.05	1.1	1.2	1.27		0.0949	1	0.0802	1	0.9711	1	0.9073	1	0.89	1	0.8651
955	PI(18:0/22:6)	PI	Ester	0.432023		1.09	0.79	1.07	0.78	0.77	0.75	0.92	0.9	0.97	0.88	1	0.9	0.92	0.7	1.23	0.93	0.85	0.86	1.01	1.02	1.02	0.97	1.29	1.22	0.96	1.01	0.97	1.02	0.76	0.83	0.94	1.03		0.5025	1	0.0721	1	0.5855	0.9749	0.0545	1	0.0406	0.3319	0.0256
1589	tyrosine	Amino Acid	Tyrosine Metabolism	0.431594		0.92	0.93	1.02	1.03	0.92	0.92	1.06	1.06	0.91	0.91	1	1	0.96	0.91	1	0.95	0.95	0.99	0.99	1.03	0.9	0.94	0.94	0.98	0.97	0.95	1.08	1.06	1.01	1.05	1.04	1.08		0.0601	1	0.1232	1	0.7336	0.9916	0.4963	1	0.0645	0.434	0.0549
117	4-hydroxyglutamate	Amino Acid	Glutamate Metabolism	0.431543		0.98	0.73	0.93	0.69	1.19	1.36	1.39	1.59	0.77	0.71	1.21	1.13	0.61	0.67	0.83	0.91	0.95	0.95	0.81	0.81	0.54	0.94	0.74	1.29	1.08	1.37	1.08	1.36	1.44	1.79	0.75	0.93		0.9286	1	0.2019	1	0.7643	0.9916	0.1373	1	0.4811	0.9308	0.2066
1333	TAG53:5-FA20:4	Triacylglycerol	Ester	0.42882		0.95	1.01	1.09	1.17	0.96	1.12	1.02	1.18	1.19	1.36	1.01	1.15	1.1	1.2	1.05	1.15	1.12	1.06	1	0.95	0.89	1.06	0.95	1.13	0.98	1.16	1.01	1.19	1	1.08	1.16	1.26		0.6373	1	0.9159	1	0.4479	0.9716	0.1818	1	0.7328	0.9741	0.337
1104	TAG47:2-FA18:2	Triacylglycerol	Ester	0.428397		0.89	0.99	1.1	1.23	0.97	1.3	0.88	1.18	1.27	1.52	0.99	1.18	1.15	1.41	1.01	1.24	1.21	1.31	0.97	1.05	0.99	1.26	1	1.27	0.94	1.14	1.23	1.49	0.73	0.99	1.06	1.43		0.4965	1	0.9754	1	0.5938	0.9749	0.2372	1	0.8473	1	0.1371
133	5alpha-androstan-3alpha,17beta-diol 17-glucuronide	Lipid	Androgenic Steroids	0.428111		1.31	1.23	0.89	0.83	0.88	0.79	0.8	0.71	0.69	0.75	1.03	1.12	0.99	0.91	1.17	1.07	0.74	0.74	0.79	0.79	0.91	0.9	1.1	1.09	0.84	1.02	0.96	1.17	0.79	0.9	0.89	1.02		0.1518	1	0.2732	1	0.522	0.9736	0.3281	1	0.5037	0.9361	0.1997
99	3-methylcytidine	Nucleotide	Pyrimidine Metabolism, Cytidine containing	0.427995		0.99	0.98	1.15	1.14	1.09	1.03	1.1	1.04	0.99	1.07	1.05	1.13	1.03	0.9	1.13	0.99	0.95	0.78	1.16	0.95	0.9	0.87	1.1	1.06	0.93	0.94	0.86	0.87	0.99	1.05	1.01	1.07		0.885	1	0.8309	1	0.1075	0.9502	0.1233	1	0.3242	0.8491	0.7467
1437	TAG56:2-FA20:1	Triacylglycerol	Ester	0.425434		1.14	0.99	1.23	1.06	1.13	1.08	1.06	1.01	1.28	1.12	1.14	1	1.19	1.17	1.03	1.02	1.23	1.02	1.06	0.88	1.13	1.21	0.94	1.01	0.95	1.1	1.04	1.2	1.07	1.33	0.96	1.18		0.2468	1	0.8997	1	0.0786	0.9502	0.634	1	0.2868	0.817	0.5275
22	1-oleoylglycerol (18:1)	Lipid	Monoacylglycerol	0.42515		1.06	0.79	1.16	0.86	1.17	0.94	1.22	0.98	1.19	0.94	1.57	1.24	0.95	0.88	1.03	0.95	1.23	1.25	0.99	1.01	1.07	0.94	1.06	0.93	0.98	0.92	1	0.93	1.03	1.05	1.21	1.23		0.6777	1	0.1105	1	0.3221	0.9716	0.3067	1	0.2818	0.8158	0.6963
790	PE(16:0/18:2)	Phosphatidylethanolamine	Ester	0.424727		0.95	0.94	1.02	1	0.95	1.05	0.89	0.99	1.24	1.31	0.96	1.01	1.24	1.28	1.06	1.09	1.22	1.2	0.98	0.97	1.09	1.23	0.96	1.08	0.91	0.97	1.04	1.11	1	1.09	1.06	1.16		0.5768	1	0.4892	1	0.8669	0.9997	0.9729	1	0.5419	0.9487	0.576
1216	TAG51:1-FA18:1	Triacylglycerol	Ester	0.423876		0.97	0.95	1.14	1.11	0.94	1.06	0.99	1.11	1.18	1.3	1.02	1.12	1.18	1.27	1.09	1.18	1.22	1.16	1.03	0.97	1.03	1.21	0.97	1.14	0.97	1.29	1.03	1.37	0.87	1.12	0.97	1.26		0.8441	1	0.7081	1	0.3913	0.9716	0.4967	1	0.7003	0.9657	0.6836
204	beta-cryptoxanthin	Xenobiotics	Food Component/Plant	0.422242		1.15	1.12	1.06	1.04	1.11	1.07	1.08	1.05	1.2	1.06	1.14	1	1.15	1.05	1.12	1.03	1.14	1.08	1.09	1.03	1.21	1.11	1.08	0.99	1.11	1.05	1.02	0.96	0.98	1	0.95	0.97		0.0227	1	0.0541	1	0.3277	0.9716	0.5327	1	0.0989	0.5577	0.2803
763	PC(18:2/20:3)	Phosphatidylcholine	Ester	0.419811		0.98	0.99	1	1.01	0.9	0.98	0.96	1.04	0.99	1	1.04	1.05	0.95	0.99	1.02	1.06	0.97	1.04	0.94	1	1.01	1.01	1	1	1.03	1.14	0.97	1.08	1.05	1.12	1.05	1.11		0.7479	1	0.9139	1	0.9649	1	0.8656	1	0.0678	0.4474	0.691
1127	TAG48:3-FA16:1	Triacylglycerol	Ester	0.419759		0.85	0.98	1.01	1.16	0.88	1.28	0.77	1.11	1.27	1.62	0.88	1.12	1.18	1.61	0.9	1.22	1.28	1.54	0.92	1.11	1.06	1.62	0.87	1.33	1.11	1.45	1.18	1.56	0.81	0.96	1.21	1.43		0.3556	1	0.8958	1	0.9426	1	0.3871	1	0.4762	0.9308	0.147
913	PE(P-18:1/20:5)	Phosphatidylethanolamine	Plasmalogen	0.41898		1	1.01	0.97	0.98	1.08	0.99	1.04	0.95	1.04	1.02	0.96	0.93	1.16	1.03	1.11	0.99	1.08	1.03	1.09	1.03	1.01	0.98	0.94	0.92	0.98	1	0.89	0.91	0.95	1.09	0.84	0.96		0.9914	1	0.8948	1	0.7633	0.9916	0.8743	1	0.4854	0.9308	0.8923
764	PC(18:2/20:4)	Phosphatidylcholine	Ester	0.417353		1	0.99	1.01	1	1	1.02	1.02	1.04	0.97	0.99	1.03	1.04	1.01	1	1.05	1.05	1.05	1.01	1.04	1	1	0.99	1	0.99	1.04	1.04	1	1	1	1.04	1	1.04		0.9887	1	0.8695	1	0.8039	0.9934	0.9217	1	0.9951	1	0.5634
156	7-methylurate	Xenobiotics	Xanthine Metabolism	0.415121		1.11	0.92	0.92	0.76	1.03	0.91	0.9	0.8	0.9	0.94	0.93	0.98	0.96	0.87	0.84	0.76	1.01	0.94	0.89	0.83	1.01	0.94	0.87	0.81	0.84	0.7	0.83	0.69	0.87	0.83	0.81	0.77		0.4662	1	0.5552	1	0.5581	0.9749	0.0572	1	0.8446	1	0.5033
551	LPC(20:0)	Lysophosphatidylcholine	Ester	0.412373		0.94	1.01	1	1.08	0.97	1.08	0.92	1.02	1.14	1.05	1.03	0.96	0.98	1	1.06	1.08	0.95	0.97	0.94	0.96	0.98	1.08	0.91	1.02	0.93	0.92	1.04	1.03	1.02	1.07	0.96	1		0.3358	1	0.8551	1	0.9523	1	0.2284	1	0.6779	0.9604	0.2251
1487	TAG56:7-FA22:6	Triacylglycerol	Ester	0.412346		1.21	1	1.32	1.09	1.09	1.07	1.13	1.12	1.37	1.3	1.2	1.14	1.28	1.15	1.26	1.14	1.27	1.08	1.16	0.98	1.13	1.11	1.1	1.08	0.99	0.91	1.06	0.98	0.95	1	1.03	1.08		0.0941	1	0.9988	1	0.0148	0.9502	0.4441	1	0.4496	0.93	0.5316
706	PC(16:0/18:0)	Phosphatidylcholine	Ester	0.410891		0.98	0.95	1.06	1.03	0.94	0.93	1.08	1.07	0.92	0.91	1.04	1.03	1	0.96	1.1	1.05	0.98	1.01	1.03	1.06	1	1.02	1	1.02	1	1.03	1.04	1.07	1.01	1.05	1.01	1.06		0.7048	1	0.2659	1	0.1851	0.9502	0.554	1	0.1786	0.7017	0.1222
1235	TAG51:4-FA18:2	Triacylglycerol	Ester	0.410712		1.09	0.97	1.17	1.04	1.07	1.13	1.01	1.06	1.41	1.38	1.1	1.07	1.31	1.45	0.95	1.05	1.59	1.53	1.07	1.03	1.31	1.54	1	1.18	1.16	1.17	1.06	1.07	0.95	1.06	1.12	1.24		0.4543	1	0.7509	1	0.1598	0.9502	0.7332	1	0.5569	0.9531	0.2889
1598	valylglycine	Peptide	Dipeptide	0.410712		1.39	1.15	1.17	0.97	1.2	1.12	1.01	0.94	1	1.02	0.98	1	1.19	1.07	1.05	0.95	1.26	1.31	1.03	1.07	1.21	0.92	0.9	0.69	1.09	1.18	0.99	1.07	0.78	0.95	0.85	1.04		0.1133	1	0.4884	1	0.4474	0.9716	0.8948	1	0.3778	0.8798	0.588
18	1-methylimidazoleacetate	Amino Acid	Histidine Metabolism	0.407549		1.06	1	1.11	1.04	1.12	1.05	1.12	1.05	1.04	0.98	1.1	1.04	0.99	0.9	1.06	0.96	0.96	0.95	1.1	1.09	0.94	0.9	1.04	1	1	1	0.99	0.99	1.07	0.9	1.08	0.91		0.2971	1	0.9839	1	0.068	0.9502	0.4447	1	0.0432	0.3435	0.3647
1535	TAG58:9-FA18:2	Triacylglycerol	Ester	0.405186		1.2	1.04	1.23	1.06	1.15	1.13	1.14	1.12	1.26	1.17	1.15	1.07	1.25	1.12	1.11	1	1.26	1.1	1.1	0.96	1.12	1.12	1.05	1.05	1.01	0.83	0.98	0.81	0.98	1.01	1.02	1.05		0.0827	1	0.7175	1	0.0511	0.9502	0.5632	1	0.1854	0.713	0.2479
1452	TAG56:4-FA20:4	Triacylglycerol	Ester	0.404241		1.07	0.93	1.11	0.98	1.03	1.01	1.02	1.01	1.16	1.12	1.05	1.01	1.16	1.13	1.06	1.04	1.25	1.13	1.02	0.92	1.16	1.18	0.98	1	0.97	0.97	1.06	1.05	1.03	1.06	1.03	1.06		0.412	1	0.3734	1	0.1603	0.9502	0.7598	1	0.7327	0.9741	0.8832
1532	TAG58:8-FA22:5	Triacylglycerol	Ester	0.404151		1.14	1.04	1.14	1.04	1.2	1.1	1.08	0.99	1.27	1.22	1.1	1.06	1.19	1.17	1.02	1.01	1.32	1.19	1.08	0.98	1.22	1.23	1.05	1.06	1.02	0.91	1.02	0.9	1.06	1.08	1.08	1.09		0.1796	1	0.6768	1	0.1669	0.9502	0.6476	1	0.0565	0.4043	0.3072
1069	TAG46:1-FA14:1	Triacylglycerol	Ester	0.403918		0.88	0.89	0.98	0.98	0.77	0.96	0.96	1.19	0.74	0.86	0.88	1.02	0.8	0.73	1.14	1.04	0.82	0.87	0.95	1	0.8	0.96	0.84	1.02	0.91	1.04	0.85	0.97	1.12	1.21	1.05	1.14		0.2491	1	0.265	1	0.8212	0.9951	0.8509	1	0.015	0.1783	0.6705
483	hippurate	Xenobiotics	Benzoate Metabolism	0.403298		1.22	1	1.11	0.92	1.12	1.12	1.03	1.03	1.33	1.12	1.23	1.04	1.45	1.22	1.35	1.14	1.79	1.46	1.32	1.07	1.59	1.57	1.44	1.42	0.93	0.82	0.87	0.76	0.78	1.04	0.98	1.31		0.3069	1	0.9839	1	0.5817	0.9749	0.6521	1	0.5419	0.9487	0.5403
1508	TAG58:10-FA20:5	Triacylglycerol	Ester	0.402828		0.96	0.99	0.92	0.94	1.1	1.01	1.17	1.08	0.91	0.98	0.94	1.02	0.94	0.98	0.9	0.94	0.89	0.89	1.1	1.1	0.9	0.97	0.94	1.01	0.83	0.94	0.71	0.81	0.85	0.82	0.98	0.95		0.7973	1	0.9188	1	0.5499	0.9749	0.6578	1	0.5212	0.9394	0.9427
823	PE(18:0/22:6)	Phosphatidylethanolamine	Ester	0.401544		1.03	0.93	1.05	0.94	1.01	1.01	1.03	1.03	1.22	1.18	1.02	0.98	1.26	1.12	1.11	0.98	1.12	1.03	1.03	0.95	1	1.03	1.02	1.05	1	0.93	1.1	1.03	1.06	0.98	1.11	1.03		0.6165	1	0.2405	1	0.426	0.9716	0.3796	1	0.8354	0.9985	0.8699
760	PC(18:2/18:3)	Phosphatidylcholine	Ester	0.397263		0.97	0.87	1.13	1.02	0.96	0.85	1.1	0.96	0.89	0.78	1	0.88	0.95	0.92	1.05	1.01	1.01	0.99	1.07	1.05	0.93	0.92	1.02	1	0.99	1.12	0.9	1.02	0.93	1.01	0.99	1.07		0.7376	1	0.125	1	0.16	0.9502	0.8372	1	0.6851	0.9619	0.0612
1538	TAG58:9-FA22:6	Triacylglycerol	Ester	0.396526		1.24	1.07	1.27	1.09	1.2	1.13	1.16	1.1	1.39	1.19	1.24	1.06	1.22	1.09	1.17	1.04	1.26	1.07	1.12	0.95	1.14	1.13	1.07	1.06	1	0.81	0.99	0.81	0.92	0.95	1.05	1.09		0.0687	1	0.5938	1	0.0449	0.9502	0.472	1	0.1245	0.6035	0.3048
272	citraconate/glutaconate	Energy	TCA Cycle	0.396026		0.99	0.97	0.99	0.98	0.95	0.94	0.93	0.92	0.93	0.84	0.98	0.89	0.81	0.87	0.79	0.84	0.88	0.83	0.91	0.86	0.91	0.89	0.95	0.92	0.83	0.81	0.99	0.96	0.87	0.87	1	1		0.8825	1	0.7295	1	0.9392	1	0.7839	1	0.591	0.9567	0.5272
723	PC(17:0/18:3)	Phosphatidylcholine	Ester	0.394797		0.94	0.98	1.01	1.05	1	1.05	0.95	1	1	1.08	0.95	1.03	1.03	1.09	1.01	1.07	0.94	0.92	1.05	1.02	1	1.09	0.98	1.08	0.98	0.98	0.97	0.97	0.98	1.05	0.99	1.06		0.2964	1	0.6699	1	0.8085	0.9934	0.3894	1	1	1	0.3966
1463	TAG56:5-FA22:5	Triacylglycerol	Ester	0.394271		1.18	1.01	1.23	1.05	1.07	1.09	1.04	1.06	1.29	1.32	1.08	1.1	1.27	1.28	1.09	1.09	1.34	1.2	1.04	0.93	1.15	1.26	1.02	1.12	0.99	0.97	1.07	1.05	1.01	1.12	1.04	1.15		0.0932	1	0.9214	1	0.0347	0.9502	0.5938	1	0.5067	0.9361	0.3936
1171	TAG50:1-FA18:1	Triacylglycerol	Ester	0.393899		0.91	0.9	1.06	1.04	0.84	0.99	0.93	1.1	1.06	1.19	1	1.12	1.09	1.17	1.08	1.16	1.22	1.14	1.01	0.94	1.03	1.24	0.95	1.15	0.94	1.13	1.09	1.31	0.88	1.07	0.95	1.15		0.5194	1	0.4541	1	0.7026	0.9858	0.7814	1	0.228	0.7486	0.9671
307	DAG(15:0/18:1)	Diacylglycerol	Ester	0.393484		1.03	0.98	1.23	1.17	1.02	1.03	1.06	1.08	1	1.03	1.04	1.07	0.95	0.88	1.03	0.95	1.04	0.91	1.05	0.92	0.98	1.09	1.03	1.15	0.99	1.13	1.12	1.27	0.99	1.05	1.09	1.15		0.7883	1	0.8681	1	0.0642	0.9502	0.1562	1	0.8923	1	0.7815
1568	Total DAG	Neutral Complex Lipids	Diacylglycerol	0.390889		1.03	0.97	1.19	1.12	0.97	1.01	1.02	1.06	1.09	1.1	1.05	1.06	1.02	1.05	0.99	1.02	1.11	1.09	0.98	0.96	1.05	1.14	0.99	1.08	1.06	1.1	1.07	1.12	1.06	1.11	1.07	1.12		0.7098	1	0.6975	1	0.027	0.9502	0.1461	1	0.6798	0.9604	0.925
453	glycocholate	Lipid	Primary Bile Acid Metabolism	0.390745		0.94	0.87	1.21	1.12	1.08	1.46	1.16	1.56	0.75	1.13	1.26	1.9	0.87	0.78	1.33	1.2	0.83	0.79	1.09	1.03	0.79	0.99	0.89	1.11	0.75	0.91	0.72	0.88	0.83	0.98	0.86	1.03		0.7658	1	0.5141	1	0.3809	0.9716	0.6019	1	0.7177	0.9691	0.0826
310	DAG(16:0/16:1)	Diacylglycerol	Ester	0.390548		0.82	0.83	1.03	1.03	0.75	0.96	0.88	1.13	0.98	1.13	0.99	1.14	0.91	1.08	0.95	1.12	1.14	1.15	0.97	0.98	0.91	1.17	0.92	1.17	1	1.18	1.11	1.32	0.91	1.04	1.24	1.41		0.2062	1	0.2182	1	0.8559	0.9997	0.8302	1	0.0675	0.4474	0.8173
533	LCER(26:0)	Lactosylceramide	LCER	0.389781		1.02	0.9	1.03	0.91	0.87	0.99	1.03	1.18	0.88	0.89	0.95	0.95	0.91	0.84	1.06	0.98	0.82	0.91	0.96	1.06	0.99	0.94	0.96	0.91	0.9	0.91	0.95	0.96	1.05	1.1	0.95	0.99		0.8402	1	0.2755	1	0.7671	0.9916	0.3192	1	0.154	0.6637	0.9489
497	ibuprofen acyl glucuronide	Xenobiotics	Drug	0.389408		1.06	1.01	0.95	0.9	1	0.92	0.92	0.85	1.28	1.31	0.88	0.9	1.24	1.46	0.8	0.94	1.07	0.96	1.01	0.91	0.92	0.86	1.04	0.98	0.9	0.66	1.21	0.89	0.95	1.36	0.86	1.23		0.8492	1	0.9726	1	0.8807	1	0.7598	1	0.9989	1	0.8047
641	N-carbamoylalanine	Amino Acid	Alanine and Aspartate Metabolism	0.388459		1.07	1.07	0.91	0.91	1	0.96	0.97	0.93	0.82	0.96	1.05	1.23	0.69	0.94	0.75	1.03	0.88	1.01	0.89	1.03	0.85	0.81	0.87	0.82	0.8	0.99	0.81	1	0.82	1	0.83	1.02		0.7704	1	0.7668	1	0.6522	0.9782	0.6556	1	0.9867	1	0.8601
59	2'-O-methyluridine	Nucleotide	Pyrimidine Metabolism, Uracil containing	0.385704		1.08	1.01	1.1	1.03	1.15	1.05	1.39	1.27	0.96	0.94	1.05	1.03	1.18	1.16	1.12	1.1	1.25	1.35	0.92	0.99	1.03	1.3	0.92	1.16	0.97	0.98	1.12	1.12	0.86	0.87	1.11	1.13		0.4041	1	0.8988	1	0.2965	0.9716	0.736	1	0.1454	0.6478	0.6185
908	PE(P-18:1/18:3)	Phosphatidylethanolamine	Plasmalogen	0.384993		0.92	0.87	0.88	0.83	0.88	0.8	0.87	0.8	1.09	1.06	0.91	0.89	1.04	1.01	0.98	0.95	0.96	1.1	0.88	1.01	1.21	1.02	1.04	0.88	0.95	1.15	0.91	1.1	0.91	1.29	0.85	1.2		0.4811	1	0.2164	1	0.2632	0.9643	0.0989	1	0.2697	0.798	0.0574
1218	TAG51:2-FA16:0	Triacylglycerol	Ester	0.384003		0.97	0.96	1.09	1.08	0.92	1.06	0.96	1.1	1.15	1.22	1.03	1.09	1.13	1.22	1.06	1.14	1.2	1.16	0.99	0.96	1.04	1.25	0.95	1.14	1.06	1.33	1.04	1.3	0.89	1.09	0.98	1.2		0.8225	1	0.757	1	0.4908	0.9716	0.5459	1	0.5054	0.9361	0.6353
940	PI(16:0/20:4)	PI	Ester	0.383573		0.97	0.99	0.99	1.02	0.9	0.95	1.05	1.12	0.92	1.02	1.05	1.17	1.01	0.96	1.24	1.17	0.94	0.95	1.06	1.08	0.91	0.98	1.08	1.17	0.98	1.15	0.96	1.13	1.05	1.1	1.08	1.14		0.6612	1	0.8923	1	0.9433	1	0.8167	1	0.134	0.6181	0.5189
1157	TAG49:2-FA18:1	Triacylglycerol	Ester	0.38354		0.96	1.02	1.21	1.3	0.9	1.16	0.88	1.13	1.29	1.47	1	1.15	1.22	1.47	1	1.2	1.28	1.34	1	1.05	1.09	1.48	0.9	1.22	1.07	1.48	1.12	1.55	0.86	1.09	1.03	1.31		0.7866	1	0.8837	1	0.2593	0.9643	0.1225	1	0.543	0.9487	0.37
1429	TAG55:8-FA20:4	Triacylglycerol	Ester	0.381631		0.99	0.99	1.01	1.01	1	1.01	1	1.01	1.04	1.05	1	1.01	0.99	0.98	1	0.98	1.02	1	0.99	0.98	1.01	1.02	1.01	1.02	0.98	1	0.95	0.97	1.01	1	1.01	1		0.6687	1	0.6674	1	0.7003	0.9858	0.7016	1	0.9398	1	0.7445
1036	TAG42:1-FA16:1	Triacylglycerol	Ester	0.381189		0.71	0.92	1.19	1.55	1.03	1.34	0.92	1.18	1.12	1.24	1.31	1.45	1.52	1.76	1.3	1.5	0.9	1.2	1.11	1.48	0.9	1.08	0.91	1.09	0.73	1.15	0.87	1.37	0.69	0.93	0.97	1.3		0.21	1	0.7602	1	0.5144	0.9736	0.1097	1	0.8993	1	0.2851
1459	TAG56:5-FA20:2	Triacylglycerol	Ester	0.379363		1.07	0.94	1.13	0.99	1.05	1	1.01	0.96	1.19	1.11	1.05	0.99	1.08	1.15	0.93	1	1.24	1.2	1.02	0.99	1.13	1.26	0.98	1.09	1.07	1.06	1.02	1.01	1.08	1.16	1.15	1.24		0.5091	1	0.5385	1	0.2351	0.9643	0.9303	1	0.654	0.9567	0.9843
1533	TAG58:8-FA22:6	Triacylglycerol	Ester	0.376524		1.26	1.06	1.3	1.09	1.21	1.12	1.15	1.07	1.43	1.25	1.24	1.09	1.25	1.1	1.22	1.07	1.22	1.03	1.11	0.94	1.12	1.11	1.07	1.05	0.96	0.84	1	0.88	0.96	1	1.04	1.08		0.0478	1	0.6239	1	0.0269	0.9502	0.4688	1	0.1064	0.5725	0.3255
318	DAG(16:1/16:1)	Diacylglycerol	Ester	0.375972		0.96	0.97	1.21	1.21	0.86	1.02	0.86	1.03	1.01	1.01	1.02	1.02	1.05	1.17	1.06	1.17	1.08	1.15	0.96	1.02	1.08	1.13	1.06	1.11	1.05	1.19	1.07	1.22	1.06	1.08	1.13	1.15		0.7478	1	0.7849	1	0.1033	0.9502	0.0934	1	0.1747	0.6994	0.8328
1475	TAG56:6-FA22:6	Triacylglycerol	Ester	0.374878		1.19	0.99	1.35	1.12	1.02	1.06	1.08	1.12	1.3	1.22	1.17	1.1	1.21	1.09	1.27	1.14	1.18	1.01	1.17	1	1.02	1.06	1.04	1.09	0.9	0.86	1.04	1	0.86	0.96	0.99	1.11		0.1414	1	0.9055	1	0.0121	0.9502	0.3554	1	0.8598	1	0.6458
1494	TAG56:8-FA20:5	Triacylglycerol	Ester	0.372848		1.1	1.02	1.15	1.07	1.08	1.02	1.11	1.05	1.13	1.04	1.17	1.07	0.95	0.94	1.04	1.02	1.03	0.96	1.01	0.94	0.95	1.01	0.98	1.05	0.97	0.94	0.87	0.83	0.9	1.03	0.99	1.13		0.41	1	0.843	1	0.2246	0.9643	0.5558	1	0.5214	0.9394	0.8362
614	N-acetylalliin	Xenobiotics	Food Component/Plant	0.370186		0.66	1.07	0.43	0.71	0.82	0.99	0.84	1.02	0.66	0.88	0.84	1.11	0.59	0.96	0.78	1.27	0.49	0.73	0.62	0.93	0.5	0.86	0.71	1.22	0.78	0.78	0.73	0.73	1.35	1.4	0.69	0.72		0.1893	1	0.8209	1	0.0082	0.9502	0.2673	1	0.5186	0.9394	0.966
1526	TAG58:7-FA22:5	Triacylglycerol	Ester	0.368927		1.21	1.03	1.16	0.98	1.13	1.12	1.05	1.04	1.27	1.22	1.08	1.04	1.24	1.18	1.09	1.03	1.25	1.13	1.04	0.94	1.22	1.21	1.06	1.06	1	0.96	0.99	0.95	1.07	1.08	1.04	1.05		0.033	1	0.7275	1	0.1084	0.9502	0.8562	1	0.1897	0.7187	0.2212
259	CER(26:0)	Ceramides	CER	0.367197		1.04	1	1.01	0.97	1	1.01	1.02	1.03	1.05	1	1.06	1	0.97	1.03	0.99	1.04	0.98	0.96	1	0.98	0.97	0.92	1	0.95	0.99	0.99	1.02	1.01	1.02	1	1	0.98		0.4453	1	0.9478	1	0.7864	0.9916	0.5769	1	0.9847	1	0.8006
316	DAG(16:0/20:4)	Diacylglycerol	Ester	0.367081		1	0.89	1.17	1.04	0.83	0.86	1.02	1.07	0.92	0.98	1.03	1.09	0.85	0.86	1.06	1.07	0.91	0.85	1.01	0.95	0.85	0.99	0.98	1.13	0.95	0.99	1.02	1.06	1.02	1.19	1.13	1.32		0.9762	1	0.3246	1	0.1641	0.9502	0.706	1	0.0959	0.5501	0.203
1061	TAG45:1-FA16:0	Triacylglycerol	Ester	0.365897		0.9	0.91	1.42	1.44	0.92	1.19	0.84	1.08	1	1.24	0.84	1.05	1.19	1.21	1.29	1.31	0.89	0.94	0.96	1.03	0.75	0.88	0.9	1.06	0.69	1.02	1.08	1.6	0.66	1.06	0.93	1.51		0.615	1	0.6669	1	0.1073	0.9502	0.0925	1	0.714	0.9691	0.4217
188	androstenediol (3beta,17beta) disulfate (2)	Lipid	Androgenic Steroids	0.365089		1.07	0.93	1.09	0.95	1.08	0.94	1.18	1.03	1.08	0.96	1.12	1	0.96	0.84	1.2	1.05	0.97	0.94	1.04	1.01	0.98	1	1.03	1.05	0.89	0.85	0.95	0.91	0.8	0.84	0.92	0.97		0.3114	1	0.2985	1	0.1992	0.9502	0.4425	1	0.2757	0.8083	0.3747
1544	tartarate	Xenobiotics	Food Component/Plant	0.364835		0.97	0.92	0.69	0.66	2.06	1.51	1.83	1.34	1.49	1.27	1.41	1.2	1.35	1.18	1.42	1.23	1.05	0.92	0.75	0.66	1.01	0.95	0.99	0.92	0.98	0.93	1.21	1.15	1.01	1.56	1.05	1.62		0.8679	1	0.6874	1	0.0655	0.9502	0.0378	1	0.0004	0.0103	0.0407
96	3-methyl-2-oxobutyrate	Amino Acid	Leucine, Isoleucine and Valine Metabolism	0.363921		1.08	0.97	1.1	0.99	0.99	0.95	1.02	0.98	0.98	0.87	1.03	0.92	1	0.84	1.13	0.95	0.85	0.77	1.04	0.95	0.8	0.83	0.97	1	0.84	0.86	0.95	0.98	0.93	0.92	1.06	1.04		0.2152	1	0.5671	1	0.0989	0.9502	0.8725	1	0.9316	1	0.3825
346	DCER(14:0)	Dihydroceramides	DCER	0.363079		0.93	0.96	0.92	0.95	1.09	1.04	1.03	0.98	1.07	1.08	0.93	0.93	1.04	0.96	1.01	0.93	1.07	1.11	1.11	1.15	1.01	0.99	1.03	1	0.95	0.92	0.94	0.91	1.17	1.06	1.25	1.14		0.338	1	0.6427	1	0.2737	0.9643	0.5481	1	0.2685	0.7977	0.6372
837	PE(18:1/22:6)	Phosphatidylethanolamine	Ester	0.361443		1.09	1.08	1.06	1.05	1.05	1.03	1.12	1.1	1.37	1.34	0.96	0.94	1.34	1.35	1.03	1.04	1.19	1.14	1.02	0.98	1.1	1.14	1.05	1.09	1.04	1.01	1.04	1.01	1.02	1.03	1.1	1.11		0.3244	1	0.3823	1	0.5335	0.9736	0.6094	1	0.5828	0.9567	0.7203
365	dihydroorotate	Nucleotide	Pyrimidine Metabolism, Orotate containing	0.360739		1.04	1.07	0.95	0.98	1.06	0.79	1.01	0.75	0.8	0.94	1	1.17	0.91	1.01	0.77	0.86	0.94	0.98	1.01	1.05	0.94	1.04	0.86	0.95	1.02	1.05	0.87	0.9	0.91	0.77	1.05	0.89		0.7662	1	0.5962	1	0.6824	0.9856	0.8598	1	0.6595	0.9567	0.0685
1410	TAG55:1-FA16:0	Triacylglycerol	Ester	0.359049		1.2	0.98	1.24	1.01	1.08	1.08	1.09	1.09	1.4	1.31	1.2	1.12	1.28	1.25	1.16	1.12	1.38	1.2	1.12	0.98	1.17	1.2	1.11	1.14	0.97	0.88	1.04	0.94	0.97	0.98	1.07	1.09		0.0956	1	0.8326	1	0.0479	0.9502	0.9195	1	0.4642	0.9308	0.4685
1291	TAG52:5-FA20:5	Triacylglycerol	Ester	0.356868		0.96	0.97	1.15	1.16	0.83	0.94	0.97	1.09	1	1.07	1.04	1.12	0.88	0.99	1.07	1.21	1.08	1.07	1.02	1.01	0.94	1.09	1.07	1.24	0.93	1.03	0.94	1.04	0.9	1.09	0.99	1.2		0.7724	1	0.8336	1	0.3019	0.9716	0.2664	1	0.1759	0.6994	0.6356
38	2-hydroxy-3-methylvalerate	Amino Acid	Leucine, Isoleucine and Valine Metabolism	0.356787		1.18	1.02	1.03	0.89	1.2	1.08	1.15	1.04	1.03	0.93	1.02	0.93	0.91	0.87	1	0.96	0.8	0.8	0.92	0.92	0.81	0.82	1.01	1.02	0.86	0.83	0.96	0.93	0.97	0.99	1.01	1.03		0.0217	1	0.7883	1	0.669	0.9835	0.109	1	0.0105	0.1392	0.2854
1585	trimethylamine N-oxide	Lipid	Phospholipid Metabolism	0.356741		1.2	1.24	1.07	1.1	1.4	1.36	1.24	1.21	1.2	1.28	1.14	1.21	1.23	1.35	1.14	1.26	1.32	1.46	1.12	1.23	1.32	1.42	1.16	1.25	0.9	1	0.88	0.98	0.77	0.94	0.78	0.95		0.1061	1	0.0578	1	0.5559	0.9749	0.3835	1	0.0029	0.0517	0.006
1472	TAG56:6-FA20:5	Triacylglycerol	Ester	0.355775		1.12	0.96	1.23	1.05	1.08	1.02	1.09	1.03	1.21	1.14	1.06	1	1.04	1.01	1.08	1.04	1.11	1.01	1.03	0.93	0.98	1.1	0.95	1.07	0.91	0.96	0.9	0.95	0.87	1.09	0.87	1.1		0.3233	1	0.6868	1	0.0719	0.9502	0.6812	1	0.508	0.9361	0.8687
1474	TAG56:6-FA22:5	Triacylglycerol	Ester	0.355469		1.17	1	1.2	1.03	1.06	1.08	1.03	1.06	1.35	1.35	1.1	1.1	1.34	1.32	1.09	1.08	1.45	1.32	1.08	0.99	1.21	1.31	1.03	1.1	1.04	1.04	1.07	1.07	1.09	1.13	1.07	1.11		0.0961	1	0.9815	1	0.0522	0.9502	0.7628	1	0.5499	0.9494	0.4185
101	3-methylhistidine	Amino Acid	Histidine Metabolism	0.355462		1.86	1.06	1.03	0.59	1.57	1.02	0.98	0.64	1.3	1.23	0.86	0.81	1.84	1.1	1.13	0.67	0.95	1.13	0.86	1.03	0.93	1.19	0.84	1.08	0.84	1.16	0.71	0.97	1.24	0.71	1.53	0.88		0.0093	0.9155	0.7933	1	0.8986	1	0.0267	1	0.058	0.4091	0.9173
1442	TAG56:3-FA20:0	Triacylglycerol	Ester	0.355115		1.09	0.96	1.11	0.97	1.03	0.94	1.01	0.91	1.14	1.03	1.05	0.95	1.03	1.02	0.98	0.97	1.14	0.97	0.96	0.81	1.06	1.18	0.89	0.99	0.93	0.93	0.99	0.99	1.06	1.39	0.9	1.18		0.4315	1	0.6914	1	0.3721	0.9716	0.7712	1	0.7684	0.9805	0.5786
57	2-oleoylglycerol (18:1)	Lipid	Monoacylglycerol	0.354338		1.12	0.77	1.2	0.82	0.93	0.96	1.3	1.34	1.45	1.52	1.22	1.29	1.19	1.19	1.02	1.01	1.29	0.98	1.41	1.07	1.08	1.11	0.97	1	0.94	1.19	0.79	1.01	0.9	0.88	0.93	0.91		0.5606	1	0.1825	1	0.3632	0.9716	0.3144	1	0.7247	0.9714	0.8394
1169	TAG50:1-FA16:1	Triacylglycerol	Ester	0.352948		0.85	0.87	0.98	1.01	0.81	1.02	0.83	1.04	1.09	1.3	0.92	1.1	1.08	1.26	0.99	1.16	1.19	1.2	0.97	0.97	1.05	1.37	0.91	1.19	0.99	1.35	1.07	1.45	0.89	1.04	1.1	1.29		0.3219	1	0.4016	1	0.9169	1	0.962	1	0.1922	0.7207	0.9262
946	PI(18:0/18:1)	PI	Ester	0.352702		0.95	1	0.95	1	0.94	1.02	0.97	1.05	0.99	1.02	1.02	1.05	0.95	0.96	1.03	1.05	0.93	0.96	1	1.03	0.95	0.94	1	0.99	0.99	1.03	1.04	1.09	1	1.11	0.96	1.06		0.3607	1	0.9968	1	0.365	0.9716	0.9967	1	0.3133	0.839	0.6963
610	N6-succinyladenosine	Nucleotide	Purine Metabolism, Adenine containing	0.351767		0.96	0.88	1.09	1.01	0.94	1.01	0.91	0.97	1.06	0.98	1.08	1	0.94	0.96	1.05	1.07	0.91	0.94	0.94	0.98	0.95	1.1	0.99	1.14	0.81	0.77	0.94	0.88	0.95	1.03	1.07	1.16		0.6663	1	0.23	1	0.3987	0.9716	0.9407	1	0.5576	0.9532	0.9206
1582	trans-urocanate	Amino Acid	Histidine Metabolism	0.350546		0.91	0.96	0.94	0.99	1.07	1.02	1.11	1.06	1.19	0.98	0.87	0.72	1.23	1.15	1.06	1	0.85	0.96	0.86	0.98	0.89	1.06	0.89	1.06	1.05	1.02	0.88	0.86	1.02	0.99	1	0.97		0.4269	1	0.7207	1	0.6279	0.9782	0.9621	1	0.576	0.9567	0.8817
798	PE(16:0/22:5)	Phosphatidylethanolamine	Ester	0.348625		1.07	1.04	1.01	0.98	0.89	1	0.89	0.99	1.11	1.26	0.88	1	1.25	1.33	0.95	1.01	1.29	1.13	0.99	0.86	1.05	1.05	1.11	1.11	0.99	1.09	1.1	1.21	1.01	1.08	1.09	1.16		0.461	1	0.6876	1	0.8822	1	0.8516	1	0.2503	0.7736	0.9848
556	LPC(20:5)	Lysophosphatidylcholine	Ester	0.347676		0.98	0.95	1.04	1.01	1.03	0.95	1.08	1	1.1	1.17	1.01	1.07	1.08	1.05	1.11	1.08	1.09	1.15	1	1.06	1.05	1.06	1.12	1.14	0.96	0.98	1.02	1.04	0.85	0.97	0.89	1.01		0.866	1	0.626	1	0.6544	0.9782	0.8973	1	0.7817	0.9865	0.5788
573	LPE(20:3)	Lysophosphatidylethanolamine	Ester	0.347489		0.93	0.98	1	1.05	0.95	1.02	1.03	1.11	1.02	1.14	0.99	1.11	0.97	1.08	0.99	1.1	0.97	1.04	0.99	1.07	1.07	1.2	1.09	1.23	0.89	1	1.09	1.22	0.99	1.07	1.08	1.15		0.3113	1	0.7544	1	0.9676	1	0.5097	1	0.4919	0.9308	0.8011
831	PE(18:1/20:3)	Phosphatidylethanolamine	Ester	0.344047		1.01	1.03	0.97	0.99	1.1	1.1	0.99	0.99	1.11	1.17	1.03	1.08	1.22	1.23	1.1	1.12	1.12	1.19	0.95	1.01	1.13	1.21	0.96	1.03	1.06	1.15	1.03	1.11	1.14	1.25	1.04	1.14		0.8843	1	0.7071	1	0.68	0.9856	0.8553	1	0.1983	0.7215	0.1949
590	methionylalanine	Peptide	Dipeptide	0.340925		0.89	0.89	0.93	0.93	0.74	0.86	1.44	1.68	0.85	0.8	1.2	1.13	0.8	0.77	1.07	1.04	0.95	0.87	1.09	0.99	0.86	0.92	0.89	0.95	1	1	1	1	1	0.99	1	0.99		0.5014	1	0.5014	1	0.6911	0.9858	0.6911	1	0.0807	0.4934	0.3742
1547	tauro-beta-muricholate	Lipid	Primary Bile Acid Metabolism	0.34087		1.13	1.1	1.03	1.01	1.27	1.15	0.89	0.8	1.29	1.11	1.12	0.97	1.01	1.02	1.03	1.04	0.96	0.81	1.02	0.86	0.63	0.8	0.5	0.63	0.74	0.83	0.77	0.86	0.61	0.71	0.55	0.64		0.598	1	0.6852	1	0.8808	1	0.9777	1	0.2939	0.8195	0.5517
885	PE(P-16:0/22:4)	Phosphatidylethanolamine	Plasmalogen	0.340173		1.02	1.09	0.91	0.98	0.93	0.98	1.08	1.13	0.96	1.04	0.96	1.04	1.09	1.02	1.15	1.08	1.01	1.06	0.99	1.04	1.06	1.09	1.07	1.09	0.99	1	0.97	0.98	1.08	1.14	0.94	1		0.8059	1	0.2227	1	0.2079	0.9502	0.7751	1	0.3155	0.8397	0.7711
930	phenyllactate (PLA)	Amino Acid	Phenylalanine Metabolism	0.338624		1.04	0.95	1.06	0.97	1.01	0.99	1.11	1.08	1.03	0.92	1.16	1.04	0.95	0.9	1.07	1.02	0.9	0.86	1.04	0.99	0.9	0.83	1.07	0.99	0.98	0.89	1.09	0.99	1	1.06	1.04	1.11		0.5443	1	0.3586	1	0.2794	0.9643	0.6581	1	0.8721	1	0.8003
1163	TAG49:3-FA18:3	Triacylglycerol	Ester	0.337086		0.94	0.92	1.19	1.18	0.92	1.17	1.05	1.32	1.23	1.42	1.13	1.31	1.3	1.45	1.15	1.28	1.49	1.52	1.27	1.3	1.03	1.37	1.1	1.45	1.02	1.28	1.07	1.35	0.76	0.96	0.99	1.25		0.6698	1	0.6102	1	0.2532	0.9643	0.2894	1	0.61	0.9567	0.3087
422	gamma-glutamylglutamate	Peptide	Gamma-glutamyl Amino Acid	0.336743		1.03	0.95	1.03	0.95	1.19	0.97	1.22	0.99	1.2	1.08	1.02	0.92	1.37	1.33	1.12	1.09	1.16	1.3	0.93	1.04	1.03	1.07	1.05	1.1	1.11	1.09	1.01	0.99	0.91	0.9	0.85	0.84		0.7635	1	0.6512	1	0.7974	0.9934	0.6198	1	0.1287	0.6108	0.773
468	HCER(18:0)	Hexosylceramides	HCER	0.335869		1.01	0.97	1.04	1	0.92	0.94	0.98	1.01	1.04	0.99	1.08	1.03	0.98	0.99	1.01	1.02	1	1	0.99	0.98	1.04	1.05	1	1.01	1	0.97	1	0.97	0.97	0.97	0.99	0.99		0.8924	1	0.483	1	0.3916	0.9716	0.984	1	0.0561	0.4031	0.1919
1522	TAG58:7-FA18:1	Triacylglycerol	Ester	0.332556		1.15	0.99	1.17	1.01	1.12	1.07	1.07	1.03	1.25	1.19	1.13	1.07	1.18	1.12	1.05	1	1.21	1.11	1.07	0.98	1.16	1.2	1	1.04	1	0.97	0.99	0.97	1.12	1.12	1.08	1.09		0.1224	1	0.9104	1	0.0834	0.9502	0.9406	1	0.2044	0.7262	0.4467
32	2-aminobutyrate	Amino Acid	Glutathione Metabolism	0.332147		1.13	1.03	1	0.91	1.06	1.01	1.05	1	1.06	1.01	1.03	0.98	1.08	0.96	1.03	0.92	0.98	0.99	1	1	0.95	0.85	0.99	0.89	0.87	0.84	0.97	0.94	0.96	0.91	0.99	0.94		0.0648	1	0.6532	1	0.9918	1	0.165	1	0.3431	0.8612	0.8353
768	PC(20:0/14:1)	Phosphatidylcholine	Ester	0.33039		1.01	1.07	0.99	1.05	1.07	0.96	1.15	1.04	0.94	0.92	0.83	0.81	1.16	1.17	1.22	1.23	0.94	0.96	0.99	1.01	0.96	0.86	1.15	1.04	0.89	1.09	0.92	1.12	0.97	0.96	1.02	1.01		0.9429	1	0.494	1	0.9006	1	0.6259	1	0.5176	0.9394	0.7012
1461	TAG56:5-FA20:4	Triacylglycerol	Ester	0.330184		1.1	0.96	1.11	0.97	1.09	1.02	1.08	1.02	1.24	1.19	1.09	1.05	1.19	1.16	1.07	1.04	1.3	1.19	1.03	0.94	1.2	1.25	0.99	1.04	0.99	0.99	1.06	1.06	1.06	1.09	1.02	1.05		0.2372	1	0.6162	1	0.183	0.9502	0.7252	1	0.3084	0.8309	0.7845
245	CE(22:5)	Cholesterol Ester	Ester	0.329352		1.02	0.95	1.05	0.98	0.94	0.92	1.01	1	1.08	1.06	1.05	1.03	1.06	0.99	1.1	1.02	1.06	0.99	1	0.94	1.11	1.01	1.09	0.99	1.09	1.02	1.05	0.98	1.07	1.01	1.05	0.99		0.7493	1	0.2986	1	0.3402	0.9716	0.6852	1	0.2197	0.7423	0.1378
358	decanoylcarnitine (C10)	Lipid	Fatty Acid Metabolism(Acyl Carnitine)	0.328751		1.27	0.91	1.12	0.81	0.84	0.62	1.32	0.97	0.77	0.63	1.09	0.9	0.77	0.68	0.95	0.85	0.93	0.8	1.07	0.92	0.97	0.69	1.24	0.88	0.9	0.75	1.15	0.96	0.97	0.88	0.94	0.85		0.0877	1	0.524	1	0.4101	0.9716	0.128	1	0.2232	0.7462	0.0007
960	PI(18:1/20:4)	PI	Ester	0.325707		0.97	1.1	0.95	1.08	0.97	1.07	1.05	1.17	0.98	1.05	1.08	1.16	1	1.04	1.11	1.16	0.93	1.04	1.04	1.16	0.94	1.07	1.02	1.16	0.97	1.21	0.86	1.07	1.1	1.27	1.08	1.25		0.7004	1	0.1367	1	0.4486	0.9716	0.2645	1	0.5969	0.9567	0.2865
403	FFA(20:5)	Free Fatty Acids	Free Fatty Acids	0.325418		1.12	0.97	1.16	1	1.08	1.01	0.96	0.89	1.04	1.06	0.99	1.02	1.21	1.07	1.07	0.95	0.91	0.98	0.96	1.04	1.08	0.99	1.05	0.96	0.99	0.92	1.09	1.01	0.87	0.91	1.14	1.18		0.2465	1	0.799	1	0.1508	0.9502	0.9809	1	0.4381	0.9232	0.9086
578	LPE(22:5)	Lysophosphatidylethanolamine	Ester	0.323488		0.9	0.98	0.89	0.98	0.95	0.96	1.07	1.07	0.96	1.09	1	1.13	0.98	0.95	1.04	1.01	0.97	0.99	1.07	1.1	0.96	1.13	1	1.17	0.92	0.97	1.1	1.16	0.93	0.96	1.03	1.07		0.1819	1	0.8423	1	0.1495	0.9502	0.7599	1	0.5059	0.9361	0.5705
347	DCER(16:0)	Dihydroceramides	DCER	0.323434		1.03	0.9	1.02	0.9	0.85	0.93	1.03	1.14	0.93	0.96	1.06	1.1	0.99	0.94	1.18	1.12	1.1	1.04	0.98	0.94	1.22	1.06	1.15	1	0.98	0.94	0.86	0.83	1.05	0.88	0.92	0.77		0.7735	1	0.3158	1	0.8146	0.9951	0.2908	1	0.1119	0.5778	0.5161
1599	vanillactate	Amino Acid	Tyrosine Metabolism	0.319287		1.18	1.03	1.06	0.92	1.01	0.97	1.22	1.16	0.93	0.8	1.29	1.12	0.83	0.71	1.1	0.94	0.84	0.81	1.13	1.08	0.92	0.87	1.19	1.13	0.98	1.02	1.03	1.07	1.13	1.24	1.07	1.17		0.0603	1	0.7324	1	0.5317	0.9736	0.3608	1	0.8927	1	0.7058
1226	TAG51:3-FA16:1	Triacylglycerol	Ester	0.317717		0.97	0.94	1.1	1.06	0.94	1.12	0.9	1.08	1.27	1.37	1.02	1.1	1.16	1.35	0.97	1.13	1.32	1.35	0.96	0.98	1.12	1.45	0.93	1.2	1.17	1.58	1.04	1.41	0.94	1.13	1.2	1.43		0.8472	1	0.645	1	0.4687	0.9716	0.6478	1	0.6688	0.9567	0.3962
779	p-cresol-glucuronide*	Amino Acid	Tyrosine Metabolism	0.316713		1.34	1.25	0.91	0.85	0.99	1.21	0.6	0.73	0.97	1.26	0.58	0.75	1.11	1.14	0.66	0.68	0.71	0.93	0.39	0.51	0.51	0.71	0.33	0.46	0.62	0.62	0.58	0.58	1.58	0.81	1.42	0.73		0.3126	1	0.432	1	0.7391	0.9916	0.5773	1	0.9734	1	0.5173
594	methylsuccinate	Amino Acid	Leucine, Isoleucine and Valine Metabolism	0.314914		1.07	0.9	1.09	0.92	1.21	1.11	1.15	1.06	0.94	0.82	0.99	0.86	1.17	0.98	1.18	0.98	0.92	0.92	1.11	1.11	1.02	0.93	0.99	0.91	0.95	0.96	0.84	0.85	1.12	1.02	1.04	0.95		0.5284	1	0.3173	1	0.3955	0.9716	0.4348	1	0.0713	0.4587	0.3022
284	cystathionine	Amino Acid	Methionine, Cysteine, SAM and Taurine Metabolism	0.314794		0.66	0.71	0.98	1.06	0.77	0.73	0.99	0.93	0.81	0.79	1.21	1.18	0.5	0.51	1.02	1.04	0.66	0.6	0.7	0.64	0.62	1.08	0.67	1.18	0.88	0.99	1.08	1.22	1.18	0.99	1.06	0.88		0.0722	1	0.1431	1	0.9162	1	0.8187	1	0.277	0.8091	0.1735
1476	TAG56:7-FA16:0	Triacylglycerol	Ester	0.312702		1.16	0.97	1.22	1.01	1.03	1.05	1.04	1.06	1.36	1.28	1.15	1.08	1.3	1.26	1.1	1.07	1.43	1.27	1.12	0.99	1.18	1.25	1.05	1.1	1.03	0.94	1.06	0.98	1.05	1.09	1.07	1.11		0.1254	1	0.722	1	0.0479	0.9502	0.9268	1	0.751	0.9749	0.6112
720	PC(17:0/16:1)	Phosphatidylcholine	Ester	0.312384		0.88	1.02	0.89	1.03	0.9	1.11	0.9	1.1	1.13	1.03	1.11	1.01	0.81	0.83	0.97	1	0.93	1.04	0.93	1.04	0.98	1.16	0.87	1.03	1.33	1.11	1.29	1.09	0.72	0.73	1.03	1.04		0.2777	1	0.8864	1	0.3272	0.9716	0.8034	1	0.3915	0.8832	0.3942
97	3-methyl-2-oxovalerate	Amino Acid	Leucine, Isoleucine and Valine Metabolism	0.311387		1.05	1.02	1.06	1.03	0.98	1.07	0.96	1.05	0.9	0.91	0.94	0.95	0.86	0.77	1.02	0.91	0.75	0.75	0.94	0.93	0.82	0.88	0.95	1.02	0.87	0.85	0.93	0.91	0.91	0.93	0.99	1.01		0.4999	1	0.7639	1	0.4089	0.9716	0.6515	1	0.7189	0.9692	0.3264
584	maltotriose	Carbohydrate	Glycogen Metabolism	0.3113		0.94	0.9	0.85	0.81	0.83	0.69	1.32	1.11	1.09	0.7	1.3	0.84	1.2	0.72	1.83	1.09	1.15	0.75	1.27	0.82	0.9	0.65	1.14	0.82	0.58	0.63	0.86	0.93	1.23	1.72	0.63	0.87		0.8374	1	0.7221	1	0.6001	0.9749	0.5	1	0.5387	0.9487	0.2339
1512	TAG58:3-FA18:1	Triacylglycerol	Ester	0.310873		1.13	0.92	1.1	0.9	1.21	1.02	1.03	0.87	1.3	1.2	1.1	1.02	1	1.05	0.96	1	1.16	1.06	1.01	0.92	1.01	1.12	0.85	0.95	0.95	1.05	0.96	1.06	1.19	1.59	1.07	1.42		0.4095	1	0.5862	1	0.5165	0.9736	0.4713	1	0.1965	0.7215	0.9142
1112	TAG48:1-FA16:1	Triacylglycerol	Ester	0.310689		0.73	0.85	0.92	1.07	0.69	0.99	0.79	1.13	0.91	1.18	0.86	1.11	0.94	1.08	1.04	1.2	1.03	1.06	0.97	0.99	0.92	1.27	0.93	1.28	0.9	1.29	1.02	1.46	0.77	0.94	1.08	1.32		0.1248	1	0.4245	1	0.6969	0.9858	0.7277	1	0.0679	0.4474	0.9691
756	PC(18:1/22:6)	Phosphatidylcholine	Ester	0.309747		1.03	1.08	0.96	1.01	0.99	1.06	1	1.07	1.07	1.05	1.12	1.1	1.13	1.12	1.08	1.07	1.06	1.05	1.05	1.05	1.12	1.19	1.04	1.11	1.14	1.13	1.04	1.03	1.12	1.09	1.09	1.07		0.6567	1	0.2181	1	0.5138	0.9736	0.8928	1	0.8581	1	0.3467
989	S-adenosylhomocysteine (SAH)	Amino Acid	Methionine, Cysteine, SAM and Taurine Metabolism	0.309426		1.14	1.12	1.11	1.09	0.96	0.88	1.42	1.3	0.87	0.82	1.12	1.05	1.08	0.94	1.33	1.15	0.95	0.97	0.97	0.99	0.82	0.94	0.94	1.08	0.88	0.76	0.91	0.8	1.16	1.14	1.01	0.99		0.2589	1	0.3248	1	0.3726	0.9716	0.455	1	0.7172	0.9691	0.272
1222	TAG51:2-FA18:1	Triacylglycerol	Ester	0.30917		1.03	0.99	1.15	1.11	0.98	1.09	0.99	1.11	1.24	1.29	1.08	1.12	1.19	1.33	1.03	1.15	1.33	1.3	1.02	1	1.14	1.37	0.96	1.15	1.1	1.36	1.08	1.34	0.99	1.15	1.04	1.22		0.8167	1	0.9542	1	0.2482	0.9643	0.3866	1	0.8501	1	0.4759
704	PC(16:0/16:0)	Phosphatidylcholine	Ester	0.308996		0.99	0.95	1.03	0.99	0.97	0.93	1.11	1.06	0.9	0.9	1	1	1.01	0.94	1.1	1.02	0.98	0.96	1.02	1	1	0.98	1.01	0.99	0.95	1	0.99	1.04	1.04	1.04	1.03	1.03		0.7916	1	0.2704	1	0.4923	0.9716	0.8795	1	0.5506	0.9494	0.0932
1480	TAG56:7-FA18:2	Triacylglycerol	Ester	0.308856		1.09	0.95	1.14	0.99	1.02	1.02	1.05	1.05	1.22	1.18	1.1	1.06	1.12	1.16	0.97	1	1.26	1.16	1.03	0.96	1.1	1.2	0.99	1.08	1.02	0.96	1.03	0.97	1.08	1.09	1.13	1.15		0.3382	1	0.5872	1	0.1614	0.9502	0.9206	1	0.8594	1	0.8628
281	cyclo(ala-pro)	Peptide	Dipeptide	0.308563		0.79	0.72	0.74	0.68	1.23	0.93	1.08	0.81	0.77	0.75	0.85	0.83	0.75	0.92	0.99	1.21	1.27	0.95	1.22	0.92	1.06	0.96	1.02	0.92	0.78	0.77	0.94	0.93	0.89	0.9	1.07	1.08		0.1867	1	0.0686	1	0.0936	0.9502	0.0295	1	0.2496	0.7729	0.6646
1179	TAG50:2-FA18:2	Triacylglycerol	Ester	0.307975		0.95	0.89	1.08	1.02	0.85	1	0.93	1.09	1.11	1.25	1	1.12	1.13	1.24	1.05	1.15	1.33	1.24	1.06	0.98	1.08	1.33	0.96	1.18	0.97	1.05	1.08	1.16	0.89	1.04	0.99	1.16		0.6536	1	0.3653	1	0.5323	0.9736	0.8666	1	0.2022	0.7255	0.986
887	PE(P-16:0/22:6)	Phosphatidylethanolamine	Plasmalogen	0.307908		1	0.94	0.98	0.92	0.93	0.91	1.01	0.98	1.04	1.05	0.95	0.96	1.15	0.98	1.12	0.96	1.06	1	1.04	0.97	1.11	1.03	1.08	1	1.02	0.99	1.04	1.01	1.03	1.02	0.99	0.97		0.9604	1	0.2921	1	0.744	0.9916	0.153	1	0.2295	0.7486	0.089
1151	TAG49:1-FA18:1	Triacylglycerol	Ester	0.307864		0.95	0.96	1.15	1.17	0.9	1.1	0.96	1.17	1.17	1.35	1.02	1.18	1.16	1.3	1.08	1.22	1.21	1.2	1.03	1.01	1.04	1.26	0.96	1.17	1	1.29	1.12	1.44	0.81	1.07	0.98	1.3		0.7681	1	0.8123	1	0.3977	0.9716	0.3665	1	0.5497	0.9494	0.5685
944	PI(18:0/16:0)	PI	Ester	0.307281		0.97	1.03	0.95	1	0.97	1	1.12	1.15	0.96	1.02	0.99	1.05	1	1.02	1.18	1.21	0.93	0.89	1.01	0.97	0.93	0.82	1.01	0.89	0.84	0.98	0.94	1.1	1.08	1.13	1.02	1.06		0.7682	1	0.7667	1	0.5921	0.9749	0.9556	1	0.6882	0.9621	0.9594
824	PE(18:1/14:1)	Phosphatidylethanolamine	Ester	0.3067		0.91	0.95	0.85	0.89	0.97	0.94	1	0.97	1.11	0.97	1.1	0.97	1.19	1.03	1.08	0.93	0.97	1	0.95	0.98	1.06	1.02	1.01	0.97	1.05	0.98	1.02	0.95	0.92	0.92	0.93	0.94		0.1656	1	0.43	1	0.0244	0.9502	0.0979	1	0.6937	0.9621	0.3627
557	LPC(22:4)	Lysophosphatidylcholine	Ester	0.306635		0.94	0.95	0.87	0.88	0.92	0.96	0.89	0.93	1.06	1.04	1.07	1.05	1.1	1.1	1.08	1.08	1.06	1.07	1.26	1.27	1.08	1.13	1.1	1.15	1.04	1.06	1.3	1.32	1.08	0.93	1.21	1.04		0.5374	1	0.6352	1	0.1827	0.9502	0.2339	1	0.4246	0.9148	0.7222
45	2-hydroxyoctanoate	Lipid	Fatty Acid, Monohydroxy	0.305959		1.06	0.98	1.04	0.96	1.18	1.02	1.03	0.89	1.06	0.96	1.06	0.95	1	0.89	1.07	0.95	0.81	0.77	1.02	0.98	0.89	0.77	1.05	0.91	0.94	0.89	0.94	0.89	0.82	1.03	0.71	0.9		0.5111	1	0.8662	1	0.677	0.9856	0.6825	1	0.0798	0.4902	0.7932
147	5-hydroxylysine	Amino Acid	Lysine Metabolism	0.305608		0.95	0.89	1	0.94	1.01	0.97	1.07	1.04	1.08	1.12	1.13	1.17	1.07	1.29	1.08	1.3	0.97	1.03	0.91	0.97	1	1.1	0.99	1.09	0.95	1.1	1.01	1.17	1.2	1.04	1.32	1.14		0.6753	1	0.3427	1	0.999	1	0.5952	1	0.9418	1	0.8271
254	CER(20:1)	Ceramides	CER	0.305325		1.11	1.03	0.99	0.93	0.83	0.95	1.04	1.2	0.97	0.89	1.04	0.96	1.01	1	1.1	1.08	0.91	1.08	0.95	1.13	0.88	0.98	1.03	1.15	0.96	1.12	0.96	1.12	0.98	1.11	0.99	1.12		0.2521	1	0.6937	1	0.9438	1	0.411	1	0.0282	0.2721	0.5496
1449	TAG56:4-FA20:1	Triacylglycerol	Ester	0.303829		1.16	0.97	1.18	0.98	1.12	1.03	1.09	1	1.29	1.1	1.18	1.01	1.08	1.07	0.96	0.96	1.25	1.12	1.03	0.92	1.19	1.3	0.98	1.07	1.04	1.07	1.03	1.06	1.06	1.27	1	1.2		0.176	1	0.7574	1	0.1378	0.9502	0.8588	1	0.2978	0.8252	0.8082
239	CE(20:4)	Cholesterol Ester	Ester	0.302687		1.02	0.97	1.06	1.01	1	0.96	1.04	1	1.07	1.07	1.05	1.05	1.04	0.98	1.05	0.99	1.09	1.01	1.02	0.95	1.09	1.02	1.04	0.98	1.09	1.04	1.03	0.98	1.01	0.98	1.01	0.98		0.6723	1	0.524	1	0.2358	0.9643	0.8997	1	0.9525	1	0.3914
1548	taurochenodeoxycholate	Lipid	Primary Bile Acid Metabolism	0.301734		0.85	0.76	0.97	0.86	0.69	0.86	1.25	1.55	0.59	0.77	1.42	1.88	0.78	0.63	1.48	1.2	0.9	0.77	1.29	1.1	0.82	1.05	0.86	1.1	0.55	0.73	0.54	0.72	0.89	1	0.79	0.88		0.4927	1	0.2477	1	0.889	1	0.5419	1	0.127	0.6084	0.5291
1396	TAG54:6-FA22:6	Triacylglycerol	Ester	0.301625		1.08	1	1.23	1.15	0.94	1.08	1.05	1.21	1.12	1.17	1.14	1.19	1.03	0.99	1.27	1.22	1.07	0.98	1.13	1.04	0.92	1.04	1.1	1.23	0.85	0.87	0.99	1	0.84	0.91	1.04	1.13		0.5732	1	0.9742	1	0.1205	0.9502	0.3063	1	0.6339	0.9567	0.5574
1438	TAG56:3-FA16:0	Triacylglycerol	Ester	0.300725		1.03	0.95	1.2	1.1	1.05	0.98	0.92	0.86	1.03	1.29	0.78	0.99	1.09	1.31	0.9	1.08	1.39	1.36	1	0.97	1.07	1.23	1.04	1.2	1.02	1.08	1.34	1.42	1.05	1.22	1.26	1.46		0.8319	1	0.6956	1	0.1864	0.9502	0.4724	1	0.742	0.9741	0.8882
928	phenylalanylphenylalanine	Peptide	Dipeptide	0.300241		1.23	0.97	0.87	0.69	1.06	1.21	1.23	1.41	1.45	1.41	1.14	1.1	1.22	1.14	1.24	1.16	0.96	1.06	0.87	0.96	1.31	1.28	1.08	1.06	0.83	0.87	1.11	1.15	1.3	1.49	0.92	1.05		0.2445	1	0.8585	1	0.4485	0.9716	0.036	1	0.754	0.9749	0.285
477	HCER(26:1)	Hexosylceramides	HCER	0.299498		1.45	0.93	1.1	0.7	1.12	0.89	1.14	0.91	1.24	0.94	1.27	0.97	1.17	0.99	1.13	0.96	1.04	1.13	1.07	1.16	0.93	0.88	1.14	1.09	1.08	1.21	1.09	1.24	1.16	0.99	1.33	1.14		0.0014	0.6292	0.5503	1	0.4332	0.9716	0.0026	0.9654	0.32	0.8427	0.3352
1503	TAG57:3-FA18:2	Triacylglycerol	Ester	0.296123		1.17	1.07	1.11	1.01	1.17	1.09	1.16	1.08	1.21	1.09	1.14	1.02	1.18	1.14	1.11	1.07	1.15	1.01	1.05	0.92	1.13	1.12	1.08	1.07	0.97	0.86	0.91	0.8	0.92	0.95	1.07	1.09		0.1467	1	0.5339	1	0.3334	0.9716	0.8908	1	0.1407	0.6356	0.4045
374	EDTA	Xenobiotics	Chemical	0.294407		1.02	0.99	1.02	0.99	1	0.98	1.04	1.02	0.93	0.96	1.03	1.06	0.99	1.02	0.98	1.01	0.98	1.01	1.04	1.07	0.99	1.03	1.01	1.05	1.05	1.01	1.04	1.01	0.98	0.97	0.98	0.98		0.5052	1	0.8058	1	0.5601	0.9749	0.7418	1	0.9262	1	0.5224
1592	uracil	Nucleotide	Pyrimidine Metabolism, Uracil containing	0.293371		1.05	1.04	1.14	1.13	1.11	1.11	1.35	1.35	0.98	1.05	1.16	1.25	0.98	0.92	1.76	1.65	1.12	0.78	1.39	0.96	0.99	1.12	1.22	1.38	0.84	0.69	1.24	1.02	0.72	0.7	0.97	0.94		0.8216	1	0.8517	1	0.5227	0.9736	0.5481	1	0.5929	0.9567	0.6143
921	perfluorooctanesulfonic acid (PFOS)	Xenobiotics	Chemical	0.292611		1.05	0.99	1.02	0.96	1.02	1.06	1.06	1.1	1.19	1.05	1.19	1.06	1.16	0.97	1.28	1.07	1.02	1.03	1	1.01	0.97	1.04	1.04	1.11	1	0.88	1.01	0.89	0.98	1.01	1	1.03		0.3834	1	0.806	1	0.6862	0.9858	0.4756	1	0.7408	0.9741	0.3431
825	PE(18:1/16:1)	Phosphatidylethanolamine	Ester	0.292194		1.01	1.07	0.99	1.04	0.99	0.98	0.99	0.98	1.07	1.05	0.98	0.95	0.92	0.98	1.06	1.13	0.98	1.05	0.96	1.02	1.06	1.11	1.04	1.09	0.92	1.03	1.06	1.19	0.97	1.03	0.99	1.05		0.8967	1	0.4391	1	0.8808	1	0.6213	1	0.9164	1	0.8088
804	PE(17:0/22:4)	Phosphatidylethanolamine	Ester	0.292155		0.98	1.01	0.89	0.92	0.99	0.98	1.13	1.12	1.33	1.28	1.29	1.24	0.9	1.06	0.78	0.92	1.07	0.95	1.03	0.91	1.1	1.12	0.99	1.02	1.08	1.14	0.9	0.96	1.18	1.2	1.05	1.07		0.8712	1	0.9104	1	0.3385	0.9716	0.4948	1	0.9639	1	0.8823
859	PE(O-16:0/22:6)	Phosphatidylethanolamine	Ether	0.290404		1.02	0.91	1.02	0.91	0.93	0.86	1.06	0.98	1.03	1.03	0.95	0.96	1.13	0.92	1.22	0.99	1.04	0.95	1.08	0.99	1.1	1.03	1.09	1.02	1.03	1.04	1	1.01	0.96	0.95	1.02	1.01		0.7679	1	0.1991	1	0.7587	0.9916	0.2033	1	0.3261	0.8518	0.0423
243	CE(22:2)	Cholesterol Ester	Ester	0.290269		1.14	0.99	1.08	0.93	1.07	1.05	1.05	1.03	1.11	1.05	1.09	1.03	1.03	0.88	1.03	0.88	1.11	0.99	0.91	0.81	1.07	1.03	1.08	1.03	1	0.93	1	0.93	1.11	1.1	1.03	1.02		0.1133	1	0.8648	1	0.3671	0.9716	0.3937	1	0.4207	0.9131	0.5776
1175	TAG50:2-FA16:0	Triacylglycerol	Ester	0.289248		0.93	0.89	1.06	1.01	0.83	0.99	0.9	1.08	1.12	1.28	0.98	1.12	1.12	1.25	1.02	1.14	1.28	1.24	1	0.97	1.09	1.37	0.95	1.19	1	1.12	1.08	1.2	0.91	1.04	1	1.15		0.6023	1	0.3838	1	0.6526	0.9782	0.9202	1	0.1591	0.6645	0.9689
956	PI(18:1/16:1)	PI	Ester	0.288672		1.03	0.92	0.99	0.88	0.93	1.03	1.01	1.12	0.91	1.01	0.98	1.08	1.04	0.95	1.07	0.97	0.77	0.84	0.93	1.02	0.84	0.85	1.02	1.03	0.92	1.3	0.86	1.22	1.1	1.16	1.21	1.28		0.7905	1	0.4436	1	0.9148	1	0.2549	1	0.5137	0.9394	0.766
1217	TAG51:2-FA15:0	Triacylglycerol	Ester	0.28835		1.05	1	1.18	1.13	1.02	1.08	1.02	1.09	1.28	1.29	1.07	1.08	1.26	1.33	1.03	1.09	1.36	1.31	1.05	1.01	1.23	1.36	0.98	1.09	1.06	1.27	1.04	1.24	1.02	1.17	1.05	1.2		0.6967	1	0.9692	1	0.1607	0.9502	0.2927	1	0.8801	1	0.4837
54	2-methoxyresorcinol sulfate	Xenobiotics	Chemical	0.288049		1.38	1.01	1.4	1.03	1.31	1.04	1.15	0.91	1.23	0.99	0.92	0.74	1.1	0.97	0.89	0.78	1.06	1	0.91	0.86	1	1	0.87	0.87	1.22	1.11	1.24	1.14	0.93	0.88	0.96	0.91		0.0536	1	0.9582	1	0.042	0.9502	0.876	1	0.1043	0.5725	0.798
1229	TAG51:3-FA18:2	Triacylglycerol	Ester	0.287924		1.05	0.97	1.16	1.07	1.02	1.1	1.01	1.09	1.32	1.36	1.07	1.1	1.26	1.39	1	1.1	1.48	1.41	1.04	1	1.2	1.44	0.95	1.14	1.14	1.26	1.07	1.19	0.96	1.12	1.08	1.26		0.6825	1	0.8044	1	0.1916	0.9502	0.5158	1	0.8418	1	0.3696
1212	TAG51:1-FA15:0	Triacylglycerol	Ester	0.287602		1.04	0.97	1.19	1.1	0.99	1.04	1.01	1.06	1.27	1.31	1.07	1.11	1.2	1.22	1.05	1.06	1.17	1.09	1.03	0.96	1.03	1.24	0.95	1.15	0.95	1.21	1.03	1.31	0.91	1.12	1.03	1.27		0.7482	1	0.7985	1	0.1977	0.9502	0.4762	1	0.9595	1	0.7727
731	PC(18:0/14:0)	Phosphatidylcholine	Ester	0.287501		1.08	1.09	1.01	1.02	0.85	1.12	0.75	0.98	1.02	0.95	1.14	1.07	0.93	1.02	1.1	1.2	0.99	0.87	1.3	1.15	1.04	1.23	1.2	1.43	1.08	1.37	1.15	1.45	0.69	0.89	0.91	1.17		0.6687	1	0.6337	1	0.9725	1	0.9338	1	0.3805	0.8818	0.5572
295	DAG(12:0/18:2)	Diacylglycerol	Ester	0.286604		0.96	0.87	1.52	1.38	0.73	1.02	1.13	1.58	1.23	1.71	1.16	1.61	1.26	1.24	1.31	1.29	0.71	0.95	1.11	1.48	0.99	1.01	1.46	1.5	1.17	1.19	1.65	1.67	0.82	1.02	0.72	0.91		0.8871	1	0.6154	1	0.1164	0.9502	0.2261	1	0.2432	0.7667	0.9488
62	2-piperidinone	Xenobiotics	Food Component/Plant	0.286575		0.87	1	0.78	0.9	0.83	1	0.95	1.15	0.89	1.13	0.94	1.2	0.72	0.98	0.9	1.23	0.78	0.87	1.17	1.29	0.51	0.72	0.74	1.04	0.99	1.19	0.85	1.03	0.87	1	1.05	1.22		0.4322	1	0.9858	1	0.1638	0.9502	0.5317	1	0.2841	0.817	0.9795
1095	TAG47:1-FA15:0	Triacylglycerol	Ester	0.284614		0.86	1	1.04	1.21	0.87	1.2	0.88	1.22	1.18	1.41	0.94	1.13	1.12	1.37	1.05	1.29	1.11	1.15	1.01	1.05	0.96	1.27	0.92	1.23	0.92	1.35	1.08	1.58	0.72	1	1	1.39		0.4888	1	0.9972	1	0.8635	0.9997	0.3895	1	0.5094	0.9361	0.4029
604	N2,N5-diacetylornithine	Amino Acid	Urea cycle; Arginine and Proline Metabolism	0.284534		1.05	1.03	0.9	0.88	1.09	1.15	0.92	0.97	1.11	1.04	1.09	1.01	1.1	1.18	1.15	1.23	0.91	0.91	1.06	1.05	0.77	0.73	1.1	1.05	0.9	0.93	1.01	1.05	1.12	1.19	1.12	1.19		0.6992	1	0.8411	1	0.4516	0.9716	0.3479	1	0.5203	0.9394	0.3093
154	7-hydroxyindole sulfate	Amino Acid	Tryptophan Metabolism	0.283725		1.27	0.87	0.89	0.61	1.11	1.08	0.99	0.96	1.1	1.41	1.07	1.38	1.4	1.7	1.14	1.38	1.06	1.09	1.09	1.12	0.73	0.68	0.95	0.88	0.75	0.91	0.7	0.85	0.96	1.43	1.06	1.58		0.2415	1	0.4792	1	0.5672	0.9749	0.0145	1	0.6142	0.9567	0.703
463	guanidinoacetate	Amino Acid	Creatine Metabolism	0.282402		0.96	1.04	1	1.08	1.02	1.07	1.23	1.29	0.97	0.89	1.34	1.24	1.01	1.09	1.29	1.39	0.9	1.02	0.96	1.08	1.01	1.05	1.05	1.09	1.06	1.07	1.07	1.08	1.02	0.97	1.09	1.04		0.6488	1	0.6411	1	0.963	1	0.3815	1	0.787	0.987	0.4268
812	PE(18:0/18:0)	Phosphatidylethanolamine	Ester	0.281898		1.05	0.98	1.05	0.98	0.98	1.01	1.05	1.07	1.11	1.04	1.05	0.99	1.09	1	1.12	1.03	1.07	0.99	1.05	0.98	1.06	0.98	1.01	0.94	1.02	1.01	1.04	1.03	1.02	1.01	1.05	1.03		0.3133	1	0.6942	1	0.3233	0.9716	0.6791	1	0.7431	0.9741	0.8717
1224	TAG51:3-FA15:0	Triacylglycerol	Ester	0.281211		1.09	0.98	1.18	1.05	1.05	1.09	1.02	1.06	1.36	1.33	1.08	1.06	1.29	1.4	0.99	1.07	1.52	1.43	1.06	1	1.3	1.47	0.99	1.12	1.12	1.19	1.06	1.13	1	1.12	1.09	1.21		0.3923	1	0.8387	1	0.1235	0.9502	0.6295	1	0.6693	0.9567	0.4206
877	PE(P-16:0/18:1)	Phosphatidylethanolamine	Plasmalogen	0.278392		1.03	1.03	0.99	0.99	0.98	1	1	1.02	1.06	1.06	0.98	0.98	1.07	1.06	1.07	1.06	1.04	1.07	0.98	1.01	1.11	1.03	1.06	0.99	1.04	1.06	0.99	1.01	1.02	1.1	0.98	1.06		0.5818	1	0.5525	1	0.8928	1	0.9272	1	0.6927	0.9621	0.9677
1202	TAG50:5-FA16:1	Triacylglycerol	Ester	0.274748		0.94	0.95	1.07	1.08	0.93	1.12	0.86	1.04	1.21	1.47	0.93	1.13	1.14	1.45	0.94	1.2	1.41	1.53	1.04	1.12	1.2	1.77	0.96	1.43	1.22	1.6	1.03	1.36	0.95	1.01	1.36	1.45		0.6611	1	0.7093	1	0.6475	0.9782	0.601	1	0.5996	0.9567	0.4285
1015	stachydrine	Xenobiotics	Food Component/Plant	0.269046		1.31	1.14	1.11	0.97	1.27	1.16	1.13	1.02	1.56	1	1.41	0.9	1.3	1.16	1.08	0.96	1.34	1.06	1.11	0.87	1.15	1.04	1.08	0.98	0.89	0.79	1	0.9	1	1.01	0.99	1		0.1842	1	0.5142	1	0.6083	0.9749	0.8697	1	0.2371	0.7594	0.4727
1162	TAG49:3-FA18:2	Triacylglycerol	Ester	0.267001		0.94	0.97	1.1	1.14	0.95	1.17	0.88	1.08	1.34	1.54	1	1.15	1.24	1.5	0.96	1.16	1.44	1.52	0.98	1.03	1.17	1.56	0.93	1.23	1.08	1.35	1.09	1.36	0.87	1.02	1.09	1.28		0.6542	1	0.8276	1	0.4953	0.9716	0.3618	1	0.7071	0.9679	0.2719
490	hydantoin-5-propionic acid	Amino Acid	Histidine Metabolism	0.266709		1.1	1.19	1.02	1.1	1.99	1.65	6.14	5.09	2.02	1.44	4.58	3.28	1.46	1.45	2.79	2.77	1.01	1.08	1.49	1.58	0.87	0.94	1.16	1.26	1.1	1.1	1.14	1.13	1.61	1.28	1.28	1.01		0.5805	1	0.3067	1	0.9228	1	0.5709	1	7.0738e-05	0.0024	0.0037
789	PE(16:0/18:1)	Phosphatidylethanolamine	Ester	0.265009		0.99	1.02	1	1.03	0.96	1.08	0.94	1.05	1.21	1.3	0.95	1.02	1.23	1.25	1.09	1.11	1.19	1.18	0.98	0.96	1.05	1.13	0.99	1.06	0.94	1.05	1.04	1.16	1.08	1.12	1.04	1.08		0.9324	1	0.8519	1	0.9916	1	0.778	1	0.6448	0.9567	0.4368
988	saccharin	Xenobiotics	Food Component/Plant	0.264647		0.7	0.9	0.58	0.75	0.79	0.63	0.68	0.55	0.38	0.41	0.52	0.57	0.79	0.59	0.43	0.32	0.71	0.78	0.62	0.68	0.94	1.38	0.61	0.9	0.78	0.49	1.54	0.96	2.18	0.83	1.89	0.72		0.4593	1	0.831	1	0.2588	0.9643	0.5464	1	0.6232	0.9567	0.3394
1471	TAG56:6-FA20:4	Triacylglycerol	Ester	0.264409		1.09	0.99	1.12	1.02	1.05	1.04	1.08	1.07	1.15	1.14	1.09	1.08	1.06	1.09	1.03	1.06	1.12	1.06	1.02	0.96	1.05	1.12	0.98	1.05	0.98	0.98	1	1	1.07	1.08	1.1	1.12		0.2676	1	0.8957	1	0.1179	0.9502	0.7453	1	0.4892	0.9308	0.5632
651	N-palmitoylglycine	Lipid	Fatty Acid Metabolism(Acyl Glycine)	0.263114		1.08	1.05	0.93	0.9	1.15	1.15	1.36	1.36	0.82	0.71	1.12	0.97	0.69	0.66	0.98	0.93	0.81	0.74	0.97	0.89	0.87	0.78	1.03	0.93	1	0.84	0.98	0.83	1.06	1.02	1.03	1		0.4986	1	0.6858	1	0.5525	0.9749	0.3865	1	0.2187	0.7412	0.2161
182	alpha-ketoglutarate	Energy	TCA Cycle	0.262901		1.04	1.23	0.83	0.98	1.16	1.17	0.94	0.95	1.01	1	1.12	1.11	0.87	0.99	1.01	1.15	0.95	0.92	0.88	0.85	0.93	0.88	0.99	0.94	0.95	0.91	1	0.96	0.97	0.96	1.14	1.13		0.7221	1	0.0721	1	0.1032	0.9502	0.8523	1	0.2099	0.7291	0.173
461	glycoursodeoxycholate	Lipid	Secondary Bile Acid Metabolism	0.262203		0.95	0.7	1.31	0.96	0.49	0.62	0.83	1.05	0.42	0.66	1.04	1.64	0.52	0.6	0.93	1.06	0.77	0.65	1.02	0.86	0.66	0.74	0.92	1.03	0.61	0.73	0.75	0.9	0.71	0.75	0.83	0.88		0.7672	1	0.0473	1	0.1356	0.9502	0.8438	1	0.0001	0.0034	0.0099
83	3-hydroxyhippurate	Xenobiotics	Benzoate Metabolism	0.260589		1.02	1.25	0.59	0.72	1.19	1.44	0.49	0.6	1	1.55	0.48	0.74	1.11	1.55	0.53	0.73	1.05	1.3	0.53	0.66	0.91	1.04	0.62	0.7	0.98	0.96	0.94	0.92	0.71	1.24	0.92	1.61		0.9314	1	0.3279	1	0.0199	0.9502	0.1498	1	0.4544	0.9306	0.1086
24	2,3-dihydroxy-2-methylbutyrate	Amino Acid	Leucine, Isoleucine and Valine Metabolism	0.260088		1.17	1.05	0.97	0.87	2.09	1.16	2.21	1.23	2.07	1.18	2.01	1.15	1.76	1.14	1.68	1.09	1.37	1.07	1.42	1.1	1.23	1.12	1.32	1.21	0.87	0.88	1.11	1.12	0.86	0.95	0.87	0.96		0.1207	1	0.6649	1	0.7836	0.9916	0.1633	1	1.695e-12	1.5904e-10	0.1433
836	PE(18:1/22:5)	Phosphatidylethanolamine	Ester	0.259972		0.96	0.99	0.94	0.97	0.96	0.92	0.96	0.92	1	1.19	0.77	0.92	1.06	1.04	0.88	0.86	1.45	1.31	1.15	1.04	0.85	0.96	1.04	1.17	1.05	1.23	1.05	1.23	1	1.06	1.25	1.32		0.7889	1	0.9389	1	0.6625	0.9813	0.8061	1	0.7766	0.9845	0.566
540	linoleoylcholine*	Lipid	Fatty Acid Metabolism (Acyl Choline)	0.257982		1.01	0.98	0.78	0.75	1	1	0.94	0.95	1.27	1.6	1.2	1.52	1.15	1.06	1.06	0.98	1.36	1.82	0.95	1.27	1.07	1.74	0.9	1.47	0.93	0.84	0.98	0.89	1.09	1.75	1.1	1.77		0.9605	1	0.9365	1	0.3142	0.9716	0.2562	1	0.9948	1	0.9903
906	PE(P-18:1/18:1)	Phosphatidylethanolamine	Plasmalogen	0.257483		1.01	1.09	0.9	0.97	0.99	1.07	0.94	1.01	1.02	1.04	0.94	0.96	1.03	1.04	1.05	1.06	1.05	1.06	0.97	0.97	1.07	1.09	0.96	0.98	1.01	1.04	0.95	0.99	1	1.13	0.94	1.06		0.8172	1	0.1469	1	0.0809	0.9502	0.5981	1	0.895	1	0.2554
530	LCER(22:1)	Lactosylceramide	LCER	0.257327		1.05	1.09	1.03	1.06	1.02	1.12	1.02	1.12	1.01	0.96	1.06	1.01	0.98	0.91	1.02	0.96	1.01	1	1	0.99	1.05	1.06	1.04	1.05	1.04	1.04	1.02	1.03	1.08	1.08	1.01	1.01		0.2764	1	0.0715	1	0.5188	0.9736	0.1738	1	0.6574	0.9567	0.0156
458	glycohyocholate	Lipid	Secondary Bile Acid Metabolism	0.256736		1.18	1	1.18	0.99	0.78	0.89	0.67	0.77	0.85	0.83	1.04	1.02	0.87	0.76	0.94	0.83	0.81	0.74	0.78	0.7	0.76	0.88	0.64	0.74	0.8	1.08	0.63	0.85	0.69	1.01	0.67	0.99		0.4387	1	0.9921	1	0.4524	0.9716	0.9738	1	0.2459	0.7687	0.5739
761	PC(18:2/20:1)	Phosphatidylcholine	Ester	0.255921		0.97	1.01	0.94	0.99	0.97	1.03	0.97	1.03	1.08	1.04	1.05	1.01	0.94	0.95	0.9	0.91	0.93	1.03	0.89	0.99	1	1.06	1.02	1.08	1.19	1.17	1.03	1.01	1.15	1.17	0.97	0.99		0.675	1	0.8732	1	0.4463	0.9716	0.8549	1	0.6489	0.9567	0.7243
1017	stearoylcholine*	Lipid	Fatty Acid Metabolism (Acyl Choline)	0.255744		1.07	1.12	0.97	1.01	1.06	1.08	0.98	1	1.05	1.04	1	0.99	1.05	1.09	1.03	1.07	1.16	1.17	1.07	1.08	1.09	1.05	1.18	1.14	1.13	1.08	0.97	0.92	0.96	1.17	0.92	1.12		0.5587	1	0.3509	1	0.7945	0.9934	0.93	1	0.6179	0.9567	0.5139
1176	TAG50:2-FA16:1	Triacylglycerol	Ester	0.255455		0.91	0.91	1.01	1.01	0.82	1.03	0.86	1.07	1.14	1.33	0.95	1.11	1.13	1.3	0.99	1.14	1.26	1.28	0.96	0.98	1.11	1.44	0.93	1.2	1.08	1.36	1.06	1.35	0.98	1.07	1.14	1.24		0.5087	1	0.5079	1	0.9376	1	0.9385	1	0.1961	0.7215	0.8563
918	PE(P-18:2/20:4)	Phosphatidylethanolamine	Plasmalogen	0.254154		1	1.06	0.9	0.95	1.12	1.04	1.06	0.98	1.02	1.1	0.95	1.02	1.11	1.05	1.07	1.01	1.03	1.01	1.01	0.99	1.12	1.07	1.03	0.99	0.91	0.98	0.88	0.95	1	1.1	1	1.1		0.96	1	0.4536	1	0.1546	0.9502	0.4685	1	0.1376	0.6255	0.6319
443	glutarylcarnitine (C5-DC)	Amino Acid	Lysine Metabolism	0.251244		1.1	1.08	1.05	1.03	1.15	1.07	1.22	1.14	1.01	0.93	1.11	1.01	0.99	0.95	1.13	1.08	1.01	0.99	1.13	1.12	0.98	0.96	1.05	1.03	1.04	0.96	1.08	1	0.92	1.03	0.93	1.05		0.1366	1	0.238	1	0.4724	0.9716	0.6821	1	0.0318	0.2936	0.2826
892	PE(P-18:0/18:1)	Phosphatidylethanolamine	Plasmalogen	0.248745		0.99	1.06	0.96	1.03	0.97	1.04	0.96	1.03	1.04	1.09	0.98	1.03	1.07	1.07	1.04	1.03	1.04	1.12	0.98	1.05	1.05	1.06	0.97	0.99	1.04	1.1	0.98	1.04	1	1.12	0.96	1.08		0.7905	1	0.3378	1	0.4532	0.9716	0.6353	1	0.5858	0.9567	0.458
1465	TAG56:6-FA18:0	Triacylglycerol	Ester	0.248694		1.15	0.99	1.18	1.02	1.07	1.03	1.07	1.04	1.32	1.21	1.16	1.06	1.22	1.19	1.06	1.03	1.36	1.21	1.04	0.93	1.25	1.35	1.01	1.08	1.01	0.96	1.03	0.98	0.99	1.03	1.04	1.09		0.1218	1	0.9214	1	0.0642	0.9502	0.8369	1	0.4761	0.9308	0.7221
134	5alpha-androstan-3alpha,17beta-diol monosulfate (1)	Lipid	Androgenic Steroids	0.248553		0.98	0.96	1.01	0.99	1.1	1.01	0.98	0.9	0.78	1.02	0.8	1.05	0.83	0.92	0.89	0.98	0.9	1.01	0.91	1.01	1.09	1.07	1.01	0.99	1.03	0.97	1	0.94	0.93	1.01	0.9	0.98		0.8179	1	0.6631	1	0.9319	1	0.9046	1	0.3409	0.8612	0.9528
920	pelargonate (9:0)	Lipid	Medium Chain Fatty Acid	0.248504		1.08	1.2	0.79	0.88	1.22	1.11	1.13	1.02	0.92	0.91	0.84	0.82	0.72	0.63	1.21	1.04	1.18	1.04	0.97	0.86	0.99	1.05	1.04	1.11	1.02	0.83	1.31	1.06	0.82	1	0.69	0.85		0.7044	1	0.3691	1	0.2502	0.9643	0.5279	1	0.3155	0.8397	0.6158
261	cerotoylcarnitine (C26)*	Lipid	Fatty Acid Metabolism(Acyl Carnitine)	0.247529		1.04	1.05	0.98	1	0.92	1.03	1.04	1.17	1.02	1.11	0.92	1	1.06	1.05	1.03	1.03	1.05	1.1	0.94	0.98	0.97	1	1	1.04	1.06	1.05	1.01	1.01	1.07	1.11	1.01	1.05		0.5704	1	0.4086	1	0.7719	0.9916	0.9754	1	0.1932	0.7207	0.611
163	acisoga	Amino Acid	Polyamine Metabolism	0.245786		1.13	1.01	1.1	0.99	0.93	0.9	1.3	1.26	1.08	1.06	1.4	1.38	1.27	1.14	1.47	1.33	1.38	1.15	1.6	1.33	1.22	1.13	1.57	1.44	1.05	0.96	1.26	1.15	1.02	0.95	0.97	0.9		0.2805	1	0.9198	1	0.3751	0.9716	0.9268	1	0.5444	0.9487	0.3531
935	PI(16:0/16:1)	PI	Ester	0.245635		0.97	0.91	1	0.94	0.75	0.81	0.94	1.02	0.82	1.05	0.94	1.19	0.93	0.96	1.15	1.19	0.83	0.84	1.04	1.05	0.8	0.83	0.96	0.99	1.11	1.3	1.05	1.23	1.07	1.2	1.11	1.24		0.818	1	0.5112	1	0.9882	1	0.6587	1	0.0533	0.3902	0.1718
1097	TAG47:1-FA16:1	Triacylglycerol	Ester	0.243187		1.07	1.09	1.16	1.18	0.9	1.04	0.89	1.03	1.11	1.19	0.85	0.91	1.16	0.93	1.01	0.81	1.09	0.97	0.88	0.79	1.04	1.02	0.99	0.97	1.24	1.23	1.53	1.51	0.98	0.96	1.39	1.37		0.7105	1	0.6563	1	0.4175	0.9716	0.3764	1	0.586	0.9567	0.8198
916	PE(P-18:1/22:6)	Phosphatidylethanolamine	Plasmalogen	0.241531		1.01	0.97	0.95	0.91	0.95	0.94	0.99	0.98	1.03	1.06	0.95	0.97	1.09	0.99	1.06	0.96	1.04	1.02	1.03	1.01	1.09	1.06	1.02	0.99	1.06	1.05	1	1	1.04	1.07	0.97	1		0.8281	1	0.5515	1	0.38	0.9716	0.0912	1	0.3878	0.8831	0.3006
287	cysteine sulfinic acid	Amino Acid	Methionine, Cysteine, SAM and Taurine Metabolism	0.239624		1.06	0.99	0.9	0.84	1.02	0.98	1.03	0.99	1.1	0.99	1.03	0.93	1.12	1.18	1.02	1.08	1.04	1.02	0.94	0.92	1.13	0.98	1.09	0.95	0.99	1	1	1.01	1.03	1.07	0.99	1.03		0.3476	1	0.8191	1	0.1021	0.9502	0.0052	0.9654	0.802	0.9892	0.7271
803	PE(17:0/20:4)	Phosphatidylethanolamine	Ester	0.238975		1.2	1.09	1.08	0.98	0.89	0.93	0.93	0.97	1.03	1.02	1.11	1.1	1.02	1.25	0.9	1.1	1.27	0.92	1.14	0.82	1.73	1.7	1.23	1.21	1.44	1.26	1.09	0.96	1.41	1.52	1.21	1.31		0.3591	1	0.6602	1	0.6946	0.9858	0.9322	1	0.5596	0.9542	0.7268
271	cis-4-decenoylcarnitine (C10:1)	Lipid	Fatty Acid Metabolism(Acyl Carnitine)	0.238703		1.22	0.95	1	0.77	0.83	0.63	1.25	0.94	0.83	0.74	1.15	1.03	0.87	0.77	1.03	0.91	0.95	0.91	1.02	0.97	1.01	0.82	1.07	0.87	0.91	0.7	1.01	0.77	0.92	0.82	0.93	0.83		0.0896	1	0.6426	1	0.9913	1	0.0317	1	0.1244	0.6035	9.9288e-05
631	N-acetylphenylalanine	Amino Acid	Phenylalanine Metabolism	0.238569		0.97	0.91	1	0.93	0.99	0.91	1.08	0.99	0.96	0.96	1.1	1.09	1	0.94	1.12	1.05	0.92	0.93	1.03	1.04	0.92	0.93	0.99	1	0.93	0.91	1	0.99	1.03	1	1	0.97		0.6706	1	0.1406	1	0.977	1	0.3076	1	0.9377	1	0.152
672	palmitoylcarnitine (C16)	Lipid	Fatty Acid Metabolism(Acyl Carnitine)	0.238465		1.15	0.93	1.08	0.87	0.89	0.76	1.17	1	0.81	0.59	1.14	0.84	0.82	0.69	1.06	0.9	0.86	0.71	1.05	0.87	0.85	0.73	1.19	1.02	0.88	0.82	1.01	0.95	0.9	0.97	0.84	0.91		0.1658	1	0.4767	1	0.4445	0.9716	0.1826	1	0.2402	0.7632	0.0066
839	PE(18:2/16:1)	Phosphatidylethanolamine	Ester	0.237569		0.92	0.95	0.95	0.99	0.92	0.99	0.96	1.03	0.97	0.98	0.99	0.99	0.98	0.99	1.06	1.08	0.9	1.01	0.96	1.07	0.96	1.06	0.94	1.03	0.93	1	0.98	1.05	0.97	1.1	0.97	1.11		0.3113	1	0.5667	1	0.5347	0.9736	0.8563	1	0.3216	0.8451	0.8814
436	gluconate	Xenobiotics	Food Component/Plant	0.23378		1.24	1.33	0.81	0.87	1.75	1.87	1.17	1.26	1.52	1.63	1.2	1.29	1.21	1.78	1.12	1.65	1.45	1.23	0.98	0.83	1.36	1.48	0.96	1.05	1.17	1.31	0.95	1.07	1.05	1.09	1.6	1.65		0.2978	1	0.1567	1	0.2876	0.9656	0.4915	1	0.0061	0.0932	0.002
691	PC(14:0/22:6)	Phosphatidylcholine	Ester	0.233695		1.21	1.06	1.41	1.24	0.82	0.87	0.9	0.95	1.24	1.05	1.13	0.95	0.96	0.92	1.05	1.01	1.11	1	1.33	1.19	1.14	0.98	0.99	0.86	1.28	0.99	1.39	1.08	0.82	0.89	0.97	1.06		0.2551	1	0.7158	1	0.0392	0.9502	0.197	1	0.2444	0.7673	0.4087
1155	TAG49:2-FA16:1	Triacylglycerol	Ester	0.233359		0.92	0.99	1.07	1.14	0.89	1.13	0.91	1.15	1.19	1.36	0.96	1.1	1.16	1.33	0.97	1.12	1.19	1.28	0.93	1	1.03	1.34	0.88	1.15	1.15	1.45	1.18	1.49	0.95	1.04	1.25	1.37		0.6038	1	0.941	1	0.6843	0.9856	0.3946	1	0.4612	0.9308	0.4447
693	PC(15:0/16:1)	Phosphatidylcholine	Ester	0.232034		0.94	1.02	0.92	1	0.97	1.01	0.9	0.94	1.02	1.1	0.96	1.04	1.05	1.02	1.05	1.02	0.86	0.99	0.97	1.13	1.05	1.05	1.03	1.03	1.02	1.06	0.99	1.04	1.04	0.99	0.98	0.94		0.3165	1	0.7127	1	0.1961	0.9502	0.939	1	0.5569	0.9531	0.9242
304	DAG(14:0/22:6)	Diacylglycerol	Ester	0.230978		1.11	0.94	1.68	1.43	0.99	0.92	1.09	1.01	1.19	0.97	1.32	1.07	0.94	0.97	0.9	0.93	1.07	1.1	0.96	0.99	1.14	1.18	1.13	1.16	0.94	1.1	0.89	1.05	1.15	1.14	1.07	1.06		0.5949	1	0.7224	1	0.0057	0.9502	0.0598	1	0.9692	1	0.643
925	phenylacetylglutamine	Peptide	Acetylated Peptides	0.230111		1.14	1.05	0.94	0.86	0.91	1.02	0.75	0.84	0.97	1.09	0.76	0.85	0.97	1	0.79	0.82	0.88	0.95	0.7	0.76	0.82	0.84	0.65	0.66	0.82	0.75	0.79	0.72	1.21	1.07	1.26	1.11		0.3159	1	0.7097	1	0.6192	0.9749	0.2595	1	0.5013	0.9361	0.8831
1493	TAG56:8-FA20:4	Triacylglycerol	Ester	0.229924		0.99	0.96	1.11	1.07	0.99	1.01	1.04	1.07	1.11	1.11	1.1	1.1	0.95	0.97	0.96	0.98	1.08	0.99	1.05	0.97	0.95	1.03	0.98	1.06	0.96	0.91	0.97	0.92	1.02	1.02	1.18	1.18		0.9387	1	0.6915	1	0.2924	0.9716	0.4633	1	0.9173	1	0.9006
738	PC(18:0/20:0)	Phosphatidylcholine	Ester	0.229015		0.94	0.96	0.99	1.01	1	0.94	1.05	0.99	0.99	1.01	1.1	1.11	1.16	1.02	1.19	1.04	0.98	1.01	1.01	1.03	1.08	1.01	1.06	1	1.08	1.05	1	0.97	1.04	1.02	1.07	1.05		0.2473	1	0.4251	1	0.9226	1	0.793	1	0.9883	1	0.2908
518	kynurenate	Amino Acid	Tryptophan Metabolism	0.228115		1.04	0.91	0.98	0.86	1.03	0.93	1.22	1.11	0.74	0.65	1.2	1.05	0.69	0.59	1.15	0.97	0.74	0.7	1.15	1.09	0.81	0.8	1.11	1.09	0.95	0.94	1.03	1.02	1.14	1.08	1.19	1.13		0.6654	1	0.2274	1	0.7999	0.9934	0.0587	1	0.7024	0.9667	0.4078
809	PE(18:0/16:0)	Phosphatidylethanolamine	Ester	0.227651		0.9	0.97	1.04	1.13	0.85	1.03	0.88	1.07	1.2	1.24	1.15	1.18	0.97	0.95	1.12	1.09	1.26	1.12	0.96	0.85	1.1	1.02	1.22	1.13	0.86	0.87	1.05	1.06	0.78	1	1.05	1.33		0.5108	1	0.8596	1	0.7841	0.9916	0.4504	1	0.2868	0.817	0.8613
227	CE(16:0)	Cholesterol Ester	Ester	0.22128		1.02	0.97	1.05	0.99	0.97	0.97	1.01	1.01	1.08	1.05	1.07	1.04	1.1	1	1.13	1.02	1.05	1	0.98	0.93	1.05	1.02	1.01	0.98	1.06	1.02	1.02	0.98	1.02	1	1.04	1.02		0.6532	1	0.5155	1	0.3229	0.9716	0.9117	1	0.4833	0.9308	0.5871
529	LCER(22:0)	Lactosylceramide	LCER	0.219459		0.98	1.02	0.98	1.02	0.9	0.96	0.99	1.06	1.06	0.99	1.05	0.98	1.01	0.98	1.08	1.04	0.98	0.95	0.98	0.95	1.08	1.02	1.05	0.99	1.03	1.05	1	1.01	0.91	1.01	0.9	1		0.7132	1	0.6645	1	0.651	0.9782	0.7271	1	0.038	0.3257	0.4691
673	palmitoylcholine	Lipid	Fatty Acid Metabolism (Acyl Choline)	0.219333		0.76	0.93	0.81	0.99	0.98	0.9	0.99	0.91	1.37	1.41	0.94	0.96	1.42	1.93	1.26	1.7	1.19	2.27	0.75	1.42	1.14	1.38	0.97	1.18	0.91	0.85	1.02	0.96	0.74	1.08	1.03	1.51		0.2915	1	0.7679	1	0.4259	0.9716	0.971	1	0.9416	1	0.6943
947	PI(18:0/18:2)	PI	Ester	0.219169		0.9	0.97	0.93	0.99	0.87	0.95	0.95	1.05	0.92	0.99	0.96	1.03	0.9	0.94	1	1.04	0.89	0.92	0.98	1.01	0.88	0.93	0.94	0.99	0.99	1	0.99	1	1.01	1.02	1.01	1.03		0.0376	1	0.5145	1	0.1241	0.9502	0.9139	1	0.0028	0.0517	0.3259
28	21-hydroxypregnenolone monosulfate (1)	Lipid	Pregnenolone Steroids	0.218798		1.02	0.91	1.11	0.99	0.93	0.8	1.53	1.32	0.62	0.5	1.18	0.96	0.63	0.71	0.93	1.06	0.79	0.77	0.94	0.92	0.92	1.09	0.92	1.1	0.9	0.87	0.89	0.86	0.91	1.14	0.83	1.04		0.9053	1	0.5008	1	0.4628	0.9716	0.9538	1	0.5957	0.9567	0.1144
1517	TAG58:6-FA20:4	Triacylglycerol	Ester	0.216368		1.1	0.96	1.11	0.97	1.14	1.09	1.05	1	1.16	1.16	1.1	1.1	1.14	1.17	1.07	1.1	1.21	1.13	0.96	0.89	1.12	1.16	1.04	1.07	0.97	1.02	1	1.05	1.05	1.13	1.07	1.14		0.2777	1	0.6086	1	0.2089	0.9522	0.7333	1	0.1253	0.6054	0.3055
1009	S-methylcysteine	Amino Acid	Methionine, Cysteine, SAM and Taurine Metabolism	0.215778		0.96	0.8	1.23	1.02	0.95	0.87	1.14	1.04	0.95	0.86	1.14	1.03	0.99	0.87	1.11	0.98	1.07	1.06	0.93	0.93	1.09	1.19	0.99	1.08	0.83	0.85	0.98	1	0.84	0.86	1.01	1.04		0.7191	1	0.0391	1	0.0587	0.9502	0.8522	1	0.6355	0.9567	0.1934
833	PE(18:1/20:5)	Phosphatidylethanolamine	Ester	0.215702		1.15	1.16	1.04	1.05	1.07	1.25	1.04	1.21	1.11	1.22	0.92	1.01	0.98	1.25	0.89	1.13	1.18	1.18	1	1	0.88	1.11	0.97	1.22	1.03	1.39	0.95	1.28	0.91	0.88	1.05	1.02		0.325	1	0.3043	1	0.7682	0.9916	0.7355	1	0.6387	0.9567	0.1276
914	PE(P-18:1/22:4)	Phosphatidylethanolamine	Plasmalogen	0.215435		0.94	1.1	0.85	1	0.99	1.04	1.09	1.14	1.02	1.12	0.96	1.05	1.04	1	1.16	1.11	1.03	1.05	1.12	1.14	1.05	1.17	1.02	1.13	1.03	1	0.99	0.96	1.09	1.14	0.98	1.02		0.3578	1	0.1811	1	0.0213	0.9502	0.961	1	0.8704	1	0.6217
745	PC(18:0/22:6)	Phosphatidylcholine	Ester	0.214865		1.04	0.96	1.05	0.97	0.96	0.95	1.05	1.04	1.09	1.01	1.15	1.05	1.05	0.96	1.16	1.07	1.04	0.95	1.09	0.99	1.04	1.02	1.06	1.04	1.07	1.07	1.06	1.06	0.99	0.92	1.07	1		0.4657	1	0.4324	1	0.3589	0.9716	0.5505	1	0.4208	0.9131	0.3277
264	chenodeoxycholate	Lipid	Primary Bile Acid Metabolism	0.213882		0.71	1.25	0.83	1.47	0.84	1	1.33	1.59	1.21	1.38	1.44	1.64	1.22	0.97	1.85	1.47	1.12	1.12	1.1	1.09	0.83	1.1	1.06	1.4	0.6	0.8	0.78	1.04	0.93	0.91	0.74	0.72		0.0838	1	0.2583	1	0.3529	0.9716	0.0536	1	0.3662	0.8697	0.992
1432	TAG56:1-FA18:1	Triacylglycerol	Ester	0.213584		1.16	1.01	1.26	1.1	1.1	1.08	1.02	1	1.23	1.21	1.07	1.05	1.09	1.11	1	1.02	1.06	1	0.9	0.85	0.99	1.17	0.93	1.09	0.85	1.04	0.97	1.19	1.08	1.54	0.86	1.22		0.2665	1	0.9283	1	0.0807	0.9502	0.4672	1	0.4768	0.9308	0.5709
736	PC(18:0/18:3)	Phosphatidylcholine	Ester	0.212665		0.92	0.96	0.92	0.96	0.87	0.99	0.93	1.06	0.91	1	0.95	1.04	0.95	1.01	1.09	1.16	0.93	0.99	1.03	1.09	0.92	1.11	0.97	1.17	0.89	1.23	0.85	1.17	0.88	1.09	0.94	1.17		0.4325	1	0.7015	1	0.3976	0.9716	0.6568	1	0.1573	0.6645	0.8839
899	PE(P-18:0/20:5)	Phosphatidylethanolamine	Plasmalogen	0.212531		0.94	0.98	1	1.05	0.93	1.03	1.02	1.13	1.03	1.04	1.02	1.03	1.04	1	1.12	1.08	1.04	0.98	1.06	1	0.99	0.99	0.99	0.99	0.95	1.01	1.01	1.07	0.89	1.04	0.87	1.02		0.5479	1	0.87	1	0.9826	1	0.6462	1	0.4564	0.9306	0.7731
1183	TAG50:3-FA16:0	Triacylglycerol	Ester	0.21248		0.95	0.89	1.07	1.01	0.87	1.07	0.91	1.11	1.21	1.38	1	1.15	1.19	1.39	1	1.16	1.48	1.47	1.09	1.08	1.19	1.58	0.96	1.27	1.06	1.2	1.09	1.23	0.95	1.03	1.17	1.26		0.6851	1	0.381	1	0.5939	0.9749	0.9502	1	0.2918	0.819	0.6214
377	ergothioneine	Xenobiotics	Food Component/Plant	0.211792		1	0.97	0.99	0.96	1.03	0.98	1	0.95	1.02	0.97	1.02	0.97	1.02	1	1.03	1	0.98	0.99	0.97	0.99	1	0.95	0.98	0.93	0.94	0.93	0.99	0.98	1	0.95	1	0.95		0.9954	1	0.5408	1	0.8326	0.9978	0.4139	1	0.4937	0.9308	0.701
516	isovalerylglycine	Amino Acid	Leucine, Isoleucine and Valine Metabolism	0.211791		1.04	0.91	1.27	1.11	0.83	0.8	1.21	1.17	1.04	0.94	1.37	1.25	1.04	0.99	1.42	1.35	0.98	0.99	0.95	0.96	0.93	1.24	0.96	1.28	1.05	1.17	0.82	0.92	1.16	0.94	1.49	1.2		0.7788	1	0.5642	1	0.1275	0.9502	0.5042	1	0.2225	0.7462	0.1554
1528	TAG58:8-FA18:1	Triacylglycerol	Ester	0.210939		1.22	1.06	1.25	1.08	1.15	1.06	1.13	1.04	1.28	1.18	1.18	1.08	1.19	1.05	1.15	1.01	1.18	1.05	1.09	0.97	1.11	1.12	1.04	1.05	1.02	0.92	1.01	0.91	1.02	1.08	1.03	1.08		0.049	1	0.585	1	0.0285	0.9502	0.4422	1	0.1653	0.6818	0.5746
1513	TAG58:5-FA18:1	Triacylglycerol	Ester	0.210166		1.08	0.98	1.1	1	1.04	1	0.99	0.95	1.22	1.2	1.05	1.03	1.14	1.25	0.92	1	1.25	1.14	1.01	0.92	1.16	1.24	1.03	1.1	0.98	0.98	1.06	1.06	1.11	1.12	1.1	1.12		0.4167	1	0.8454	1	0.3016	0.9716	0.9791	1	0.6433	0.9567	0.963
43	2-hydroxyhippurate (salicylurate)	Xenobiotics	Benzoate Metabolism	0.209323		1.07	1.06	1.14	1.14	1.07	1.1	1.06	1.1	1.38	1.18	1.26	1.08	1.05	0.99	0.96	0.9	0.93	0.78	0.96	0.8	0.8	0.8	0.76	0.75	0.66	0.57	1.05	0.91	1.87	1.39	2.3	1.71		0.7971	1	0.8034	1	0.6048	0.9749	0.6104	1	0.7915	0.9878	0.7017
1566	Total CE	Neutral Complex Lipids	Cholesteryl Ester	0.208868		1	0.99	1.02	1.01	0.96	0.99	1	1.03	1.09	1.05	1.05	1.02	1.06	0.98	1.08	1.01	1.05	1.01	1	0.97	1.05	1.03	1	0.98	1.04	1.03	1.01	0.99	1.02	1.02	1.03	1.03		0.9818	1	0.769	1	0.5978	0.9749	0.8328	1	0.3473	0.8612	0.7456
1193	TAG50:4-FA16:1	Triacylglycerol	Ester	0.208531		0.95	0.89	1.06	0.99	0.91	1.12	0.86	1.06	1.27	1.46	0.96	1.11	1.22	1.47	0.94	1.13	1.5	1.58	1	1.05	1.23	1.7	0.93	1.28	1.24	1.47	1.12	1.32	1	1.01	1.37	1.38		0.7386	1	0.4131	1	0.6952	0.9858	0.9259	1	0.4771	0.9308	0.4224
342	DAG(18:2/22:4)	Diacylglycerol	Ester	0.208308		0.99	0.99	1.11	1.1	0.88	0.94	0.96	1.02	1.05	1.02	0.97	0.94	0.94	1.02	0.88	0.96	1.09	1.02	0.99	0.93	0.95	1.08	0.91	1.03	0.93	0.85	1.19	1.08	1.04	1.17	0.95	1.07		0.9425	1	0.9067	1	0.3111	0.9716	0.3331	1	0.2309	0.7501	0.5628
263	C-glycosyltryptophan	Amino Acid	Tryptophan Metabolism	0.208011		1.03	0.99	1.08	1.03	0.94	0.96	1.05	1.07	1	0.92	1.11	1.02	0.98	0.95	1.07	1.03	1	0.99	0.99	0.98	0.98	1.05	1.01	1.09	0.95	0.92	0.99	0.96	0.99	1	1.06	1.06		0.4848	1	0.7425	1	0.1074	0.9502	0.5591	1	0.1667	0.682	0.3574
967	pregnanolone/allopregnanolone sulfate	Lipid	Progestin Steroids	0.208		0.85	0.89	1.27	1.33	0.9	1.19	0.95	1.26	1.33	1.52	1.37	1.56	1.18	1.41	0.98	1.16	1.4	1.07	1.17	0.9	1.24	1.26	0.93	0.94	1.52	1.24	1.04	0.85	1.62	1.43	1.39	1.22		0.4884	1	0.6174	1	0.3176	0.9716	0.2331	1	0.6442	0.9567	0.475
917	PE(P-18:2/18:2)	Phosphatidylethanolamine	Plasmalogen	0.207952		0.93	0.98	0.91	0.96	0.95	1	1.02	1.08	0.9	1.04	0.99	1.14	1.03	1.08	1.03	1.08	0.92	1.01	0.93	1.02	0.92	0.91	0.92	0.91	0.92	0.96	0.92	0.97	0.98	1.1	0.95	1.07		0.2975	1	0.7728	1	0.1542	0.9502	0.5013	1	0.4297	0.9151	0.9957
753	PC(18:1/20:4)	Phosphatidylcholine	Ester	0.206252		1.08	1.1	0.97	1	1.04	1.1	0.98	1.03	1.05	1.08	1	1.03	1.06	1.08	0.99	1.01	1.08	1.07	1.02	1.01	1.08	1.07	0.99	0.99	1.04	1.05	0.96	0.97	1.06	1.05	1.04	1.02		0.1031	1	0.0295	1	0.549	0.9749	0.9594	1	0.344	0.8612	0.0383
754	PC(18:1/22:4)	Phosphatidylcholine	Ester	0.206008		1.12	1.33	1	1.19	0.76	1.16	0.68	1.03	1.09	1.39	1.04	1.32	0.82	0.91	0.84	0.94	1.15	1.06	1.2	1.11	1.13	1.19	1.02	1.07	1.22	1.15	1.24	1.18	0.99	1.21	0.92	1.12		0.4074	1	0.0365	1	0.9816	1	0.1974	1	0.0479	0.3658	0.2818
872	PE(O-18:0/22:6)	Phosphatidylethanolamine	Ether	0.204647		0.97	0.92	1.07	1.01	0.94	0.96	1.08	1.1	1.03	1.15	1.01	1.13	1.2	1.11	1.14	1.05	1.06	1.04	1.08	1.06	1.02	1.07	1.04	1.08	1.05	0.98	1.12	1.04	0.92	0.98	0.99	1.06		0.7136	1	0.2296	1	0.3575	0.9716	0.9321	1	0.4075	0.9015	0.6122
630	N-acetylneuraminate	Carbohydrate	Aminosugar Metabolism	0.204611		1	1.06	1.25	1.33	0.93	0.77	1.27	1.05	0.88	0.72	1.17	0.95	0.85	0.86	1.09	1.11	1.17	1.17	1.21	1.21	0.8	1.05	0.91	1.19	0.83	0.79	1	0.95	0.95	1.13	1.01	1.19		0.9971	1	0.7282	1	0.1591	0.9502	0.08	1	0.6518	0.9567	0.1063
644	N-formylmethionine	Amino Acid	Methionine, Cysteine, SAM and Taurine Metabolism	0.203619		1.03	0.97	1.03	0.97	0.95	0.95	0.99	0.99	0.9	0.84	1.03	0.96	0.89	0.9	0.98	0.99	0.88	0.92	0.96	1.01	0.99	1.01	1.02	1.04	0.95	0.96	0.95	0.96	1.01	0.99	1.07	1.04		0.4835	1	0.4349	1	0.4524	0.9716	0.4654	1	0.2547	0.7812	0.2041
132	5alpha-androstan-3alpha,17alpha-diol monosulfate	Lipid	Androgenic Steroids	0.203381		0.83	0.87	1.11	1.16	1.02	0.8	1.06	0.84	0.92	0.8	1.06	0.93	1.01	0.69	1.11	0.77	1.01	0.77	1.01	0.77	1.01	0.98	0.81	0.78	0.87	0.69	0.85	0.68	1.05	1.01	1.24	1.19		0.2776	1	0.4277	1	0.5506	0.9749	0.3738	1	0.921	1	0.1969
457	glycodeoxycholate sulfate	Lipid	Secondary Bile Acid Metabolism	0.202695		0.97	0.81	1.17	0.98	0.6	0.58	0.65	0.64	0.72	0.64	0.95	0.83	0.57	0.55	0.59	0.57	0.96	0.91	1.03	0.97	0.97	0.89	1.07	0.98	0.84	1.13	0.76	1.03	1.09	1.41	0.79	1.03		0.8975	1	0.3806	1	0.495	0.9716	0.9475	1	0.0301	0.2861	0.0225
512	isoleucylglycine	Peptide	Dipeptide	0.202001		1.28	1.09	1.07	0.92	1.19	0.98	1.06	0.88	1.26	0.89	1.03	0.73	1.1	0.94	1.09	0.93	1.28	0.98	1.13	0.86	1.06	1.04	0.8	0.78	1.45	1.44	1.05	1.05	0.96	0.9	0.94	0.89		0.1199	1	0.5786	1	0.6582	0.9793	0.5765	1	0.2646	0.7928	0.9118
611	N-acetyl-1-methylhistidine*	Amino Acid	Histidine Metabolism	0.201235		0.93	0.99	0.85	0.9	1.24	1.03	1.32	1.1	0.87	0.84	1.31	1.25	0.78	0.88	1.18	1.33	1.16	0.95	1.39	1.14	0.71	0.78	0.99	1.08	0.78	1.2	0.61	0.95	1.41	1.09	1.61	1.25		0.6877	1	0.9465	1	0.3703	0.9716	0.5746	1	0.2383	0.7617	0.8673
513	isoleucylleucine/leucylisoleucine	Peptide	Dipeptide	0.20014		1.09	1.02	1.06	0.99	0.99	1.08	0.97	1.07	1.05	1.07	0.98	1	1.05	1.02	1.04	1.02	1.1	1.05	1.05	1	1.26	0.98	1.26	0.98	1.1	1.05	1.02	0.97	0.96	0.93	1.08	1.04		0.266	1	0.7538	1	0.4695	0.9716	0.9396	1	0.8627	1	0.2864
330	DAG(18:0/22:6)	Diacylglycerol	Ester	0.199462		1.24	1	2	1.62	1.02	0.85	1.24	1.04	0.93	1.08	1.06	1.24	1.01	0.84	1.14	0.94	0.98	0.85	1.03	0.89	0.95	0.85	0.96	0.87	0.98	0.87	1	0.89	1.15	1.31	0.96	1.09		0.2733	1	0.9984	1	0.0004	0.6738	0.0145	1	0.9237	1	0.413
1444	TAG56:3-FA20:2	Triacylglycerol	Ester	0.197825		1.08	0.96	1.14	1.01	1.01	1.02	0.99	0.99	1.15	1.14	1.01	1	1.11	1.09	0.99	0.97	1.15	1.08	1.01	0.95	1.08	1.21	1.01	1.14	0.97	1.03	1.05	1.11	1.01	1.18	1.02	1.19		0.4079	1	0.6798	1	0.1839	0.9502	0.929	1	0.8873	1	0.8746
311	DAG(16:0/18:0)	Diacylglycerol	Ester	0.197287		1.01	0.96	1.03	0.97	0.97	0.98	1.01	1.02	1.07	1.12	1.04	1.09	1.02	1.04	1	1.02	0.98	0.94	0.96	0.92	0.97	1.03	1.06	1.13	1.01	1.1	1.03	1.13	1.01	1.16	1.05	1.2		0.8833	1	0.5977	1	0.7518	0.9916	0.7201	1	0.7143	0.9691	0.8067
870	PE(O-18:0/22:4)	Phosphatidylethanolamine	Ether	0.197232		1.04	1.08	1.01	1.05	1.02	0.99	1.13	1.09	0.91	0.99	0.99	1.07	1.05	1.03	1.18	1.16	1.03	1.09	1.09	1.14	0.91	1.03	0.98	1.11	0.98	1.01	0.97	1	1.03	1.01	0.94	0.92		0.5648	1	0.3068	1	0.8613	0.9997	0.5344	1	0.7543	0.9749	0.8915
838	PE(18:2/14:1)	Phosphatidylethanolamine	Ester	0.197053		0.81	0.93	0.93	1.06	0.71	0.75	0.55	0.58	0.99	1.12	0.87	0.99	0.68	0.62	1.02	0.93	0.98	0.86	0.89	0.78	1.02	0.95	0.89	0.83	0.81	0.91	0.81	0.91	0.86	1.07	0.79	0.99		0.229	1	0.6645	1	0.6507	0.9782	0.7511	1	0.0465	0.3599	0.0936
1233	TAG51:4-FA16:1	Triacylglycerol	Ester	0.196775		0.99	0.96	1.09	1.06	1	1.13	0.93	1.06	1.24	1.32	1	1.06	1.21	1.32	1.01	1.1	1.31	1.41	1	1.08	1.11	1.42	0.91	1.17	1.19	1.48	1.04	1.3	0.97	1.08	1.25	1.39		0.9355	1	0.7689	1	0.471	0.9716	0.6114	1	0.9758	1	0.3222
447	glycerophosphoethanolamine	Lipid	Phospholipid Metabolism	0.196624		0.94	0.99	1	1.06	0.86	0.94	1.13	1.24	1.03	1.06	1.09	1.12	1.06	1.11	1.16	1.22	1.01	1.05	1.07	1.12	1.01	1.02	1.05	1.07	0.97	1	1.07	1.11	0.97	1.06	1.01	1.1		0.3626	1	0.8786	1	0.9511	1	0.4127	1	0.0215	0.2241	0.3482
1431	TAG56:1-FA16:0	Triacylglycerol	Ester	0.195921		1.12	0.92	1.07	0.89	1.29	1.33	0.91	0.94	1.3	1.48	1.03	1.18	1.35	1.55	0.99	1.14	1.61	1.29	1.12	0.9	1.01	1.29	0.86	1.1	0.74	1.05	1.08	1.53	1.11	1.48	0.93	1.23		0.6439	1	0.735	1	0.7642	0.9916	0.6165	1	0.2792	0.811	0.2261
280	creatinine	Amino Acid	Creatine Metabolism	0.193601		1.01	1.01	1.01	1.01	1.03	1	1.04	1.02	0.99	0.98	1.03	1.02	0.99	0.99	0.99	0.99	1.01	1.01	1.01	1.01	1.01	0.99	1.02	1	1.02	1	1.02	1	1.03	1.02	1.01	1.01		0.6757	1	0.7088	1	0.4689	0.9716	0.4969	1	0.1182	0.5934	0.8231
640	naproxen	Xenobiotics	Drug	0.192805		0.68	0.93	0.72	0.99	0.67	0.95	0.72	1.02	0.68	0.91	0.74	1	0.69	0.94	0.74	1.01	0.7	0.96	0.74	1.01	0.7	0.94	0.74	1	0.75	1.79	0.81	1.96	0.76	1.48	0.95	1.85		0.1519	1	0.7887	1	0.2253	0.9643	0.9623	1	0.1376	0.6255	0.8356
1154	TAG49:2-FA16:0	Triacylglycerol	Ester	0.191884		0.95	0.95	1.08	1.09	0.89	1.1	0.94	1.16	1.19	1.32	1.02	1.13	1.13	1.3	1.02	1.18	1.29	1.24	1.06	1.02	1.04	1.29	0.94	1.17	0.98	1.2	1.1	1.36	0.81	1.01	1	1.25		0.7094	1	0.7204	1	0.5886	0.9749	0.5785	1	0.4393	0.9232	0.5207
127	5-(galactosylhydroxy)-L-lysine	Amino Acid	Lysine Metabolism	0.191759		1.11	0.91	1.17	0.95	1.09	1.27	1.03	1.2	1.07	1	1.11	1.03	1.58	1.27	1.35	1.09	1.03	0.9	0.97	0.84	0.78	0.71	1.01	0.93	0.91	0.73	1.1	0.89	1	1.12	0.97	1.08		0.5614	1	0.5945	1	0.3909	0.9716	0.7986	1	0.633	0.9567	0.1877
178	alpha-CEHC sulfate	Cofactors and Vitamins	Tocopherol Metabolism	0.189229		1.27	0.96	1.08	0.82	0.95	0.94	0.85	0.84	1.12	0.96	0.89	0.76	1.13	1.04	0.89	0.82	1.03	1.11	0.76	0.82	1.08	0.96	0.89	0.79	0.92	0.7	0.85	0.65	1.01	0.81	0.9	0.72		0.1337	1	0.8038	1	0.6202	0.9749	0.2103	1	0.7555	0.9749	0.7013
333	DAG(18:1/20:1)	Diacylglycerol	Ester	0.185452		1.08	1	1.33	1.23	1.04	0.97	1.02	0.95	1.07	1.07	1.07	1.07	1.08	1.04	1.02	0.98	1.21	1.14	1.06	1	1.15	1.14	1.23	1.21	1.03	1.04	1.09	1.11	1.1	1.19	0.96	1.03		0.4406	1	0.9619	1	0.0037	0.8952	0.0366	1	0.7005	0.9657	0.7251
970	pro-hydroxy-pro	Amino Acid	Urea cycle; Arginine and Proline Metabolism	0.185003		0.96	0.92	1.06	1.02	0.97	0.92	1.04	0.98	0.98	0.86	1.06	0.93	0.96	0.96	0.92	0.91	0.96	0.95	0.95	0.95	0.88	0.86	0.96	0.94	1.02	1.17	0.98	1.12	1.08	1.12	1.03	1.07		0.6303	1	0.3093	1	0.47	0.9716	0.8519	1	0.7505	0.9749	0.3068
581	malate	Energy	TCA Cycle	0.183276		1.04	1.02	1.02	1	1.02	0.95	0.99	0.92	0.92	0.86	1	0.94	0.89	0.87	0.97	0.94	0.89	0.91	0.99	1.02	0.88	0.85	1.01	0.98	0.95	0.92	0.99	0.95	1.03	0.98	1.02	0.97		0.5461	1	0.7744	1	0.7573	0.9916	0.9936	1	0.79	0.987	0.4113
322	DAG(16:1/18:3)	Diacylglycerol	Ester	0.181408		0.99	1.01	1.04	1.06	0.96	1.01	1	1.05	1.01	1.1	0.97	1.05	0.97	1.06	0.96	1.05	1.18	1.19	0.99	1.01	0.98	1.07	1	1.1	1.09	1.26	0.97	1.12	1.1	1.05	1.08	1.03		0.8822	1	0.9328	1	0.6245	0.9775	0.4704	1	0.5784	0.9567	0.8888
1483	TAG56:7-FA20:4	Triacylglycerol	Ester	0.181336		1.04	0.98	1.11	1.04	1.03	1.02	1.06	1.06	1.13	1.1	1.1	1.07	0.99	1.02	0.99	1.02	1.08	0.99	1.04	0.96	0.96	1.04	0.98	1.05	0.98	0.92	0.99	0.93	1.05	1.06	1.15	1.16		0.5969	1	0.8169	1	0.2067	0.9502	0.615	1	0.7341	0.9741	0.7804
130	5-acetylamino-6-amino-3-methyluracil	Xenobiotics	Xanthine Metabolism	0.181106		1.29	0.8	1.17	0.73	1.57	0.89	1.23	0.69	1.14	0.76	1.04	0.7	1.08	0.72	1	0.67	1.12	0.7	1.02	0.64	1.21	0.72	1.12	0.66	1.11	0.99	0.85	0.76	0.92	0.85	1.12	1.03		0.2971	1	0.3731	1	0.5201	0.9736	0.1971	1	0.0653	0.4379	0.6196
927	phenylalanylleucine	Peptide	Dipeptide	0.180344		1.05	1	1.11	1.05	1.39	1.11	1.18	0.94	1.14	1.23	1.17	1.27	1.23	1.34	1.16	1.27	0.92	1	0.89	0.96	0.99	1	0.98	0.98	1.17	1.24	1.11	1.18	1.16	1.15	1.22	1.21		0.6278	1	0.9788	1	0.2799	0.9643	0.5689	1	0.0005	0.0119	0.2701
1422	TAG55:6-FA20:3	Triacylglycerol	Ester	0.179232		1.02	1	1	0.99	1.01	1	1.01	1	1.05	1.04	1.02	1.01	1.02	1.03	1	1	1.02	1	1.01	0.99	1.01	1.02	0.99	0.99	0.99	1	1	1	1	0.99	1	0.99		0.3157	1	0.8157	1	0.9179	1	0.3824	1	0.4787	0.9308	0.9726
730	PC(18:0/12:0)	Phosphatidylcholine	Ester	0.178759		1.19	1.31	1.02	1.13	1.12	1.29	0.79	0.91	1.11	1.02	1.11	1.02	1.09	1.03	1.16	1.09	1.35	1.27	1.08	1.02	0.98	1	1.13	1.15	0.74	0.99	0.86	1.16	0.98	1.06	1.08	1.17		0.2181	1	0.0523	1	0.8609	0.9997	0.3753	1	0.4238	0.9146	0.0712
302	DAG(14:0/20:0)	Diacylglycerol	Ester	0.178021		0.94	0.91	1.09	1.05	1.03	0.88	1.3	1.12	1.01	0.89	1.16	1.02	1.31	1.26	1.13	1.09	1.06	0.98	1.18	1.1	1.11	1.15	1.25	1.29	1.13	1.11	1.05	1.04	0.93	0.98	1.07	1.14		0.6925	1	0.52	1	0.54	0.9749	0.7151	1	0.8322	0.9985	0.3877
191	androsterone sulfate	Lipid	Androgenic Steroids	0.177314		1.04	0.98	1.03	0.97	1.06	1.01	1.02	0.97	0.96	1.03	0.99	1.06	1.01	0.95	1.02	0.97	1.01	1.07	0.99	1.05	1.08	1.1	0.98	1	0.99	0.93	0.98	0.92	0.99	1.03	0.96	1		0.4786	1	0.7061	1	0.5627	0.9749	0.6122	1	0.2468	0.7687	0.8607
244	CE(22:4)	Cholesterol Ester	Ester	0.176997		1.04	0.98	1.06	0.99	0.99	0.97	1.02	1	1.04	1.07	1.01	1.03	1.11	1	1.1	0.99	1.03	0.96	0.95	0.89	1.1	1.01	1.05	0.98	1.08	1.03	1.04	0.99	1.06	1.04	1.03	1.02		0.4406	1	0.6905	1	0.2963	0.9716	0.9007	1	0.8396	1	0.5869
340	DAG(18:2/20:3)	Diacylglycerol	Ester	0.175474		1.07	0.89	1.05	0.88	1.03	0.94	1.06	0.96	1.07	1.1	1.03	1.06	1	1.1	0.82	0.9	1.14	1.15	1.01	1.02	0.96	1.09	0.96	1.09	1.15	1.21	1.06	1.11	1.18	1.17	1.22	1.21		0.4853	1	0.2057	1	0.5594	0.9749	0.1678	1	0.7579	0.9752	0.4711
1484	TAG56:7-FA20:5	Triacylglycerol	Ester	0.174963		1.1	1	1.16	1.05	1.1	1.06	1.1	1.06	1.12	1.05	1.12	1.04	1	0.98	1.07	1.05	1.05	1.01	1	0.96	0.92	1.05	0.96	1.1	0.97	0.98	0.87	0.88	0.95	1.11	0.96	1.12		0.3848	1	0.9948	1	0.1831	0.9502	0.6387	1	0.3895	0.8831	0.5877
1521	TAG58:7-FA18:0	Triacylglycerol	Ester	0.173028		1.22	1.02	1.19	1	1.14	1.07	1.07	1.01	1.14	1.11	1.12	1.1	1.27	1.15	1.18	1.07	1.2	1.05	1.08	0.94	1.12	1.16	0.99	1.03	0.95	0.87	1.04	0.96	0.95	1.03	1	1.08		0.0526	1	0.8453	1	0.0867	0.9502	0.9754	1	0.1999	0.7215	0.4861
974	propionylcarnitine (C3)	Lipid	Fatty Acid Metabolism (also BCAA Metabolism)	0.172479		0.99	0.97	1.02	1	1.14	0.96	1.21	1.02	1.03	0.96	1.22	1.14	1.03	1.01	1.21	1.19	0.94	0.93	1.07	1.06	0.83	0.87	1.01	1.05	0.92	0.98	0.95	1.02	1.01	1.01	1.1	1.1		0.8405	1	0.6593	1	0.7592	0.9916	0.9466	1	0.0878	0.5166	0.6036
1428	TAG55:7-FA22:6	Triacylglycerol	Ester	0.172252		1.06	1	1.21	1.13	1.04	1	1.16	1.11	1.26	1.3	1.08	1.12	1.31	1.2	1.31	1.2	1.3	1.14	1.13	0.99	1.19	1.24	1.11	1.17	1.02	1.01	1	1	0.94	1.05	1.08	1.2		0.6079	1	0.9821	1	0.1079	0.9502	0.2831	1	0.7072	0.9679	0.9743
442	glutarate (pentanedioate)	Lipid	Fatty Acid, Dicarboxylate	0.171041		0.96	0.97	0.75	0.76	0.94	0.92	0.97	0.96	0.87	0.84	0.88	0.84	0.74	0.79	0.92	0.98	0.83	0.93	0.84	0.94	0.78	0.88	0.9	1.02	0.72	0.97	0.87	1.16	0.85	1.03	0.99	1.19		0.759	1	0.8347	1	0.0402	0.9502	0.0507	1	0.6292	0.9567	0.5611
856	PE(O-16:0/20:5)	Phosphatidylethanolamine	Ether	0.170013		1.08	1.04	1.09	1.05	1.03	0.99	1.15	1.1	0.94	0.79	0.94	0.78	1.21	0.88	1.18	0.85	1.03	0.85	1.19	0.99	1.22	0.99	1.16	0.94	1.14	1.17	0.87	0.89	1.01	0.98	0.8	0.77		0.5779	1	0.7722	1	0.5452	0.9749	0.7354	1	0.8298	0.9985	0.9344
923	phenylacetate	Amino Acid	Phenylalanine Metabolism	0.169596		1.31	0.97	0.94	0.7	1.05	1.17	0.81	0.91	1.25	1.22	0.8	0.78	1.01	0.98	0.73	0.71	0.86	0.88	0.62	0.64	0.59	0.71	0.54	0.65	0.9	0.78	0.93	0.81	1.26	0.87	1.03	0.71		0.155	1	0.8696	1	0.747	0.9916	0.0565	1	0.8036	0.9892	0.4013
612	N-acetyl-3-methylhistidine*	Amino Acid	Histidine Metabolism	0.168706		1.29	1.01	0.97	0.76	1.28	0.93	1.05	0.77	1.08	1.02	1.01	0.95	1.45	0.94	1.22	0.79	1.27	1.05	1.14	0.95	1.07	1	1.04	0.98	0.83	1.02	0.75	0.93	1.37	0.84	1.33	0.81		0.2071	1	0.9415	1	0.8721	0.9997	0.1774	1	0.2243	0.7462	0.7352
2	1,3,7-trimethylurate	Xenobiotics	Xanthine Metabolism	0.161367		1.41	0.81	1.08	0.62	1.14	0.84	0.74	0.55	1.27	0.76	1	0.6	1.17	0.73	0.91	0.57	1.26	0.87	0.92	0.64	1.25	0.94	0.86	0.65	0.86	0.55	0.95	0.61	0.84	0.7	0.91	0.76		0.1944	1	0.4149	1	0.7713	0.9916	0.0686	1	0.6337	0.9567	0.5003
622	N-acetylglucosaminylasparagine	Carbohydrate	Aminosugar Metabolism	0.160666		1.1	1	1.2	1.09	0.89	0.97	1.23	1.36	1.05	0.98	1.15	1.08	0.96	0.92	1.05	1.02	0.98	1.05	0.93	0.99	1.03	1.11	1.02	1.1	0.93	0.85	1	0.91	1.04	1.06	0.95	0.97		0.3837	1	0.9682	1	0.1155	0.9502	0.4569	1	0.2862	0.817	0.8199
186	androstenediol (3alpha, 17alpha) monosulfate (3)	Lipid	Androgenic Steroids	0.160452		1.07	0.99	1.01	0.93	1.07	1	1	0.93	0.99	0.95	1.01	0.97	1.03	0.96	1.04	0.97	1.04	1.05	0.93	0.94	1.11	1.16	0.92	0.97	0.97	0.88	0.91	0.83	0.88	0.95	0.86	0.93		0.3454	1	0.8521	1	0.8674	0.9997	0.3355	1	0.3447	0.8612	0.9525
992	S-allylcysteine	Xenobiotics	Food Component/Plant	0.159267		0.8	0.9	0.68	0.77	0.77	0.84	0.6	0.66	0.7	0.76	0.63	0.68	0.97	0.98	0.74	0.74	0.82	1.04	0.64	0.81	0.81	0.98	0.7	0.84	1.17	0.76	1.08	0.7	0.89	0.93	0.48	0.51		0.4939	1	0.7575	1	0.2508	0.9643	0.4393	1	0.4267	0.9148	0.6072
945	PI(18:0/16:1)	PI	Ester	0.158785		1	0.95	0.95	0.9	0.82	0.94	0.87	1	1.03	1.06	0.95	0.97	0.94	0.92	0.98	0.96	0.94	0.93	0.93	0.92	0.94	0.93	0.98	0.97	0.99	1.11	1.03	1.16	1.09	1.07	1.12	1.1		0.9774	1	0.58	1	0.5513	0.9749	0.2626	1	0.0365	0.3161	0.538
1026	TAG38:0-FA12:0	Triacylglycerol	Ester	0.158073		1.04	0.97	1.52	1.42	0.97	1.27	1.06	1.38	1.09	1.04	1.25	1.19	1.42	1.33	1.64	1.53	0.69	0.87	0.93	1.16	0.95	0.97	1.09	1.12	0.79	0.74	1.28	1.2	0.64	1.15	0.76	1.35		0.9065	1	0.9253	1	0.2036	0.9502	0.289	1	0.934	1	0.4693
936	PI(16:0/18:1)	PI	Ester	0.155972		0.97	0.98	1.01	1.02	0.94	0.98	1.03	1.09	0.95	1	1.04	1.1	0.97	0.97	1.11	1.11	0.91	0.93	1.05	1.07	0.92	0.95	1.04	1.07	0.96	1.09	1.03	1.16	1.04	1.11	1.02	1.09		0.6447	1	0.7642	1	0.8878	1	0.7625	1	0.3349	0.8597	0.8236
100	3-methylglutaconate	Amino Acid	Leucine, Isoleucine and Valine Metabolism	0.155486		1.15	1.01	1.06	0.93	1.12	0.99	1.15	1.01	1.04	0.92	1.19	1.05	1.01	0.92	1.13	1.03	0.92	0.89	1.09	1.04	0.95	0.85	1.1	0.99	0.94	0.94	0.98	0.98	1.14	0.98	1.17	1		0.0158	1	0.8171	1	0.3241	0.9716	0.2294	1	0.0486	0.369	0.8669
367	dimethylglycine	Amino Acid	Glycine, Serine and Threonine Metabolism	0.153423		0.98	0.98	1.01	1.02	1.02	0.97	1.11	1.06	0.93	0.97	1.02	1.06	0.95	0.97	0.98	1.01	0.98	1.05	1	1.07	0.94	0.98	0.97	1	0.93	0.95	0.99	1.01	1	1.02	0.98	1		0.5998	1	0.6328	1	0.769	0.9916	0.7334	1	0.6508	0.9567	0.5045
663	oleoylcholine	Lipid	Fatty Acid Metabolism (Acyl Choline)	0.153207		0.99	1.01	0.85	0.87	1.04	1.04	0.99	0.99	1.07	1.17	0.98	1.06	1.02	1.12	0.92	1.01	1.16	1.07	0.86	0.79	0.89	0.84	1.03	0.97	1.13	1.28	1.03	1.17	0.9	1.18	0.89	1.16		0.9353	1	0.9297	1	0.1873	0.9502	0.2504	1	0.7737	0.9841	0.7677
1153	TAG49:2-FA15:0	Triacylglycerol	Ester	0.153104		0.98	0.95	1.11	1.07	0.92	1.08	0.93	1.09	1.25	1.33	1.01	1.08	1.17	1.29	1.02	1.13	1.3	1.24	1.04	0.99	1.09	1.3	0.96	1.15	1.01	1.24	1.07	1.31	0.85	1.01	1.03	1.23		0.8991	1	0.699	1	0.4629	0.9716	0.6352	1	0.5806	0.9567	0.5839
1519	TAG58:6-FA22:5	Triacylglycerol	Ester	0.151981		1.14	1.03	1.12	1.01	1.15	1.09	1.1	1.04	1.23	1.22	1.06	1.05	1.28	1.22	1.06	1.01	1.28	1.1	1.09	0.94	1.15	1.2	1.01	1.05	0.96	0.95	1.01	1	0.97	1.07	0.98	1.07		0.1544	1	0.711	1	0.224	0.9643	0.8714	1	0.1266	0.6084	0.3452
835	PE(18:1/22:4)	Phosphatidylethanolamine	Ester	0.149855		0.89	1.05	0.88	1.04	0.92	0.97	0.89	0.94	1	0.94	0.96	0.9	1.16	1.19	0.97	1	1.03	0.89	1.07	0.93	0.82	0.99	0.87	1.06	1.02	0.93	1.04	0.95	0.92	1.11	0.89	1.07		0.3096	1	0.6953	1	0.2726	0.9643	0.7562	1	0.4591	0.9306	0.8264
841	PE(18:2/18:3)	Phosphatidylethanolamine	Ester	0.148308		1.05	1.02	1.06	1.04	0.99	0.99	1	1	1.06	1	1.06	1	1	1.02	1	1.02	1.04	1	1.04	1	0.91	0.97	0.92	0.98	1.09	1	1.06	0.96	1.01	0.89	1.04	0.91		0.514	1	0.7553	1	0.3907	0.9716	0.6048	1	0.8991	1	0.8991
331	DAG(18:1/18:1)	Diacylglycerol	Ester	0.14785		1.07	0.97	1.15	1.04	0.99	0.98	1.07	1.06	1.15	1.13	1.09	1.08	1.1	1.17	0.98	1.05	1.22	1.2	0.99	0.97	1.14	1.3	0.96	1.09	1.08	1.18	1.11	1.22	1.14	1.19	1.09	1.13		0.5046	1	0.7613	1	0.1797	0.9502	0.7103	1	0.8875	1	0.8465
766	PC(18:2/22:5)	Phosphatidylcholine	Ester	0.146357		0.98	1.04	0.91	0.97	0.97	1.05	0.8	0.87	0.9	1.02	0.97	1.1	1.29	1.16	1.25	1.12	0.9	0.99	0.94	1.04	1.11	1.06	0.98	0.94	1.2	1.18	1.11	1.09	0.98	0.91	0.83	0.77		0.8738	1	0.7245	1	0.4372	0.9716	0.7905	1	0.768	0.9805	0.673
1479	TAG56:7-FA18:1	Triacylglycerol	Ester	0.143363		1.13	1.01	1.17	1.04	1.04	1.02	1.08	1.07	1.2	1.13	1.14	1.07	1.08	1.05	1.07	1.03	1.13	1.03	1.05	0.96	1.02	1.07	1	1.05	0.98	0.94	0.98	0.94	1.06	1.1	1.1	1.14		0.1425	1	0.941	1	0.0553	0.9502	0.5991	1	0.6523	0.9567	0.8079
180	alpha-hydroxyisovalerate	Amino Acid	Leucine, Isoleucine and Valine Metabolism	0.142109		1.12	0.94	1.07	0.9	1.14	0.96	1.14	0.96	1.07	0.95	1.04	0.92	1.04	0.89	1.08	0.93	0.97	0.86	1.01	0.9	0.94	0.85	1.03	0.93	0.87	0.83	0.96	0.92	0.93	1	0.94	1		0.0845	1	0.3513	1	0.316	0.9716	0.098	1	0.0417	0.336	0.5625
1028	TAG40:0-FA14:0	Triacylglycerol	Ester	0.141424		0.93	1.38	0.99	1.48	0.83	1.61	1.01	1.95	1.16	1.57	1.09	1.48	1.45	1.3	1.73	1.55	0.79	0.95	1.08	1.29	0.76	0.96	1	1.27	0.57	0.95	1.11	1.82	0.53	1.02	0.71	1.36		0.8272	1	0.3662	1	0.9881	1	0.2684	1	0.6064	0.9567	0.1771
830	PE(18:1/20:2)	Phosphatidylethanolamine	Ester	0.139954		1.02	1.03	0.96	0.96	1.03	1.02	1.01	1	1.02	1.01	1	0.99	1.02	1.12	0.93	1.02	1.06	1.06	0.91	0.91	1.22	1.11	1.17	1.07	1.23	1.18	1.06	1.02	0.99	1.09	1.03	1.13		0.8337	1	0.7754	1	0.6122	0.9749	0.666	1	0.736	0.9741	0.8185
152	6-oxopiperidine-2-carboxylate	Amino Acid	Lysine Metabolism	0.139474		1.08	1.07	1.08	1.07	1.04	1.01	1.49	1.45	0.99	0.76	1.56	1.2	0.8	0.69	1.31	1.13	0.99	1	1.16	1.17	0.78	0.94	1	1.22	0.83	0.83	0.97	0.97	1.07	0.99	1.22	1.13		0.4868	1	0.5355	1	0.4922	0.9716	0.5411	1	0.7275	0.9735	0.944
344	DAG(20:0/20:0)	Diacylglycerol	Ester	0.139462		1.04	1.01	1.07	1.04	1.1	1	1.14	1.04	1.01	0.92	1.17	1.07	1.02	1.05	1.07	1.1	1.06	0.98	0.94	0.86	1.04	0.93	1.14	1.01	1.02	1	1.01	0.99	1.04	0.96	0.99	0.92		0.5973	1	0.8611	1	0.3529	0.9716	0.5648	1	0.2262	0.7462	0.9876
214	caffeine	Xenobiotics	Xanthine Metabolism	0.139364		1.27	0.75	0.93	0.55	1.87	0.86	1.2	0.56	1.24	0.66	0.99	0.53	1.2	0.64	0.91	0.49	1.25	0.49	1.05	0.41	1.28	0.57	0.99	0.44	1.02	0.76	0.77	0.58	0.58	0.49	0.8	0.67		0.4468	1	0.3654	1	0.8072	0.9934	0.0564	1	0.0488	0.369	0.6343
137	5alpha-androstan-3beta,17beta-diol disulfate	Lipid	Androgenic Steroids	0.139186		1.14	0.99	1.12	0.97	1.12	1.02	1.14	1.04	1.04	1.05	1.06	1.08	1.19	0.98	1.35	1.12	1.14	1.06	1.04	0.97	1.08	1.18	1.04	1.14	0.93	0.88	0.99	0.94	0.96	0.99	0.98	1		0.1291	1	0.8859	1	0.1851	0.9502	0.7366	1	0.2017	0.7255	0.8617
1499	TAG56:9-FA20:5	Triacylglycerol	Ester	0.138952		1.08	0.99	1.2	1.1	1.02	0.99	1.11	1.08	1.1	1	1.14	1.04	0.97	0.96	1.03	1.02	1.04	0.96	1.08	0.99	0.95	1.03	1.01	1.1	1.01	0.93	0.9	0.83	0.89	1.02	0.99	1.14		0.5675	1	0.9185	1	0.158	0.9502	0.4601	1	0.8733	1	0.9171
1549	taurocholate	Lipid	Primary Bile Acid Metabolism	0.13876		0.89	0.9	1.07	1.09	1.07	1.36	1.22	1.55	0.7	1.03	1.42	2.1	0.84	0.7	1.31	1.08	0.86	0.74	1.15	0.99	0.86	1.02	0.91	1.09	0.62	0.74	0.66	0.79	0.86	0.97	0.8	0.9		0.6316	1	0.6728	1	0.7757	0.9916	0.7323	1	0.7682	0.9805	0.1998
55	2-methylbutyrylcarnitine (C5)	Amino Acid	Leucine, Isoleucine and Valine Metabolism	0.138462		0.94	0.9	0.85	0.81	1.25	0.96	1.36	1.04	0.86	0.81	1.3	1.23	0.95	0.79	1.14	0.95	0.64	0.73	0.77	0.89	1.01	0.7	1.04	0.72	1.2	1.14	1.2	1.13	1.12	1.13	0.79	0.8		0.779	1	0.6023	1	0.4445	0.9716	0.3149	1	0.2796	0.811	0.8273
5	1,6-anhydroglucose	Xenobiotics	Food Component/Plant	0.138418		1.13	1.54	0.73	1	0.98	1.49	0.58	0.89	1.25	1.57	0.99	1.25	1.47	2.14	0.98	1.42	1.06	1.32	0.92	1.15	1.41	1.83	1.01	1.3	1.57	1.1	1.23	0.86	1.45	0.9	2.02	1.26		0.7731	1	0.3222	1	0.4778	0.9716	0.9936	1	0.9637	1	0.3626
1557	theobromine	Xenobiotics	Xanthine Metabolism	0.137958		1.13	0.94	1.01	0.84	1.48	1.09	1.1	0.81	0.93	0.93	0.9	0.9	1.05	0.9	0.95	0.81	1.05	1	0.97	0.93	1.18	0.95	1	0.8	0.83	0.62	0.98	0.73	0.69	0.67	0.84	0.82		0.606	1	0.7799	1	0.9538	1	0.461	1	0.0989	0.5577	0.7068
821	PE(18:0/22:4)	Phosphatidylethanolamine	Ester	0.135543		1	1.01	1.01	1.02	1.02	1.04	1.06	1.08	1.03	1.1	0.94	1	1.21	1.05	1.17	1.03	1.05	0.99	0.99	0.94	0.91	0.99	0.98	1.06	0.94	0.97	1.02	1.05	1.08	1.1	1.1	1.11		0.9839	1	0.9168	1	0.8617	0.9997	0.7651	1	0.7314	0.9741	0.5849
267	cholesterol	Lipid	Sterol	0.135323		0.97	0.96	1.02	1.01	0.97	0.97	1.05	1.05	1.01	1.01	1.07	1.06	1.01	0.99	1.06	1.03	1.02	1.02	1.02	1.02	0.98	0.97	1.03	1.02	1.02	1.01	1.01	1	1	1.03	0.99	1.02		0.3403	1	0.2411	1	0.5176	0.9736	0.6685	1	0.4069	0.9015	0.3816
157	7-methylxanthine	Xenobiotics	Xanthine Metabolism	0.134971		1.03	0.93	1.04	0.94	1.2	1.02	0.99	0.84	0.83	0.99	0.84	1	0.92	0.83	0.93	0.84	1.06	1.06	0.96	0.96	1.08	1.05	1.04	1.01	0.94	0.72	1.07	0.82	0.74	0.86	0.81	0.94		0.8967	1	0.7389	1	0.8703	0.9997	0.7642	1	0.4023	0.8973	0.9279
741	PC(18:0/20:3)	Phosphatidylcholine	Ester	0.13484		1	1.01	1.02	1.02	0.92	1.01	0.97	1.07	1.01	1.02	1	1.01	0.98	1.01	1.04	1.07	1.01	1.01	1.02	1.02	0.97	1.01	0.98	1.02	1.04	1.12	0.99	1.07	1.01	1.08	1.01	1.08		0.987	1	0.9217	1	0.7804	0.9916	0.7183	1	0.1178	0.5934	0.8634
832	PE(18:1/20:4)	Phosphatidylethanolamine	Ester	0.132974		1.06	1.07	1	1.01	1.09	1.11	1.05	1.08	1.16	1.19	0.98	1.01	1.24	1.18	1.07	1.02	1.22	1.15	1.04	0.98	1.08	1.14	0.98	1.05	1	1	1.06	1.06	1.05	1.09	1.06	1.1		0.3986	1	0.3042	1	0.9672	1	0.8223	1	0.2053	0.7262	0.1032
1184	TAG50:3-FA16:1	Triacylglycerol	Ester	0.131814		0.93	0.91	1.03	1	0.85	1.05	0.86	1.06	1.21	1.34	0.96	1.07	1.17	1.36	0.95	1.1	1.39	1.4	0.98	0.99	1.16	1.51	0.92	1.2	1.13	1.31	1.1	1.28	0.99	1.03	1.21	1.26		0.6071	1	0.4569	1	0.8033	0.9934	0.9847	1	0.2261	0.7462	0.7055
937	PI(16:0/18:2)	PI	Ester	0.131245		0.88	0.93	0.96	1.01	0.82	0.92	0.97	1.08	0.89	0.99	0.99	1.11	0.91	0.95	1.05	1.1	0.87	0.93	1.01	1.08	0.89	0.97	0.98	1.07	0.96	1.1	0.96	1.11	1.01	1.09	1.01	1.09		0.0318	1	0.2285	1	0.4607	0.9716	0.8353	1	0.0012	0.026	0.153
149	5-methyluridine (ribothymidine)	Nucleotide	Pyrimidine Metabolism, Uracil containing	0.129202		1.02	0.97	1.06	1	0.99	0.98	1.08	1.07	0.97	0.92	1.07	1.02	0.95	0.96	1.01	1.03	0.96	0.96	0.99	0.99	0.98	1	1.05	1.07	0.94	0.94	1.01	1	0.97	0.92	1.07	1.02		0.5644	1	0.4597	1	0.1805	0.9502	0.9808	1	0.8354	0.9985	0.6433
747	PC(18:1/18:1)	Phosphatidylcholine	Ester	0.128831		1.05	1.09	0.98	1.03	1.04	1.11	0.99	1.05	1.07	1.06	1.02	1.02	1.06	1.08	1.03	1.05	1.02	1.06	1	1.04	1.06	1.1	0.97	1.01	0.98	1.04	0.98	1.04	1.07	1.12	0.98	1.03		0.3909	1	0.088	1	0.7486	0.9916	0.5966	1	0.503	0.9361	0.0518
1307	TAG52:8-FA18:2	Triacylglycerol	Ester	0.12855		1.06	1.03	1.29	1.25	0.98	1.15	1.05	1.23	1.16	1.23	1.16	1.23	1.22	1.3	1.05	1.12	1.26	1.18	1.06	0.99	1.05	1.26	1.05	1.26	0.93	1.13	0.94	1.14	0.86	1.13	0.97	1.28		0.627	1	0.8184	1	0.0362	0.9502	0.0658	1	0.8562	1	0.2582
145	5-hydroxyindole sulfate	Amino Acid	Tryptophan Metabolism	0.127598		1.91	1.11	1.76	1.02	1.65	2.01	1.03	1.24	1.61	1.58	1.14	1.12	1.31	1.41	1.06	1.14	1.73	1.55	1.19	1.06	1.21	1.3	0.85	0.91	0.87	1.12	0.72	0.94	1.08	1.18	1.05	1.14		0.0012	0.6292	0.5962	1	0.0045	0.8952	0.9015	1	0.0114	0.1459	0.0005
1516	TAG58:6-FA18:1	Triacylglycerol	Ester	0.127458		1.12	1.02	1.08	0.98	1.17	1.08	1.04	0.97	1.24	1.21	1.06	1.03	1.22	1.17	1.04	0.99	1.2	1.16	1	0.96	1.12	1.25	1	1.11	1	1	1.06	1.06	1.11	1.15	1.08	1.12		0.1768	1	0.7867	1	0.3665	0.9716	0.8589	1	0.0768	0.4785	0.347
811	PE(18:0/17:0)	Phosphatidylethanolamine	Ester	0.126954		0.92	0.97	0.95	1	0.95	0.97	0.95	0.97	1.04	1.04	0.99	0.99	0.89	0.93	0.96	1	0.95	0.98	0.96	1	0.91	0.98	0.95	1.01	1.02	0.96	1.01	0.95	1.01	1.06	0.99	1.03		0.082	1	0.5382	1	0.2807	0.9643	0.9631	1	0.2919	0.819	0.5378
405	FFA(22:1)	Free Fatty Acids	Free Fatty Acids	0.123088		1.13	0.96	1.11	0.94	1.09	1	1.11	1.02	0.92	0.9	0.97	0.95	1.11	0.81	1.32	0.97	0.93	0.94	1.01	1.03	1.02	0.99	1.06	1.03	0.93	0.89	1.01	0.97	1	0.91	1.05	0.96		0.1749	1	0.6698	1	0.272	0.9643	0.4934	1	0.3685	0.8697	0.9798
961	PI(18:2/18:2)	PI	Ester	0.121546		0.82	0.86	0.88	0.92	0.77	0.87	0.89	1.01	0.86	1.01	0.94	1.1	0.96	0.89	0.89	0.83	0.77	0.74	1.13	1.09	0.87	0.92	1.02	1.09	1.04	1.2	0.94	1.08	0.99	1.02	1.09	1.11		0.1577	1	0.2742	1	0.3658	0.9716	0.559	1	0.0625	0.4263	0.3299
629	N-acetylmethionine	Amino Acid	Methionine, Cysteine, SAM and Taurine Metabolism	0.120864		1.03	0.95	1.07	0.98	0.92	0.92	1.03	1.04	0.87	0.84	1.05	1.02	0.9	0.86	1.05	1	0.81	0.84	0.97	1	0.86	0.91	0.99	1.05	0.9	0.93	0.97	0.99	1.07	0.96	1.14	1.03		0.6499	1	0.3098	1	0.2526	0.9643	0.7451	1	0.1279	0.6088	0.1463
1565	tiglylcarnitine (C5:1-DC)	Amino Acid	Leucine, Isoleucine and Valine Metabolism	0.120281		1.35	0.97	1.16	0.83	1.29	1.12	1.31	1.13	0.86	0.68	1.17	0.93	0.89	0.67	1.1	0.83	0.87	0.77	1.31	1.16	0.82	0.68	1.4	1.15	0.8	0.75	0.98	0.92	0.86	0.79	0.97	0.89		0.0592	1	0.8643	1	0.3595	0.9716	0.253	1	0.1099	0.5731	0.4803
1148	TAG49:1-FA16:0	Triacylglycerol	Ester	0.1179		0.9	0.95	1.09	1.14	0.85	1.04	0.93	1.13	1.09	1.25	0.98	1.12	1.07	1.2	1.09	1.22	1.14	1.1	1.03	0.99	0.95	1.18	0.93	1.16	0.95	1.28	1.07	1.44	0.79	1.04	0.97	1.28		0.5536	1	0.7535	1	0.6148	0.9749	0.4346	1	0.358	0.8636	0.8271
968	pregnen-diol disulfate C21H34O8S2*	Lipid	Progestin Steroids	0.114027		1.21	1.03	1.19	1.01	1.12	1.05	1.1	1.02	1.14	0.94	1.19	0.98	1.13	0.93	1.28	1.06	1.09	1.04	1.02	0.97	1.03	1.13	1.06	1.17	0.84	0.79	0.95	0.9	0.82	0.83	0.9	0.92		0.0251	1	0.7576	1	0.0403	0.9502	0.9061	1	0.1728	0.6961	0.5951
844	PE(18:2/20:3)	Phosphatidylethanolamine	Ester	0.113699		1.06	1.12	0.99	1.04	0.97	1.04	1	1.08	1	1.05	1	1.05	0.98	1.06	0.96	1.04	0.99	0.97	0.98	0.96	1.07	1.11	1.01	1.06	0.99	1.3	0.97	1.27	1.01	1.1	0.94	1.02		0.4207	1	0.1414	1	0.8471	0.9997	0.6357	1	0.6686	0.9567	0.5869
523	LCER(14:0)	Lactosylceramide	LCER	0.11284		0.97	0.96	0.97	0.96	0.94	0.96	0.97	0.99	1.03	0.96	1.06	0.99	0.98	0.97	1.07	1.05	1.01	1.04	0.98	1.01	1.1	1.11	0.98	0.99	1	1.02	0.98	0.99	0.94	1.01	0.95	1.03		0.529	1	0.3936	1	0.6025	0.9749	0.4567	1	0.1874	0.713	0.3801
942	PI(16:0/22:5)	PI	Ester	0.111071		1.02	1.09	0.91	0.98	0.91	0.95	1.02	1.06	0.91	0.94	1.08	1.11	0.89	0.95	1.06	1.14	0.85	0.79	0.98	0.91	1.02	0.94	1.12	1.03	1.04	1.05	1.16	1.17	1.04	1.14	1.19	1.3		0.9018	1	0.5402	1	0.5171	0.9736	0.8739	1	0.5163	0.9394	0.7147
313	DAG(16:0/18:2)	Diacylglycerol	Ester	0.109702		1.07	0.93	1.16	1.01	0.91	0.95	1.03	1.07	1.11	1.13	1.08	1.1	1.05	1.14	0.99	1.08	1.23	1.19	1	0.97	1.09	1.24	0.99	1.13	1.04	1	1.12	1.06	1.01	1.09	1.09	1.17		0.5247	1	0.4564	1	0.1387	0.9502	0.9196	1	0.331	0.8585	0.5897
903	PE(P-18:1/16:0)	Phosphatidylethanolamine	Plasmalogen	0.108955		0.97	1.03	0.93	0.99	1.02	1.03	0.96	0.97	1.01	1.05	0.96	1	0.99	1	0.97	0.98	1.01	1.05	0.96	0.99	1.02	1.03	0.96	0.97	1.05	1.11	0.98	1.05	1.05	1.19	0.95	1.07		0.5818	1	0.5808	1	0.2224	0.9643	0.9062	1	0.7414	0.9741	0.5912
1147	TAG49:1-FA15:0	Triacylglycerol	Ester	0.108883		0.93	0.94	1.11	1.12	0.9	1.02	0.96	1.09	1.15	1.27	1.01	1.1	1.13	1.17	1.06	1.1	1.2	1.12	1.06	0.98	1.02	1.21	0.93	1.1	0.95	1.23	1.06	1.37	0.8	1.03	0.98	1.25		0.6696	1	0.7066	1	0.5403	0.9749	0.5077	1	0.5395	0.9487	0.8856
289	cysteinylglycine	Amino Acid	Glutathione Metabolism	0.107776		0.94	0.89	1.16	1.09	0.92	0.96	0.93	0.97	0.83	0.86	0.97	1	0.88	0.82	0.89	0.83	0.85	0.97	0.89	1.02	0.81	0.83	0.98	1	0.99	0.95	0.98	0.94	0.92	0.95	0.9	0.93		0.4839	1	0.1703	1	0.0855	0.9502	0.2941	1	0.3432	0.8612	0.6524
765	PC(18:2/22:4)	Phosphatidylcholine	Ester	0.105941		1.07	0.95	1.04	0.92	1.05	0.99	1.05	0.99	1.21	1.23	0.98	1	1.12	1.14	1.07	1.09	1.05	1.09	0.97	1.01	1	1.22	0.99	1.21	1	1.1	1.02	1.13	1	0.89	1.11	0.99		0.5083	1	0.5631	1	0.6766	0.9856	0.4107	1	0.5964	0.9567	0.915
957	PI(18:1/18:1)	PI	Ester	0.10536		0.96	1.03	0.99	1.06	1	1.04	1.04	1.08	1.04	1.03	1.07	1.06	0.92	1.01	1.01	1.1	0.91	0.96	1.05	1.1	0.93	0.97	1.04	1.08	1.06	1.17	0.98	1.09	1.06	1.21	0.99	1.12		0.6199	1	0.6593	1	0.8535	0.9997	0.4519	1	0.9856	1	0.6378
797	PE(16:0/22:4)	Phosphatidylethanolamine	Ester	0.101927		0.95	1	0.93	0.99	0.86	1.01	0.91	1.07	1.05	1.25	0.88	1.05	1.23	1.21	1.15	1.13	1.1	1.06	1.02	0.98	0.96	1.06	1.02	1.13	0.96	1.08	0.96	1.08	1.15	1.21	1.15	1.22		0.5937	1	0.9733	1	0.4986	0.9721	0.9125	1	0.1576	0.6645	0.9054
724	PC(17:0/20:3)	Phosphatidylcholine	Ester	0.101925		1.1	1	0.97	0.88	0.95	0.99	0.93	0.98	1.29	1.13	1.16	1.01	1.03	0.95	1	0.93	0.94	0.9	0.91	0.88	1	1.04	1.02	1.07	0.96	1.06	0.98	1.07	0.97	1.01	0.98	1.02		0.2138	1	0.9945	1	0.6881	0.9858	0.0989	1	0.4885	0.9308	0.9235
1511	TAG58:2-FA18:1	Triacylglycerol	Ester	0.101634		1.19	0.98	1.2	0.99	1.19	1.06	0.98	0.87	1.2	0.97	0.98	0.79	1.07	1.26	0.9	1.06	1.09	1.03	0.94	0.89	1.1	1.21	0.89	0.98	0.8	1.03	0.94	1.21	1.36	2	0.95	1.4		0.3933	1	0.9379	1	0.3744	0.9716	0.9655	1	0.3992	0.8955	0.7894
624	N-acetylglutamine	Amino Acid	Glutamate Metabolism	0.101089		0.89	0.9	0.9	0.91	1.07	0.98	1.18	1.08	1.13	0.99	1.34	1.18	1.06	1.13	1.07	1.15	1.06	1.17	1	1.1	1.14	1.28	1.05	1.18	0.94	0.85	1.15	1.04	0.9	0.99	1	1.1		0.3409	1	0.4156	1	0.3888	0.9716	0.4695	1	0.5862	0.9567	0.8901
525	LCER(18:0)	Lactosylceramide	LCER	0.100871		0.97	0.98	0.99	1	0.92	1	0.97	1.05	1.01	0.99	1.02	0.99	0.98	0.97	1.01	1	0.99	0.95	1.01	0.97	1.02	1.04	0.99	1.01	1.02	1.01	1.02	1.01	1	1.02	1.01	1.04		0.3675	1	0.5577	1	0.717	0.991	0.9621	1	0.0202	0.2162	0.9042
654	N-stearoyltaurine	Lipid	Endocannabinoid	0.100839		1.07	0.94	1.09	0.96	0.97	0.93	1.11	1.06	1.48	0.97	1.53	1.01	0.77	0.54	1.28	0.89	0.69	0.6	1.09	0.94	0.74	0.64	1.2	1.04	0.84	0.61	0.93	0.67	1.08	1.17	0.89	0.96		0.6269	1	0.6478	1	0.5356	0.974	0.7465	1	0.8318	0.9985	0.5849
795	PE(16:0/20:4)	Phosphatidylethanolamine	Ester	0.100526		1	0.99	1	0.99	0.94	1.01	0.91	0.98	1.19	1.24	0.95	0.99	1.24	1.2	1.09	1.06	1.24	1.15	1.01	0.95	1.06	1.14	1.01	1.08	0.95	0.98	1.07	1.11	1.06	1.09	1.08	1.11		0.9951	1	0.9382	1	0.9605	1	0.9037	1	0.4548	0.9306	0.9099
27	21-hydroxypregnenolone disulfate	Lipid	Pregnenolone Steroids	0.0983703		1	0.93	1.11	1.03	1.04	0.93	1.18	1.06	0.91	0.87	1.01	0.96	0.9	0.75	1.22	1.01	0.94	0.87	1.11	1.02	0.98	0.96	1.05	1.02	0.83	0.85	0.92	0.94	0.93	0.96	0.97	1.01		0.9714	1	0.4488	1	0.2834	0.9643	0.7797	1	0.7052	0.9672	0.4156
1554	tauroursodeoxycholate	Lipid	Secondary Bile Acid Metabolism	0.0971835		1.01	0.83	1.6	1.31	0.74	0.78	0.97	1.02	0.59	0.83	1.04	1.45	0.73	0.72	1.05	1.03	0.68	0.47	0.94	0.64	0.74	0.8	0.84	0.91	0.56	0.72	0.6	0.77	0.85	0.74	0.87	0.75		0.9718	1	0.4664	1	0.0677	0.9502	0.2869	1	0.2356	0.7584	0.3334
950	PI(18:0/20:3)	PI	Ester	0.0938799		0.94	0.96	0.95	0.96	0.94	0.97	0.97	1	0.94	0.91	1.01	0.98	1	0.96	1.1	1.05	0.88	0.87	0.99	0.97	0.94	0.95	1	1.01	1.01	1.08	0.99	1.06	1	0.96	1.03	0.98		0.2956	1	0.4517	1	0.3224	0.9716	0.4863	1	0.2441	0.7673	0.5859
48	2-hydroxystearate	Lipid	Fatty Acid, Monohydroxy	0.0932093		0.97	0.96	0.91	0.9	1.05	0.99	1.17	1.09	1.16	1.04	1.09	0.97	0.94	0.97	0.93	0.96	0.81	0.81	0.95	0.96	0.92	0.79	1.14	0.97	1.01	0.85	1.12	0.94	0.99	1.1	0.9	1		0.6771	1	0.6226	1	0.2527	0.9643	0.2227	1	0.5418	0.9487	0.8577
321	DAG(16:1/18:2)	Diacylglycerol	Ester	0.0929416		0.99	0.93	1.07	1	0.89	0.99	0.93	1.03	1.12	1.24	0.99	1.09	1.07	1.21	0.88	0.99	1.31	1.38	0.97	1.02	1.15	1.47	0.92	1.17	1.18	1.2	1.17	1.19	1.08	1.02	1.36	1.29		0.9423	1	0.528	1	0.5552	0.9749	0.9749	1	0.3391	0.8612	0.9494
1542	TAG60:11-FA22:6	Triacylglycerol	Ester	0.0920314		1.18	1.01	1.28	1.09	0.97	0.99	1.11	1.14	1.29	1.21	1.2	1.13	1.2	1.04	1.19	1.03	1.17	1	1.09	0.93	1.1	1.07	1.12	1.08	0.88	0.81	0.94	0.86	0.93	0.97	1.06	1.1		0.1476	1	0.9278	1	0.0358	0.9502	0.4564	1	0.8222	0.998	0.9577
1021	succinimide	Xenobiotics	Chemical	0.0910798		1.06	1.07	0.97	0.98	1.07	1.04	1.16	1.12	0.98	1.04	1.07	1.13	1.01	0.93	0.99	0.91	0.89	0.93	0.88	0.92	0.77	0.89	0.83	0.96	0.98	0.81	1.07	0.88	0.96	1.01	1.09	1.14		0.6319	1	0.5866	1	0.8163	0.9951	0.867	1	0.579	0.9567	0.7725
509	isoeugenol sulfate	Xenobiotics	Food Component/Plant	0.0906451		1.19	1.01	1.1	0.93	1.3	1.02	0.97	0.77	1.38	0.93	1.13	0.77	1.24	1.06	0.84	0.72	1.21	0.93	1.03	0.79	1.45	0.99	1.24	0.85	1.37	1.51	1.49	1.64	0.88	1.41	1.14	1.83		0.4013	1	0.9804	1	0.6509	0.9782	0.7171	1	0.2114	0.7314	0.9191
796	PE(16:0/20:5)	Phosphatidylethanolamine	Ester	0.0893467		0.94	1.04	0.97	1.08	0.9	1.01	0.68	0.77	1.31	1.36	0.92	0.95	1.35	1.37	0.92	0.94	1.12	1.18	0.88	0.92	1.1	1.16	1.06	1.12	1.1	1.66	1.06	1.6	0.8	0.93	1.12	1.31		0.689	1	0.8107	1	0.8402	0.9978	0.6614	1	0.5366	0.9487	0.9314
592	methyl indole-3-acetate	Xenobiotics	Food Component/Plant	0.0888828		0.97	0.88	0.94	0.86	0.99	1.06	1.09	1.17	0.86	0.8	1.36	1.27	0.81	0.84	1.2	1.24	0.87	0.86	1.09	1.07	1.01	0.97	1.02	0.98	0.9	0.8	0.75	0.67	0.92	0.93	0.87	0.89		0.8645	1	0.5155	1	0.7312	0.9916	0.4105	1	0.9748	1	0.7493
237	CE(20:2)	Cholesterol Ester	Ester	0.0885106		1.02	0.94	1.02	0.95	0.94	0.95	1	1.01	1.08	1.02	1.04	0.98	1.07	0.99	1.08	1	1.06	1	0.99	0.94	1.05	0.99	1	0.94	1.07	1.01	1.02	0.96	1.06	1.03	1.03	1		0.7402	1	0.2929	1	0.673	0.9856	0.3363	1	0.2402	0.7632	0.3089
[truncated: 164 more rows]
[truncated: 53 more columns]
