# Supplementary material for: Metabolic recovery from heavy exertion following banana compared to sugar beverage or water only ingestion: A randomized, crossover trial
Source: PLoS One. 2018 Mar 22;13(3):e0194843. doi: 10.1371/journal.pone.0194843 (PMC5864065; doi:10.1371/journal.pone.0194843)
Supplement: S5 Table — (XLSX) [file pone.0194843.s007.xlsx]

## Sheet: All metabolites
BIOCHEMICAL	SUPER PATHWAY	SUB PATHWAY	Mean water	Mean carb bvg	Mean cbanana	Mean sbanana	VIP	0.964174 * M1.pq[1]	0.933307 * M1.pq[2]	Std Dev carb bvg	Std Dev cbanana	Std Dev sbanana	Std Dev water	Std Err Mean carb bvg	Std Err Mean cbanana	Std Err Mean sbanana	Std Err Mean water
5-hydroxyindoleacetate	Amino Acid	Tryptophan Metabolism	3.97612	6.82787	49.4189	182.345	2.66116	0.0859191	-0.0888145	23.1799	36.6851	102.511	8.97565	5.18319	8.20304	22.9221	2.00702
dopamine 3-O-sulfate	Amino Acid	Tyrosine Metabolism	1.17039	2.07164	27.6778	36.5915	2.34661	0.0930089	-0.119774	3.98496	18.1449	19.8761	0.601013	0.891064	4.05733	4.44443	0.134391
pyridoxate	Cofactors and Vitamins	Vitamin B6 Metabolism	1.32028	1.08763	2.74203	2.43155	2.30951	0.069556	-0.136669	0.350012	1.15424	0.785475	0.454436	0.078265	0.258097	0.175638	0.101615
argininate*	Amino Acid	Urea cycle; Arginine and Proline Metabolism	0.898154	1.12083	1.7441	2.23478	2.30817	0.101358	-0.0991754	0.297544	0.453097	0.984149	0.206669	0.0665329	0.101316	0.220062	0.0462126
2,3-dihydroxyisovalerate	Xenobiotics	Food Component/Plant	0.888013	0.705299	33.8437	6.38841	2.26661	0.0481633	-0.0945018	0.272403	27.7757	12.1816	0.929875	0.0609111	6.21084	2.72389	0.207926
3-methoxytyramine sulfate	Amino Acid	Tyrosine Metabolism	3.64376	2.66339	9.90695	9.85671	2.24059	0.073088	-0.131942	2.17881	4.5379	5.14834	1.98364	0.487197	1.01471	1.1512	0.443556
4-acetylphenol sulfate	Xenobiotics	Drug - Other	0.533611	0.637618	2.39288	36.5177	2.23322	0.0579378	-0.0552808	0.997547	2.1159	51.7601	0.528769	0.223058	0.47313	11.5739	0.118236
2-isopropylmalate	Xenobiotics	Food Component/Plant	3.03242	2.76334	358.606	119.857	2.22647	0.0557211	-0.0980479	3.37984	282.81	89.4708	9.18074	0.755756	63.2382	20.0063	2.05288
S-methylmethionine	Amino Acid	Methionine, Cysteine, SAM and Taurine Metabolism	0.815127	1.30537	43.5664	8.64396	2.06325	0.0477549	-0.0717134	2.46556	43.5087	8.80238	0.404128	0.551316	9.72884	1.96827	0.0903658
pipecolate	Amino Acid	Lysine Metabolism	0.763863	0.955426	1.71071	2.51503	2.05429	0.090056	-0.0802944	0.199264	0.521554	1.10409	0.136881	0.0445567	0.116623	0.246883	0.0306076
indoleacetate	Amino Acid	Tryptophan Metabolism	0.639235	0.790949	0.75423	0.991101	2.0529	0.0891426	-0.00775538	0.241309	0.108362	0.198622	0.137422	0.0539583	0.0242305	0.0444132	0.0307285
3-acetylphenol sulfate	Xenobiotics	Chemical	0.627089	0.822394	0.60457	2.14153	2.05065	0.0514332	-0.0230638	0.905444	0.41752	2.17973	0.559624	0.202464	0.0933602	0.487402	0.125136
4-hydroxyhippurate	Xenobiotics	Benzoate Metabolism	1.01701	1.10514	1.35589	3.08949	2.03584	0.0564197	-0.0431115	0.540334	1.0853	2.8207	0.533932	0.120822	0.242681	0.630727	0.119391
3-hydroxybutyrate (BHBA)	Lipid	Ketone Bodies	14.415	3.36522	4.43165	2.86238	2.03123	-0.121998	-0.0452665	1.84802	4.42045	2.25097	9.19466	0.413229	0.988443	0.503333	2.05599
vanillic alcohol sulfate	Amino Acid	Tyrosine Metabolism	1.14398	1.47486	5.7403	14.0796	2.01817	0.0698365	-0.0774578	3.61831	6.74735	12.1482	2.55969	0.809078	1.50875	2.71642	0.572364
dodecanedioate (C12-DC)	Lipid	Fatty Acid, Dicarboxylate	16.6909	3.17723	4.68377	3.11761	2.00502	-0.119075	-0.0498969	1.72586	2.65655	2.41304	12.3134	0.385913	0.594022	0.539572	2.75336
3-hydroxyhexanoate	Lipid	Fatty Acid, Monohydroxy	4.09146	2.33352	4.14843	5.76593	1.99596	0.0216634	-0.107388	0.501532	1.60642	2.5631	1.77569	0.112146	0.359207	0.573126	0.397057
5-bromotryptophan	Amino Acid	Tryptophan Metabolism	0.489197	0.708229	0.706551	0.81564	1.93535	0.120658	0.00195798	0.144714	0.139096	0.140853	0.136402	0.0323591	0.0311028	0.0314956	0.0305003
trigonelline (N'-methylnicotinate)	Cofactors and Vitamins	Nicotinate and Nicotinamide Metabolism	0.804558	0.875928	2.7834	2.48215	1.90933	0.0708451	-0.103519	0.29572	1.8107	1.35906	0.265238	0.0661251	0.404885	0.303895	0.0593091
hexanoylglutamine	Lipid	Fatty Acid Metabolism (Acyl Glutamine)	8.59781	1.96978	3.37782	2.34823	1.90335	-0.104577	-0.0657002	0.800985	3.22465	2.14717	5.01181	0.179106	0.721054	0.480121	1.12067
hydroquinone sulfate	Xenobiotics	Drug - Topical Agents	0.662539	0.606507	0.723738	1.3149	1.90271	0.0428074	-0.0428753	0.304927	0.418131	0.962659	0.357604	0.0681838	0.0934969	0.215257	0.0799627
oxalate (ethanedioate)	Cofactors and Vitamins	Ascorbate and Aldarate Metabolism	0.964807	0.953657	1.1009	1.22176	1.89437	0.0699011	-0.08052	0.156131	0.174196	0.171485	0.208565	0.034912	0.0389515	0.0383451	0.0466365
tetradecanedioate (C14-DC)	Lipid	Fatty Acid, Dicarboxylate	13.7847	2.92824	4.11437	3.1458	1.88238	-0.111145	-0.0471466	1.11292	2.74629	2.76803	10.6015	0.248857	0.614089	0.618951	2.37057
cinnamoylglycine	Xenobiotics	Food Component/Plant	3.84081	1.57277	1.40235	1.55091	1.88219	-0.109472	-0.0283091	0.777583	1.01823	0.777745	2.3676	0.173873	0.227683	0.173909	0.529412
2-oxoarginine*	Amino Acid	Urea cycle; Arginine and Proline Metabolism	1.60898	2.34368	12.9671	23.7673	1.86791	0.0731765	-0.0864948	3.71915	7.67177	26.5233	1.69113	0.831627	1.71546	5.9308	0.378148
16-hydroxypalmitate	Lipid	Fatty Acid, Monohydroxy	6.7113	3.68241	3.65065	3.05874	1.84483	-0.116271	-0.0150072	0.92187	1.32818	1.47428	2.8601	0.206136	0.296991	0.329659	0.639538
4-guanidinobutanoate	Amino Acid	Guanidino and Acetamido Metabolism	0.846706	0.871564	1.92898	3.02598	1.83816	0.0687463	-0.0811119	0.438178	0.928602	2.26714	0.56687	0.0979796	0.207642	0.506948	0.126756
caffeic acid sulfate	Xenobiotics	Xanthine Metabolism	0.814643	0.687833	3.42132	16.0273	1.83777	0.0444812	-0.0452108	0.382569	3.89435	32.0422	0.358025	0.085545	0.870803	7.16484	0.0800569
N-formylanthranilic acid	Amino Acid	Tryptophan Metabolism	1.59995	1.07969	1.15532	1.48239	1.83736	-0.0444713	-0.0780286	0.378059	0.286047	0.578251	0.550608	0.0845366	0.063962	0.129301	0.12312
arginine	Amino Acid	Urea cycle; Arginine and Proline Metabolism	0.886681	0.873338	0.970305	0.932203	1.82895	0.056955	-0.0935895	0.0694141	0.0740483	0.0766303	0.0810263	0.0155215	0.0165577	0.0171351	0.018118
hexadecanedioate (C16-DC)	Lipid	Fatty Acid, Dicarboxylate	17.8806	5.00062	6.53627	4.61399	1.82872	-0.108553	-0.0462647	2.05051	4.0863	3.27717	13.9672	0.458509	0.913724	0.732797	3.12316
asparagine	Amino Acid	Alanine and Aspartate Metabolism	0.743994	0.846896	0.917692	0.87095	1.81899	0.0990747	-0.0257747	0.0915602	0.0835606	0.0851885	0.121779	0.0204735	0.0186847	0.0190487	0.0272307
2-hydroxybutyrate/2-hydroxyisobutyrate	Amino Acid	Glutathione Metabolism	2.71103	1.26457	1.5047	1.32628	1.80766	-0.106516	-0.0476645	0.419337	0.808716	0.533207	1.01789	0.0937666	0.180834	0.119229	0.227608
2,3-dihydroxy-2-methylbutyrate	Amino Acid	Leucine, Isoleucine and Valine Metabolism	2.72881	2.08781	4.67245	2.88216	1.72987	0.0218335	-0.0877348	1.19919	2.31884	1.36176	1.83692	0.268147	0.518508	0.304499	0.410747
hydantoin-5-propionic acid	Amino Acid	Histidine Metabolism	5.383	1.37869	7.74668	6.02541	1.72071	7.86e-05	-0.117691	1.38804	5.09055	3.37472	7.61706	0.310374	1.13828	0.754611	1.70323
sebacate (C10-DC)	Lipid	Fatty Acid, Dicarboxylate	15.4878	3.12055	3.97801	2.81622	1.71984	-0.102752	-0.037736	2.15328	3.5936	3.16093	15.7523	0.481489	0.803554	0.706805	3.52233
histidine	Amino Acid	Histidine Metabolism	0.818447	0.913221	0.976779	1.00405	1.71109	0.101996	-0.0422231	0.0865593	0.10662	0.129525	0.113961	0.0193552	0.0238409	0.0289626	0.0254825
serine	Amino Acid	Glycine, Serine and Threonine Metabolism	0.792414	0.873955	0.933187	0.943477	1.70256	0.0979795	-0.0388344	0.100932	0.0827855	0.0797122	0.109115	0.0225691	0.0185114	0.0178242	0.0243989
fructose	Carbohydrate	Fructose, Mannose and Galactose Metabolism	0.8336	6.28204	4.5643	5.48614	1.69227	0.0881435	0.0666214	3.93022	2.78196	2.95075	0.708811	0.878824	0.622065	0.659807	0.158495
tryptophan	Amino Acid	Tryptophan Metabolism	0.752399	0.821781	0.849727	0.90039	1.69137	0.103684	-0.0285248	0.0892326	0.0970881	0.0991364	0.0777252	0.019953	0.0217095	0.0221676	0.0173799
suberate (C8-DC)	Lipid	Fatty Acid, Dicarboxylate	4.16595	1.4833	2.45279	1.9535	1.68322	-0.0860836	-0.0681134	0.81505	1.76072	1.50459	2.70331	0.182251	0.39371	0.336437	0.60448
N-acetylglycine	Amino Acid	Glycine, Serine and Threonine Metabolism	1.62919	1.02093	0.915401	0.984514	1.67561	-0.101169	-0.0260609	0.207687	0.186917	0.211853	0.876161	0.0464402	0.0417959	0.0473718	0.195916
homoarginine	Amino Acid	Urea cycle; Arginine and Proline Metabolism	0.859716	0.889437	0.981649	0.954674	1.64491	0.0716367	-0.0664378	0.0925225	0.116765	0.110057	0.0837132	0.0206886	0.0261093	0.0246095	0.0187188
3-aminoisobutyrate	Nucleotide	Pyrimidine Metabolism, Thymine containing	1.21142	0.788376	0.973161	0.855232	1.64036	-0.0792779	-0.0722278	0.195699	0.348599	0.206746	0.316887	0.0437597	0.0779491	0.0462298	0.070858
ornithine	Amino Acid	Urea cycle; Arginine and Proline Metabolism	0.777728	0.767412	0.867108	0.815295	1.63881	0.0513643	-0.0823605	0.0832557	0.121538	0.0635423	0.108996	0.0186165	0.0271767	0.0142085	0.0243722
sucrose	Carbohydrate	Disaccharides and Oligosaccharides	1.99645	27.0803	12.895	16.8387	1.63124	0.0552067	0.0948085	22.9539	11.857	10.2388	5.43713	5.13264	2.65132	2.28947	1.21578
acetoacetate	Lipid	Ketone Bodies	10.0456	3.1132	3.11074	2.6668	1.61809	-0.0982553	-0.0233786	2.57059	2.72993	2.1586	9.86881	0.574801	0.61043	0.482677	2.20673
ferulic acid 4-sulfate	Xenobiotics	Food Component/Plant	2.95952	0.625147	15.9388	33.6172	1.61603	0.0443125	-0.0586086	0.41094	15.0938	68.0491	10.73	0.0918889	3.37507	15.2162	2.39929
undecanedioate (C11-DC)	Lipid	Fatty Acid, Dicarboxylate	2.45632	1.30848	1.55291	1.34254	1.60408	-0.0926831	-0.0437767	0.347416	0.712579	0.459528	1.58037	0.0776846	0.159338	0.102754	0.353381
3-indoxyl sulfate	Amino Acid	Tryptophan Metabolism	0.870541	1.13377	0.941981	1.30447	1.59796	0.0567036	0.0319556	0.415271	0.383614	0.3658	0.347511	0.0928573	0.0857787	0.0817954	0.0777059
4-imidazoleacetate	Amino Acid	Histidine Metabolism	1.96069	3.15342	16.8194	5.55647	1.58386	0.0423901	-0.0552444	3.32776	16.7499	5.30496	1.57016	0.744109	3.74539	1.18622	0.351099
phenylalanyltryptophan	Peptide	Dipeptide	1.83731	1.36083	1.56271	1.38894	1.58349	-0.0827669	-0.0609123	0.233989	0.389288	0.285464	0.486752	0.0523215	0.0870475	0.0638317	0.108841
methionine sulfone	Amino Acid	Methionine, Cysteine, SAM and Taurine Metabolism	0.817447	0.863077	0.953034	1.01082	1.57781	0.0862337	-0.0559943	0.117122	0.0842657	0.113105	0.17753	0.0261893	0.0188424	0.025291	0.0396969
4-allylphenol sulfate	Xenobiotics	Food Component/Plant	0.968704	1.0028	1.25982	1.0683	1.57742	0.0533379	-0.04832	0.112689	0.351172	0.112345	0.123794	0.0251981	0.0785244	0.0251211	0.0276811
3-hydroxysebacate	Lipid	Fatty Acid, Monohydroxy	32.7755	3.81726	8.43044	6.62402	1.56995	-0.0922844	-0.0363114	2.87726	10.0985	10.0223	32.3286	0.643375	2.2581	2.24105	7.22889
gamma-glutamylvaline	Peptide	Gamma-glutamyl Amino Acid	1.17608	0.847668	1.1111	1.06133	1.56758	-0.0253548	-0.103728	0.234604	0.286852	0.271579	0.29588	0.0524591	0.0641421	0.060727	0.0661608
leucine	Amino Acid	Leucine, Isoleucine and Valine Metabolism	0.887181	0.736963	0.811584	0.793752	1.5661	-0.0493483	-0.0933111	0.0893114	0.12076	0.0916149	0.0892323	0.0199706	0.0270028	0.0204857	0.0199529
threonate	Cofactors and Vitamins	Ascorbate and Aldarate Metabolism	0.990356	1.13923	1.18879	1.50376	1.55638	0.0665917	-0.0256866	0.23802	0.277474	0.490997	0.294752	0.0532229	0.062045	0.10979	0.0659086
4-acetaminophen sulfate	Xenobiotics	Drug - Analgesics, Anesthetics	3.45896	1.23699	7.4885	23.556	1.54687	0.0413122	-0.0662519	1.08811	15.1344	38.4827	7.037	0.243308	3.38415	8.605	1.57352
kynurenine	Amino Acid	Tryptophan Metabolism	0.742956	0.813811	0.913791	0.943708	1.5453	0.0842687	-0.0551241	0.130452	0.135613	0.194337	0.126059	0.02917	0.0303239	0.0434552	0.0281877
6-hydroxyindole sulfate	Xenobiotics	Chemical	0.899591	1.00516	0.924308	1.21027	1.52379	0.0419899	0.00525399	0.219875	0.305531	0.293892	0.270433	0.0491656	0.0683187	0.0657163	0.0604706
glycolithocholate	Lipid	Secondary Bile Acid Metabolism	1.8981	1.13518	1.39528	3.06522	1.52287	0.0105251	-0.0523012	1.36799	1.20077	3.73332	2.65385	0.305893	0.268499	0.834796	0.593419
phenol sulfate	Amino Acid	Tyrosine Metabolism	0.946427	0.900351	0.846729	1.09177	1.52174	0.0129252	-0.0179831	0.17172	0.214291	0.229365	0.293347	0.0383977	0.0479169	0.0512875	0.0655944
gamma-glutamylmethionine	Peptide	Gamma-glutamyl Amino Acid	0.912033	0.899072	1.33871	0.945537	1.51501	0.0234037	-0.0583252	0.356916	0.680562	0.539372	0.433316	0.0798089	0.152178	0.120607	0.0968923
trans-4-hydroxyproline	Amino Acid	Urea cycle; Arginine and Proline Metabolism	0.693957	0.776952	0.824421	0.847364	1.50818	0.0892837	-0.0317658	0.0831044	0.109996	0.0919394	0.118086	0.0185827	0.0245958	0.0205583	0.0264047
gamma-glutamylthreonine	Peptide	Gamma-glutamyl Amino Acid	0.949332	0.921616	1.24292	1.13051	1.50402	0.0563357	-0.0755935	0.245262	0.317729	0.302603	0.26932	0.0548422	0.0710463	0.0676642	0.0602218
picolinate	Amino Acid	Tryptophan Metabolism	1.83589	1.35463	1.98259	2.25367	1.50209	0.0228747	-0.0909417	0.544598	0.699996	1.19133	0.735815	0.121776	0.156524	0.26639	0.164533
tyramine O-sulfate	Amino Acid	Tyrosine Metabolism	1.16226	1.01915	9.10862	28.194	1.48575	0.0516107	-0.0549194	0.798111	7.02205	42.6221	0.972963	0.178463	1.57018	9.53058	0.217561
hexanoylglycine	Lipid	Fatty Acid Metabolism(Acyl Glycine)	13.6567	4.39177	5.51699	3.61437	1.48371	-0.0912884	-0.0268606	4.71997	5.47936	3.61011	12.3657	1.05542	1.22522	0.807245	2.76505
betaine	Amino Acid	Glycine, Serine and Threonine Metabolism	0.849278	0.952528	0.977545	0.953352	1.48106	0.0842619	0.00217025	0.0670148	0.0881138	0.0681307	0.118443	0.014985	0.0197029	0.0152345	0.0264846
glycochenodeoxycholate	Lipid	Primary Bile Acid Metabolism	0.66623	0.40535	0.461187	0.901547	1.47691	0.000620898	-0.0556861	0.414657	0.420443	0.926643	0.864978	0.0927201	0.094014	0.207204	0.193415
urea	Amino Acid	Urea cycle; Arginine and Proline Metabolism	1.13242	1.00047	1.10049	1.07224	1.45084	-0.0298271	-0.0941098	0.0825543	0.087317	0.134094	0.125634	0.0184597	0.0195247	0.0299843	0.0280927
glycolithocholate sulfate*	Lipid	Secondary Bile Acid Metabolism	1.13946	1.27037	0.729105	0.972957	1.43092	-0.02751	0.0622435	0.59555	0.405512	0.614451	0.526543	0.133169	0.0906753	0.137395	0.117739
isoleucine	Amino Acid	Leucine, Isoleucine and Valine Metabolism	0.908599	0.758882	0.761898	0.77133	1.40928	-0.0803082	-0.0380769	0.0811202	0.121118	0.0887423	0.102834	0.018139	0.0270827	0.0198434	0.0229944
erythronate*	Carbohydrate	Aminosugar Metabolism	1.36241	2.36721	2.13963	2.25088	1.39444	0.0758213	0.0494723	0.804819	0.649038	0.762944	0.279394	0.179963	0.145129	0.170599	0.0624745
3-hydroxyisobutyrate	Amino Acid	Leucine, Isoleucine and Valine Metabolism	3.44434	1.6717	2.41483	2.03257	1.39138	-0.0662404	-0.0623644	0.699048	1.56449	1.1553	1.77568	0.156312	0.349831	0.258333	0.397054
glycine	Amino Acid	Glycine, Serine and Threonine Metabolism	0.757421	0.847724	0.843525	0.857802	1.38768	0.0837837	0.0198476	0.0831703	0.0823198	0.0848162	0.0966189	0.0185975	0.0184073	0.0189655	0.0216046
gamma-glutamylalanine	Peptide	Gamma-glutamyl Amino Acid	0.804543	1.01933	1.21967	1.16747	1.38638	0.0796894	-0.0206728	0.320635	0.314132	0.328024	0.270674	0.0716962	0.0702421	0.0733484	0.0605246
taurocholenate sulfate	Lipid	Secondary Bile Acid Metabolism	4.25845	2.66172	2.39307	2.22334	1.38504	-0.0837506	-0.00386406	1.04186	1.0001	1.00294	3.23924	0.232968	0.223629	0.224264	0.724315
methionine	Amino Acid	Methionine, Cysteine, SAM and Taurine Metabolism	0.965741	0.993755	1.06337	1.00193	1.37852	0.044542	-0.0326246	0.116744	0.113263	0.131136	0.152374	0.0261048	0.0253263	0.0293229	0.0340719
glucose	Carbohydrate	Glycolysis, Gluconeogenesis, and Pyruvate Metabolism	0.893039	1.15972	1.13256	1.18743	1.37797	0.0802341	0.0366393	0.202363	0.211163	0.168435	0.181135	0.0452498	0.0472176	0.0376632	0.040503
N-acetylkynurenine (2)	Amino Acid	Tryptophan Metabolism	1.06547	1.49494	2.08502	3.49759	1.37681	0.0564206	-0.0432985	1.31907	1.74389	2.78132	0.512801	0.294954	0.389945	0.621923	0.114666
gamma-glutamyl-alpha-lysine	Peptide	Gamma-glutamyl Amino Acid	0.993858	0.938028	1.1476	1.16772	1.37218	0.049478	-0.0772803	0.15955	0.278692	0.279926	0.168966	0.0356764	0.0623173	0.0625934	0.037782
gamma-glutamylleucine	Peptide	Gamma-glutamyl Amino Acid	1.1316	0.827881	1.07657	0.990643	1.36947	-0.0313529	-0.0872555	0.174407	0.305429	0.249733	0.249899	0.0389987	0.0682961	0.0558421	0.055879
indole-3-carboxylic acid	Amino Acid	Tryptophan Metabolism	1.48057	0.993118	1.23561	2.80447	1.36586	0.0294862	-0.0522134	0.290167	0.533345	2.92785	0.556267	0.0648833	0.11926	0.654686	0.124385
2-hydroxydecanoate	Lipid	Fatty Acid, Monohydroxy	2.51854	1.68608	1.82634	1.64377	1.36143	-0.0792266	-0.0369657	0.586837	0.868696	0.618784	1.19365	0.131221	0.194246	0.138364	0.266909
threonine	Amino Acid	Glycine, Serine and Threonine Metabolism	0.75784	0.83063	0.881863	0.882962	1.36116	0.0796764	-0.0261588	0.109469	0.097672	0.108228	0.10974	0.0244781	0.0218401	0.0242004	0.0245385
isobutyrylcarnitine (C4)	Amino Acid	Leucine, Isoleucine and Valine Metabolism	1.32357	1.15813	1.62517	1.45427	1.36061	0.0256489	-0.0830965	0.352021	0.381543	0.6189	0.29505	0.0787143	0.0853156	0.13839	0.0659751
cystine	Amino Acid	Methionine, Cysteine, SAM and Taurine Metabolism	0.93739	1.2004	0.886545	1.05956	1.36019	0.00604691	0.0831629	0.516266	0.351519	0.369692	0.319294	0.11544	0.0786019	0.0826655	0.0713964
gamma-glutamylisoleucine*	Peptide	Gamma-glutamyl Amino Acid	1.24958	0.679487	1.09838	0.992511	1.3585	-0.0234236	-0.0866981	0.27591	0.721582	0.423834	0.938966	0.0616954	0.161351	0.0947721	0.209959
dopamine 4-sulfate	Amino Acid	Tyrosine Metabolism	2.1949	4.25661	137.319	161.931	1.35561	0.0484513	-0.0763213	8.14298	227.589	300.645	3.31495	1.82083	50.8904	67.2263	0.741246
taurolithocholate	Lipid	Secondary Bile Acid Metabolism	1.04409	0.973931	0.964896	1.28803	1.35278	0.018086	-0.0300115	0.116586	0.27197	0.895498	0.197164	0.0260694	0.0608143	0.200239	0.0440873
carnitine	Lipid	Carnitine Metabolism	0.841314	0.922873	0.962329	0.936903	1.35262	0.0788216	-0.00803136	0.0826881	0.105573	0.103023	0.117546	0.0184896	0.0236068	0.0230367	0.0262842
N-oleoyltaurine	Lipid	Endocannabinoid	5.94776	1.38022	3.53821	2.58453	1.35254	-0.0592436	-0.0664709	0.987078	3.89874	2.45646	5.77782	0.220717	0.871786	0.549281	1.29196
2-aminoadipate	Amino Acid	Lysine Metabolism	3.04024	1.62475	2.37821	2.17937	1.35121	-0.0452417	-0.0763986	0.892016	0.818848	1.11853	1.41481	0.199461	0.1831	0.25011	0.316361
N-acetylarginine	Amino Acid	Urea cycle; Arginine and Proline Metabolism	1.01053	1.09285	1.3246	1.22585	1.34522	0.0553703	-0.0567749	0.271248	0.290974	0.284425	0.254905	0.0606529	0.0650638	0.0635994	0.0569986
glycoursodeoxycholate	Lipid	Secondary Bile Acid Metabolism	0.597979	0.47796	0.302885	0.539093	1.34133	-0.0268114	-0.00143273	0.385107	0.269705	0.403711	0.529474	0.0861126	0.060308	0.0902726	0.118394
glycocholenate sulfate*	Lipid	Secondary Bile Acid Metabolism	2.06531	1.768	1.52968	1.56033	1.33796	-0.0693828	0.0342424	0.436401	0.659197	0.351996	0.555517	0.0975823	0.147401	0.0787088	0.124217
gamma-glutamylglycine	Peptide	Gamma-glutamyl Amino Acid	0.848852	0.880057	1.01922	0.992756	1.32774	0.062896	-0.0542065	0.140074	0.202745	0.186654	0.210869	0.0313214	0.0453352	0.0417371	0.0471518
p-cresol sulfate	Xenobiotics	Benzoate Metabolism	0.910146	1.02206	0.934459	1.09685	1.32309	0.0404831	0.0231455	0.172951	0.231614	0.259595	0.278131	0.0386731	0.0517905	0.0580472	0.0621921
pentadecanoate (15:0)	Lipid	Long Chain Fatty Acid	3.87143	2.68942	2.87315	2.69618	1.31985	-0.0744598	-0.0419101	0.440195	0.936676	1.08064	0.948063	0.0984306	0.209447	0.241639	0.211993
4-acetamidobutanoate	Amino Acid	Polyamine Metabolism	1.24633	1.27379	1.4132	1.70227	1.31795	0.0528915	-0.0397459	0.383381	0.285217	0.509309	0.365765	0.0857265	0.0637765	0.113885	0.0817875
N-acetyl-beta-alanine	Nucleotide	Pyrimidine Metabolism, Uracil containing	1.25	1.02445	1.16173	1.19782	1.31421	-0.0345891	-0.0563603	0.257338	0.178441	0.249227	0.259605	0.0575424	0.0399007	0.0557288	0.0580495
glycerol	Lipid	Glycerolipid Metabolism	10.159	6.61861	7.92586	7.11827	1.30453	-0.0699702	-0.0485267	2.26306	2.71492	2.95238	3.03048	0.506035	0.607075	0.660172	0.677635
isovalerylcarnitine (C5)	Amino Acid	Leucine, Isoleucine and Valine Metabolism	1.72003	1.46579	2.09234	1.75312	1.3021	0.0104711	-0.0732853	0.586344	0.897629	0.689784	0.485561	0.13111	0.200716	0.15424	0.108575
N-acetylalliin	Xenobiotics	Food Component/Plant	1.51035	1.00999	2.49709	1.80762	1.30085	0.0155592	-0.0682312	0.46549	3.27397	2.36681	0.778066	0.104087	0.732081	0.529234	0.173981
palmitoleoylcarnitine (C16:1)*	Lipid	Fatty Acid Metabolism(Acyl Carnitine)	10.5323	6.38067	8.86352	5.58504	1.29539	-0.0624981	-0.0317721	4.00257	5.08805	4.84571	4.74518	0.895002	1.13772	1.08353	1.06106
margarate (17:0)	Lipid	Long Chain Fatty Acid	6.53896	3.94996	4.2688	3.96015	1.28734	-0.0753265	-0.0295871	1.37508	1.93083	1.93928	3.11163	0.307477	0.431748	0.433635	0.695781
arachidate (20:0)	Lipid	Long Chain Fatty Acid	2.75158	1.96657	2.03853	1.93538	1.2835	-0.077044	-0.0186751	0.598326	0.857676	0.712556	0.914894	0.13379	0.191782	0.159332	0.204576
adrenate (22:4n6)	Lipid	Polyunsaturated Fatty Acid (n3 and n6)	5.2894	2.71325	5.22478	2.51321	1.283	-0.0446327	-0.0514342	1.22291	4.64102	1.32718	4.13758	0.273451	1.03776	0.296766	0.925191
lysine	Amino Acid	Lysine Metabolism	0.872948	0.896856	0.942002	0.953369	1.2829	0.0676159	-0.048554	0.0721045	0.101949	0.108684	0.0927161	0.0161231	0.0227966	0.0243025	0.020732
nonadecanoate (19:0)	Lipid	Long Chain Fatty Acid	2.85526	2.23858	2.12696	2.19859	1.27567	-0.0676137	-0.00592998	0.738776	0.672899	0.742711	0.98401	0.165195	0.150465	0.166075	0.220031
biliverdin	Cofactors and Vitamins	Hemoglobin and Porphyrin Metabolism	2.45087	2.10632	2.41706	1.60735	1.2734	-0.0263954	-0.0171643	1.43878	1.54978	0.699638	1.24142	0.321722	0.346541	0.156444	0.277589
gamma-tocopherol/beta-tocopherol	Cofactors and Vitamins	Tocopherol Metabolism	0.980709	0.89771	0.977982	0.905859	1.27209	-0.0194569	-0.0636133	0.120789	0.199731	0.11299	0.128471	0.0270093	0.0446613	0.0252653	0.0287271
phenylalanine	Amino Acid	Phenylalanine Metabolism	1.06276	1.01667	1.0718	1.01942	1.26071	-0.0110587	-0.0479465	0.0905667	0.0953233	0.120286	0.104816	0.0202513	0.0213149	0.0268967	0.0234375
3-hydroxyoctanoate	Lipid	Fatty Acid, Monohydroxy	4.89388	2.66331	3.14357	3.21522	1.2607	-0.0629678	-0.0517902	0.809389	1.74605	1.72834	2.28778	0.180985	0.390429	0.386469	0.511564
methionine sulfoxide	Amino Acid	Methionine, Cysteine, SAM and Taurine Metabolism	0.86721	0.875852	1.01213	0.997136	1.2607	0.049233	-0.0616052	0.164973	0.190356	0.180695	0.179858	0.036889	0.0425648	0.0404047	0.0402175
lanthionine	Xenobiotics	Chemical	0.850282	1.3229	1.16442	1.86044	1.24873	0.0404759	-0.00013379	1.15123	0.757621	2.22267	0.387458	0.257423	0.169409	0.497004	0.0866383
3-hydroxydecanoate	Lipid	Fatty Acid, Monohydroxy	9.08123	3.73511	4.81572	4.20772	1.24387	-0.0674875	-0.0442392	1.72535	4.75465	2.73148	6.63769	0.385799	1.06317	0.610779	1.48423
tigloylglycine	Amino Acid	Leucine, Isoleucine and Valine Metabolism	3.06148	1.61759	1.34784	1.88593	1.24208	-0.068781	-0.00412973	1.09194	1.0558	1.33952	1.78408	0.244164	0.236085	0.299526	0.398932
sulfate*	Xenobiotics	Chemical	1.29421	1.08957	1.17093	1.13164	1.24092	-0.0612635	-0.0529854	0.162464	0.195314	0.15517	0.187802	0.0363282	0.0436736	0.0346972	0.0419937
glutamine	Amino Acid	Glutamate Metabolism	0.859558	0.922523	0.968457	0.945697	1.23129	0.063362	-0.00784548	0.0959935	0.111357	0.0953686	0.14304	0.0214648	0.0249003	0.0213251	0.0319846
proline	Amino Acid	Urea cycle; Arginine and Proline Metabolism	0.757586	0.881145	0.971413	0.905157	1.22822	0.0646483	-0.0089857	0.0835194	0.306459	0.0763383	0.144255	0.0186755	0.0685263	0.0170698	0.0322564
perfluorooctanesulfonic acid (PFOS)	Xenobiotics	Chemical	1.0414	0.927567	0.977765	1.07204	1.22371	-0.0044462	-0.0346755	0.134085	0.221346	0.201617	0.416662	0.0299823	0.0494945	0.0450829	0.0931685
retinol (Vitamin A)	Cofactors and Vitamins	Vitamin A Metabolism	0.844532	0.924693	0.964327	0.991939	1.21703	0.0763431	-0.0156831	0.0964341	0.198592	0.114232	0.100503	0.0215633	0.0444066	0.025543	0.0224732
dimethylarginine (SDMA + ADMA)	Amino Acid	Urea cycle; Arginine and Proline Metabolism	0.955967	0.971774	1.04837	1.02462	1.21601	0.050078	-0.0449852	0.125903	0.120394	0.144139	0.131046	0.0281528	0.026921	0.0322305	0.0293028
suberoylcarnitine (C8-DC)	Lipid	Fatty Acid Metabolism(Acyl Carnitine)	7.41756	1.4019	3.6724	1.09218	1.2116	-0.063007	-0.041873	0.869091	6.0771	0.480369	11.5357	0.194335	1.35888	0.107414	2.57946
guanidinosuccinate	Amino Acid	Guanidino and Acetamido Metabolism	4.58009	2.10072	3.41994	1.52054	1.20706	-0.0622292	-0.0175536	1.91043	3.05184	0.749093	3.22095	0.427186	0.682413	0.167502	0.720226
estrone 3-sulfate	Xenobiotics	Estrogenic Steroids	7.45977	4.39174	4.77713	3.30101	1.19234	-0.073653	-0.0162499	3.89781	3.47547	3.07442	5.40347	0.871577	0.77714	0.687462	1.20825
phenylacetate	Amino Acid	Phenylalanine Metabolism	0.962791	0.768527	0.682923	1.06666	1.18994	-0.019779	-0.0203321	0.378711	0.333993	0.78664	0.759892	0.0846824	0.0746831	0.175898	0.169917
adenosine 3',5'-cyclic monophosphate (cAMP)	Nucleotide	Purine Metabolism, Adenine containing	3.94135	3.29578	2.13809	2.62167	1.18797	-0.0491714	0.0396693	2.40813	0.927108	1.65313	2.93603	0.538473	0.207308	0.369652	0.656516
serotonin	Amino Acid	Tryptophan Metabolism	3.51996	2.50374	2.5811	6.14984	1.18691	0.0194751	-0.0364529	2.43039	1.63244	10.1763	5.38454	0.543451	0.365024	2.27549	1.20402
oleoyl ethanolamide	Lipid	Endocannabinoid	3.83607	1.96572	2.4531	2.52846	1.18561	-0.0628253	-0.0412522	0.598694	1.29093	1.54512	1.74122	0.133872	0.28866	0.345499	0.389349
stearate (18:0)	Lipid	Long Chain Fatty Acid	2.79489	2.02949	2.17476	2.09056	1.1764	-0.0674191	-0.0323082	0.462115	0.715443	0.774355	0.740263	0.103332	0.159978	0.173151	0.165528
5-methylthioadenosine (MTA)	Amino Acid	Polyamine Metabolism	1.63039	1.6826	1.92611	1.43514	1.17358	0.000739017	-0.02459	0.792194	1.30154	0.420926	0.756498	0.17714	0.291034	0.0941219	0.169158
alanine	Amino Acid	Alanine and Aspartate Metabolism	0.961765	1.1592	1.14021	1.17625	1.17026	0.0657351	0.037678	0.307788	0.246625	0.222491	0.274163	0.0688234	0.0551471	0.0497504	0.0613047
creatine	Amino Acid	Creatine Metabolism	1.77005	1.83449	1.59619	1.54496	1.16923	-0.039333	0.0581539	0.470069	0.350684	0.35402	0.420914	0.105111	0.0784154	0.0791612	0.0941193
cysteine-glutathione disulfide	Amino Acid	Glutathione Metabolism	0.940508	0.900395	1.20418	1.07828	1.16726	0.0356368	-0.06156	0.197597	0.530545	0.42282	0.275126	0.0441841	0.118634	0.0945454	0.0615201
myristoylcarnitine (C14)	Lipid	Fatty Acid Metabolism(Acyl Carnitine)	12.1603	6.14735	9.34919	6.57112	1.16508	-0.0501028	-0.0456397	4.28242	6.97373	7.485	6.08519	0.957579	1.55937	1.6737	1.36069
cortisol	Xenobiotics	Corticosteroids	1.49266	0.982901	1.00833	0.9968	1.16086	-0.0629124	-0.018317	0.325681	0.309892	0.435608	1.09399	0.0728245	0.0692939	0.0974048	0.244624
methyl glucopyranoside (alpha + beta)	Xenobiotics	Food Component/Plant	1.06466	1.08026	2.21236	1.58701	1.15995	0.0260923	-0.0535454	0.188554	3.75733	0.661022	0.291765	0.0421621	0.840164	0.147809	0.0652406
erucate (22:1n9)	Lipid	Long Chain Fatty Acid	4.08204	2.67632	2.69735	2.67409	1.15755	-0.069541	-0.0149093	1.24043	1.92519	1.0316	1.86473	0.277368	0.430485	0.230673	0.416967
indoleacetylglutamine	Amino Acid	Tryptophan Metabolism	0.60871	0.88556	0.776346	0.931923	1.15344	0.0512791	0.0257051	0.431804	0.330548	0.384339	0.321015	0.0965543	0.0739128	0.0859408	0.0717811
N6,N6,N6-trimethyllysine	Amino Acid	Lysine Metabolism	0.916436	0.8567	1.03915	1.07623	1.15297	0.0327962	-0.0706749	0.256311	0.287669	0.238285	0.247553	0.0573129	0.0643247	0.053282	0.0553545
homocitrulline	Amino Acid	Urea cycle; Arginine and Proline Metabolism	1.12888	1.39332	1.10989	1.44569	1.15232	0.030147	0.0386028	0.560608	0.254641	0.746164	0.308414	0.125356	0.0569394	0.166847	0.0689634
cyclo(pro-val)	Peptide	Dipeptide	0.895913	0.898183	0.991488	0.909834	1.15008	0.0190309	-0.0395809	0.104261	0.20189	0.108499	0.160536	0.0233134	0.045144	0.0242612	0.035897
tryptophan betaine	Amino Acid	Tryptophan Metabolism	1.00808	1.04027	1.09381	1.05368	1.14854	0.0419172	-0.0304566	0.0747965	0.152332	0.082008	0.121517	0.016725	0.0340624	0.0183376	0.0271721
2'-O-methylcytidine	Nucleotide	Pyrimidine Metabolism, Cytidine containing	1.2029	1.28935	1.50682	1.53661	1.14218	0.0487962	-0.0552584	0.304295	0.34515	0.517757	0.297486	0.0680425	0.0771778	0.115774	0.0665198
docosadienoate (22:2n6)	Lipid	Polyunsaturated Fatty Acid (n3 and n6)	5.09367	3.43445	3.36348	3.53265	1.14135	-0.0639844	-0.0155107	1.39527	2.07933	1.82859	1.92259	0.311993	0.464951	0.408884	0.429905
gamma-glutamyltryptophan	Peptide	Gamma-glutamyl Amino Acid	2.1411	1.31074	1.76416	1.41152	1.14003	-0.056125	-0.0497019	0.551273	1.00983	0.532744	0.914384	0.123268	0.225805	0.119125	0.204463
alpha-tocopherol	Cofactors and Vitamins	Tocopherol Metabolism	1.11322	1.02475	1.07553	1.05738	1.13453	-0.023865	-0.0727643	0.0609641	0.123898	0.131025	0.119014	0.013632	0.0277045	0.029298	0.0266123
deoxycarnitine	Lipid	Carnitine Metabolism	1.06242	1.15467	1.25949	1.15836	1.13213	0.0491064	-0.0154712	0.148389	0.302245	0.155772	0.199641	0.0331808	0.0675841	0.0348317	0.044641
N-delta-acetylornithine	Amino Acid	Urea cycle; Arginine and Proline Metabolism	0.914788	0.904122	1.06887	0.98346	1.13155	0.036575	-0.0610292	0.102707	0.201477	0.157194	0.119961	0.022966	0.0450517	0.0351497	0.0268242
3-hydroxybutyrylcarnitine (1)	Lipid	Fatty Acid Metabolism(Acyl Carnitine)	18.8017	11.0559	11.7813	7.22886	1.12992	-0.0679623	-0.00794951	10.8306	9.73289	6.49777	17.233	2.4218	2.17634	1.45295	3.85343
stearoylcarnitine (C18)	Lipid	Fatty Acid Metabolism(Acyl Carnitine)	4.41569	3.9244	5.2197	3.49787	1.12765	-0.017336	-0.030664	3.21395	2.84496	2.82495	3.08838	0.71866	0.636153	0.631678	0.690582
corticosterone	Lipid	Corticosteroids	10.4236	1.69365	1.82075	1.65007	1.12697	-0.0635692	-0.0266448	1.91382	1.80872	2.12273	22.634	0.427943	0.404443	0.474657	5.06111
butyrylcarnitine (C4)	Lipid	Fatty Acid Metabolism (also BCAA Metabolism)	3.92993	3.14836	3.86847	2.80442	1.12356	-0.0452753	-0.0191784	0.930771	1.64906	1.32658	1.93078	0.208127	0.36874	0.296633	0.431736
eicosenoate (20:1)	Lipid	Long Chain Fatty Acid	10.0298	5.50761	6.1605	5.73572	1.11322	-0.0664379	-0.0259851	2.59588	4.90642	3.58694	5.11233	0.580456	1.09711	0.802064	1.14315
nicotinamide	Cofactors and Vitamins	Nicotinate and Nicotinamide Metabolism	1.71306	1.42014	2.37007	2.2723	1.11016	0.0382707	-0.0629845	0.778026	1.70162	1.74123	0.894712	0.173972	0.380494	0.389351	0.200064
spermidine	Amino Acid	Polyamine Metabolism	1.16386	0.959865	2.00785	1.5618	1.10602	0.0322606	-0.0554029	0.87114	1.85803	1.24806	0.688276	0.194793	0.415468	0.279074	0.153903
xylose	Carbohydrate	Pentose Metabolism	0.942641	0.918151	0.974105	1.35834	1.10546	0.0305378	-0.0321102	0.292725	0.414171	0.984182	0.311117	0.0654554	0.0926114	0.22007	0.0695678
leucylphenylalanine/isoleucylphenylalanine	Peptide	Dipeptide	0.342009	0.419258	0.581642	0.60347	1.10543	0.0559679	-0.0457324	0.159492	0.497321	0.273874	0.170608	0.0356635	0.111204	0.0612401	0.038149
naproxen	Xenobiotics	Drug - Analgesics, Anesthetics	1.01832	0.999268	1	1.03492	1.10277	-0.000874806	-0.0211821	0.0223137	0	0.107582	0.108042	0.0049895	0	0.0240562	0.0241589
pseudouridine	Nucleotide	Pyrimidine Metabolism, Uracil containing	1.14501	1.16678	1.10903	1.2149	1.10157	0.0101462	0.023662	0.193272	0.184806	0.251278	0.20361	0.0432168	0.0413239	0.0561875	0.0455287
2-hydroxypalmitate	Lipid	Fatty Acid, Monohydroxy	1.21122	0.944683	1.15058	1.04813	1.10087	-0.0244027	-0.0673161	0.207233	0.38932	0.354459	0.316782	0.0463388	0.0870546	0.0792594	0.0708345
3beta-hydroxy-5-cholestenoate	Lipid	Sterol	1.95834	1.46056	2.03397	1.70742	1.09858	-0.0168504	-0.0649477	0.386779	0.985396	0.398393	0.652785	0.0864865	0.220341	0.0890833	0.145967
azelate (C9-DC)	Lipid	Fatty Acid, Dicarboxylate	2.07807	1.59207	1.35802	1.94561	1.09368	-0.0361191	-0.0344824	0.663237	0.373277	1.38368	1.24076	0.148304	0.0834672	0.3094	0.277443
7-hydroxyindole sulfate	Amino Acid	Tryptophan Metabolism	1.63196	1.02432	1.0764	1.75572	1.09072	-0.00387689	-0.0342901	0.673846	0.446007	1.52209	1.75598	0.150677	0.0997301	0.340351	0.392649
C-glycosyltryptophan	Amino Acid	Tryptophan Metabolism	1.31964	1.22194	1.20819	1.29995	1.08804	-0.0206788	-0.00608827	0.172697	0.2509	0.321726	0.238763	0.0386163	0.056103	0.07194	0.0533889
aconitate [cis or trans]	Energy	TCA Cycle	1.61063	1.50739	1.84355	1.84128	1.08794	0.0234921	-0.0697321	0.393588	0.467897	0.571055	0.315957	0.088009	0.104625	0.127692	0.0706502
glycohyocholate	Lipid	Secondary Bile Acid Metabolism	0.526326	0.573206	0.236067	0.453509	1.08063	-0.0216733	0.0411349	0.719966	0.114077	0.430062	0.61034	0.160989	0.0255085	0.0961649	0.136476
pyroglutamine*	Amino Acid	Glutamate Metabolism	1.10399	1.12519	1.24307	1.16419	1.07952	0.024815	-0.0380963	0.180363	0.248924	0.113553	0.188735	0.0403303	0.055661	0.0253912	0.0422025
phenylalanylphenylalanine	Peptide	Dipeptide	1.2296	0.715486	0.876864	1.39673	1.07825	-0.00449251	-0.0584699	0.769953	0.492532	1.05257	1.10137	0.172167	0.110134	0.235362	0.246273
tartarate	Xenobiotics	Food Component/Plant	1.16512	0.718746	1.70573	1.45623	1.07368	0.0196726	-0.0691916	0.505398	1.66419	1.48551	1.44626	0.11301	0.372124	0.33217	0.323393
2-methylcitrate/homocitrate	Energy	TCA Cycle	2.47854	3.44829	9.34308	6.29685	1.06765	0.027073	-0.0509917	5.75152	19.146	9.5734	5.59043	1.28608	4.28118	2.14068	1.25006
glycocholate glucuronide (1)	Lipid	Primary Bile Acid Metabolism	0.98038	1.24838	0.880826	1.31662	1.06094	0.0135757	0.0387406	0.961697	0.360854	1.16332	0.2161	0.215042	0.0806894	0.260127	0.0483215
alpha-CEHC	Cofactors and Vitamins	Tocopherol Metabolism	1.00074	1.76857	0.914927	1.23946	1.05943	0.0184303	0.0692439	1.85452	0.203064	1.0683	0.694211	0.414683	0.0454065	0.238879	0.15523
piperine	Xenobiotics	Food Component/Plant	0.261719	0.371148	0.41923	0.481918	1.05453	0.0569856	-0.0164881	0.17054	0.275297	0.218861	0.193697	0.038134	0.0615582	0.0489388	0.0433119
pregnanediol-3-glucuronide	Xenobiotics	Progestin Steroids	1.64456	1.30434	1.13807	1.31238	1.0538	-0.0461279	0.00348171	0.348463	0.413261	0.337029	1.0906	0.0779186	0.0924081	0.075362	0.243866
dihomo-linolenate (20:3n3 or n6)	Lipid	Polyunsaturated Fatty Acid (n3 and n6)	4.54791	2.71009	3.3444	3.06534	1.0481	-0.0546505	-0.0395595	0.803327	2.23429	1.40983	1.71037	0.179629	0.499603	0.315248	0.38245
gamma-glutamylglutamine	Peptide	Gamma-glutamyl Amino Acid	0.901514	0.94209	1.03542	0.98491	1.04491	0.0487294	-0.0323447	0.143662	0.17506	0.250124	0.256118	0.0321238	0.0391446	0.0559293	0.0572698
dimethylglycine	Amino Acid	Glycine, Serine and Threonine Metabolism	1.13724	1.08011	1.18956	1.13121	1.04309	-0.00180311	-0.0568528	0.113006	0.157542	0.181532	0.146134	0.0252689	0.0352274	0.0405917	0.0326765
tauroursodeoxycholate	Lipid	Secondary Bile Acid Metabolism	1.76864	0.90724	0.786621	1.41061	1.04203	-0.0212174	-0.0389515	0.286176	0.60222	2.75758	3.29832	0.0639909	0.13466	0.616613	0.737526
N-acetylcitrulline	Amino Acid	Urea cycle; Arginine and Proline Metabolism	1.77736	1.47018	1.89147	1.8085	1.03254	-0.013808	-0.0685289	0.460948	0.606866	0.723789	0.655748	0.103071	0.135699	0.161844	0.14663
taurochenodeoxycholate	Lipid	Primary Bile Acid Metabolism	1.58536	1.01325	1.18652	1.81263	1.02818	-0.00546681	-0.0449784	1.52655	1.41721	2.26008	2.24771	0.341346	0.316897	0.505369	0.502603
N-palmitoylglycine	Lipid	Fatty Acid Metabolism(Acyl Glycine)	1.39937	0.926715	1.28139	1.42914	1.02548	0.000649355	-0.0599636	0.453258	0.521597	1.09205	0.78764	0.101352	0.116633	0.24419	0.176122
phenylacetylglutamine	Peptide	Acetylated Peptides	1.33525	1.30165	1.10104	1.3031	1.02531	-0.0209217	0.0198845	0.357861	0.447037	0.468434	0.508168	0.0800201	0.0999605	0.104745	0.11363
guanidinoacetate	Amino Acid	Creatine Metabolism	1.08525	0.928591	1.14495	1.11529	1.02271	0.0144308	-0.0665382	0.259255	0.300357	0.310192	0.318645	0.0579711	0.0671618	0.0693611	0.0712511
5-hydroxyindole sulfate	Amino Acid	Tryptophan Metabolism	1.48488	1.56077	0.770432	1.68024	1.02261	0.0013044	0.0304484	1.7142	0.402497	1.7032	2.43804	0.383307	0.0900011	0.380848	0.545162
gamma-glutamylhistidine	Peptide	Gamma-glutamyl Amino Acid	1.28135	1.18337	1.51183	1.56443	1.02219	0.0397787	-0.0548913	0.448492	0.483296	0.585876	0.588933	0.100286	0.108068	0.131006	0.131689
xanthine	Nucleotide	Purine Metabolism, (Hypo)Xanthine/Inosine containing	3.93712	2.37729	2.7754	2.57267	1.01814	-0.0553372	-0.0293559	1.21922	1.11938	1.8123	2.38901	0.272626	0.2503	0.405243	0.534199
4-hydroxychlorothalonil	Xenobiotics	Chemical	1.25514	1.15031	1.27822	1.20342	1.01499	-0.0180357	-0.0575306	0.0771575	0.269861	0.124279	0.211322	0.0172529	0.0603428	0.0277896	0.047253
S-1-pyrroline-5-carboxylate	Amino Acid	Glutamate Metabolism	0.500679	0.620255	0.747263	0.81435	1.01244	0.0629904	-0.0126997	0.206762	0.293137	0.365749	0.280868	0.0462335	0.0655475	0.081784	0.0628039
arachidonate (20:4n6)	Lipid	Polyunsaturated Fatty Acid (n3 and n6)	3.13907	1.89635	2.40133	2.15949	1.0124	-0.0470143	-0.0458277	0.538081	1.67139	0.983943	1.12673	0.120319	0.373734	0.220016	0.251944
9,10-DiHOME	Lipid	Fatty Acid, Dihydroxy	5.06733	3.24479	3.26156	3.27365	1.01048	-0.0607783	-0.0195117	2.06161	1.92238	1.46558	3.12451	0.460991	0.429857	0.327713	0.698661
eicosapentaenoate (EPA; 20:5n3)	Lipid	Polyunsaturated Fatty Acid (n3 and n6)	5.70289	3.16331	4.63977	3.40915	1.00934	-0.0419807	-0.0411361	1.3067	4.84879	1.40566	2.16987	0.292187	1.08422	0.314316	0.485198
orotate	Nucleotide	Pyrimidine Metabolism, Orotate containing	1.44849	1.27659	1.49563	1.40181	1.00094	-0.00204567	-0.0649781	0.217675	0.428973	0.339395	0.260991	0.0486736	0.0959213	0.0758909	0.0583593
citrulline	Amino Acid	Urea cycle; Arginine and Proline Metabolism	0.926477	0.770407	0.796182	0.797793	0.998658	-0.0505966	-0.0327226	0.114985	0.07658	0.132397	0.167608	0.0257113	0.0171238	0.0296048	0.0374783
mannitol/sorbitol	Carbohydrate	Fructose, Mannose and Galactose Metabolism	1.35764	2.5291	1.78627	1.9471	0.995007	0.0278137	0.0609944	1.66305	0.858062	0.959105	0.629269	0.371869	0.191868	0.214462	0.140709
uridine	Nucleotide	Pyrimidine Metabolism, Uracil containing	1.13047	1.05853	1.08063	1.25102	0.992467	0.0149155	-0.017814	0.190983	0.324861	0.278044	0.293187	0.0427052	0.0726411	0.0621726	0.0655586
N-acetylleucine	Amino Acid	Leucine, Isoleucine and Valine Metabolism	1.47095	1.16367	1.40905	1.36598	0.989951	-0.0193922	-0.0636391	0.277957	0.422426	0.43024	0.347601	0.062153	0.0944574	0.0962047	0.0777259
choline	Lipid	Phospholipid Metabolism	0.885782	0.963856	0.987918	1.0139	0.988511	0.0607027	-0.0159054	0.17276	0.159273	0.150124	0.114588	0.0386302	0.0356145	0.0335688	0.0256227
3-hydroxylaurate	Lipid	Fatty Acid, Monohydroxy	12.8513	5.24907	7.57875	5.94397	0.987886	-0.0548705	-0.0331816	2.70626	9.79664	5.55637	9.24677	0.605138	2.1906	1.24244	2.06764
cysteinylglycine	Amino Acid	Glutathione Metabolism	1.43743	1.73088	1.35774	1.46064	0.985125	0.00781859	0.0612735	0.788257	0.523509	0.431603	0.703191	0.17626	0.11706	0.0965094	0.157238
propionylglycine	Lipid	Fatty Acid Metabolism (also BCAA Metabolism)	1.41999	1.99705	1.19236	1.10637	0.984778	-0.0109938	0.0650198	1.74321	0.91934	0.560197	0.637528	0.389794	0.205571	0.125264	0.142556
caprate (10:0)	Lipid	Medium Chain Fatty Acid	4.89955	3.5303	3.10721	3.13425	0.982333	-0.0593714	-0.0055245	1.9456	1.32501	1.54848	2.47697	0.43505	0.29628	0.346252	0.553868
cholate	Lipid	Primary Bile Acid Metabolism	0.589316	1.11625	0.522772	0.300824	0.979861	-0.00670422	0.0603	2.40898	0.469976	0.28972	0.479054	0.538663	0.10509	0.0647834	0.10712
2-hydroxystearate	Lipid	Fatty Acid, Monohydroxy	0.701481	0.571782	0.724982	0.684991	0.978577	-0.00209113	-0.0670175	0.198803	0.21906	0.193885	0.297106	0.0444537	0.0489832	0.043354	0.0664349
propionylcarnitine (C3)	Lipid	Fatty Acid Metabolism (also BCAA Metabolism)	2.04154	2.01061	2.38894	2.11197	0.978439	0.0120203	-0.029469	0.522784	0.69414	0.918425	0.466226	0.116898	0.155214	0.205366	0.104251
eugenol sulfate	Xenobiotics	Food Component/Plant	1.95408	0.437211	22.9707	22.0861	0.978339	0.0347025	-0.0472798	0.378184	55.148	56.3275	6.99575	0.0845644	12.3315	12.5952	1.5643
glutamate	Amino Acid	Glutamate Metabolism	1.16239	1.44366	1.51055	1.45163	0.976259	0.0558722	0.00527116	0.504403	0.458324	0.467967	0.379363	0.112788	0.102484	0.104641	0.0848282
3-methoxytyrosine	Amino Acid	Tyrosine Metabolism	0.93188	1.07353	1.01278	1.1351	0.974741	0.0553331	0.0138421	0.19563	0.164777	0.262697	0.175463	0.0437442	0.0368453	0.0587409	0.0392348
lactate	Carbohydrate	Glycolysis, Gluconeogenesis, and Pyruvate Metabolism	2.48705	2.64883	2.83883	2.07682	0.971599	-0.00561424	0.0406945	1.01599	2.00624	1.13169	1.1192	0.227183	0.448609	0.253053	0.250261
dihomo-linoleate (20:2n6)	Lipid	Polyunsaturated Fatty Acid (n3 and n6)	9.00476	5.07826	6.268	5.30238	0.968675	-0.0544879	-0.031411	2.055	5.61815	3.04176	4.57619	0.459512	1.25626	0.680159	1.02327
tartronate (hydroxymalonate)	Xenobiotics	Bacterial/Fungal	1.01982	0.944176	1.13096	1.26911	0.968584	0.0328753	-0.0514496	0.322698	0.378163	0.358633	0.39675	0.0721575	0.0845597	0.0801928	0.0887161
4-ethylphenylsulfate	Xenobiotics	Benzoate Metabolism	0.778453	0.962826	1.06778	1.07519	0.966778	0.0609633	-0.00832829	0.24007	0.583766	0.285528	0.192968	0.0536813	0.130534	0.0638461	0.043149
alpha-CEHC glucuronide*	Cofactors and Vitamins	Tocopherol Metabolism	1.15551	1.2174	0.99246	1.19484	0.96277	-0.00506816	0.0287763	0.766063	0.228172	0.4605	0.542851	0.171297	0.0510207	0.102971	0.121385
alpha-CEHC sulfate	Cofactors and Vitamins	Tocopherol Metabolism	1.24141	1.05214	0.869884	1.17414	0.954886	-0.0111789	0.00172926	0.244857	0.277576	0.841807	0.811902	0.0547516	0.062068	0.188234	0.181547
21-hydroxypregnenolone monosulfate (1)	Xenobiotics	Pregnenolone steroids	2.58031	1.48171	2.43755	2.47441	0.953149	-0.00830764	-0.0637732	0.885205	2.13567	2.12211	1.6816	0.197938	0.47755	0.474518	0.376017
gamma-glutamyltyrosine	Peptide	Gamma-glutamyl Amino Acid	1.26252	1.02529	1.23819	1.18354	0.951954	-0.0183981	-0.0621564	0.209454	0.316588	0.298522	0.256272	0.0468354	0.0707912	0.0667516	0.0573041
kynurenate	Amino Acid	Tryptophan Metabolism	2.19491	1.7569	2.16854	2.36957	0.948119	-0.00505472	-0.0573688	0.554397	0.566154	1.06518	0.701614	0.123967	0.126596	0.238181	0.156886
hexanoylcarnitine (C6)	Lipid	Fatty Acid Metabolism(Acyl Carnitine)	8.90854	4.12674	6.70041	4.60198	0.941543	-0.0369741	-0.0367032	2.8215	6.83058	2.93153	7.47748	0.630907	1.52736	0.655511	1.67202
3-hydroxybutyrylcarnitine (2)	Lipid	Fatty Acid Metabolism(Acyl Carnitine)	12.1843	7.94409	7.8138	6.33926	0.939964	-0.0598197	0.000231573	6.85522	6.21303	6.20986	9.39091	1.53287	1.38928	1.38857	2.09987
alpha-ketobutyrate	Amino Acid	Methionine, Cysteine, SAM and Taurine Metabolism	4.03767	1.95474	2.84371	1.99679	0.939406	-0.0475831	-0.0346128	2.48605	3.02393	2.16119	3.05754	0.555897	0.67617	0.483257	0.683687
carotene diol (1)	Cofactors and Vitamins	Vitamin A Metabolism	1.22674	1.03549	1.03063	1.07179	0.939204	-0.0412221	-0.0398884	0.170639	0.228087	0.11263	0.468555	0.0381561	0.0510018	0.0251848	0.104772
arabonate/xylonate	Carbohydrate	Pentose Metabolism	1.11046	1.42059	1.36563	1.46046	0.939087	0.0565704	0.0213748	0.396868	0.421757	0.309382	0.285857	0.0887424	0.0943077	0.0691799	0.0639196
succinate	Energy	TCA Cycle	4.2583	4.57024	4.02915	3.26927	0.937878	-0.0198327	0.0451779	1.81317	2.98931	1.67131	2.37771	0.405437	0.66843	0.373716	0.531671
phenylalanylleucine	Peptide	Dipeptide	0.790281	0.930424	0.955089	0.859562	0.935737	0.0252539	0.00904419	0.386504	0.306871	0.449515	0.480082	0.0864249	0.0686184	0.100515	0.10735
taurodeoxycholate	Lipid	Secondary Bile Acid Metabolism	0.911171	1.04444	1.42665	1.93225	0.935665	0.0274681	-0.038969	1.67115	2.50832	2.15987	1.56994	0.37368	0.560877	0.482963	0.35105
S-methylcysteine sulfoxide	Amino Acid	Methionine, Cysteine, SAM and Taurine Metabolism	0.702969	0.739661	0.941889	0.817177	0.934955	0.0332722	-0.0340063	0.0869724	0.647718	0.109372	0.172519	0.0194476	0.144834	0.0244562	0.0385765
pantothenate	Cofactors and Vitamins	Pantothenate and CoA Metabolism	1.61052	1.39228	1.43663	1.34697	0.933488	-0.047349	-0.0170718	0.353405	0.418339	0.377904	0.443835	0.0790237	0.0935435	0.0845018	0.0992446
10-heptadecenoate (17:1n7)	Lipid	Long Chain Fatty Acid	12.5129	6.78719	7.26812	8.04837	0.932187	-0.0492524	-0.0286315	3.03576	4.69629	7.49776	6.67529	0.678817	1.05012	1.67655	1.49264
vanillactate	Amino Acid	Tyrosine Metabolism	2.2236	1.64891	1.80891	2.08689	0.930077	-0.0235066	-0.0403379	0.578093	0.438579	0.87572	0.949851	0.129266	0.0980693	0.195817	0.212393
3-methyl-2-oxobutyrate	Amino Acid	Leucine, Isoleucine and Valine Metabolism	1.201	1.19169	1.10584	1.17716	0.929486	-0.0191479	0.0318047	0.256745	0.248627	0.259064	0.281029	0.0574099	0.0555946	0.0579285	0.0628401
carboxyethyl-GABA	Amino Acid	Glutamate Metabolism	1.74146	1.52026	2.51203	2.27545	0.928427	0.0129732	-0.0550244	1.18452	1.36618	2.2552	1.26244	0.264867	0.305487	0.504278	0.28229
docosahexaenoate (DHA; 22:6n3)	Lipid	Polyunsaturated Fatty Acid (n3 and n6)	4.21266	2.27661	2.90819	2.82822	0.928273	-0.041804	-0.0450995	1.03289	2.79912	2.00837	1.64725	0.230961	0.625903	0.449085	0.368336
citrate	Energy	TCA Cycle	1.33057	1.20714	1.26273	1.29037	0.924175	-0.0255606	-0.0566885	0.158409	0.216947	0.236928	0.179881	0.0354214	0.0485109	0.0529787	0.0402226
docosapentaenoate (n3 DPA; 22:5n3)	Lipid	Polyunsaturated Fatty Acid (n3 and n6)	9.1208	4.3806	5.9069	5.19532	0.923902	-0.0471903	-0.037424	1.77332	7.42296	3.39682	4.55403	0.396527	1.65982	0.759551	1.01831
indolelactate	Amino Acid	Tryptophan Metabolism	0.973361	1.03301	1.09789	1.18828	0.922659	0.0436554	-0.0354099	0.202857	0.23971	0.22526	0.213166	0.0453601	0.0536009	0.0503696	0.0476653
5alpha-pregnan-3beta,20alpha-diol monosulfate (2)	Xenobiotics	Progestin Steroids	2.29417	1.57513	1.29286	1.39135	0.921718	-0.0456809	-0.00129083	1.58193	0.556976	0.382365	2.52671	0.35373	0.124544	0.0854993	0.56499
bilirubin (Z,Z)	Cofactors and Vitamins	Hemoglobin and Porphyrin Metabolism	1.38384	1.21359	1.28678	1.22716	0.920373	-0.0339777	-0.0345419	0.187665	0.213601	0.198666	0.264935	0.0419631	0.0477627	0.0444231	0.0592412
9-hydroxystearate	Lipid	Fatty Acid, Monohydroxy	9.00439	5.63634	5.32517	4.38153	0.918909	-0.0569127	-0.0154359	4.15887	5.01638	2.17081	7.94979	0.929953	1.1217	0.485407	1.77763
3-methylhistidine	Amino Acid	Histidine Metabolism	0.904471	0.774963	0.753131	0.845277	0.913688	-0.0330044	-0.0219889	0.110326	0.187606	0.151019	0.361272	0.0246696	0.0419499	0.0337689	0.0807829
benzoate	Xenobiotics	Benzoate Metabolism	1.2992	1.73912	1.06378	1.11497	0.910826	-0.0100471	0.0614757	1.78426	0.519665	0.679247	0.908128	0.398973	0.116201	0.151884	0.203064
glycerophosphorylcholine (GPC)	Lipid	Phospholipid Metabolism	0.551829	0.602201	0.617954	0.652862	0.909753	0.0560773	-0.00924807	0.184944	0.106728	0.206866	0.196094	0.0413546	0.023865	0.0462567	0.043848
N-linoleoylglycine	Lipid	Fatty Acid Metabolism(Acyl Glycine)	2.29169	0.88191	1.71956	1.34441	0.907412	-0.042697	-0.0400181	0.766862	2.51335	1.72581	1.73903	0.171476	0.562003	0.385903	0.388859
myristoleoylcarnitine (C14:1)*	Lipid	Fatty Acid Metabolism(Acyl Carnitine)	20.2101	6.08652	9.69521	10.3589	0.906973	-0.0393561	-0.0454666	5.81653	14.0213	12.3061	21.517	1.30062	3.13526	2.75173	4.81134
hexadecadienoate (16:2n6)	Lipid	Polyunsaturated Fatty Acid (n3 and n6)	16.0113	6.49701	9.19421	8.54521	0.902506	-0.0386915	-0.0441441	3.33673	9.12942	7.37669	16.0284	0.746115	2.0414	1.64948	3.58406
androstenediol (3beta,17beta) monosulfate (2)	Xenobiotics	Androgenic Steroids	0.946178	1.06832	1.19527	1.08327	0.901818	0.0425665	-0.0146045	0.125393	0.549594	0.121934	0.178639	0.0280387	0.122893	0.0272653	0.0399448
N-acetylvaline	Amino Acid	Leucine, Isoleucine and Valine Metabolism	1.25014	1.16478	1.26323	1.39263	0.900377	0.0089015	-0.0420678	0.182309	0.27283	0.354991	0.242023	0.0407655	0.0610066	0.0793784	0.0541179
S-adenosylhomocysteine (SAH)	Amino Acid	Methionine, Cysteine, SAM and Taurine Metabolism	1.95185	1.42665	1.71049	1.86612	0.898233	-0.0139102	-0.0320314	0.926255	0.943294	1.44811	0.864722	0.207117	0.210927	0.323807	0.193358
gulonate*	Cofactors and Vitamins	Ascorbate and Aldarate Metabolism	3.18602	2.06856	3.57166	1.0292	0.895514	-0.0152629	-0.00231639	3.26408	5.78874	0.613694	4.27236	0.72987	1.2944	0.137226	0.95533
4-methyl-2-oxopentanoate	Amino Acid	Leucine, Isoleucine and Valine Metabolism	0.89769	0.961358	0.890879	1.01026	0.892587	0.0300703	0.024485	0.230223	0.227922	0.269849	0.252109	0.0514795	0.0509648	0.0603401	0.0563733
thymol sulfate	Xenobiotics	Food Component/Plant	0.710471	0.71396	0.810468	0.712509	0.892164	0.0207994	-0.0265904	0.104128	0.282216	0.18338	0.194984	0.0232838	0.0631054	0.0410051	0.0435998
glycerophosphoethanolamine	Lipid	Phospholipid Metabolism	1.08213	0.886253	0.984628	1.07997	0.891222	0.00689126	-0.0499913	0.276498	0.245948	0.482354	0.282799	0.0618269	0.0549955	0.107858	0.0632358
myristoleate (14:1n5)	Lipid	Long Chain Fatty Acid	16.207	8.53347	10.2969	9.51966	0.889591	-0.0458967	-0.0353825	3.81186	8.72329	7.39865	10.0727	0.852358	1.95059	1.65439	2.25233
pyruvate	Carbohydrate	Glycolysis, Gluconeogenesis, and Pyruvate Metabolism	2.07276	2.4992	2.62713	2.18762	0.888926	0.0126961	0.0300924	1.00894	1.29156	1.02759	0.726169	0.225605	0.288802	0.229776	0.162376
sphinganine-1-phosphate	Lipid	Sphingolipid Metabolism	1.89322	1.84107	2.16559	2.76441	0.888793	0.0403911	-0.0257945	1.09989	1.28569	2.59325	1.59267	0.245943	0.287489	0.579868	0.356132
ethylmalonate	Amino Acid	Leucine, Isoleucine and Valine Metabolism	4.43129	2.88032	4.19668	2.89074	0.886222	-0.0249152	-0.0181577	0.868481	3.77155	1.07824	3.19206	0.194198	0.843344	0.241102	0.713767
I-urobilinogen	Cofactors and Vitamins	Hemoglobin and Porphyrin Metabolism	2.29851	1.66166	1.19188	1.76923	0.886133	-0.0448627	0.0124322	1.34532	0.56146	1.99549	2.37012	0.300823	0.125546	0.446205	0.529975
aspartate	Amino Acid	Alanine and Aspartate Metabolism	1.0854	1.25172	1.37108	1.38154	0.884432	0.0531152	-0.0175313	0.423733	0.41799	0.616523	0.333258	0.0947495	0.0934653	0.137859	0.0745187
5alpha-pregnan-3beta,20alpha-diol disulfate	Xenobiotics	Progestin Steroids	1.85009	1.15074	1.04889	1.19409	0.882934	-0.0416411	-0.0199585	0.46565	0.39725	0.358317	2.48408	0.104123	0.0888279	0.0801221	0.555457
1-methylnicotinamide	Cofactors and Vitamins	Nicotinate and Nicotinamide Metabolism	1.00402	0.881908	1.06438	1.20791	0.877815	0.0229841	-0.0543439	0.237035	0.521922	0.610569	0.661545	0.0530025	0.116705	0.136527	0.147926
N-acetylthreonine	Amino Acid	Glycine, Serine and Threonine Metabolism	1.17305	1.08314	1.17956	1.28953	0.875948	0.00878632	-0.0443695	0.292588	0.342958	0.433572	0.302874	0.0654247	0.0766877	0.0969497	0.0677247
gamma-glutamyl-epsilon-lysine	Peptide	Gamma-glutamyl Amino Acid	1.02191	0.994797	1.33427	1.24984	0.875073	0.028063	-0.0470517	0.707277	0.683503	0.676731	0.594365	0.158152	0.152836	0.151322	0.132904
pregnen-diol disulfate C21H34O8S2*	Lipid	Progestin Steroids	1.30867	1.29391	1.22054	1.31533	0.872708	-0.011853	0.0242115	0.284479	0.393912	0.322526	0.433338	0.0636115	0.0880814	0.0721189	0.0968973
oleoylcarnitine (C18:1)	Lipid	Fatty Acid Metabolism(Acyl Carnitine)	5.51627	3.00514	4.42221	3.65384	0.870449	-0.0374291	-0.0374015	1.02233	3.99118	4.20407	2.18783	0.228599	0.892454	0.940058	0.489213
3,4-methyleneheptanoylcarnitine	Lipid	Fatty Acid Metabolism(Acyl Carnitine)	6.16171	4.33309	4.50534	4.782	0.870178	-0.0485135	-0.0289075	3.2623	3.09456	2.83407	3.88329	0.729473	0.691965	0.633718	0.868329
homovanillate (HVA)	Amino Acid	Tyrosine Metabolism	6.64358	4.82651	5.10175	6.98027	0.869384	-0.0111243	-0.00682833	4.49214	6.73236	9.10868	6.33991	1.00447	1.5054	2.03676	1.41765
myo-inositol	Lipid	Inositol Metabolism	1.18676	1.57598	1.55991	1.5158	0.868856	0.0437997	0.0207847	0.498227	0.602174	0.318225	0.37447	0.111407	0.13465	0.0711573	0.0837341
2-hydroxyphenylacetate	Amino Acid	Tyrosine Metabolism	1.13628	0.968464	1.17434	1.43656	0.868468	0.0121719	-0.0429883	0.581764	0.511343	1.16871	0.547718	0.130086	0.11434	0.261332	0.122474
N-acetylglutamine	Amino Acid	Glutamate Metabolism	1.60586	1.35582	1.83988	1.63055	0.867373	0.000604114	-0.0433615	0.520066	0.858318	0.69355	1.14278	0.11629	0.191926	0.155082	0.255532
acetylcarnitine (C2)	Lipid	Fatty Acid Metabolism(Acyl Carnitine)	3.53401	2.91879	2.92625	2.94479	0.867106	-0.0515216	-0.0157158	0.869642	0.822286	1.05296	0.886272	0.194458	0.183869	0.235448	0.198176
myristate (14:0)	Lipid	Long Chain Fatty Acid	8.65911	5.76087	6.55312	5.72863	0.864353	-0.0468738	-0.0305478	2.06008	3.59195	3.57641	2.9663	0.460649	0.803185	0.799711	0.663285
N-acetylhistidine	Amino Acid	Histidine Metabolism	1.46022	1.59567	1.62328	1.89554	0.863888	0.0408177	-0.00770246	0.649654	0.506093	0.718907	0.349075	0.145267	0.113166	0.160752	0.0780555
N-(2-furoyl)glycine	Xenobiotics	Food Component/Plant	0.602549	1.10558	1.10388	0.987465	0.862798	0.0440655	0.0304571	0.967402	1.05189	0.464887	0.393304	0.216318	0.235211	0.103952	0.0879454
5-methyluridine (ribothymidine)	Nucleotide	Pyrimidine Metabolism, Uracil containing	1.08198	1.01635	1.05045	1.08875	0.862061	-0.0149264	-0.0265152	0.103157	0.187081	0.110041	0.166771	0.0230665	0.0418326	0.0246059	0.0372911
linoleoyl ethanolamide	Lipid	Endocannabinoid	6.47875	4.00278	5.81105	3.88152	0.861978	-0.0353261	-0.0262403	3.98829	5.88385	3.08856	4.36482	0.891808	1.31567	0.690623	0.976003
octadecanedioate (C18-DC)	Lipid	Fatty Acid, Dicarboxylate	8.56556	1.73735	4.50565	2.90392	0.860001	-0.0414126	-0.0381876	1.17269	7.12626	5.60081	14.8548	0.262221	1.59348	1.25238	3.32164
catechol sulfate	Xenobiotics	Benzoate Metabolism	0.743719	0.988352	0.951975	0.995877	0.858405	0.0349565	0.0306361	0.48147	0.745599	0.373361	0.438631	0.10766	0.166721	0.083486	0.0980808
5alpha-pregnan-3beta,20beta-diol monosulfate (1)	Lipid	Progestin Steroids	2.51228	1.44778	1.31339	1.50118	0.857921	-0.0416184	-0.0168419	0.297474	0.446912	0.364406	4.16859	0.0665172	0.0999326	0.0814838	0.932126
ethyl glucuronide	Xenobiotics	Chemical	1.05074	0.830175	1.19145	1.26873	0.856745	0.0111639	-0.050536	0.270413	0.943287	0.826017	0.500862	0.0604663	0.210925	0.184703	0.111996
heme	Cofactors and Vitamins	Hemoglobin and Porphyrin Metabolism	1.15508	0.956975	1.39974	0.924866	0.85668	-0.00676438	-0.029898	0.930235	1.38572	0.599792	0.698545	0.208007	0.309856	0.134118	0.156199
2-methylbutyrylcarnitine (C5)	Amino Acid	Leucine, Isoleucine and Valine Metabolism	1.97406	2.11728	2.94925	1.89738	0.854269	-0.00220939	-0.0228214	3.98443	4.02779	1.86514	2.47762	0.890946	0.900642	0.417058	0.554013
catechol glucuronide	Amino Acid	Tyrosine Metabolism	0.816005	1.25353	0.830738	1.03503	0.853585	0.0166518	0.0267772	1.83035	0.3751	0.756457	0.367483	0.409278	0.083875	0.169149	0.0821716
4-hydroxyglutamate	Amino Acid	Glutamate Metabolism	1.77873	1.20494	1.5702	2.41187	0.850494	0.00388674	-0.0530139	1.06784	1.52555	1.89166	2.73254	0.238776	0.341124	0.422988	0.611015
mannose	Carbohydrate	Fructose, Mannose and Galactose Metabolism	0.473788	0.356948	0.402032	0.416723	0.845402	-0.0235099	-0.0521467	0.0695105	0.157374	0.152539	0.169659	0.015543	0.0351899	0.0341088	0.0379369
10-nonadecenoate (19:1n9)	Lipid	Long Chain Fatty Acid	8.41938	4.78843	4.96459	6.31404	0.83801	-0.0331126	-0.0344412	1.77361	3.2367	8.56275	3.90595	0.396592	0.723749	1.91469	0.873396
pelargonate (9:0)	Lipid	Medium Chain Fatty Acid	1.72122	1.48418	2.86151	1.54424	0.837368	0.00466206	-0.0275032	1.525	4.81086	1.47122	1.61183	0.341001	1.07574	0.328975	0.360416
2-keto-3-deoxy-gluconate	Xenobiotics	Food Component/Plant	1.3031	1.13208	1.41776	1.20801	0.834657	-0.0160629	-0.0429833	0.335556	0.457939	0.340592	0.523789	0.0750326	0.102398	0.0761586	0.117123
2-aminoheptanoate	Lipid	Fatty Acid, Amino	0.991663	0.882772	0.948703	1.44274	0.833002	0.0230156	-0.0184027	0.290073	0.579141	1.05832	0.657122	0.0648624	0.1295	0.236648	0.146937
carboxyibuprofen	Xenobiotics	Drug - Analgesics, Anesthetics	1.99669	1.68729	1.53511	3.06101	0.832199	0.00574893	-0.0130977	1.887	1.75094	4.72789	2.12342	0.421946	0.391523	1.05719	0.474811
palmitate (16:0)	Lipid	Long Chain Fatty Acid	4.13837	3.03427	3.1442	3.10688	0.831664	-0.0489018	-0.0203878	0.808799	1.39417	1.38293	1.56376	0.180853	0.311746	0.309232	0.349667
salicylate	Xenobiotics	Drug - Topical Agents	0.680655	0.600833	0.571373	0.669039	0.828706	-0.0182892	-0.0155924	0.216018	0.223839	0.244146	0.483868	0.0483032	0.0500519	0.0545928	0.108196
cys-gly, oxidized	Amino Acid	Glutathione Metabolism	1.42024	1.25537	1.33933	1.22995	0.827345	-0.0286189	-0.0309303	0.189255	0.306344	0.377759	0.284471	0.0423188	0.0685006	0.0844695	0.0636096
erythritol	Xenobiotics	Food Component/Plant	1.38208	1.6028	1.75203	1.89258	0.826355	0.0497846	-0.0188434	0.606381	0.566825	0.707968	0.528037	0.135591	0.126746	0.158306	0.118073
17-methylstearate (i19:0)	Lipid	Fatty Acid, Branched	3.86742	1.83708	2.26357	2.15828	0.826038	-0.0419917	-0.0267266	0.940238	1.13006	1.38171	4.11566	0.210244	0.252689	0.30896	0.920289
3-hydroxymyristate	Lipid	Fatty Acid, Monohydroxy	6.51279	3.31621	4.4918	3.77925	0.825121	-0.0458385	-0.0273879	1.83892	5.62099	2.47691	4.36765	0.411195	1.25689	0.553853	0.976637
p-cresol-glucuronide*	Amino Acid	Tyrosine Metabolism	1.40689	1.40985	1.08548	1.34278	0.81821	-0.0168595	0.024951	0.623123	0.734269	0.837943	1.34877	0.139335	0.164187	0.18737	0.301594
5alpha-androstan-3beta,17beta-diol monosulfate (2)	Xenobiotics	Androgenic Steroids	1.15446	1.23792	1.63838	1.15014	0.817602	0.0108548	-0.0247986	0.221049	1.47273	0.432768	0.402019	0.0494281	0.329312	0.09677	0.0898941
arabinose	Carbohydrate	Pentose Metabolism	1.08296	2.63466	2.52593	1.71884	0.815903	0.0281765	0.0374693	3.73203	3.85613	2.12043	1.026	0.834508	0.862257	0.474142	0.229421
methyl-4-hydroxybenzoate sulfate	Xenobiotics	Benzoate Metabolism	4.06786	1.08955	6.02657	2.97311	0.814755	-0.00470955	-0.0443576	0.464398	15.259	7.93484	13.9928	0.103843	3.41203	1.77428	3.12889
maltose	Carbohydrate	Glycogen Metabolism	5.61705	3.97108	6.06297	8.04687	0.814302	0.0198728	-0.0215566	5.28141	8.33028	14.9314	5.52079	1.18096	1.86271	3.33877	1.23449
inosine	Nucleotide	Purine Metabolism, (Hypo)Xanthine/Inosine containing	6.34272	5.19772	3.88692	3.78367	0.812223	-0.041908	0.0316961	6.67154	3.13031	3.30019	5.75141	1.4918	0.699958	0.737946	1.28606
4-hydroxyphenylpyruvate	Amino Acid	Tyrosine Metabolism	3.44142	2.4424	2.46043	2.47447	0.812086	-0.0464806	-0.00997482	1.14856	1.1722	1.4069	2.6446	0.256826	0.262112	0.314591	0.591351
fumarate	Energy	TCA Cycle	2.33221	3.40501	2.54914	2.44577	0.810069	-0.00285424	0.0545228	3.22383	1.40929	1.31361	0.971822	0.720871	0.315128	0.293733	0.217306
sphingosine 1-phosphate	Lipid	Sphingolipid Metabolism	1.17329	1.20991	1.41666	1.40974	0.807327	0.0417922	-0.0323489	0.630679	0.465089	0.935036	0.453363	0.141024	0.103997	0.209081	0.101375
cerotoylcarnitine (C26)*	Lipid	Fatty Acid Metabolism(Acyl Carnitine)	1.29622	1.02889	1.12739	1.24335	0.805315	-0.0101175	-0.045695	0.263615	0.433477	0.469967	0.575619	0.0589462	0.0969283	0.105088	0.128712
6-oxopiperidine-2-carboxylate	Amino Acid	Lysine Metabolism	2.16212	1.48074	2.37367	2.20962	0.805245	-0.00284935	-0.0534121	0.443582	2.03765	1.45769	0.819144	0.0991879	0.455632	0.32595	0.183166
N1-Methyl-4-pyridone-3-carboxamide	Cofactors and Vitamins	Nicotinate and Nicotinamide Metabolism	1.48956	1.31597	1.36672	1.05711	0.804697	-0.0323147	-0.00765384	0.712057	0.824884	0.338059	0.820452	0.159221	0.18445	0.0755924	0.183459
pregnenolone sulfate	Lipid	Pregnenolone Steroids	2.05374	1.42642	1.69399	1.48367	0.803532	-0.044133	-0.0242863	0.451102	1.33381	0.503728	1.24541	0.10087	0.298248	0.112637	0.278482
3-carboxy-4-methyl-5-propyl-2-furanpropanoate (CMPF)	Lipid	Fatty Acid, Dicarboxylate	1.1862	1.12658	1.3554	1.16864	0.799239	0.00670538	-0.0336876	0.115796	0.789223	0.111397	0.243956	0.0258928	0.176476	0.0249091	0.0545501
10-undecenoate (11:1n1)	Lipid	Medium Chain Fatty Acid	5.61784	3.99191	4.49896	4.49455	0.790359	-0.0230638	-0.0473506	0.997927	2.0608	2.02969	2.76422	0.223143	0.460808	0.453852	0.618099
N2,N2-dimethylguanosine	Nucleotide	Purine Metabolism, Guanine containing	1.71895	1.50759	1.53347	1.46524	0.789245	-0.040343	-0.0211594	0.30924	0.423702	0.406946	0.391339	0.0691481	0.0947427	0.0909959	0.0875061
N-trimethyl 5-aminovalerate	Amino Acid	Lysine Metabolism	1.04096	1.05546	1.12513	1.09385	0.789142	0.0318996	-0.0361616	0.162191	0.145885	0.135206	0.163009	0.036267	0.032621	0.030233	0.03645
chiro-inositol	Lipid	Inositol Metabolism	1.17347	0.932103	1.71054	0.943317	0.788965	0.00429615	-0.0296232	0.486216	2.51988	0.220715	0.798404	0.108721	0.563462	0.0493533	0.178529
2'-O-methyluridine	Nucleotide	Pyrimidine Metabolism, Uracil containing	1.61137	1.43375	1.81221	1.8009	0.786668	0.0129015	-0.0513326	0.623848	0.799685	0.982029	0.375183	0.139497	0.178815	0.219588	0.0838935
acisoga	Amino Acid	Polyamine Metabolism	1.73488	1.29643	1.46544	1.66243	0.785661	-0.0255864	-0.0363663	0.726372	0.762947	1.03655	0.577865	0.162422	0.1706	0.231779	0.129214
thyroxine	Amino Acid	Tyrosine Metabolism	1.13097	0.994203	1.05902	1.02774	0.785164	-0.034448	-0.0387008	0.120283	0.194832	0.149403	0.242727	0.0268961	0.0435658	0.0334075	0.0542754
palmitoylcholine	Lipid	Fatty Acid Metabolism (Acyl Choline)	0.80241	0.853913	1.10297	0.814878	0.785122	0.0167979	-0.0149222	0.322109	0.939657	0.351336	0.337569	0.0720258	0.210114	0.0785612	0.0754827
arabitol/xylitol	Carbohydrate	Pentose Metabolism	1.18993	1.18605	1.31556	1.28658	0.785101	0.0248016	-0.0375413	0.206082	0.314074	0.256094	0.215483	0.0460814	0.0702291	0.0572643	0.0481834
2-piperidinone	Xenobiotics	Food Component/Plant	1.16007	0.915148	1.19651	1.17686	0.783327	-0.00202712	-0.0535095	0.371394	0.680154	0.519538	0.45949	0.0830463	0.152087	0.116172	0.102745
dihydroferulic acid	Xenobiotics	Food Component/Plant	1.32455	1.28278	0.752703	1.33706	0.78148	-0.00666175	0.00123934	1.28407	0.534145	2.08455	2.23279	0.287126	0.119439	0.46612	0.499268
ribitol	Carbohydrate	Pentose Metabolism	1.56155	2.04563	2.13612	2.02517	0.781286	0.0342044	0.0254946	0.956363	0.961598	0.933501	0.37309	0.213849	0.21502	0.208737	0.0834255
hypoxanthine	Nucleotide	Purine Metabolism, (Hypo)Xanthine/Inosine containing	11.6261	8.71953	7.06898	7.56805	0.779388	-0.0434879	0.0259512	9.73873	6.06189	9.59568	10.1965	2.17765	1.35548	2.14566	2.28002
13-HODE + 9-HODE	Lipid	Fatty Acid, Monohydroxy	7.90026	5.35392	4.23926	4.82927	0.778861	-0.0493136	0.007111	3.96462	2.56832	3.89261	5.83463	0.886515	0.574294	0.870413	1.30466
5alpha-pregnan-3(alpha or beta),20beta-diol disulfate	Xenobiotics	Progestin Steroids	20.5045	1.98233	1.66077	2.60768	0.77805	-0.0385486	-0.0202456	2.05064	1.38799	4.03509	76.8478	0.458538	0.310365	0.902273	17.1837
phenylpyruvate	Amino Acid	Phenylalanine Metabolism	1.34386	1.11497	1.40622	1.55649	0.777619	0.0095113	-0.0393326	0.422841	0.699416	0.609461	1.04544	0.0945502	0.156394	0.13628	0.233766
N1-Methyl-2-pyridone-5-carboxamide	Cofactors and Vitamins	Nicotinate and Nicotinamide Metabolism	1.22464	1.16351	1.13852	1.17055	0.777189	-0.0248215	0.0126762	0.18414	0.22635	0.183744	0.219069	0.0411749	0.0506133	0.0410863	0.0489852
fucitol	Xenobiotics	Food Component/Plant	1.33434	1.43404	1.79696	1.27671	0.776971	0.0119883	0.00111081	1.11362	2.03121	0.67949	1.46821	0.249012	0.454192	0.151939	0.328301
3-phenylpropionate (hydrocinnamate)	Xenobiotics	Benzoate Metabolism	0.549606	0.481182	0.547288	0.662442	0.776422	0.00598918	-0.0247236	0.313986	0.469546	0.267058	0.63546	0.0702094	0.104994	0.059716	0.142093
choline phosphate	Lipid	Phospholipid Metabolism	1.36046	1.346	1.43218	1.53824	0.775805	0.034137	-0.0297797	0.369193	0.497168	0.759243	0.396875	0.082554	0.11117	0.169772	0.088744
adenosine 5'-monophosphate (AMP)	Nucleotide	Purine Metabolism, Adenine containing	2.73969	2.2038	2.68276	3.56705	0.772995	0.0178175	-0.0370591	1.96705	1.94013	4.58492	2.37118	0.439846	0.433825	1.02522	0.530212
5alpha-androstan-3alpha,17beta-diol 17-glucuronide	Lipid	Androgenic Steroids	2.11788	0.946894	1.22676	1.55922	0.770251	-0.0275474	-0.0289373	0.34611	1.91359	3.44729	3.32406	0.0773926	0.427893	0.770837	0.743283
glycodeoxycholate	Lipid	Secondary Bile Acid Metabolism	1.07744	0.565155	6.77044	1.60021	0.769537	0.0170898	-0.0356295	0.497712	22.2198	3.12647	2.45192	0.111292	4.9685	0.6991	0.548267
palmitoyl ethanolamide	Lipid	Endocannabinoid	1.70321	1.29387	1.54885	1.468	0.764239	-0.0304199	-0.0381459	0.289468	0.663052	0.528977	0.625586	0.0647271	0.148263	0.118283	0.139885
N-acetylalanine	Amino Acid	Alanine and Aspartate Metabolism	1.04904	1.01853	1.08751	1.131	0.762754	0.0129929	-0.0471947	0.125714	0.202494	0.187179	0.141931	0.0281105	0.045279	0.0418545	0.0317367
hyocholate	Lipid	Secondary Bile Acid Metabolism	0.759481	1.04538	0.770268	0.695551	0.761994	0.00277149	0.0492021	0.848257	0.358088	0.353357	0.337439	0.189676	0.0800708	0.079013	0.0754536
3-phosphoglycerate	Carbohydrate	Glycolysis, Gluconeogenesis, and Pyruvate Metabolism	1.97189	1.71305	2.8119	2.77775	0.758088	0.038672	-0.0300017	1.30867	2.26507	1.95571	2.07383	0.292627	0.506485	0.43731	0.463723
2-hydroxyglutarate	Lipid	Fatty Acid, Dicarboxylate	1.06613	1.07992	1.16975	1.36428	0.75228	0.0298159	-0.0269094	0.361492	0.513678	0.572246	0.306576	0.080832	0.114862	0.127958	0.0685525
beta-alanine	Nucleotide	Pyrimidine Metabolism, Uracil containing	1.0524	1.11312	1.01057	1.1511	0.751861	0.022944	0.00253227	0.279138	0.201137	0.300013	0.267027	0.0624173	0.0449757	0.0670849	0.0597091
O-sulfo-L-tyrosine	Xenobiotics	Chemical	1.3358	1.33498	1.24973	1.20787	0.750903	-0.0212098	0.0453211	0.2516	0.304116	0.323513	0.318951	0.0562594	0.0680023	0.0723397	0.0713195
2-oleoylglycerol (18:1)	Lipid	Monoacylglycerol	0.98996	0.770241	0.849928	1.19568	0.750826	0.00872235	-0.0145374	0.580307	0.772678	1.05294	0.910877	0.12976	0.172776	0.235445	0.203678
caprylate (8:0)	Lipid	Medium Chain Fatty Acid	5.32648	4.16039	4.58331	3.24779	0.748556	-0.044178	-0.0128981	3.40497	3.49874	2.99082	3.99958	0.761373	0.782341	0.668768	0.894333
N1-methyladenosine	Nucleotide	Purine Metabolism, Adenine containing	1.05941	1.0868	1.13142	1.14722	0.747947	0.0411444	-0.0247793	0.190434	0.167108	0.156221	0.135175	0.0425823	0.0373664	0.034932	0.0302259
5-oxoproline	Amino Acid	Glutathione Metabolism	1.04056	0.992181	1.13775	1.00671	0.741763	0.00541886	-0.0299019	0.111538	0.428067	0.111357	0.222435	0.0249407	0.0957187	0.0249002	0.0497379
3-methyl-2-oxovalerate	Amino Acid	Leucine, Isoleucine and Valine Metabolism	0.926774	0.944299	0.871267	0.971873	0.740521	0.0118114	0.0280583	0.251212	0.27445	0.278012	0.276577	0.0561727	0.0613689	0.0621654	0.0618446
N-acetylaspartate (NAA)	Amino Acid	Alanine and Aspartate Metabolism	1.20267	1.32836	1.21034	8.68582	0.740396	0.022161	-0.0303525	0.945947	0.745308	32.9648	1.09864	0.21152	0.166656	7.37114	0.245662
xanthurenate	Amino Acid	Tryptophan Metabolism	4.08643	3.20517	4.21754	7.15119	0.737444	0.0133794	-0.0340266	2.35221	3.68462	8.5679	4.31948	0.52597	0.823906	1.91584	0.965866
laurate (12:0)	Lipid	Medium Chain Fatty Acid	12.3657	7.7704	8.53234	7.01831	0.73541	-0.0447069	-0.0136111	3.88991	8.86005	4.66787	7.12191	0.86981	1.98117	1.04377	1.59251
N-acetyltryptophan	Amino Acid	Tryptophan Metabolism	1.29752	1.52765	1.70218	1.76968	0.735215	0.0422329	-0.0174974	0.547273	0.595088	0.923668	0.443713	0.122374	0.133066	0.206538	0.0992173
bilirubin (E,E)*	Cofactors and Vitamins	Hemoglobin and Porphyrin Metabolism	2.13863	1.84545	1.76055	1.65729	0.734612	-0.0395425	-0.0054811	0.663219	0.832064	0.461717	0.71599	0.1483	0.186055	0.103243	0.1601
5alpha-androstan-3alpha,17beta-diol monosulfate (1)	Xenobiotics	Androgenic Steroids	1.16813	1.35242	1.34778	1.22491	0.734171	0.0236727	0.0216383	0.308819	0.490799	0.233427	0.233314	0.0690541	0.109746	0.0521958	0.0521705
N-acetyl-1-methylhistidine*	Amino Acid	Histidine Metabolism	2.0929	1.56578	2.79167	1.90402	0.731822	-0.00745742	-0.0398016	0.890911	2.37403	0.854301	2.38964	0.199214	0.53085	0.191028	0.53434
4-hydroxyphenylacetate	Amino Acid	Phenylalanine Metabolism	2.17953	3.15921	4.58943	5.20572	0.729404	0.039512	-0.0203978	3.68032	4.78203	5.57568	3.56132	0.822945	1.06929	1.24676	0.796336
3-hydroxy-2-ethylpropionate	Amino Acid	Leucine, Isoleucine and Valine Metabolism	1.84814	1.72613	1.60866	1.72049	0.726613	-0.0253414	0.00661401	0.523428	0.583971	0.765691	0.559102	0.117042	0.13058	0.171214	0.125019
xanthosine	Nucleotide	Purine Metabolism, (Hypo)Xanthine/Inosine containing	6.93337	5.30595	6.41263	5.32125	0.72622	-0.0342619	-0.0229338	3.28997	5.67305	4.25319	3.70537	0.735659	1.26853	0.951042	0.828546
trans-urocanate	Amino Acid	Histidine Metabolism	1.49538	1.49613	1.74344	1.55106	0.725124	0.0161537	-0.0183305	0.741575	0.913322	0.627872	0.712187	0.165821	0.204225	0.140396	0.15925
1-methylhistidine	Amino Acid	Histidine Metabolism	1.02663	0.996054	0.996574	1.11518	0.723779	0.00867942	-0.0160299	0.210547	0.190688	0.288953	0.172581	0.0470797	0.0426392	0.0646119	0.0385902
glucuronate	Carbohydrate	Aminosugar Metabolism	1.61794	1.27245	1.47229	1.57306	0.719672	-0.00888163	-0.0401134	0.416941	0.65733	1.49901	1.0493	0.0932309	0.146983	0.335189	0.23463
adipoylcarnitine (C6-DC)	Lipid	Fatty Acid Metabolism(Acyl Carnitine)	1.80027	1.41635	1.73748	1.34048	0.718767	-0.0227707	-0.023088	1.13529	0.848618	0.660955	1.36819	0.253858	0.189757	0.147794	0.305937
alpha-ketoglutarate	Energy	TCA Cycle	1.71085	1.52158	2.63166	1.51728	0.718306	0.00548127	-0.0066646	0.393596	4.99425	0.547082	1.35775	0.0880108	1.11675	0.122331	0.303603
andro steroid monosulfate C19H28O6S (1)*	Xenobiotics	Androgenic Steroids	1.29845	1.38476	2.0395	3.05667	0.718212	0.022571	-0.0234848	0.369074	2.7347	5.49149	0.5088	0.0825274	0.611497	1.22793	0.113771
stearidonate (18:4n3)	Lipid	Polyunsaturated Fatty Acid (n3 and n6)	10.3041	4.6194	7.56318	7.084	0.717733	-0.025601	-0.0405589	2.33062	11.2511	8.44915	5.27461	0.521142	2.51582	1.88929	1.17944
3b-hydroxy-5-cholenoic acid	Lipid	Secondary Bile Acid Metabolism	1.12478	1.50201	1.4247	1.75661	0.716924	0.0449481	0.00753224	1.17814	0.853144	0.797269	0.670861	0.263439	0.190769	0.178275	0.150009
2-acetamidophenol sulfate	Xenobiotics	Drug - Analgesics, Anesthetics	0.665972	0.61594	0.793375	0.746058	0.716811	0.0225654	-0.035053	0.487409	0.433618	0.371238	0.393011	0.108988	0.09696	0.0830113	0.0878798
gamma-glutamylphenylalanine	Peptide	Gamma-glutamyl Amino Acid	1.41793	1.17872	1.41098	1.25354	0.715566	-0.0176864	-0.0349139	0.289627	0.390992	0.394123	0.554751	0.0647625	0.0874285	0.0881285	0.124046
beta-hydroxyisovalerate	Amino Acid	Leucine, Isoleucine and Valine Metabolism	1.12497	1.29879	1.34283	1.41409	0.714347	0.032444	0.0102624	0.412838	0.443682	0.558903	0.43009	0.0923133	0.0992102	0.124975	0.0961711
ectoine	Xenobiotics	Chemical	0.98686	1.03382	1.7064	1.20753	0.711064	0.0169357	-0.0282268	0.33365	2.54951	0.575448	0.437737	0.0746064	0.570087	0.128674	0.0978809
quinate	Xenobiotics	Food Component/Plant	1.24112	1.081	2.43491	1.81898	0.710574	0.0142207	-0.0380026	0.305682	4.93266	1.58684	0.376442	0.0683525	1.10298	0.354827	0.0841749
decanoylcarnitine (C10)	Lipid	Fatty Acid Metabolism(Acyl Carnitine)	5.69469	3.03977	3.82343	4.51161	0.710107	-0.0182558	-0.0426192	1.92	3.11397	5.10205	3.99866	0.429326	0.696305	1.14085	0.894127
1-linoleoylglycerol (18:2)	Lipid	Monoacylglycerol	1.31712	1.2144	1.09357	1.12804	0.704355	-0.0217479	0.0109322	0.597372	0.621042	0.464009	0.762237	0.133577	0.138869	0.103756	0.170441
histidylglycine	Peptide	Dipeptide	0.9922	1.07587	1.07574	1.10463	0.70388	0.0414842	0.00213008	0.195727	0.20184	0.269423	0.1765	0.0437659	0.0451328	0.0602447	0.0394667
N-oleoylserine	Lipid	Endocannabinoid	1.61369	1.10259	1.73183	1.18162	0.702012	-0.0131628	-0.0383463	0.782047	1.26777	0.690794	0.811356	0.174871	0.283483	0.154466	0.181425
chenodeoxycholate	Lipid	Primary Bile Acid Metabolism	0.782134	0.669285	1.1173	0.884968	0.697658	0.0179395	-0.0437641	0.432532	1.07666	1.12032	0.310762	0.0967172	0.240749	0.250511	0.0694885
4-vinylphenol sulfate	Xenobiotics	Benzoate Metabolism	0.761051	0.843651	1.14529	0.890426	0.697434	0.0232523	-0.0205041	0.12843	1.27347	0.123555	0.195688	0.0287178	0.284757	0.0276278	0.0437571
2-aminooctanoate	Lipid	Fatty Acid, Amino	1.33323	1.06518	1.13779	1.38009	0.697043	-0.00911412	-0.0149894	0.477277	0.640688	1.17891	0.99808	0.106722	0.143262	0.263611	0.223178
maltotriose	Carbohydrate	Glycogen Metabolism	6.79355	2.3902	6.65459	9.54196	0.696924	0.0152893	-0.0382467	2.77761	15.443	18.4255	13.4974	0.621093	3.45315	4.12008	3.0181
5alpha-androstan-3alpha,17alpha-diol monosulfate	Lipid	Androgenic Steroids	1.20907	1.92182	2.32634	1.18302	0.692759	0.0148305	0.0130944	1.95853	3.78151	0.471881	0.358649	0.43794	0.845571	0.105516	0.0801964
cystathionine	Amino Acid	Methionine, Cysteine, SAM and Taurine Metabolism	2.72491	3.10306	4.11576	3.09811	0.691328	0.0137603	-0.0218275	2.64127	4.45636	3.23555	2.44089	0.590607	0.996473	0.723491	0.5458
EDTA	Xenobiotics	Chemical	1.15361	1.08796	1.12807	1.12204	0.690663	-0.019104	-0.0353791	0.176177	0.273883	0.148854	0.238111	0.0393943	0.0612422	0.0332848	0.0532433
palmitoleate (16:1n7)	Lipid	Long Chain Fatty Acid	16.5231	8.69567	10.8079	10.9266	0.68842	-0.030237	-0.0340852	4.32106	10.6975	11.1791	9.90425	0.966218	2.39203	2.49971	2.21466
gamma-CEHC	Cofactors and Vitamins	Tocopherol Metabolism	0.796333	0.846991	0.860065	0.885275	0.688011	0.043871	0.00287467	0.190805	0.159768	0.202597	0.156337	0.0426654	0.0357253	0.045302	0.0349581
O-methylcatechol sulfate	Xenobiotics	Benzoate Metabolism	0.945962	0.984245	1.21959	1.22091	0.687181	0.033479	-0.0278494	0.393304	0.61789	0.423033	0.447762	0.0879455	0.138164	0.0945929	0.100123
linoleate (18:2n6)	Lipid	Polyunsaturated Fatty Acid (n3 and n6)	6.0029	3.91794	4.35207	4.51202	0.686501	-0.0331603	-0.0298633	1.45622	3.09882	2.7223	2.71263	0.32562	0.692916	0.608725	0.606562
gentisate	Amino Acid	Tyrosine Metabolism	0.828604	1.78534	1.30509	1.41956	0.684962	0.0245849	0.0386789	1.86426	1.79534	1.06271	0.498519	0.416861	0.40145	0.237628	0.111472
N6-succinyladenosine	Nucleotide	Purine Metabolism, Adenine containing	1.36445	1.65907	1.37052	1.59826	0.684482	0.00425996	0.0363338	0.938013	0.642903	0.907088	0.575584	0.209746	0.143757	0.202831	0.128705
urate	Nucleotide	Purine Metabolism, (Hypo)Xanthine/Inosine containing	1.05512	1.07366	1.09669	1.11844	0.68225	0.0361083	-0.0241624	0.0817367	0.108933	0.089832	0.103738	0.0182769	0.0243582	0.0200871	0.0231966
cortisone	Xenobiotics	Corticosteroids	1.40809	1.28982	1.42003	1.33394	0.679546	-0.0183094	-0.0402519	0.203787	0.239085	0.270269	0.268005	0.0455681	0.053461	0.060434	0.0599277
androstenediol (3beta,17beta) monosulfate (1)	Xenobiotics	Androgenic Steroids	1.26857	1.26083	1.93572	1.29926	0.679148	0.0108873	-0.0242847	0.159149	2.78684	0.205017	0.312023	0.0355869	0.623156	0.0458432	0.0697705
2-aminobutyrate	Amino Acid	Glutathione Metabolism	0.685955	0.611824	0.640503	0.668289	0.674856	-0.0141904	-0.0429154	0.105934	0.103265	0.108957	0.152104	0.0236876	0.0230908	0.0243635	0.0340115
octanoylcarnitine (C8)	Lipid	Fatty Acid Metabolism(Acyl Carnitine)	5.88169	3.06508	3.8419	5.29159	0.674582	-0.00958978	-0.0423668	1.71966	2.80067	7.75112	3.81467	0.384527	0.62625	1.7332	0.852987
theophylline	Xenobiotics	Xanthine Metabolism	0.810008	0.834086	1.56659	0.871893	0.673718	0.0128265	-0.0227887	0.112105	3.21577	0.140669	0.199877	0.0250675	0.719067	0.0314545	0.0446939
isoursodeoxycholate	Lipid	Secondary Bile Acid Metabolism	1.07651	0.972593	1.13093	1.27575	0.673079	0.00777398	-0.029412	0.283071	0.53879	0.396061	0.427537	0.0632967	0.120477	0.0885619	0.0956002
iminodiacetate (IDA)	Xenobiotics	Chemical	1.18715	1.07954	1.22923	1.65261	0.668078	0.018884	-0.0124836	0.857132	1.26593	1.67901	1.42107	0.191661	0.283071	0.375437	0.317761
theobromine	Xenobiotics	Xanthine Metabolism	0.800228	0.877299	1.31088	0.82666	0.667386	0.013434	-0.0190789	0.257915	2.1784	0.0999588	0.247245	0.0576715	0.487104	0.0223515	0.0552857
1,7-dimethylurate	Xenobiotics	Xanthine Metabolism	1.08737	1.09142	1.8846	1.10072	0.665305	0.00933602	-0.0203885	0.329714	3.57838	0.432349	0.451645	0.0737264	0.800151	0.0966761	0.100991
caffeine	Xenobiotics	Xanthine Metabolism	0.626725	0.641791	2.48686	0.654444	0.664939	0.0115858	-0.0226634	0.163581	8.10358	0.181571	0.204096	0.0365779	1.81202	0.0406004	0.0456372
17alpha-hydroxypregnanolone glucuronide	Xenobiotics	Pregnenolone steroids	1.36352	2.16829	1.27581	0.847892	0.664107	-0.0119296	0.0341175	3.44807	2.85628	0.390291	1.35049	0.771012	0.638684	0.0872717	0.301978
pyrraline	Xenobiotics	Food Component/Plant	0.602403	0.749474	0.744761	0.636488	0.655759	0.0152754	0.0270645	0.389528	0.400475	0.106826	0.174972	0.0871011	0.0895489	0.0238871	0.039125
sucralose	Xenobiotics	Food Component/Plant	1.11163	1.13617	1.07337	1.67998	0.654974	0.0114241	-0.00581969	0.576917	0.351784	2.45454	0.454491	0.129003	0.0786614	0.548851	0.101627
glutarylcarnitine (C5-DC)	Amino Acid	Lysine Metabolism	1.16088	1.01962	1.22064	1.14438	0.653245	-0.00805765	-0.0421353	0.285244	0.495911	0.396855	0.431104	0.0637826	0.110889	0.0887394	0.0963977
beta-citrylglutamate	Amino Acid	Glutamate Metabolism	1.48033	1.49603	1.67343	1.66727	0.652697	0.0310243	-0.00726041	0.609294	0.617865	0.742542	0.633569	0.136242	0.138159	0.166037	0.14167
furaneol sulfate	Xenobiotics	Food Component/Plant	0.723532	0.766272	0.967946	0.944604	0.652542	0.0291039	-0.0293182	0.336289	0.619733	0.417504	0.342287	0.0751965	0.138576	0.0933567	0.0765376
isoeugenol sulfate	Xenobiotics	Food Component/Plant	0.897341	1.16842	1.23061	0.926222	0.649306	0.0133668	0.0251099	0.825402	1.23091	0.31076	0.254867	0.184565	0.275239	0.0694881	0.05699
N-palmitoylserine	Lipid	Endocannabinoid	0.541637	0.614548	0.676535	0.557621	0.649213	0.0125375	-0.000173014	0.377397	0.343146	0.307259	0.284864	0.0843885	0.0767297	0.0687053	0.0636976
imidazole propionate	Amino Acid	Histidine Metabolism	8.92781	2.40097	6.30332	8.77595	0.64698	-0.011626	-0.0403888	4.15219	10.6007	16.6887	16.9497	0.928458	2.37038	3.73171	3.79007
21-hydroxypregnenolone monosulfate (2)	Lipid	Pregnenolone Steroids	1.31931	1.11021	1.69385	1.61988	0.646953	0.0173098	-0.0402481	0.694935	1.37845	1.53992	1.23109	0.155392	0.308231	0.344336	0.275279
glycochenodeoxycholate sulfate	Lipid	Primary Bile Acid Metabolism	1.11546	2.16634	0.679129	2.66386	0.643976	0.00978848	0.0146962	5.28001	0.651235	7.70069	0.74369	1.18065	0.145621	1.72193	0.166294
5,6-dihydrothymine	Nucleotide	Pyrimidine Metabolism, Thymine containing	1.6974	1.67188	1.53551	1.56203	0.643647	-0.0197215	0.0380713	0.495778	0.379415	0.502361	0.61733	0.110859	0.0848398	0.112331	0.138039
paraxanthine	Xenobiotics	Xanthine Metabolism	0.670983	0.703445	1.80511	0.801347	0.643281	0.012153	-0.0226285	0.166943	4.87133	0.360849	0.19346	0.0373295	1.08926	0.0806882	0.0432591
ergothioneine	Xenobiotics	Food Component/Plant	1.07665	1.09732	1.11291	1.08129	0.641649	0.00462939	-0.0099372	0.142721	0.174171	0.125048	0.163498	0.0319133	0.0389458	0.0279617	0.0365592
N-methylproline	Amino Acid	Urea cycle; Arginine and Proline Metabolism	0.910367	0.930328	0.977241	0.973123	0.639811	0.0343709	-0.0228612	0.147455	0.145826	0.132784	0.121112	0.0329718	0.0326077	0.0296913	0.0270814
3-methyl catechol sulfate (1)	Xenobiotics	Benzoate Metabolism	0.591645	0.723619	2.58752	0.74578	0.637035	0.0132178	-0.0205999	0.232132	8.49038	0.19774	0.260982	0.0519062	1.89851	0.0442161	0.0583574
cysteine sulfinic acid	Amino Acid	Methionine, Cysteine, SAM and Taurine Metabolism	0.940147	0.795802	0.877162	0.908637	0.636191	-0.00740612	-0.0402028	0.267803	0.211031	0.22705	0.329229	0.0598827	0.0471879	0.0507699	0.0736179
phosphoethanolamine	Lipid	Phospholipid Metabolism	1.6958	1.63625	1.84192	1.92607	0.634874	0.0277523	-0.0290697	0.623805	0.650143	1.37482	0.621225	0.139487	0.145376	0.30742	0.13891
taurine	Amino Acid	Methionine, Cysteine, SAM and Taurine Metabolism	1.61564	1.76546	1.67394	1.57276	0.63475	0.0114141	0.0243318	0.438933	0.447544	0.60719	0.399981	0.0981484	0.100074	0.135772	0.0894386
17alpha-hydroxypregnenolone 3-sulfate	Lipid	Pregnenolone Steroids	2.47461	1.67423	2.19782	1.92053	0.634553	-0.0240922	-0.0320629	0.886916	1.831	1.51087	1.93631	0.19832	0.409425	0.33784	0.432973
sarcosine	Amino Acid	Glycine, Serine and Threonine Metabolism	1.03087	1.01555	1.15877	1.33856	0.632912	0.0237955	-0.0105371	0.554685	0.929121	0.860372	0.893049	0.124031	0.207758	0.192385	0.199692
5-hydroxyhexanoate	Lipid	Fatty Acid, Monohydroxy	4.14341	2.96293	4.62708	4.45874	0.632647	-0.000329871	-0.0431668	3.48762	4.37463	3.67416	4.39414	0.779855	0.978197	0.821567	0.98256
2-hydroxy-3-methylvalerate	Amino Acid	Leucine, Isoleucine and Valine Metabolism	1.05218	0.960395	1.1057	1.13264	0.631167	0.000812819	-0.0417427	0.244915	0.420416	0.364053	0.294444	0.0547647	0.0940079	0.0814048	0.0658397
oleate/vaccenate (18:1)	Lipid	Long Chain Fatty Acid	5.74342	3.69053	3.83814	4.34145	0.630413	-0.0307757	-0.0241988	1.36167	2.23978	3.17724	3.53773	0.304479	0.50083	0.710452	0.79106
laurylcarnitine (C12)	Lipid	Fatty Acid Metabolism(Acyl Carnitine)	11.3686	4.379	7.53714	10.2642	0.630074	-0.0118459	-0.0381211	3.87222	10.3859	20.8381	12.818	0.865855	2.32236	4.65955	2.86618
1,5-anhydroglucitol (1,5-AG)	Carbohydrate	Glycolysis, Gluconeogenesis, and Pyruvate Metabolism	0.948216	0.910747	0.931831	0.962	0.628063	0.00264899	-0.0266837	0.109666	0.137643	0.0911258	0.113844	0.0245221	0.0307778	0.0203763	0.0254564
5-dodecenoate (12:1n7)	Lipid	Medium Chain Fatty Acid	12.5307	7.19545	8.90953	12.0819	0.628003	-0.00603074	-0.0374095	3.52642	12.2827	24.5722	6.22535	0.788531	2.74649	5.49452	1.39203
1,3,7-trimethylurate	Xenobiotics	Xanthine Metabolism	1.04253	1.08586	0.858345	1.15383	0.627928	-0.00148654	0.0175107	0.371264	0.441782	1.09535	0.709054	0.083017	0.0987856	0.244928	0.158549
quinolinate	Cofactors and Vitamins	Nicotinate and Nicotinamide Metabolism	1.03614	1.13545	1.1093	1.2724	0.627666	0.0333522	0.00403688	0.342558	0.262157	0.525287	0.408157	0.0765984	0.0586201	0.117458	0.0912667
1-dihomo-linolenylglycerol (20:3)	Lipid	Monoacylglycerol	4.65741	4.21383	2.80571	3.99453	0.627568	-0.00745257	0.0111246	6.18142	2.97991	4.85194	5.65389	1.38221	0.666328	1.08493	1.26425
linolenate [alpha or gamma; (18:3n3 or 6)]	Lipid	Polyunsaturated Fatty Acid (n3 and n6)	10.9204	6.63152	7.93544	8.3738	0.62756	-0.021962	-0.0358586	3.34239	7.1263	7.02157	5.58461	0.747381	1.59349	1.57007	1.24876
N4-acetylcytidine	Nucleotide	Pyrimidine Metabolism, Cytidine containing	2.52493	2.52749	1.97802	1.94679	0.626755	-0.0138568	0.0337789	2.75623	2.16341	1.63396	2.74468	0.616311	0.483753	0.365366	0.613728
5-acetylamino-6-amino-3-methyluracil	Xenobiotics	Xanthine Metabolism	0.848026	0.88556	1.65216	0.869553	0.626686	0.0124083	-0.0203032	0.186564	3.60957	0.239781	0.250563	0.0417169	0.807123	0.0536166	0.0560276
S-allylcysteine	Xenobiotics	Food Component/Plant	0.617533	0.663454	0.611012	0.596617	0.625376	0.0163149	0.0347592	0.137292	0.216688	0.216459	0.195544	0.0306994	0.0484528	0.0484018	0.0437251
3-ureidopropionate	Nucleotide	Pyrimidine Metabolism, Uracil containing	1.7657	1.60877	2.32881	2.61799	0.623809	0.0192702	-0.037418	1.38009	2.27876	1.44238	1.28823	0.308597	0.509545	0.322526	0.288057
2-hydroxyibuprofen	Xenobiotics	Drug - Analgesics, Anesthetics	2.54943	0.977356	0.947279	0.934011	0.623662	-0.0391645	-0.00390848	0.246064	0.17812	0.21942	6.69739	0.0550215	0.0398289	0.0490637	1.49758
glutamate, gamma-methyl ester	Amino Acid	Glutamate Metabolism	0.924983	1.20499	1.21664	1.08648	0.622665	0.0244662	0.0250535	0.722514	0.519299	0.377351	0.336633	0.161559	0.116119	0.0843782	0.0752734
hypotaurine	Amino Acid	Methionine, Cysteine, SAM and Taurine Metabolism	1.66177	1.82527	1.77215	1.94956	0.620112	0.0308318	-0.00315212	0.645996	0.618358	1.29297	0.567159	0.144449	0.138269	0.289118	0.126821
linoleoylcarnitine (C18:2)*	Lipid	Fatty Acid Metabolism(Acyl Carnitine)	5.19709	3.79686	4.53901	3.94835	0.616196	-0.0342543	-0.0111528	2.0551	3.54968	3.27194	2.35624	0.459535	0.793732	0.731629	0.526871
daidzein sulfate (2)	Xenobiotics	Food Component/Plant	0.904475	0.878156	0.873931	0.761919	0.616052	-0.00722863	0.00866746	0.279242	0.284555	0.374171	0.233574	0.0624405	0.0636284	0.0836672	0.0522286
4-hydroxyphenylacetylglutamine	Peptide	Acetylated Peptides	1.3149	2.40033	2.91983	1.87495	0.615384	0.0268806	0.00738948	4.23492	4.73206	0.679623	0.52675	0.946957	1.05812	0.151968	0.117785
N-acetylmethionine	Amino Acid	Methionine, Cysteine, SAM and Taurine Metabolism	1.61464	1.49726	1.45454	1.6376	0.615067	-0.0210475	-0.00452294	0.397888	0.401999	0.598412	0.471018	0.0889704	0.0898897	0.133809	0.105323
1,2,3-benzenetriol sulfate (2)	Xenobiotics	Chemical	9.46521	2.11529	0.841276	0.918408	0.614316	-0.0319218	0.0018242	4.50195	0.749884	0.609095	37.6329	1.00667	0.167679	0.136198	8.41496
3-methylglutaconate	Amino Acid	Leucine, Isoleucine and Valine Metabolism	1.74912	1.52646	1.63759	1.67075	0.613918	-0.0155998	-0.0293	0.41263	0.338138	0.455702	0.723711	0.092267	0.0756099	0.101898	0.161827
cyclo(ala-pro)	Peptide	Dipeptide	1.12426	0.94291	1.64747	1.24315	0.613286	0.0208158	-0.0252398	0.295972	1.75325	1.20422	1.31352	0.0661813	0.392038	0.269271	0.293712
homostachydrine*	Xenobiotics	Food Component/Plant	1.0353	1.1174	1.08321	1.09314	0.612603	0.0270146	0.0270931	0.195563	0.260756	0.123906	0.253997	0.0437293	0.0583068	0.0277062	0.0567955
betonicine	Xenobiotics	Food Component/Plant	1.0716	5.83853	34.6582	2.83272	0.611437	0.0128351	-0.0184173	14.9073	146.21	4.07688	0.822795	3.33337	32.6936	0.911619	0.183982
indolepropionate	Amino Acid	Tryptophan Metabolism	0.8502	0.957504	1.26184	1.02971	0.610544	0.0263907	-0.0189506	0.180423	1.46852	0.177095	0.304514	0.0403438	0.328371	0.0395996	0.0680914
ursodeoxycholate	Lipid	Secondary Bile Acid Metabolism	0.46763	0.497638	0.549989	0.622703	0.609961	0.0277423	-0.0212302	0.343295	0.321225	0.446883	0.270579	0.076763	0.071828	0.099926	0.0605033
3-methyladipate	Lipid	Fatty Acid, Dicarboxylate	3.26406	2.81853	3.02042	2.36612	0.607547	-0.0305992	0.0065798	2.24273	2.2365	1.79771	1.35848	0.501489	0.500096	0.40198	0.303765
3-(4-hydroxyphenyl)lactate	Amino Acid	Tyrosine Metabolism	1.65216	1.48009	1.4743	1.46599	0.60655	-0.0381974	-0.00644784	0.471164	0.513543	0.529041	0.459833	0.105355	0.114832	0.118297	0.102822
N-acetylserine	Amino Acid	Glycine, Serine and Threonine Metabolism	1.18704	1.21232	1.24069	1.29849	0.603125	0.0240436	-0.0216072	0.213373	0.222263	0.335448	0.308416	0.0477116	0.0496995	0.0750086	0.068964
adenine	Nucleotide	Purine Metabolism, Adenine containing	1.3201	1.68798	1.53923	1.70899	0.60308	0.0276696	0.0163568	1.30361	0.753854	0.906618	0.840685	0.291497	0.168567	0.202726	0.187983
cis-4-decenoylcarnitine (C10:1)	Lipid	Fatty Acid Metabolism(Acyl Carnitine)	6.6446	3.27871	5.36571	5.33349	0.601237	-0.0125569	-0.0389275	1.39981	7.31016	7.27385	4.94567	0.313006	1.6346	1.62648	1.10588
5alpha-androstan-3alpha,17beta-diol monosulfate (2)	Xenobiotics	Androgenic Steroids	1.05123	1.04725	1.71002	1.33301	0.597195	0.0164249	-0.0280243	0.327944	2.89474	1.01205	0.359854	0.0733306	0.647282	0.226301	0.0804657
deoxycholate	Lipid	Secondary Bile Acid Metabolism	4.44372	1.4124	3.31694	6.22285	0.597007	0.00605144	-0.0332964	2.41794	8.03348	9.8354	7.41924	0.540668	1.79634	2.19926	1.65899
5-acetylamino-6-formylamino-3-methyluracil	Xenobiotics	Xanthine Metabolism	5.84086	1.68951	1.88916	0.891141	0.596355	-0.0302643	-0.0135411	3.40064	4.68902	0.248945	21.7004	0.760407	1.0485	0.0556657	4.85236
1-oleoylglycerol (18:1)	Lipid	Monoacylglycerol	0.944622	0.925617	0.972095	1.23395	0.594905	0.00705175	-0.00843513	0.48122	0.550535	1.37955	0.637224	0.107604	0.123103	0.308477	0.142488
2,3-dihydroxypyridine	Xenobiotics	Food Component/Plant	0.853547	0.819754	1.04881	1.17182	0.594487	0.0251917	-0.0219683	0.333175	0.944782	1.12048	0.271591	0.0745003	0.21126	0.250547	0.0607297
galactonate	Carbohydrate	Fructose, Mannose and Galactose Metabolism	2.93852	2.34619	2.64629	2.86345	0.594106	0.00998858	-0.0164063	4.62021	4.39555	4.65479	4.35742	1.03311	0.982874	1.04084	0.974349
valine	Amino Acid	Leucine, Isoleucine and Valine Metabolism	0.82256	0.739449	0.716584	0.761324	0.593369	-0.0233116	-0.0223278	0.0950693	0.303747	0.188712	0.100012	0.0212581	0.0679199	0.0421972	0.0223635
orotidine	Nucleotide	Pyrimidine Metabolism, Orotate containing	1.29022	1.2435	1.3614	1.35899	0.589414	0.0189044	-0.0327157	0.490132	0.440056	0.444356	0.333489	0.109597	0.0983995	0.0993611	0.0745703
cholesterol	Lipid	Sterol	1.04737	1.01821	1.05193	1.05759	0.583964	0.00933602	-0.0386694	0.121357	0.130877	0.132383	0.127421	0.0271363	0.029265	0.0296018	0.0284921
gamma-glutamylglutamate	Peptide	Gamma-glutamyl Amino Acid	1.4483	1.23191	1.55079	1.3144	0.582879	0.000930804	-0.027258	0.48418	1.16466	0.514227	0.77419	0.108266	0.260427	0.114985	0.173114
theanine	Xenobiotics	Food Component/Plant	0.905312	0.935572	0.91465	0.959212	0.575753	0.00753331	-0.00824304	0.169114	0.286134	0.128707	0.206656	0.0378149	0.0639816	0.0287798	0.0462096
allantoin	Nucleotide	Purine Metabolism, (Hypo)Xanthine/Inosine containing	1.01381	0.991636	1.07854	1.02552	0.575544	0.00834208	-0.0284677	0.28563	0.213635	0.229849	0.234354	0.0638688	0.0477703	0.0513959	0.0524032
N-formylphenylalanine	Amino Acid	Tyrosine Metabolism	1.6609	1.72912	2.44452	2.01871	0.572559	0.0154556	-0.0306985	1.58433	2.9792	1.32225	0.959665	0.354268	0.66617	0.295665	0.214588
15-methylpalmitate (i17:0)	Lipid	Fatty Acid, Branched	4.70477	3.09026	3.38424	3.35392	0.57224	-0.0316704	-0.016202	1.64737	2.24253	2.82094	2.85076	0.368363	0.501444	0.630781	0.63745
imidazole lactate	Amino Acid	Histidine Metabolism	1.47015	1.60069	1.61898	1.54085	0.570592	0.0187364	0.0131177	0.373611	0.393805	0.399445	0.297339	0.0835419	0.0880576	0.0893186	0.066487
N-acetylputrescine	Amino Acid	Polyamine Metabolism	1.21021	1.17156	1.23231	1.29483	0.569258	0.0108877	-0.0372115	0.193805	0.242215	0.263994	0.232209	0.0433362	0.0541609	0.0590308	0.0519234
pregn steroid monosulfate C21H34O5S*	Xenobiotics	Progestin Steroids	1.53185	1.30599	1.53056	1.42653	0.565812	-0.0198594	-0.0322314	0.198953	0.83254	0.260789	0.457898	0.0444872	0.186162	0.0583143	0.102389
creatinine	Amino Acid	Creatine Metabolism	1.05937	1.04327	1.078	1.05606	0.564003	0.00238139	-0.0319216	0.0806642	0.0927923	0.096886	0.100324	0.0180371	0.020749	0.0216644	0.0224332
N1-methylinosine	Nucleotide	Purine Metabolism, (Hypo)Xanthine/Inosine containing	1.99977	1.57864	1.4266	1.54902	0.563314	-0.0342862	0.00449367	0.574739	0.538229	0.998367	1.45076	0.128516	0.120352	0.223242	0.3244
N2,N5-diacetylornithine	Amino Acid	Urea cycle; Arginine and Proline Metabolism	1.38569	1.31141	1.33698	1.4815	0.562802	0.00590378	-0.0223458	0.392176	0.373223	0.61345	0.630007	0.0876933	0.0834552	0.137172	0.140874
dehydroisoandrosterone sulfate (DHEA-S)	Lipid	Androgenic Steroids	1.29293	1.24298	1.51763	1.26831	0.560233	0.00632564	-0.0235738	0.084333	1.17637	0.117871	0.283341	0.0188574	0.263044	0.0263568	0.063357
7-alpha-hydroxy-3-oxo-4-cholestenoate (7-Hoca)	Lipid	Sterol	1.6925	1.56261	1.79886	1.59168	0.559182	-0.00796812	-0.0263439	0.423279	0.437583	0.357687	0.326724	0.0946481	0.0978466	0.0799812	0.0730576
1-methylurate	Xenobiotics	Xanthine Metabolism	1.02783	1.23042	1.04087	1.19014	0.556817	0.0141301	0.0339429	0.629702	0.474681	0.816604	0.464705	0.140806	0.106142	0.182598	0.103911
3,7-dimethylurate	Xenobiotics	Xanthine Metabolism	0.822183	1.17219	1.99306	0.913069	0.556265	0.0138546	-0.00973252	0.744902	5.445	0.24386	0.31381	0.166565	1.21754	0.0545287	0.0701701
16a-hydroxy DHEA 3-sulfate	Lipid	Androgenic Steroids	1.09336	1.18904	1.2446	1.18118	0.552805	0.0328766	-0.00355144	0.146933	0.476182	0.121597	0.172016	0.0328552	0.106478	0.0271898	0.038464
gamma-CEHC glucuronide*	Cofactors and Vitamins	Tocopherol Metabolism	1.09788	1.30207	2.07345	1.99708	0.551404	0.0287943	-0.0217734	0.657062	2.61428	3.14756	0.553165	0.146923	0.584571	0.703815	0.123692
N-acetyl-S-allyl-L-cysteine	Xenobiotics	Food Component/Plant	1.1611	0.981937	1.01789	1.04233	0.550034	-0.0322452	-0.0144247	0.337293	0.176332	0.4733	0.257307	0.0754209	0.039429	0.105833	0.0575355
taurolithocholate 3-sulfate	Lipid	Secondary Bile Acid Metabolism	2.60576	1.28661	0.954378	0.826289	0.54959	-0.0342382	-0.00835448	0.637377	1.6794	0.555364	6.3775	0.142522	0.375524	0.124183	1.42605
N-stearoyltaurine	Lipid	Endocannabinoid	1.21212	1.11294	1.15383	1.23587	0.545397	-0.000807539	-0.00828588	0.593205	0.726008	0.627956	0.62099	0.132645	0.16234	0.140415	0.138858
3-methylxanthine	Xenobiotics	Xanthine Metabolism	0.98137	1.35871	2.00963	0.996176	0.538884	0.0120351	-0.00340568	1.39802	4.5774	0.318704	0.27493	0.312607	1.02354	0.0712643	0.0614761
isobutyrylglycine	Amino Acid	Leucine, Isoleucine and Valine Metabolism	1.15368	1.03645	1.50148	1.16286	0.535878	0.00542027	-0.0157711	0.648488	1.27235	0.865995	0.583344	0.145006	0.284507	0.193642	0.13044
7-methylxanthine	Xenobiotics	Xanthine Metabolism	0.987675	1.09107	1.43576	0.969163	0.535592	0.0106978	-0.00709497	0.309001	2.36053	0.223601	0.302676	0.0690947	0.527831	0.0499987	0.0676804
pyroglutamylvaline	Peptide	Dipeptide	1.931	1.40875	1.55107	1.43245	0.533672	-0.0293105	-0.017769	0.932233	1.03399	0.713832	1.20773	0.208454	0.231207	0.159618	0.270056
alliin	Xenobiotics	Food Component/Plant	0.70632	0.929958	0.914347	0.891266	0.532265	0.025098	0.013442	0.631831	0.337265	0.396477	0.220818	0.141282	0.0754148	0.088655	0.0493765
N-formylmethionine	Amino Acid	Methionine, Cysteine, SAM and Taurine Metabolism	1.37462	1.34169	1.28169	1.37316	0.526508	-0.0211623	0.00919384	0.32674	0.261269	0.3693	0.26513	0.0730612	0.0584216	0.0825779	0.0592849
1-palmitoylglycerol (16:0)	Lipid	Monoacylglycerol	1.0784	1.20721	1.03703	1.0955	0.526227	0.00949343	0.0288212	0.746502	0.474744	0.460637	0.491395	0.166923	0.106156	0.103002	0.109879
taurocholate	Lipid	Primary Bile Acid Metabolism	1.11154	0.810983	1.78076	1.22749	0.526009	0.00447059	-0.0357235	0.782278	4.26573	1.20586	2.51732	0.174923	0.953847	0.269639	0.562889
stachydrine	Xenobiotics	Food Component/Plant	1.0609	1.01325	1.047	1.07068	0.5235	-0.000350176	-0.0331746	0.146609	0.218077	0.142948	0.174582	0.0327828	0.0487635	0.0319642	0.0390377
N-acetylglucosamine/N-acetylgalactosamine	Carbohydrate	Aminosugar Metabolism	1.13547	2.25015	1.29528	1.35295	0.523412	0.007801	0.0347424	4.46214	0.189757	0.285241	0.281277	0.997764	0.0424309	0.0637819	0.0628954
2-aminophenol sulfate	Xenobiotics	Chemical	0.770044	0.797909	0.86087	0.93597	0.521232	0.0252752	-0.0215073	0.309917	0.278182	0.428455	0.299253	0.0692995	0.0622035	0.0958053	0.0669151
2-oxindole-3-acetate	Xenobiotics	Food Component/Plant	1.93965	4.16198	2.76097	3.24281	0.520619	0.0114094	0.0312854	8.98006	3.55403	3.61087	1.01845	2.008	0.794705	0.807414	0.227733
glycodeoxycholate sulfate	Lipid	Secondary Bile Acid Metabolism	1.12363	1.41178	0.706126	1.44001	0.519775	-0.00143913	0.0197189	1.78349	0.499295	3.28392	0.787314	0.3988	0.111646	0.734307	0.176049
glutarate (C5-DC)	Lipid	Fatty Acid, Dicarboxylate	2.84942	2.20649	2.91792	2.84161	0.515546	0.00174446	-0.0337536	1.55846	2.33704	2.19175	1.87537	0.348483	0.522578	0.49009	0.419346
hippurate	Xenobiotics	Benzoate Metabolism	1.17054	1.13971	1.19276	1.38041	0.513419	-0.000468066	-0.0113162	0.542081	0.759338	0.862158	0.574353	0.121213	0.169793	0.192784	0.128429
2-methoxyresorcinol sulfate	Xenobiotics	Chemical	1.0046	1.2503	1.02127	1.05224	0.512965	0.0072383	0.0339222	1.3357	0.812929	0.681012	0.504124	0.298671	0.181776	0.152279	0.112725
3-hydroxyhippurate	Xenobiotics	Benzoate Metabolism	1.11801	1.51516	1.51909	1.29766	0.512186	0.0138383	0.0256429	0.800336	1.60857	0.773628	0.679614	0.178961	0.359688	0.172989	0.151966
phenyllactate (PLA)	Amino Acid	Phenylalanine Metabolism	1.13242	1.05085	1.10064	1.18451	0.507769	-0.0041189	-0.0312181	0.239456	0.289103	0.343847	0.334335	0.0535441	0.0646454	0.0768866	0.0747596
eicosanodioate (C20-DC)	Lipid	Fatty Acid, Dicarboxylate	1.11448	1.04013	1.12978	1.00984	0.505564	-0.0192616	-0.0146878	0.121889	0.426985	0.187178	0.220162	0.0272553	0.0954768	0.0418543	0.0492298
2'-deoxyuridine	Nucleotide	Pyrimidine Metabolism, Uracil containing	1.81762	1.58163	1.60938	1.62622	0.504451	-0.0287853	0.0155454	0.991159	1.09736	1.00261	0.847534	0.22163	0.245377	0.22419	0.189514
2-hydroxyoctanoate	Lipid	Fatty Acid, Monohydroxy	1.4158	1.57544	1.54372	1.47089	0.503949	0.0175272	0.0247718	0.437467	0.442314	0.445456	0.39483	0.0978205	0.0989045	0.0996071	0.0882866
3-(3-hydroxyphenyl)propionate	Xenobiotics	Benzoate Metabolism	0.958314	0.735422	0.855702	0.733665	0.502826	-0.0258264	-0.0137501	0.421677	0.73294	0.438883	0.886628	0.09429	0.16389	0.0981371	0.198256
glycochenodeoxycholate glucuronide (1)	Lipid	Primary Bile Acid Metabolism	1.09643	1.24695	0.869912	1.35797	0.502006	0.00353448	0.0093305	2.47506	1.21497	2.68326	1.68923	0.553441	0.271675	0.599996	0.377724
oleoylcholine	Lipid	Fatty Acid Metabolism (Acyl Choline)	0.930135	0.891323	0.952365	0.95156	0.501775	0.000553673	-0.0334728	0.276867	0.170404	0.18929	0.217081	0.0619093	0.0381034	0.0423266	0.0485407
3-methylcytidine	Nucleotide	Pyrimidine Metabolism, Cytidine containing	1.11823	1.3444	1.25852	1.17	0.500528	0.013091	0.029957	0.781029	0.552547	0.434026	0.411527	0.174643	0.123553	0.0970511	0.0920203
isoleucylalanine	Peptide	Dipeptide	1.07216	1.34774	1.47412	0.947709	0.49857	0.00208874	0.00449645	1.12775	2.41396	0.184649	0.450331	0.252173	0.539779	0.0412887	0.100697
N-acetylcarnosine	Amino Acid	Histidine Metabolism	1.33144	1.56841	1.49422	1.51305	0.49498	0.0181129	0.0277749	0.538155	0.322823	0.747299	0.323288	0.120335	0.0721855	0.167101	0.0722894
3-hydroxy-3-methylglutarate	Lipid	Mevalonate Metabolism	1.84755	1.77809	1.57122	1.65265	0.494107	-0.0232759	0.0149265	0.948665	0.629099	0.940999	0.466268	0.212128	0.140671	0.210414	0.104261
maleate	Lipid	Fatty Acid, Dicarboxylate	2.2907	2.0656	2.02238	2.0758	0.486669	-0.0260071	0.00515001	1.00406	0.707528	0.997071	1.23943	0.224514	0.158208	0.222952	0.277146
phenylacetylcarnitine	Peptide	Acetylated Peptides	1.34286	1.23657	2.1145	2.14928	0.484147	0.0233428	-0.0216961	0.624104	2.54658	3.04774	0.708326	0.139554	0.569432	0.681496	0.158387
7-methylguanine	Nucleotide	Purine Metabolism, Guanine containing	1.09352	1.1278	1.08166	1.06645	0.477889	-0.00665911	0.0251476	0.164283	0.137528	0.14669	0.171101	0.0367348	0.0307523	0.0328008	0.0382593
4-methylcatechol sulfate	Xenobiotics	Benzoate Metabolism	0.838279	0.912249	0.993605	1.05266	0.476854	0.0286972	0.00664819	0.291416	0.456023	0.466371	0.344272	0.0651627	0.10197	0.104284	0.0769816
propyl 4-hydroxybenzoate sulfate	Xenobiotics	Benzoate Metabolism	3.41188	7.32024	1.36214	3.67527	0.475961	-0.000797736	0.0304216	18.9598	0.855793	7.18375	8.54705	4.23954	0.191361	1.60634	1.91118
N6-acetyllysine	Amino Acid	Lysine Metabolism	1.15692	1.12875	1.13762	1.16903	0.474067	-0.00423659	0.00701204	0.209075	0.200873	0.249355	0.247097	0.0467506	0.0449166	0.0557576	0.0552525
palmitoylcarnitine (C16)	Lipid	Fatty Acid Metabolism(Acyl Carnitine)	3.26318	2.239	2.81113	2.98846	0.472623	-0.014116	-0.0275631	0.79783	2.30455	2.85054	1.55622	0.1784	0.515314	0.6374	0.347982
3-methyl catechol sulfate (2)	Xenobiotics	Benzoate Metabolism	0.753609	0.810177	0.813663	0.843996	0.469542	0.0244404	0.00616543	0.342059	0.332994	0.292897	0.354021	0.0764868	0.0744597	0.0654937	0.0791615
isoleucylglycine	Peptide	Dipeptide	0.925164	0.792799	0.877971	0.860331	0.469219	-0.00152157	-0.0296051	0.246525	0.554921	0.504281	0.552795	0.0551247	0.124084	0.112761	0.123609
alpha-hydroxyisocaproate	Amino Acid	Leucine, Isoleucine and Valine Metabolism	1.19437	1.05351	1.05106	1.08637	0.468571	-0.0270108	-0.000812551	0.348312	0.393073	0.381212	0.300256	0.0778849	0.0878938	0.0852415	0.0671393
N-acetyl-3-methylhistidine*	Amino Acid	Histidine Metabolism	1.43262	1.2507	1.59194	1.37799	0.461499	-0.0100954	-0.0240273	0.34971	1.35397	0.792116	0.668074	0.0781975	0.302757	0.177123	0.149386
gluconate	Xenobiotics	Food Component/Plant	4.08367	1.63276	3.54077	2.26399	0.460848	-0.0180958	-0.0248487	0.850802	5.99711	1.46834	12.1539	0.190245	1.34099	0.328332	2.71769
glycerol 3-phosphate	Lipid	Glycerolipid Metabolism	2.16374	1.9886	2.49934	1.66977	0.460516	-0.0197629	-0.0109477	1.13155	3.75345	0.917281	2.01875	0.253022	0.839298	0.20511	0.451407
trimethylamine N-oxide	Lipid	Phospholipid Metabolism	1.02811	0.981934	1.28064	1.09668	0.458871	0.0121785	-0.0180461	0.238913	1.0234	0.375256	0.298027	0.0534227	0.228838	0.0839099	0.0666409
tyrosine	Amino Acid	Tyrosine Metabolism	1.06539	1.0211	1.06279	1.04788	0.457643	-0.0090372	-0.0233298	0.126412	0.106236	0.14352	0.143054	0.0282666	0.0237552	0.0320919	0.0319878
methylsuccinate	Amino Acid	Leucine, Isoleucine and Valine Metabolism	1.6999	1.56051	1.80634	1.87929	0.45457	0.000797375	-0.0271001	0.576499	0.750489	1.00565	1.17987	0.128909	0.167814	0.224869	0.263827
ibuprofen acyl glucuronide	Xenobiotics	Drug - Analgesics, Anesthetics	2.3499	3.91592	2.76678	3.45774	0.454459	-0.00131454	0.0307898	12.2143	7.09034	10.8661	4.06892	2.73121	1.58545	2.42973	0.909839
o-cresol sulfate	Xenobiotics	Benzoate Metabolism	0.62803	0.696939	0.803945	0.777054	0.452532	0.0271828	-0.0103617	0.353021	0.35438	0.450141	0.323818	0.0789379	0.0792418	0.100655	0.0724079
3,4-methyleneheptanoate	Xenobiotics	Food Component/Plant	8.59581	9.17616	7.41693	6.49869	0.45172	-0.012264	0.0149877	8.30311	7.72197	5.86692	8.62954	1.85663	1.72668	1.31188	1.92962
beta-cryptoxanthin	Cofactors and Vitamins	Vitamin A Metabolism	1.17381	1.10445	1.12905	1.11792	0.447801	-0.0113463	-0.0236952	0.134543	0.149398	0.173346	0.161754	0.0300847	0.0334063	0.0387613	0.0361692
acesulfame	Xenobiotics	Food Component/Plant	0.760715	0.911098	0.724685	0.912095	0.444717	0.0130578	0.0192116	0.843575	0.328023	0.348279	0.319429	0.188629	0.0733483	0.0778776	0.0714264
prolylglycine	Peptide	Dipeptide	0.852801	0.836258	0.876379	1.19781	0.443687	0.00631824	-0.0147595	0.687179	0.4656	1.11434	0.530993	0.153658	0.104111	0.249173	0.118734
4-hydroxycoumarin	Xenobiotics	Drug - Cardiovascular	1.27743	1.24588	1.51977	1.17728	0.441414	0.00118133	-0.021697	0.582856	1.34758	0.380295	0.526791	0.130331	0.301328	0.0850366	0.117794
methionylalanine	Peptide	Dipeptide	8.98249	6.90514	8.4426	10.3647	0.439424	0.00772017	-0.0244189	10.0658	10.7963	14.121	11.8002	2.25077	2.41412	3.15756	2.6386
glycocholate	Lipid	Primary Bile Acid Metabolism	0.591048	0.58209	1.43324	0.779589	0.438779	0.0106623	-0.0242171	0.591212	4.58592	0.670937	1.21471	0.132199	1.02544	0.150026	0.271618
N-acetyltaurine	Amino Acid	Methionine, Cysteine, SAM and Taurine Metabolism	1.7407	1.59519	1.67583	1.74692	0.433776	-0.00414877	-0.0246581	0.516713	0.640215	0.638018	0.529929	0.115541	0.143156	0.142665	0.118496
N6-carboxymethyllysine	Carbohydrate	Advanced Glycation End-product	2.19265	2.47644	2.63892	2.0649	0.427987	0.00563052	0.00346843	2.31887	2.81097	3.7038	1.92572	0.518515	0.628553	0.828195	0.430605
5-hydroxylysine	Amino Acid	Lysine Metabolism	1.04741	0.944441	1.0561	0.997723	0.425145	-0.00285752	-0.0260391	0.416619	0.623745	0.334318	0.831802	0.0931589	0.139474	0.0747559	0.185997
1,6-anhydroglucose	Xenobiotics	Food Component/Plant	2.07395	2.11776	2.51596	2.13524	0.422464	-0.000319873	-0.0089782	4.14947	5.43126	3.98565	5.4352	0.92785	1.21447	0.891219	1.21535
adenosine	Nucleotide	Purine Metabolism, Adenine containing	1.50209	1.23701	1.30674	1.24218	0.420364	-0.0199678	-0.0172571	0.700203	0.685365	0.472408	1.24663	0.15657	0.153252	0.105634	0.278755
N6-carbamoylthreonyladenosine	Nucleotide	Purine Metabolism, Adenine containing	1.36192	1.20179	1.30065	1.19108	0.414572	-0.0223456	-0.0108967	0.259979	0.327206	0.297328	0.508688	0.0581332	0.0731656	0.0664845	0.113746
androstenediol (3alpha, 17alpha) monosulfate (2)	Lipid	Androgenic Steroids	1.1402	1.07082	1.24962	1.02162	0.412441	-0.00613141	-0.0177688	0.315131	1.05899	0.292413	0.426834	0.0704653	0.236797	0.0653854	0.095443
alpha-hydroxyisovalerate	Amino Acid	Leucine, Isoleucine and Valine Metabolism	1.17016	1.12359	1.21337	1.20391	0.405835	-0.00290906	-0.0273253	0.228739	0.362835	0.275535	0.225169	0.0511475	0.0811325	0.0616115	0.0503494
androsterone sulfate	Xenobiotics	Androgenic Steroids	1.15153	1.18156	1.18288	1.18066	0.401987	0.0165559	0.0047298	0.0752008	0.201692	0.111958	0.153964	0.0168154	0.0450996	0.0250347	0.0344273
thioproline	Xenobiotics	Chemical	1.07938	1.18614	1.13738	1.18344	0.401746	0.0255451	-0.000489465	0.262009	0.232666	0.226021	0.180096	0.0585869	0.0520256	0.0505399	0.0402706
isoleucylleucine/leucylisoleucine	Peptide	Dipeptide	0.9263	0.910095	0.873844	0.954488	0.39792	-0.00212786	0.00765494	0.19311	0.264869	0.120612	0.196976	0.0431808	0.0592265	0.0269697	0.0440451
4-acetamidophenylglucuronide	Xenobiotics	Drug - Analgesics, Anesthetics	0.982987	1.04122	0.975285	0.982423	0.395584	-0.000396678	0.0257945	0.343772	0.239374	0.0541004	0.0442948	0.0768697	0.0535258	0.0120972	0.00990461
1-methylxanthine	Xenobiotics	Xanthine Metabolism	0.806525	0.909597	0.89012	1.08436	0.39531	0.0155198	0.00019748	0.259294	0.663281	1.2882	0.356861	0.05798	0.148314	0.288051	0.0797966
12,13-DiHOME	Lipid	Fatty Acid, Dihydroxy	6.13332	4.36007	4.05404	4.0783	0.393599	-0.0228589	0.0018353	3.38814	3.35205	2.70451	8.4299	0.757611	0.749541	0.604746	1.88498
4-vinylguaiacol sulfate	Xenobiotics	Food Component/Plant	0.437672	0.546525	0.623141	0.49541	0.390744	0.0205373	0.00304912	0.411068	0.45536	0.392229	0.382936	0.0919176	0.101822	0.087705	0.085627
glycerate	Carbohydrate	Glycolysis, Gluconeogenesis, and Pyruvate Metabolism	1.28557	1.39614	1.35621	1.4138	0.387642	0.018071	0.0127372	0.37632	0.282717	0.41197	0.404229	0.0841478	0.0632175	0.0921193	0.0903884
2-linoleoylglycerol (18:2)	Lipid	Monoacylglycerol	0.93292	1.44395	1.55071	1.62512	0.387566	0.0241421	-0.00563506	1.81035	1.42545	1.65999	0.87485	0.404807	0.318741	0.371185	0.195622
bilirubin (E,Z or Z,E)*	Cofactors and Vitamins	Hemoglobin and Porphyrin Metabolism	1.62856	1.58653	1.30932	1.37146	0.386604	-0.0165224	0.0193904	1.32599	0.597151	0.360066	0.645547	0.2965	0.133527	0.0805132	0.144349
linoleoylcholine*	Lipid	Fatty Acid Metabolism (Acyl Choline)	0.812146	0.735585	0.824575	0.863548	0.383043	0.00553057	-0.0249659	0.38481	0.338627	0.32267	0.338223	0.0860461	0.0757192	0.0721511	0.075629
epiandrosterone sulfate	Lipid	Androgenic Steroids	1.16862	1.18717	1.25266	1.19134	0.382002	0.012706	-0.0182311	0.135097	0.392254	0.118467	0.195911	0.0302085	0.0877106	0.02649	0.0438069
lignoceroylcarnitine (C24)*	Lipid	Fatty Acid Metabolism(Acyl Carnitine)	1.89609	2.32257	2.12957	2.22282	0.37985	0.0238557	0.00143344	1.63539	1.90976	1.56026	1.44258	0.365685	0.427035	0.348885	0.322572
2-hydroxyacetaminophen sulfate*	Xenobiotics	Drug - Analgesics, Anesthetics	0.881398	0.872998	0.881769	0.923855	0.37979	0.013406	-0.00408444	0.316817	0.368952	0.235245	0.260798	0.0708425	0.0825001	0.0526025	0.0583162
docosadioate (C22-DC)	Lipid	Fatty Acid, Dicarboxylate	1.14235	1.02835	1.05553	0.984196	0.376437	-0.0172949	-0.00552888	0.360624	0.750653	0.298134	0.430519	0.080638	0.167851	0.0666649	0.0962669
cysteine	Amino Acid	Methionine, Cysteine, SAM and Taurine Metabolism	1.08358	1.10723	1.14125	1.12871	0.37561	0.018801	-0.0159436	0.274645	0.120514	0.226174	0.169282	0.0614125	0.0269477	0.050574	0.0378527
androstenediol (3alpha, 17alpha) monosulfate (3)	Xenobiotics	Androgenic Steroids	1.21793	1.21902	1.22555	1.22179	0.370255	-0.000213853	0.00599794	0.162508	0.314118	0.202048	0.238838	0.0363378	0.0702389	0.0451792	0.0534059
arachidonoylcholine	Lipid	Fatty Acid Metabolism (Acyl Choline)	0.930169	0.895988	0.92241	0.939421	0.369832	-0.00475552	-0.024789	0.259188	0.248376	0.208166	0.220751	0.0579561	0.0555386	0.0465474	0.0493614
dihydroorotate	Nucleotide	Pyrimidine Metabolism, Orotate containing	1.17919	1.01793	1.10661	1.08083	0.363876	-0.0229718	0.00384709	0.460264	0.533214	1.02427	0.938743	0.102918	0.11923	0.229035	0.209909
5alpha-androstan-3beta,17beta-diol disulfate	Xenobiotics	Androgenic Steroids	1.16199	1.09439	1.17465	1.17023	0.36264	-0.00323966	-0.00750232	0.237545	0.568375	0.248817	0.376607	0.0531166	0.127093	0.0556371	0.084212
5,6-dihydrouracil	Nucleotide	Pyrimidine Metabolism, Uracil containing	2.62078	2.88272	2.32772	2.95116	0.359755	0.0129107	0.0136815	1.8344	1.6558	2.56377	1.59633	0.410185	0.370247	0.573276	0.356951
androstenediol (3beta,17beta) disulfate (2)	Xenobiotics	Androgenic Steroids	1.31146	1.18881	1.44921	1.28675	0.358281	1.76e-05	-0.0220737	0.228759	1.25573	0.240241	0.398417	0.051152	0.28079	0.0537195	0.0890888
phosphate	Energy	Oxidative Phosphorylation	1.12361	1.05344	1.09789	1.05846	0.357991	-0.0203712	-0.0107571	0.144438	0.188537	0.154923	0.255809	0.0322972	0.0421581	0.0346419	0.0572006
pregnanolone/allopregnanolone sulfate	Xenobiotics	Progestin Steroids	1.6372	2.10317	1.36957	1.19996	0.357295	-0.00931155	0.0215728	3.08535	1.84655	0.565712	3.58419	0.689906	0.412901	0.126497	0.801449
N-acetylglucosaminylasparagine	Carbohydrate	Aminosugar Metabolism	2.15076	1.62654	1.77159	1.96274	0.356161	8.63e-05	-0.0176067	1.38546	1.56027	1.2382	1.66331	0.309798	0.348886	0.27687	0.371927
2-ethylphenylsulfate	Xenobiotics	Benzoate Metabolism	0.954747	0.929004	0.932471	0.870796	0.350692	-0.00759197	-0.000881991	0.208324	0.210623	0.315755	0.202379	0.0465828	0.0470968	0.070605	0.0452533
7-methylurate	Xenobiotics	Xanthine Metabolism	1.24879	1.28536	1.3435	1.4315	0.347286	0.00605775	-0.0115767	1.03938	1.45646	1.34013	0.545626	0.232413	0.325674	0.299661	0.122006
N-acetylphenylalanine	Amino Acid	Phenylalanine Metabolism	1.5858	1.51144	1.65372	1.68133	0.346094	0.000230497	-0.0233825	0.385192	0.515508	0.775273	0.383614	0.0861315	0.115271	0.173356	0.0857786
3-(3-hydroxyphenyl)propionate sulfate	Xenobiotics	Benzoate Metabolism	2.22299	1.49365	2.11653	1.33813	0.345199	-0.0205682	-0.000698128	1.22014	4.40003	1.38922	3.63965	0.272831	0.983877	0.310639	0.81385
N-acetyltyrosine	Amino Acid	Tyrosine Metabolism	1.24756	1.27331	1.41145	1.42586	0.342365	0.0159583	-0.0143335	0.396397	0.470738	0.451157	0.412167	0.0886371	0.10526	0.100882	0.0921632
docosapentaenoate (n6 DPA; 22:5n6)	Lipid	Polyunsaturated Fatty Acid (n3 and n6)	2.4336	1.78381	2.2938	2.21358	0.337127	-0.00716537	-0.0216376	1.13078	1.7616	1.52531	1.48869	0.252851	0.393906	0.341069	0.332882
3-hydroxypyridine sulfate	Xenobiotics	Chemical	0.643976	0.643306	0.770568	0.731762	0.331484	0.0178112	-0.0106976	0.277306	0.607645	0.286936	0.320364	0.0620075	0.135874	0.0641609	0.0716356
methyl indole-3-acetate	Xenobiotics	Food Component/Plant	2.54589	2.11506	2.51538	2.86862	0.330495	-0.00666476	0.000824397	1.63801	2.49668	2.35441	2.11718	0.36627	0.558274	0.526462	0.473415
malate	Energy	TCA Cycle	2.33703	2.42505	2.37097	2.31074	0.327769	-0.00639243	0.012771	0.963637	1.04059	1.10099	0.763532	0.215476	0.232684	0.246189	0.170731
cysteine s-sulfate	Amino Acid	Methionine, Cysteine, SAM and Taurine Metabolism	1.65827	1.34092	1.40313	1.54476	0.327543	0.00389797	-0.012838	1.43231	1.46202	1.54568	1.88794	0.320275	0.326917	0.345624	0.422156
3-methoxycatechol sulfate (1)	Xenobiotics	Benzoate Metabolism	0.796425	0.97548	0.896587	1.02936	0.31806	0.0145149	0.0136528	1.01672	0.944549	0.542988	0.443878	0.227345	0.211208	0.121416	0.0992542
pro-hydroxy-pro	Amino Acid	Urea cycle; Arginine and Proline Metabolism	0.897614	0.923507	0.896721	0.89515	0.317355	0.00171801	0.00573545	0.285426	0.237268	0.264819	0.288044	0.0638233	0.0530548	0.0592154	0.0644087
androstenediol (3beta,17beta) disulfate (1)	Xenobiotics	Androgenic Steroids	1.07333	1.15501	1.4325	1.23911	0.309837	0.0171229	-0.00584239	0.258209	1.69742	0.366511	0.376457	0.0577372	0.379556	0.0819544	0.0841784
uracil	Nucleotide	Pyrimidine Metabolism, Uracil containing	1.74919	1.57889	1.85381	2.02803	0.30906	0.00382128	-0.00215664	1.57025	1.66553	2.44415	2.07855	0.351119	0.372423	0.54653	0.464779
saccharin	Xenobiotics	Food Component/Plant	0.767452	0.723273	0.770706	0.707398	0.306357	-0.0101171	-0.00963963	0.594245	0.542852	0.542518	0.516029	0.132877	0.121385	0.121311	0.115388
N-palmitoyltaurine	Lipid	Endocannabinoid	0.924676	0.878743	1.00321	0.936655	0.303758	0.00587056	-0.0183782	0.263923	0.896699	0.443384	0.197138	0.0590149	0.200508	0.0991436	0.0440815
etiocholanolone glucuronide	Xenobiotics	Androgenic Steroids	1.04373	1.00243	1.20973	1.11512	0.29852	0.00607792	-0.0188446	0.223267	0.840271	0.436825	0.415487	0.049924	0.18789	0.097677	0.0929056
5-(galactosylhydroxy)-L-lysine	Amino Acid	Lysine Metabolism	1.80344	1.83325	1.73101	2.13776	0.296685	0.00743409	0.0107325	1.55203	1.75253	1.89327	1.76598	0.347045	0.391878	0.423348	0.394884
2-hydroxyhippurate (salicylurate)	Xenobiotics	Benzoate Metabolism	1.15969	1.15602	1.19307	1.20718	0.292603	-0.00388629	-0.00516818	0.638542	1.06538	0.817428	0.94948	0.142782	0.238225	0.182782	0.21231
valylglycine	Peptide	Dipeptide	0.931213	1.16115	0.899971	1.01868	0.289343	0.00480685	0.0166786	1.11815	0.546131	0.78465	0.269955	0.250027	0.122119	0.175453	0.0603637
1-methylimidazoleacetate	Amino Acid	Histidine Metabolism	1.22347	1.25963	1.27728	1.28987	0.277725	0.0148292	-0.0100246	0.261947	0.28262	0.351441	0.341982	0.0585732	0.0631957	0.0785846	0.0764695
N-acetylglutamate	Amino Acid	Glutamate Metabolism	1.06897	1.0422	1.00929	1.06322	0.27157	-0.00197477	-0.0115716	0.29674	0.255529	0.34809	0.278109	0.066353	0.057138	0.0778354	0.0621871
isovalerylglycine	Amino Acid	Leucine, Isoleucine and Valine Metabolism	1.32631	1.2449	1.13598	1.24531	0.270515	-0.00872339	0.0134785	1.26748	0.464621	0.738203	0.496704	0.283416	0.103892	0.165067	0.111066
N-acetylneuraminate	Carbohydrate	Aminosugar Metabolism	2.35631	2.41725	2.13392	2.0255	0.259388	-0.00126336	0.0135934	2.18319	1.38424	1.70128	1.93746	0.488176	0.309526	0.380418	0.433229
salicyluric glucuronide*	Xenobiotics	Drug - Analgesics, Anesthetics	1.42668	1.73011	1.90095	2.02906	0.255848	0.0132619	-0.0101833	1.67792	1.93159	1.91392	1.2846	0.375194	0.431916	0.427965	0.287246
N-acetyl-aspartyl-glutamate (NAAG)	Amino Acid	Glutamate Metabolism	1.78853	1.68835	1.86804	2.06173	0.255053	0.0123053	-0.0112093	1.10662	1.2336	1.25098	1.10731	0.247447	0.275842	0.279727	0.247601
citraconate/glutaconate	Energy	TCA Cycle	1.09025	1.10298	1.04317	1.05961	0.253761	-0.0111135	0.00225562	0.241677	0.263445	0.274065	0.328323	0.0540406	0.0589081	0.0612829	0.0734153
tauro-beta-muricholate	Lipid	Primary Bile Acid Metabolism	0.478708	0.492965	0.476844	0.410145	0.236187	-0.00315923	0.00151476	0.368115	0.403802	0.342571	0.441442	0.0823131	0.0902929	0.0766011	0.0987095
1,3-dimethylurate	Xenobiotics	Xanthine Metabolism	0.859895	1.21336	0.946886	0.925196	0.229896	0.00942648	0.0117102	1.96437	0.510566	0.329345	0.189916	0.439245	0.114166	0.0736438	0.0424666
succinimide	Xenobiotics	Chemical	1.11771	1.00009	1.16532	1.1704	0.229849	-0.00721003	-0.0115652	0.479756	0.498052	0.600197	0.31985	0.107277	0.111368	0.134208	0.0715206
S-methylcysteine	Amino Acid	Methionine, Cysteine, SAM and Taurine Metabolism	0.859098	0.89418	0.93175	0.910668	0.229035	0.0105274	0.00946428	0.180074	0.683827	0.176439	0.258501	0.0402658	0.152908	0.039453	0.0578026
tiglylcarnitine (C5:1-DC)	Amino Acid	Leucine, Isoleucine and Valine Metabolism	1.75294	1.53076	1.70146	1.87115	0.221307	-0.0110145	-0.007383	1.19238	1.79944	1.09901	1.50279	0.266625	0.402367	0.245747	0.336035
cytidine	Nucleotide	Pyrimidine Metabolism, Cytidine containing	0.899079	0.717404	0.906272	0.821103	0.21809	-0.001547	-0.0111475	0.30698	0.509097	0.721663	0.498982	0.0686429	0.113837	0.161369	0.111576
5alpha-androstan-3beta,17alpha-diol disulfate	Xenobiotics	Androgenic Steroids	3.69224	2.57595	3.32717	2.52152	0.204434	-0.00146094	-0.0129967	4.47108	7.49972	4.1834	6.8429	0.999764	1.67699	0.935437	1.53012
21-hydroxypregnenolone disulfate	Lipid	Pregnenolone Steroids	1.42385	1.39097	1.51434	1.47805	0.164485	-0.00504813	-0.00884528	0.548155	0.705042	0.540253	0.472681	0.122571	0.157652	0.120804	0.105695
N-carbamoylalanine	Amino Acid	Alanine and Aspartate Metabolism	1.80708	1.53732	1.60351	1.54595	0.151697	-0.00914095	-0.00232817	1.41763	1.10108	1.19599	1.32326	0.316993	0.24621	0.267432	0.295891
stearoylcholine*	Lipid	Fatty Acid Metabolism (Acyl Choline)	0.954989	0.932456	0.936224	0.924183	0.148572	-0.00803133	-0.00542793	0.219146	0.209352	0.216924	0.201296	0.0490026	0.0468125	0.0485056	0.0450112
umbelliferone sulfate	Xenobiotics	Food Component/Plant	1.08684	0.795383	0.963813	0.697849	0.0622644	-0.00201706	0.00268626	0.483653	0.926464	0.321501	2.08354	0.108148	0.207164	0.0718898	0.465893
vanillylmandelate (VMA)	Amino Acid	Tyrosine Metabolism	3.46959	3.522	3.64849	3.59868	0.0371346	-0.00135147	-0.000958078	1.23608	1.10311	1.59629	1.29055	0.276397	0.246664	0.356941	0.288576
2-methoxyacetaminophen glucuronide*	Xenobiotics	Drug - Analgesics, Anesthetics	0.98165	0.977837	1.011	0.968742				0.0991163	0.0491765	0.101302	0.0820654	0.0221631	0.0109962	0.0226517	0.0183504
2-methoxyacetaminophen sulfate*	Xenobiotics	Drug - Analgesics, Anesthetics	0.978767	0.972983	0.975722	1.00086				0.120824	0.108572	0.00386101	0.0949555	0.0270172	0.0242775	0.000863347	0.0212327
3-(cystein-S-yl)acetaminophen*	Xenobiotics	Drug - Analgesics, Anesthetics	0.984901	1.01443	1.09441	0.99748				0.0645547	0.422208	0.0112693	0.0675245	0.0144349	0.0944086	0.00251989	0.0150989
3-(N-acetyl-L-cystein-S-yl) acetaminophen	Xenobiotics	Drug - Analgesics, Anesthetics	0.986229	1.0138	1.30887	0.986594				0.0617061	1.3813	0.0599532	0.0615846	0.0137979	0.308869	0.0134059	0.0137707
4-acetamidophenol	Xenobiotics	Drug - Analgesics, Anesthetics	0.9869	0.961526	0.965464	0.973266				0.172062	0.154451	0.11956	0.0585844	0.0384742	0.0345363	0.0267345	0.0130999
4-aminophenol sulfate (2)	Xenobiotics	Drug - Analgesics, Anesthetics	1	0.965896	1.05843	0.980496				0.152518	0.261297	0.0872246	0	0.0341041	0.0584277	0.019504	0
alanylglutamine	Peptide	Dipeptide	1	1	1	1				0	0	0	0	0	0	0	0
cetirizine	Xenobiotics	Drug - Respiratory	1.12288	1	0.993939	0.988274				0	0.186127	0.0791413	0.549533	0	0.0416192	0.0176965	0.122879
cotinine	Xenobiotics	Tobacco Metabolite	1.00383	0.997134	0.97785	0.997461				0.0128167	0.0688927	0.011354	0.0171503	0.0028659	0.0154049	0.00253882	0.00383492
desmethylnaproxen	Xenobiotics	Drug - Analgesics, Anesthetics	1.1541	1.02795	1	1				0.125006	0	0	0.689152	0.0279521	0	0	0.154099
desmethylnaproxen sulfate	Xenobiotics	Drug - Analgesics, Anesthetics	1.01571	1.0061	1	1.04687				0.0272909	0	0.151235	0.0702685	0.00610244	0	0.0338171	0.0157125
Fibrinopeptide A*	Peptide	Fibrinogen Cleavage Peptide	0.909039	1	0.950336	1.37176				0	0.222102	1.19794	0.281223	0	0.0496635	0.267868	0.0628835
Fibrinopeptide A, des-ala(1)*	Peptide	Fibrinogen Cleavage Peptide	0.901088	1	0.950528	1				0	0.221245	0	0.304464	0	0.049472	0	0.0680801
Fibrinopeptide A, phosphono-ser(3)*	Peptide	Fibrinogen Cleavage Peptide	0.908496	1	0.955555	1				0	0.198764	0	0.281771	0	0.044445	0	0.063006
guaifenesin	Xenobiotics	Drug - Respiratory	1	1	1	1				0	0	0	0	0	0	0	0
hydroxycotinine	Xenobiotics	Tobacco Metabolite	1.0074	1.00619	1.00376	1.0145				0.0276842	0.0452927	0.0648349	0.033109	0.00619038	0.0101278	0.0144975	0.00740341
ibuprofen	Xenobiotics	Drug - Analgesics, Anesthetics	1.00204	0.959302	0.965526	0.987305				0.182009	0.154174	0.0567734	0.00912117	0.0406984	0.0344743	0.0126949	0.00203956
O-desmethyltramadol	Xenobiotics	Drug - Analgesics, Anesthetics	1	1	0.962845	1				0	0.166161	0	0	0	0.0371548	0	0
O-desmethyltramadol glucuronide	Xenobiotics	Drug - Analgesics, Anesthetics	1	1	0.986845	1				0	0.0588327	0	0	0	0.0131554	0	0
prolylalanine	Peptide	Dipeptide	0.960229	1	0.927079	1.02954				0	0.232223	0.366442	0.177859	0	0.0519267	0.0819389	0.0397705
tramadol	Xenobiotics	Drug - Analgesics, Anesthetics	1	1	0.980148	1				0	0.0887802	0	0	0	0.0198519	0	0
trazadone	Xenobiotics	Drug - Psychoactive	1	1	1	1				0	0	0	0	0	0	0	0

## Sheet: VIP>1.5
BIOCHEMICAL	SUPER PATHWAY	SUB PATHWAY	Mean water	Mean carb bvg	Mean cbanana	Mean sbanana	VIP	0.964174 * M1.pq[1]	0.933307 * M1.pq[2]	Std Dev carb bvg	Std Dev cbanana	Std Dev sbanana	Std Dev water	Std Err Mean carb bvg	Std Err Mean cbanana	Std Err Mean sbanana	Std Err Mean water
3-hydroxybutyrate (BHBA)	Lipid	Ketone Bodies	14.415	3.36522	4.43165	2.86238	2.03123	-0.121998	-0.0452665	1.84802	4.42045	2.25097	9.19466	0.413229	0.988443	0.503333	2.05599
dodecanedioate (C12-DC)	Lipid	Fatty Acid, Dicarboxylate	16.6909	3.17723	4.68377	3.11761	2.00502	-0.119075	-0.0498969	1.72586	2.65655	2.41304	12.3134	0.385913	0.594022	0.539572	2.75336
hexanoylglutamine	Lipid	Fatty Acid Metabolism (Acyl Glutamine)	8.59781	1.96978	3.37782	2.34823	1.90335	-0.104577	-0.0657002	0.800985	3.22465	2.14717	5.01181	0.179106	0.721054	0.480121	1.12067
tetradecanedioate (C14-DC)	Lipid	Fatty Acid, Dicarboxylate	13.7847	2.92824	4.11437	3.1458	1.88238	-0.111145	-0.0471466	1.11292	2.74629	2.76803	10.6015	0.248857	0.614089	0.618951	2.37057
cinnamoylglycine	Xenobiotics	Food Component/Plant	3.84081	1.57277	1.40235	1.55091	1.88219	-0.109472	-0.0283091	0.777583	1.01823	0.777745	2.3676	0.173873	0.227683	0.173909	0.529412
16-hydroxypalmitate	Lipid	Fatty Acid, Monohydroxy	6.7113	3.68241	3.65065	3.05874	1.84483	-0.116271	-0.0150072	0.92187	1.32818	1.47428	2.8601	0.206136	0.296991	0.329659	0.639538
N-formylanthranilic acid	Amino Acid	Tryptophan Metabolism	1.59995	1.07969	1.15532	1.48239	1.83736	-0.0444713	-0.0780286	0.378059	0.286047	0.578251	0.550608	0.0845366	0.063962	0.129301	0.12312
hexadecanedioate (C16-DC)	Lipid	Fatty Acid, Dicarboxylate	17.8806	5.00062	6.53627	4.61399	1.82872	-0.108553	-0.0462647	2.05051	4.0863	3.27717	13.9672	0.458509	0.913724	0.732797	3.12316
2-hydroxybutyrate/2-hydroxyisobutyrate	Amino Acid	Glutathione Metabolism	2.71103	1.26457	1.5047	1.32628	1.80766	-0.106516	-0.0476645	0.419337	0.808716	0.533207	1.01789	0.0937666	0.180834	0.119229	0.227608
sebacate (C10-DC)	Lipid	Fatty Acid, Dicarboxylate	15.4878	3.12055	3.97801	2.81622	1.71984	-0.102752	-0.037736	2.15328	3.5936	3.16093	15.7523	0.481489	0.803554	0.706805	3.52233
suberate (C8-DC)	Lipid	Fatty Acid, Dicarboxylate	4.16595	1.4833	2.45279	1.9535	1.68322	-0.0860836	-0.0681134	0.81505	1.76072	1.50459	2.70331	0.182251	0.39371	0.336437	0.60448
N-acetylglycine	Amino Acid	Glycine, Serine and Threonine Metabolism	1.62919	1.02093	0.915401	0.984514	1.67561	-0.101169	-0.0260609	0.207687	0.186917	0.211853	0.876161	0.0464402	0.0417959	0.0473718	0.195916
3-aminoisobutyrate	Nucleotide	Pyrimidine Metabolism, Thymine containing	1.21142	0.788376	0.973161	0.855232	1.64036	-0.0792779	-0.0722278	0.195699	0.348599	0.206746	0.316887	0.0437597	0.0779491	0.0462298	0.070858
acetoacetate	Lipid	Ketone Bodies	10.0456	3.1132	3.11074	2.6668	1.61809	-0.0982553	-0.0233786	2.57059	2.72993	2.1586	9.86881	0.574801	0.61043	0.482677	2.20673
undecanedioate (C11-DC)	Lipid	Fatty Acid, Dicarboxylate	2.45632	1.30848	1.55291	1.34254	1.60408	-0.0926831	-0.0437767	0.347416	0.712579	0.459528	1.58037	0.0776846	0.159338	0.102754	0.353381
phenylalanyltryptophan	Peptide	Dipeptide	1.83731	1.36083	1.56271	1.38894	1.58349	-0.0827669	-0.0609123	0.233989	0.389288	0.285464	0.486752	0.0523215	0.0870475	0.0638317	0.108841
3-hydroxysebacate	Lipid	Fatty Acid, Monohydroxy	32.7755	3.81726	8.43044	6.62402	1.56995	-0.0922844	-0.0363114	2.87726	10.0985	10.0223	32.3286	0.643375	2.2581	2.24105	7.22889
gamma-glutamylvaline	Peptide	Gamma-glutamyl Amino Acid	1.17608	0.847668	1.1111	1.06133	1.56758	-0.0253548	-0.103728	0.234604	0.286852	0.271579	0.29588	0.0524591	0.0641421	0.060727	0.0661608
leucine	Amino Acid	Leucine, Isoleucine and Valine Metabolism	0.887181	0.736963	0.811584	0.793752	1.5661	-0.0493483	-0.0933111	0.0893114	0.12076	0.0916149	0.0892323	0.0199706	0.0270028	0.0204857	0.0199529
hydantoin-5-propionic acid	Amino Acid	Histidine Metabolism	5.383	1.37869	7.74668	6.02541	1.72071	7.86e-05	-0.117691	1.38804	5.09055	3.37472	7.61706	0.310374	1.13828	0.754611	1.70323
3-hydroxyhexanoate	Lipid	Fatty Acid, Monohydroxy	4.09146	2.33352	4.14843	5.76593	1.99596	0.0216634	-0.107388	0.501532	1.60642	2.5631	1.77569	0.112146	0.359207	0.573126	0.397057
5-hydroxyindoleacetate	Amino Acid	Tryptophan Metabolism	3.97612	6.82787	49.4189	182.345	2.66116	0.0859191	-0.0888145	23.1799	36.6851	102.511	8.97565	5.18319	8.20304	22.9221	2.00702
dopamine 3-O-sulfate	Amino Acid	Tyrosine Metabolism	1.17039	2.07164	27.6778	36.5915	2.34661	0.0930089	-0.119774	3.98496	18.1449	19.8761	0.601013	0.891064	4.05733	4.44443	0.134391
pyridoxate	Cofactors and Vitamins	Vitamin B6 Metabolism	1.32028	1.08763	2.74203	2.43155	2.30951	0.069556	-0.136669	0.350012	1.15424	0.785475	0.454436	0.078265	0.258097	0.175638	0.101615
argininate*	Amino Acid	Urea cycle; Arginine and Proline Metabolism	0.898154	1.12083	1.7441	2.23478	2.30817	0.101358	-0.0991754	0.297544	0.453097	0.984149	0.206669	0.0665329	0.101316	0.220062	0.0462126
2,3-dihydroxyisovalerate	Xenobiotics	Food Component/Plant	0.888013	0.705299	33.8437	6.38841	2.26661	0.0481633	-0.0945018	0.272403	27.7757	12.1816	0.929875	0.0609111	6.21084	2.72389	0.207926
3-methoxytyramine sulfate	Amino Acid	Tyrosine Metabolism	3.64376	2.66339	9.90695	9.85671	2.24059	0.073088	-0.131942	2.17881	4.5379	5.14834	1.98364	0.487197	1.01471	1.1512	0.443556
2-isopropylmalate	Xenobiotics	Food Component/Plant	3.03242	2.76334	358.606	119.857	2.22647	0.0557211	-0.0980479	3.37984	282.81	89.4708	9.18074	0.755756	63.2382	20.0063	2.05288
S-methylmethionine	Amino Acid	Methionine, Cysteine, SAM and Taurine Metabolism	0.815127	1.30537	43.5664	8.64396	2.06325	0.0477549	-0.0717134	2.46556	43.5087	8.80238	0.404128	0.551316	9.72884	1.96827	0.0903658
pipecolate	Amino Acid	Lysine Metabolism	0.763863	0.955426	1.71071	2.51503	2.05429	0.090056	-0.0802944	0.199264	0.521554	1.10409	0.136881	0.0445567	0.116623	0.246883	0.0306076
vanillic alcohol sulfate	Amino Acid	Tyrosine Metabolism	1.14398	1.47486	5.7403	14.0796	2.01817	0.0698365	-0.0774578	3.61831	6.74735	12.1482	2.55969	0.809078	1.50875	2.71642	0.572364
trigonelline (N'-methylnicotinate)	Cofactors and Vitamins	Nicotinate and Nicotinamide Metabolism	0.804558	0.875928	2.7834	2.48215	1.90933	0.0708451	-0.103519	0.29572	1.8107	1.35906	0.265238	0.0661251	0.404885	0.303895	0.0593091
oxalate (ethanedioate)	Cofactors and Vitamins	Ascorbate and Aldarate Metabolism	0.964807	0.953657	1.1009	1.22176	1.89437	0.0699011	-0.08052	0.156131	0.174196	0.171485	0.208565	0.034912	0.0389515	0.0383451	0.0466365
2-oxoarginine*	Amino Acid	Urea cycle; Arginine and Proline Metabolism	1.60898	2.34368	12.9671	23.7673	1.86791	0.0731765	-0.0864948	3.71915	7.67177	26.5233	1.69113	0.831627	1.71546	5.9308	0.378148
caffeic acid sulfate	Xenobiotics	Xanthine Metabolism	0.814643	0.687833	3.42132	16.0273	1.83777	0.0444812	-0.0452108	0.382569	3.89435	32.0422	0.358025	0.085545	0.870803	7.16484	0.0800569
arginine	Amino Acid	Urea cycle; Arginine and Proline Metabolism	0.886681	0.873338	0.970305	0.932203	1.82895	0.056955	-0.0935895	0.0694141	0.0740483	0.0766303	0.0810263	0.0155215	0.0165577	0.0171351	0.018118
serine	Amino Acid	Glycine, Serine and Threonine Metabolism	0.792414	0.873955	0.933187	0.943477	1.70256	0.0979795	-0.0388344	0.100932	0.0827855	0.0797122	0.109115	0.0225691	0.0185114	0.0178242	0.0243989
homoarginine	Amino Acid	Urea cycle; Arginine and Proline Metabolism	0.859716	0.889437	0.981649	0.954674	1.64491	0.0716367	-0.0664378	0.0925225	0.116765	0.110057	0.0837132	0.0206886	0.0261093	0.0246095	0.0187188
ornithine	Amino Acid	Urea cycle; Arginine and Proline Metabolism	0.777728	0.767412	0.867108	0.815295	1.63881	0.0513643	-0.0823605	0.0832557	0.121538	0.0635423	0.108996	0.0186165	0.0271767	0.0142085	0.0243722
ferulic acid 4-sulfate	Xenobiotics	Food Component/Plant	2.95952	0.625147	15.9388	33.6172	1.61603	0.0443125	-0.0586086	0.41094	15.0938	68.0491	10.73	0.0918889	3.37507	15.2162	2.39929
4-imidazoleacetate	Amino Acid	Histidine Metabolism	1.96069	3.15342	16.8194	5.55647	1.58386	0.0423901	-0.0552444	3.32776	16.7499	5.30496	1.57016	0.744109	3.74539	1.18622	0.351099
methionine sulfone	Amino Acid	Methionine, Cysteine, SAM and Taurine Metabolism	0.817447	0.863077	0.953034	1.01082	1.57781	0.0862337	-0.0559943	0.117122	0.0842657	0.113105	0.17753	0.0261893	0.0188424	0.025291	0.0396969
4-acetaminophen sulfate	Xenobiotics	Drug - Analgesics, Anesthetics	3.45896	1.23699	7.4885	23.556	1.54687	0.0413122	-0.0662519	1.08811	15.1344	38.4827	7.037	0.243308	3.38415	8.605	1.57352
trans-4-hydroxyproline	Amino Acid	Urea cycle; Arginine and Proline Metabolism	0.693957	0.776952	0.824421	0.847364	1.50818	0.0892837	-0.0317658	0.0831044	0.109996	0.0919394	0.118086	0.0185827	0.0245958	0.0205583	0.0264047
gamma-glutamylthreonine	Peptide	Gamma-glutamyl Amino Acid	0.949332	0.921616	1.24292	1.13051	1.50402	0.0563357	-0.0755935	0.245262	0.317729	0.302603	0.26932	0.0548422	0.0710463	0.0676642	0.0602218
4-acetylphenol sulfate	Xenobiotics	Drug - Other	0.533611	0.637618	2.39288	36.5177	2.23322	0.0579378	-0.0552808	0.997547	2.1159	51.7601	0.528769	0.223058	0.47313	11.5739	0.118236
indoleacetate	Amino Acid	Tryptophan Metabolism	0.639235	0.790949	0.75423	0.991101	2.0529	0.0891426	-0.00775538	0.241309	0.108362	0.198622	0.137422	0.0539583	0.0242305	0.0444132	0.0307285
3-acetylphenol sulfate	Xenobiotics	Chemical	0.627089	0.822394	0.60457	2.14153	2.05065	0.0514332	-0.0230638	0.905444	0.41752	2.17973	0.559624	0.202464	0.0933602	0.487402	0.125136
4-hydroxyhippurate	Xenobiotics	Benzoate Metabolism	1.01701	1.10514	1.35589	3.08949	2.03584	0.0564197	-0.0431115	0.540334	1.0853	2.8207	0.533932	0.120822	0.242681	0.630727	0.119391
5-bromotryptophan	Amino Acid	Tryptophan Metabolism	0.489197	0.708229	0.706551	0.81564	1.93535	0.120658	0.00195798	0.144714	0.139096	0.140853	0.136402	0.0323591	0.0311028	0.0314956	0.0305003
hydroquinone sulfate	Xenobiotics	Drug - Topical Agents	0.662539	0.606507	0.723738	1.3149	1.90271	0.0428074	-0.0428753	0.304927	0.418131	0.962659	0.357604	0.0681838	0.0934969	0.215257	0.0799627
4-guanidinobutanoate	Amino Acid	Guanidino and Acetamido Metabolism	0.846706	0.871564	1.92898	3.02598	1.83816	0.0687463	-0.0811119	0.438178	0.928602	2.26714	0.56687	0.0979796	0.207642	0.506948	0.126756
histidine	Amino Acid	Histidine Metabolism	0.818447	0.913221	0.976779	1.00405	1.71109	0.101996	-0.0422231	0.0865593	0.10662	0.129525	0.113961	0.0193552	0.0238409	0.0289626	0.0254825
tryptophan	Amino Acid	Tryptophan Metabolism	0.752399	0.821781	0.849727	0.90039	1.69137	0.103684	-0.0285248	0.0892326	0.0970881	0.0991364	0.0777252	0.019953	0.0217095	0.0221676	0.0173799
3-indoxyl sulfate	Amino Acid	Tryptophan Metabolism	0.870541	1.13377	0.941981	1.30447	1.59796	0.0567036	0.0319556	0.415271	0.383614	0.3658	0.347511	0.0928573	0.0857787	0.0817954	0.0777059
threonate	Cofactors and Vitamins	Ascorbate and Aldarate Metabolism	0.990356	1.13923	1.18879	1.50376	1.55638	0.0665917	-0.0256866	0.23802	0.277474	0.490997	0.294752	0.0532229	0.062045	0.10979	0.0659086
kynurenine	Amino Acid	Tryptophan Metabolism	0.742956	0.813811	0.913791	0.943708	1.5453	0.0842687	-0.0551241	0.130452	0.135613	0.194337	0.126059	0.02917	0.0303239	0.0434552	0.0281877
6-hydroxyindole sulfate	Xenobiotics	Chemical	0.899591	1.00516	0.924308	1.21027	1.52379	0.0419899	0.00525399	0.219875	0.305531	0.293892	0.270433	0.0491656	0.0683187	0.0657163	0.0604706
glycolithocholate	Lipid	Secondary Bile Acid Metabolism	1.8981	1.13518	1.39528	3.06522	1.52287	0.0105251	-0.0523012	1.36799	1.20077	3.73332	2.65385	0.305893	0.268499	0.834796	0.593419
phenol sulfate	Amino Acid	Tyrosine Metabolism	0.946427	0.900351	0.846729	1.09177	1.52174	0.0129252	-0.0179831	0.17172	0.214291	0.229365	0.293347	0.0383977	0.0479169	0.0512875	0.0655944
picolinate	Amino Acid	Tryptophan Metabolism	1.83589	1.35463	1.98259	2.25367	1.50209	0.0228747	-0.0909417	0.544598	0.699996	1.19133	0.735815	0.121776	0.156524	0.26639	0.164533
asparagine	Amino Acid	Alanine and Aspartate Metabolism	0.743994	0.846896	0.917692	0.87095	1.81899	0.0990747	-0.0257747	0.0915602	0.0835606	0.0851885	0.121779	0.0204735	0.0186847	0.0190487	0.0272307
2,3-dihydroxy-2-methylbutyrate	Amino Acid	Leucine, Isoleucine and Valine Metabolism	2.72881	2.08781	4.67245	2.88216	1.72987	0.0218335	-0.0877348	1.19919	2.31884	1.36176	1.83692	0.268147	0.518508	0.304499	0.410747
4-allylphenol sulfate	Xenobiotics	Food Component/Plant	0.968704	1.0028	1.25982	1.0683	1.57742	0.0533379	-0.04832	0.112689	0.351172	0.112345	0.123794	0.0251981	0.0785244	0.0251211	0.0276811
gamma-glutamylmethionine	Peptide	Gamma-glutamyl Amino Acid	0.912033	0.899072	1.33871	0.945537	1.51501	0.0234037	-0.0583252	0.356916	0.680562	0.539372	0.433316	0.0798089	0.152178	0.120607	0.0968923
fructose	Carbohydrate	Fructose, Mannose and Galactose Metabolism	0.8336	6.28204	4.5643	5.48614	1.69227	0.0881435	0.0666214	3.93022	2.78196	2.95075	0.708811	0.878824	0.622065	0.659807	0.158495
sucrose	Carbohydrate	Disaccharides and Oligosaccharides	1.99645	27.0803	12.895	16.8387	1.63124	0.0552067	0.0948085	22.9539	11.857	10.2388	5.43713	5.13264	2.65132	2.28947	1.21578
